# Supplementary material for: How Do Gepotidacin and Zoliflodacin Stabilize DNA Cleavage Complexes with Bacterial Type IIA Topoisomerases? 1. Experimental Definition of Metal Binding Sites
Source: Int J Mol Sci. 2024 Oct 30;25(21):11688. doi: 10.3390/ijms252111688 (PMC11546367; doi:10.3390/ijms252111688)
Supplement: Supplementary file 1 [file ijms-25-11688-s001.zip]

Archive with 13 entries (11 files):
- gepotidacin-movie1.mp4
- HARRY-RAMONA/
- HARRY-RAMONA/PDBs/
- HARRY-RAMONA/PDBs/2xcs-v2-BA-x.pdb
- HARRY-RAMONA/PDBs/5cdm-v2-BA-x.pdb
- HARRY-RAMONA/PDBs/5cdr-v2-BA-x.pdb
- HARRY-RAMONA/PDBs/5cdr-v2-c1.pdb
- HARRY-RAMONA/PDBs/5iwi-v2-BA-x.pdb
- HARRY-RAMONA/PDBs/5iwi-v2-DNA-no1.pdb
- HARRY-RAMONA/PDBs/5iwi-v2-DNA-no2.pdb
- HARRY-RAMONA/PDBs/9fz6-BA-x.pdb
- HARRY-RAMONA/PDBs/9fz6-c1.pdb
- ijms-3217479-supplementary.pdf
