# Supplementary material for: How Do Gepotidacin and Zoliflodacin Stabilize DNA Cleavage Complexes with Bacterial Type IIA Topoisomerases? 1. Experimental Definition of Metal Binding Sites
Source: Int J Mol Sci. 2024 Oct 30;25(21):11688. doi: 10.3390/ijms252111688 (PMC11546367; doi:10.3390/ijms252111688)
Supplement: Supplementary file 1 [file ijms-25-11688-s001.zip › HARRY-RAMONA/PDBs/2xcs-v2-BA-x.pdb]

HEADER                                                        REFM              
REMARK   3
REMARK   3 REFINEMENT.
REMARK   3   PROGRAM     : REFMAC 5.8.0419   
REMARK   3   AUTHORS     : MURSHUDOV,SKUBAK,LEBEDEV,PANNU,
REMARK   3                 STEINER,NICHOLLS,WINN,LONG,VAGIN
REMARK   3
REMARK   3    REFINEMENT TARGET : MAXIMUM LIKELIHOOD
REMARK   3
REMARK   3  DATA USED IN REFINEMENT.
REMARK   3   RESOLUTION RANGE HIGH (ANGSTROMS) :   2.10
REMARK   3   RESOLUTION RANGE LOW  (ANGSTROMS) :  20.00
REMARK   3   DATA CUTOFF            (SIGMA(F)) : NONE
REMARK   3   COMPLETENESS FOR RANGE        (%) :  98.53
REMARK   3   NUMBER OF REFLECTIONS             :  113170
REMARK   3
REMARK   3  FIT TO DATA USED IN REFINEMENT.
REMARK   3   CROSS-VALIDATION METHOD          : THROUGHOUT
REMARK   3   FREE R VALUE TEST SET SELECTION  : RANDOM
REMARK   3   R VALUE     (WORKING + TEST SET) : 0.16767
REMARK   3   R VALUE            (WORKING SET) :  0.16687
REMARK   3   FREE R VALUE                     :  0.19877
REMARK   3   FREE R VALUE TEST SET SIZE   (%) :  2.5
REMARK   3   FREE R VALUE TEST SET COUNT      :  2907
REMARK   3
REMARK   3  FIT IN THE HIGHEST RESOLUTION BIN.
REMARK   3   TOTAL NUMBER OF BINS USED           :      20
REMARK   3   BIN RESOLUTION RANGE HIGH           :    2.100
REMARK   3   BIN RESOLUTION RANGE LOW            :    2.154
REMARK   3   REFLECTION IN BIN     (WORKING SET) :     8275
REMARK   3   BIN COMPLETENESS (WORKING+TEST) (%) :    98.04
REMARK   3   BIN R VALUE           (WORKING SET) :    0.249
REMARK   3   BIN FREE R VALUE SET COUNT          :      171
REMARK   3   BIN FREE R VALUE                    :    0.285
REMARK   3
REMARK   3  NUMBER OF NON-HYDROGEN ATOMS USED IN REFINEMENT.
REMARK   3   ALL ATOMS                :    12808
REMARK   3
REMARK   3  B VALUES.
REMARK   3   FROM WILSON PLOT           (A**2) : NULL
REMARK   3   MEAN B VALUE      (OVERALL, A**2) :  29.316
REMARK   3   OVERALL ANISOTROPIC B VALUE.
REMARK   3    B11 (A**2) :     0.02
REMARK   3    B22 (A**2) :     0.02
REMARK   3    B33 (A**2) :    -0.05
REMARK   3    B12 (A**2) :     0.01
REMARK   3    B13 (A**2) :     0.00
REMARK   3    B23 (A**2) :    -0.00
REMARK   3
REMARK   3  ESTIMATED OVERALL COORDINATE ERROR.
REMARK   3   ESU BASED ON R VALUE                            (A):   0.161
REMARK   3   ESU BASED ON FREE R VALUE                       (A):   0.142
REMARK   3   ESU BASED ON MAXIMUM LIKELIHOOD                 (A):   0.104
REMARK   3   ESU FOR B VALUES BASED ON MAXIMUM LIKELIHOOD (A**2):   7.522
REMARK   3
REMARK   3 CORRELATION COEFFICIENTS.
REMARK   3   CORRELATION COEFFICIENT FO-FC      :   0.956
REMARK   3   CORRELATION COEFFICIENT FO-FC FREE :   0.944
REMARK   3
REMARK   3  RMS DEVIATIONS FROM IDEAL VALUES        COUNT    RMS    WEIGHT
REMARK   3   BOND LENGTHS REFINED ATOMS        (A): 12250 ; 0.006 ; 0.012
REMARK   3   BOND LENGTHS OTHERS               (A): 11428 ; 0.001 ; 0.016
REMARK   3   BOND ANGLES REFINED ATOMS   (DEGREES): 16738 ; 1.568 ; 1.844
REMARK   3   BOND ANGLES OTHERS          (DEGREES): 26254 ; 0.493 ; 1.780
REMARK   3   TORSION ANGLES, PERIOD 1    (DEGREES):  1432 ; 5.733 ; 5.000
REMARK   3   TORSION ANGLES, PERIOD 2    (DEGREES):   138 ; 9.321 ; 5.000
REMARK   3   TORSION ANGLES, PERIOD 3    (DEGREES):  2103 ;12.471 ;10.000
REMARK   3   CHIRAL-CENTER RESTRAINTS       (A**3):  1850 ; 0.070 ; 0.200
REMARK   3   GENERAL PLANES REFINED ATOMS      (A): 14376 ; 0.006 ; 0.020
REMARK   3   GENERAL PLANES OTHERS             (A):  2839 ; 0.001 ; 0.020
REMARK   3
REMARK   3  ISOTROPIC THERMAL FACTOR RESTRAINTS.     COUNT   RMS    WEIGHT
REMARK   3   MAIN-CHAIN BOND REFINED ATOMS  (A**2):  5608 ; 1.208 ; 1.743
REMARK   3   MAIN-CHAIN BOND OTHER ATOMS    (A**2):  5608 ; 1.202 ; 1.742
REMARK   3   MAIN-CHAIN ANGLE REFINED ATOMS (A**2):  7080 ; 1.876 ; 3.121
REMARK   3   MAIN-CHAIN ANGLE OTHER ATOMS (A**2)  :  7081 ; 1.876 ; 3.121
REMARK   3   SIDE-CHAIN BOND REFINED ATOMS  (A**2):  6642 ; 2.046 ; 2.026
REMARK   3   SIDE-CHAIN BOND OTHER ATOMS  (A**2)  :  6643 ; 2.046 ; 2.026
REMARK   3   SIDE-CHAIN ANGLE OTHER ATOMS (A**2)  :  9659 ; 3.311 ; 3.610
REMARK   3   LONG RANGE B REFINED ATOMS (A**2)    : 58228 ; 7.362 ;  22.75
REMARK   3   LONG RANGE B OTHER ATOMS (A**2)      : 58228 ; 7.362 ;  22.75
REMARK   3
REMARK   3  NCS RESTRAINTS STATISTICS
REMARK   3   NUMBER OF NCS GROUPS : NULL
REMARK   3
REMARK   3  TWIN DETAILS
REMARK   3   NUMBER OF TWIN DOMAINS  : NULL
REMARK   3
REMARK   3
REMARK   3  TLS DETAILS
REMARK   3   NUMBER OF TLS GROUPS  :   14
REMARK   3   ATOM RECORD CONTAINS SUM OF TLS AND RESIDUAL B FACTORS
REMARK   3
REMARK   3   TLS GROUP :     1
REMARK   3    NUMBER OF COMPONENTS GROUP :    1
REMARK   3    COMPONENTS        C SSSEQI   TO  C SSSEQI
REMARK   3    RESIDUE RANGE :   B   417        B   608
REMARK   3    ORIGIN FOR THE GROUP (A):  14.1058  54.4925  63.7100
REMARK   3    T TENSOR
REMARK   3      T11:   0.1121 T22:   0.1239
REMARK   3      T33:   0.0656 T12:   0.0026
REMARK   3      T13:  -0.0122 T23:  -0.0459
REMARK   3    L TENSOR
REMARK   3      L11:   1.0556 L22:   0.5302
REMARK   3      L33:   0.5439 L12:   0.2509
REMARK   3      L13:  -0.3278 L23:  -0.2043
REMARK   3    S TENSOR
REMARK   3      S11:   0.0361 S12:  -0.1275 S13:   0.0746
REMARK   3      S21:   0.0477 S22:   0.0401 S23:  -0.0783
REMARK   3      S31:  -0.0298 S32:  -0.0831 S33:  -0.0762
REMARK   3
REMARK   3   TLS GROUP :     2
REMARK   3    NUMBER OF COMPONENTS GROUP :    3
REMARK   3    COMPONENTS        C SSSEQI   TO  C SSSEQI
REMARK   3    RESIDUE RANGE :   A    29        A   244
REMARK   3    RESIDUE RANGE :   A   328        A   369
REMARK   3    RESIDUE RANGE :   A   461        A   490
REMARK   3    ORIGIN FOR THE GROUP (A):  30.1228  28.9070  34.6544
REMARK   3    T TENSOR
REMARK   3      T11:   0.0868 T22:   0.0806
REMARK   3      T33:   0.1302 T12:  -0.0076
REMARK   3      T13:  -0.0142 T23:  -0.0194
REMARK   3    L TENSOR
REMARK   3      L11:   0.3187 L22:   0.2222
REMARK   3      L33:   0.2841 L12:  -0.0535
REMARK   3      L13:  -0.0593 L23:  -0.0301
REMARK   3    S TENSOR
REMARK   3      S11:  -0.0146 S12:   0.0099 S13:  -0.0684
REMARK   3      S21:  -0.0039 S22:  -0.0124 S23:  -0.0375
REMARK   3      S31:   0.0029 S32:  -0.0189 S33:   0.0269
REMARK   3
REMARK   3   TLS GROUP :     3
REMARK   3    NUMBER OF COMPONENTS GROUP :    2
REMARK   3    COMPONENTS        C SSSEQI   TO  C SSSEQI
REMARK   3    RESIDUE RANGE :   A   370        A   379
REMARK   3    RESIDUE RANGE :   A   445        A   460
REMARK   3    ORIGIN FOR THE GROUP (A):  28.4005  -2.8223  40.1879
REMARK   3    T TENSOR
REMARK   3      T11:   0.0978 T22:   0.0079
REMARK   3      T33:   0.2382 T12:  -0.0115
REMARK   3      T13:   0.0100 T23:  -0.0017
REMARK   3    L TENSOR
REMARK   3      L11:   4.7309 L22:   2.7610
REMARK   3      L33:   1.1988 L12:   3.6046
REMARK   3      L13:  -0.8376 L23:  -0.5334
REMARK   3    S TENSOR
REMARK   3      S11:  -0.0926 S12:   0.1445 S13:  -0.2986
REMARK   3      S21:  -0.0310 S22:   0.0849 S23:  -0.2433
REMARK   3      S31:   0.1013 S32:  -0.0827 S33:   0.0077
REMARK   3
REMARK   3   TLS GROUP :     4
REMARK   3    NUMBER OF COMPONENTS GROUP :    1
REMARK   3    COMPONENTS        C SSSEQI   TO  C SSSEQI
REMARK   3    RESIDUE RANGE :   A   380        A   444
REMARK   3    ORIGIN FOR THE GROUP (A):  10.4938 -13.6169  46.8243
REMARK   3    T TENSOR
REMARK   3      T11:   0.1230 T22:   0.0876
REMARK   3      T33:   0.1535 T12:   0.0069
REMARK   3      T13:   0.0011 T23:  -0.0013
REMARK   3    L TENSOR
REMARK   3      L11:   3.4424 L22:   0.1740
REMARK   3      L33:   0.0574 L12:  -0.0135
REMARK   3      L13:  -0.0858 L23:   0.0785
REMARK   3    S TENSOR
REMARK   3      S11:   0.0570 S12:  -0.1291 S13:  -0.0833
REMARK   3      S21:  -0.0583 S22:  -0.0186 S23:  -0.1458
REMARK   3      S31:  -0.0465 S32:  -0.0441 S33:  -0.0384
REMARK   3
REMARK   3   TLS GROUP :     5
REMARK   3    NUMBER OF COMPONENTS GROUP :    2
REMARK   3    COMPONENTS        C SSSEQI   TO  C SSSEQI
REMARK   3    RESIDUE RANGE :   A     9        A    28
REMARK   3    RESIDUE RANGE :   B   609        B   642
REMARK   3    ORIGIN FOR THE GROUP (A):  33.2680  47.1656  61.6420
REMARK   3    T TENSOR
REMARK   3      T11:   0.0948 T22:   0.1813
REMARK   3      T33:   0.0662 T12:  -0.0155
REMARK   3      T13:  -0.0702 T23:  -0.0219
REMARK   3    L TENSOR
REMARK   3      L11:   0.7903 L22:   0.4815
REMARK   3      L33:   1.4140 L12:  -0.6137
REMARK   3      L13:  -0.8636 L23:   0.6636
REMARK   3    S TENSOR
REMARK   3      S11:  -0.0944 S12:  -0.2010 S13:   0.0632
REMARK   3      S21:   0.0662 S22:   0.1251 S23:  -0.0410
REMARK   3      S31:   0.0764 S32:   0.2660 S33:  -0.0307
REMARK   3
REMARK   3   TLS GROUP :     6
REMARK   3    NUMBER OF COMPONENTS GROUP :    1
REMARK   3    COMPONENTS        C SSSEQI   TO  C SSSEQI
REMARK   3    RESIDUE RANGE :   D   417        D   608
REMARK   3    ORIGIN FOR THE GROUP (A):  -0.2759  53.8919  16.6223
REMARK   3    T TENSOR
REMARK   3      T11:   0.1045 T22:   0.1645
REMARK   3      T33:   0.0471 T12:   0.0140
REMARK   3      T13:   0.0011 T23:   0.0505
REMARK   3    L TENSOR
REMARK   3      L11:   1.0459 L22:   0.7631
REMARK   3      L33:   0.7701 L12:  -0.3547
REMARK   3      L13:  -0.1764 L23:  -0.0233
REMARK   3    S TENSOR
REMARK   3      S11:   0.0700 S12:   0.2828 S13:   0.0721
REMARK   3      S21:   0.0391 S22:   0.0243 S23:   0.0198
REMARK   3      S31:  -0.1190 S32:   0.0569 S33:  -0.0943
REMARK   3
REMARK   3   TLS GROUP :     7
REMARK   3    NUMBER OF COMPONENTS GROUP :    3
REMARK   3    COMPONENTS        C SSSEQI   TO  C SSSEQI
REMARK   3    RESIDUE RANGE :   C    29        C   244
REMARK   3    RESIDUE RANGE :   C   328        C   369
REMARK   3    RESIDUE RANGE :   C   461        C   490
REMARK   3    ORIGIN FOR THE GROUP (A): -19.7081  33.2248  47.1141
REMARK   3    T TENSOR
REMARK   3      T11:   0.0829 T22:   0.0910
REMARK   3      T33:   0.1239 T12:   0.0267
REMARK   3      T13:  -0.0164 T23:  -0.0226
REMARK   3    L TENSOR
REMARK   3      L11:   0.3136 L22:   0.1992
REMARK   3      L33:   0.2957 L12:   0.0703
REMARK   3      L13:  -0.1141 L23:   0.0246
REMARK   3    S TENSOR
REMARK   3      S11:   0.0053 S12:  -0.0063 S13:  -0.0621
REMARK   3      S21:  -0.0036 S22:  -0.0396 S23:   0.0395
REMARK   3      S31:  -0.0111 S32:   0.0235 S33:   0.0343
REMARK   3
REMARK   3   TLS GROUP :     8
REMARK   3    NUMBER OF COMPONENTS GROUP :    2
REMARK   3    COMPONENTS        C SSSEQI   TO  C SSSEQI
REMARK   3    RESIDUE RANGE :   C   370        C   379
REMARK   3    RESIDUE RANGE :   C   445        C   460
REMARK   3    ORIGIN FOR THE GROUP (A): -21.6589   1.5014  44.7866
REMARK   3    T TENSOR
REMARK   3      T11:   0.0990 T22:   0.0336
REMARK   3      T33:   0.1960 T12:  -0.0078
REMARK   3      T13:   0.0251 T23:  -0.0761
REMARK   3    L TENSOR
REMARK   3      L11:   0.9336 L22:   2.2231
REMARK   3      L33:   0.5090 L12:  -1.1405
REMARK   3      L13:   0.3553 L23:   0.1187
REMARK   3    S TENSOR
REMARK   3      S11:   0.0385 S12:   0.0410 S13:   0.0452
REMARK   3      S21:   0.0143 S22:  -0.1287 S23:   0.1179
REMARK   3      S31:   0.0817 S32:  -0.0155 S33:   0.0901
REMARK   3
REMARK   3   TLS GROUP :     9
REMARK   3    NUMBER OF COMPONENTS GROUP :    2
REMARK   3    COMPONENTS        C SSSEQI   TO  C SSSEQI
REMARK   3    RESIDUE RANGE :   C   380        C   444
REMARK   3    RESIDUE RANGE :   C   494        C   495
REMARK   3    ORIGIN FOR THE GROUP (A):  -5.5632 -12.4734  40.0210
REMARK   3    T TENSOR
REMARK   3      T11:   0.1186 T22:   0.0447
REMARK   3      T33:   0.1100 T12:   0.0008
REMARK   3      T13:   0.0111 T23:  -0.0226
REMARK   3    L TENSOR
REMARK   3      L11:   1.4758 L22:   0.5956
REMARK   3      L33:   0.9494 L12:  -0.0147
REMARK   3      L13:  -0.1284 L23:   0.6137
REMARK   3    S TENSOR
REMARK   3      S11:   0.0198 S12:  -0.0504 S13:  -0.0486
REMARK   3      S21:  -0.0706 S22:  -0.0212 S23:   0.0250
REMARK   3      S31:  -0.0185 S32:   0.0539 S33:   0.0014
REMARK   3
REMARK   3   TLS GROUP :    10
REMARK   3    NUMBER OF COMPONENTS GROUP :    2
REMARK   3    COMPONENTS        C SSSEQI   TO  C SSSEQI
REMARK   3    RESIDUE RANGE :   C    10        C    28
REMARK   3    RESIDUE RANGE :   D   609        D   639
REMARK   3    ORIGIN FOR THE GROUP (A): -20.4562  50.1693  19.0316
REMARK   3    T TENSOR
REMARK   3      T11:   0.1034 T22:   0.2905
REMARK   3      T33:   0.0509 T12:   0.0998
REMARK   3      T13:  -0.0443 T23:   0.0309
REMARK   3    L TENSOR
REMARK   3      L11:   1.8425 L22:   0.4965
REMARK   3      L33:   2.2835 L12:   0.8976
REMARK   3      L13:  -1.6960 L23:  -1.0311
REMARK   3    S TENSOR
REMARK   3      S11:   0.0038 S12:   0.4823 S13:   0.0972
REMARK   3      S21:  -0.0099 S22:   0.1809 S23:   0.0598
REMARK   3      S31:   0.0634 S32:  -0.4062 S33:  -0.1847
REMARK   3
REMARK   3   TLS GROUP :    11
REMARK   3    NUMBER OF COMPONENTS GROUP :    2
REMARK   3    COMPONENTS        C SSSEQI   TO  C SSSEQI
REMARK   3    RESIDUE RANGE :   E     2        E    10
REMARK   3    RESIDUE RANGE :   F    11        F    19
REMARK   3    ORIGIN FOR THE GROUP (A):  22.7553  50.1258  42.3693
REMARK   3    T TENSOR
REMARK   3      T11:   0.1731 T22:   0.0789
REMARK   3      T33:   0.1259 T12:  -0.0507
REMARK   3      T13:  -0.0395 T23:  -0.0208
REMARK   3    L TENSOR
REMARK   3      L11:   0.2161 L22:   0.2785
REMARK   3      L33:   0.4056 L12:  -0.1995
REMARK   3      L13:   0.1240 L23:  -0.2578
REMARK   3    S TENSOR
REMARK   3      S11:  -0.1266 S12:  -0.0370 S13:   0.0620
REMARK   3      S21:   0.0147 S22:   0.0641 S23:  -0.0568
REMARK   3      S31:   0.0211 S32:  -0.0410 S33:   0.0625
REMARK   3
REMARK   3   TLS GROUP :    12
REMARK   3    NUMBER OF COMPONENTS GROUP :    2
REMARK   3    COMPONENTS        C SSSEQI   TO  C SSSEQI
REMARK   3    RESIDUE RANGE :   E    11        E    19
REMARK   3    RESIDUE RANGE :   F     2        F    10
REMARK   3    ORIGIN FOR THE GROUP (A):  -9.3736  52.5225  38.0469
REMARK   3    T TENSOR
REMARK   3      T11:   0.1358 T22:   0.0853
REMARK   3      T33:   0.1215 T12:   0.0662
REMARK   3      T13:  -0.0334 T23:   0.0004
REMARK   3    L TENSOR
REMARK   3      L11:   0.8623 L22:   0.2174
REMARK   3      L33:   0.0142 L12:   0.1329
REMARK   3      L13:   0.0296 L23:   0.0330
REMARK   3    S TENSOR
REMARK   3      S11:  -0.0867 S12:   0.0503 S13:   0.1285
REMARK   3      S21:   0.0346 S22:   0.0512 S23:   0.0171
REMARK   3      S31:  -0.0091 S32:   0.0007 S33:   0.0355
REMARK   3
REMARK   3   TLS GROUP :    13
REMARK   3    NUMBER OF COMPONENTS GROUP :    1
REMARK   3    COMPONENTS        C SSSEQI   TO  C SSSEQI
REMARK   3    RESIDUE RANGE :   A   245        A   327
REMARK   3    ORIGIN FOR THE GROUP (A):  30.8244  55.6888  14.0511
REMARK   3    T TENSOR
REMARK   3      T11:   0.2638 T22:   0.0426
REMARK   3      T33:   0.0622 T12:   0.0214
REMARK   3      T13:  -0.0090 T23:  -0.0180
REMARK   3    L TENSOR
REMARK   3      L11:   0.3447 L22:   0.5528
REMARK   3      L33:   1.6853 L12:   0.0877
REMARK   3      L13:  -0.5965 L23:   0.3459
REMARK   3    S TENSOR
REMARK   3      S11:   0.0111 S12:  -0.0330 S13:  -0.0845
REMARK   3      S21:  -0.1174 S22:  -0.1590 S23:   0.0301
REMARK   3      S31:  -0.3600 S32:  -0.0553 S33:   0.1479
REMARK   3
REMARK   3   TLS GROUP :    14
REMARK   3    NUMBER OF COMPONENTS GROUP :    1
REMARK   3    COMPONENTS        C SSSEQI   TO  C SSSEQI
REMARK   3    RESIDUE RANGE :   C   245        C   327
REMARK   3    ORIGIN FOR THE GROUP (A): -16.8125  61.5174  65.9553
REMARK   3    T TENSOR
REMARK   3      T11:   0.1818 T22:   0.0572
REMARK   3      T33:   0.0901 T12:  -0.0035
REMARK   3      T13:  -0.0269 T23:   0.0188
REMARK   3    L TENSOR
REMARK   3      L11:   0.1205 L22:   0.8715
REMARK   3      L33:   1.6415 L12:  -0.1360
REMARK   3      L13:  -0.0573 L23:   0.0705
REMARK   3    S TENSOR
REMARK   3      S11:  -0.0322 S12:   0.0025 S13:  -0.0829
REMARK   3      S21:  -0.0001 S22:  -0.1648 S23:  -0.0002
REMARK   3      S31:  -0.3586 S32:   0.0598 S33:   0.1970
REMARK   3
REMARK   3
REMARK   3  BULK SOLVENT MODELLING.
REMARK   3   METHOD USED :  MASK
REMARK   3   PARAMETERS FOR MASK CALCULATION
REMARK   3   VDW PROBE RADIUS   :   1.20
REMARK   3   ION PROBE RADIUS   :   0.80
REMARK   3   SHRINKAGE RADIUS   :   0.80
REMARK   3
REMARK   3  OTHER REFINEMENT REMARKS:
REMARK   3  HYDROGENS HAVE BEEN USED IF PRESENT IN THE INPUT
REMARK   3  U VALUES      : WITH TLS ADDED
REMARK   3
SEQRES   1 B  190  LYS LEU ALA ASP CYS SER SER LYS SER PRO GLU GLU CYS          
SEQRES   2 B  190  GLU ILE PHE LEU VAL GLU GLY ASP SER ALA GLY GLY SER          
SEQRES   3 B  190  THR LYS SER GLY ARG ASP SER ARG THR GLN ALA ILE LEU          
SEQRES   4 B  190  PRO LEU ARG GLY LYS ILE LEU ASN VAL GLU LYS ALA ARG          
SEQRES   5 B  190  LEU ASP ARG ILE LEU ASN ASN ASN GLU ILE ARG GLN MET          
SEQRES   6 B  190  ILE THR ALA PHE GLY THR GLY ILE GLY GLY ASP PHE ASP          
SEQRES   7 B  190  LEU ALA LYS ALA ARG TYR HIS LYS ILE VAL ILE MET THR          
SEQRES   8 B  190  ASP ALA ASP VAL ASP GLY ALA HIS ILE ARG THR LEU LEU          
SEQRES   9 B  190  LEU THR PHE PHE TYR ARG PHE MET ARG PRO LEU ILE GLU          
SEQRES  10 B  190  ALA GLY TYR VAL TYR ILE ALA GLN PRO PRO THR GLY TYR          
SEQRES  11 B  190  LYS GLY LEU GLY GLU MET ASN ALA ASP GLN LEU TRP GLU          
SEQRES  12 B  190  THR THR MET ASN PRO GLU HIS ARG ALA LEU LEU GLN VAL          
SEQRES  13 B  190  LYS LEU GLU ASP ALA ILE GLU ALA ASP GLN THR PHE GLU          
SEQRES  14 B  190  MET LEU MET GLY ASP VAL VAL GLU ASN ARG ARG GLN PHE          
SEQRES  15 B  190  ILE GLU ASP ASN ALA VAL TYR ALA                              
SEQRES   1 A  482  ASN GLU ARG ASN ILE THR SER GLU MET ARG GLU SER PHE          
SEQRES   2 A  482  LEU ASP TYR ALA MET SER VAL ILE VAL ALA ARG ALA LEU          
SEQRES   3 A  482  PRO ASP VAL ARG ASP GLY LEU LYS PRO VAL HIS ARG ARG          
SEQRES   4 A  482  ILE LEU TYR GLY LEU ASN GLU GLN GLY MET THR PRO ASP          
SEQRES   5 A  482  LYS SER TYR LYS LYS SER ALA ARG ILE VAL GLY ASP VAL          
SEQRES   6 A  482  MET GLY LYS TYR HIS PRO HIS GLY ASP SER SER ILE TYR          
SEQRES   7 A  482  GLU ALA MET VAL ARG MET ALA GLN ASP PHE SER TYR ARG          
SEQRES   8 A  482  TYR PRO LEU VAL ASP GLY GLN GLY ASN PHE GLY SER MET          
SEQRES   9 A  482  ASP GLY ASP GLY ALA ALA ALA MET ARG PHE THR GLU ALA          
SEQRES  10 A  482  ARG MET THR LYS ILE THR LEU GLU LEU LEU ARG ASP ILE          
SEQRES  11 A  482  ASN LYS ASP THR ILE ASP PHE ILE ASP ASN TYR ASP GLY          
SEQRES  12 A  482  ASN GLU ARG GLU PRO SER VAL LEU PRO ALA ARG PHE PRO          
SEQRES  13 A  482  ASN LEU LEU ALA ASN GLY ALA SER GLY ILE ALA VAL GLY          
SEQRES  14 A  482  MET ALA THR ASN ILE PRO PRO HIS ASN LEU THR GLU LEU          
SEQRES  15 A  482  ILE ASN GLY VAL LEU SER LEU SER LYS ASN PRO ASP ILE          
SEQRES  16 A  482  SER ILE ALA GLU LEU MET GLU ASP ILE GLU GLY PRO ASP          
SEQRES  17 A  482  PHE PRO THR ALA GLY LEU ILE LEU GLY LYS SER GLY ILE          
SEQRES  18 A  482  ARG ARG ALA TYR GLU THR GLY ARG GLY SER ILE GLN MET          
SEQRES  19 A  482  ARG SER ARG ALA VAL ILE GLU GLU ARG GLY GLY GLY ARG          
SEQRES  20 A  482  GLN ARG ILE VAL VAL THR GLU ILE PRO PHE GLN VAL ASN          
SEQRES  21 A  482  LYS ALA ARG MET ILE GLU LYS ILE ALA GLU LEU VAL ARG          
SEQRES  22 A  482  ASP LYS LYS ILE ASP GLY ILE THR ASP LEU ARG ASP GLU          
SEQRES  23 A  482  THR SER LEU ARG THR GLY VAL ARG VAL VAL ILE ASP VAL          
SEQRES  24 A  482  ARG LYS ASP ALA ASN ALA SER VAL ILE LEU ASN ASN LEU          
SEQRES  25 A  482  TYR LYS GLN THR PRO LEU GLN THR SER PHE GLY VAL ASN          
SEQRES  26 A  482  MET ILE ALA LEU VAL ASN GLY ARG PRO LYS LEU ILE ASN          
SEQRES  27 A  482  LEU LYS GLU ALA LEU VAL HIS TYR LEU GLU HIS GLN LYS          
SEQRES  28 A  482  THR VAL VAL ARG ARG ARG THR GLN TYR ASN LEU ARG LYS          
SEQRES  29 A  482  ALA LYS ASP ARG ALA HIS ILE LEU GLU GLY LEU ARG ILE          
SEQRES  30 A  482  ALA LEU ASP HIS ILE ASP GLU ILE ILE SER THR ILE ARG          
SEQRES  31 A  482  GLU SER ASP THR ASP LYS VAL ALA MET GLU SER LEU GLN          
SEQRES  32 A  482  GLN ARG PHE LYS LEU SER GLU LYS GLN ALA GLN ALA ILE          
SEQRES  33 A  482  LEU ASP MET ARG LEU ARG ARG LEU THR GLY LEU GLU ARG          
SEQRES  34 A  482  ASP LYS ILE GLU ALA GLU TYR ASN GLU LEU LEU ASN TYR          
SEQRES  35 A  482  ILE SER GLU LEU GLU THR ILE LEU ALA ASP GLU GLU VAL          
SEQRES  36 A  482  LEU LEU GLN LEU VAL ARG ASP GLU LEU THR GLU ILE ARG          
SEQRES  37 A  482  ASP ARG PHE GLY ASP ASP ARG ARG THR GLU ILE GLN LEU          
SEQRES  38 A  482  GLY                                                          
SEQRES   1 D  189  LYS LEU ALA ASP CYS SER SER LYS SER PRO GLU GLU CYS          
SEQRES   2 D  189  GLU ILE PHE LEU VAL GLU GLY ASP SER ALA GLY GLY SER          
SEQRES   3 D  189  THR LYS SER GLY ARG ASP SER ARG THR GLN ALA ILE LEU          
SEQRES   4 D  189  PRO LEU ARG GLY LYS ILE LEU ASN VAL GLU LYS ALA ARG          
SEQRES   5 D  189  LEU ASP ARG ILE LEU ASN ASN ASN GLU ILE ARG GLN MET          
SEQRES   6 D  189  ILE THR ALA PHE GLY THR GLY ILE GLY GLY ASP PHE ASP          
SEQRES   7 D  189  LEU ALA LYS ALA ARG TYR HIS LYS ILE VAL ILE MET THR          
SEQRES   8 D  189  ASP ALA ASP VAL ASP GLY ALA HIS ILE ARG THR LEU LEU          
SEQRES   9 D  189  LEU THR PHE PHE TYR ARG PHE MET ARG PRO LEU ILE GLU          
SEQRES  10 D  189  ALA GLY TYR VAL TYR ILE ALA GLN PRO PRO THR GLY TYR          
SEQRES  11 D  189  LYS GLY LEU GLY GLU MET ASN ALA ASP GLN LEU TRP GLU          
SEQRES  12 D  189  THR THR MET ASN PRO GLU HIS ARG ALA LEU LEU GLN VAL          
SEQRES  13 D  189  LYS LEU GLU ASP ALA ILE GLU ALA ASP GLN THR PHE GLU          
SEQRES  14 D  189  MET LEU MET GLY ASP VAL VAL GLU ASN ARG ARG GLN PHE          
SEQRES  15 D  189  ILE GLU ASP ASN ALA VAL TYR                                  
SEQRES   1 C  481  ASN GLU ARG ASN ILE THR SER GLU MET ARG GLU SER PHE          
SEQRES   2 C  481  LEU ASP TYR ALA MET SER VAL ILE VAL ALA ARG ALA LEU          
SEQRES   3 C  481  PRO ASP VAL ARG ASP GLY LEU LYS PRO VAL HIS ARG ARG          
SEQRES   4 C  481  ILE LEU TYR GLY LEU ASN GLU GLN GLY MET THR PRO ASP          
SEQRES   5 C  481  LYS SER TYR LYS LYS SER ALA ARG ILE VAL GLY ASP VAL          
SEQRES   6 C  481  MET GLY LYS TYR HIS PRO HIS GLY ASP SER SER ILE TYR          
SEQRES   7 C  481  GLU ALA MET VAL ARG MET ALA GLN ASP PHE SER TYR ARG          
SEQRES   8 C  481  TYR PRO LEU VAL ASP GLY GLN GLY ASN PHE GLY SER MET          
SEQRES   9 C  481  ASP GLY ASP GLY ALA ALA ALA MET ARG PHE THR GLU ALA          
SEQRES  10 C  481  ARG MET THR LYS ILE THR LEU GLU LEU LEU ARG ASP ILE          
SEQRES  11 C  481  ASN LYS ASP THR ILE ASP PHE ILE ASP ASN TYR ASP GLY          
SEQRES  12 C  481  ASN GLU ARG GLU PRO SER VAL LEU PRO ALA ARG PHE PRO          
SEQRES  13 C  481  ASN LEU LEU ALA ASN GLY ALA SER GLY ILE ALA VAL GLY          
SEQRES  14 C  481  MET ALA THR ASN ILE PRO PRO HIS ASN LEU THR GLU LEU          
SEQRES  15 C  481  ILE ASN GLY VAL LEU SER LEU SER LYS ASN PRO ASP ILE          
SEQRES  16 C  481  SER ILE ALA GLU LEU MET GLU ASP ILE GLU GLY PRO ASP          
SEQRES  17 C  481  PHE PRO THR ALA GLY LEU ILE LEU GLY LYS SER GLY ILE          
SEQRES  18 C  481  ARG ARG ALA TYR GLU THR GLY ARG GLY SER ILE GLN MET          
SEQRES  19 C  481  ARG SER ARG ALA VAL ILE GLU GLU ARG GLY GLY GLY ARG          
SEQRES  20 C  481  GLN ARG ILE VAL VAL THR GLU ILE PRO PHE GLN VAL ASN          
SEQRES  21 C  481  LYS ALA ARG MET ILE GLU LYS ILE ALA GLU LEU VAL ARG          
SEQRES  22 C  481  ASP LYS LYS ILE ASP GLY ILE THR ASP LEU ARG ASP GLU          
SEQRES  23 C  481  THR SER LEU ARG THR GLY VAL ARG VAL VAL ILE ASP VAL          
SEQRES  24 C  481  ARG LYS ASP ALA ASN ALA SER VAL ILE LEU ASN ASN LEU          
SEQRES  25 C  481  TYR LYS GLN THR PRO LEU GLN THR SER PHE GLY VAL ASN          
SEQRES  26 C  481  MET ILE ALA LEU VAL ASN GLY ARG PRO LYS LEU ILE ASN          
SEQRES  27 C  481  LEU LYS GLU ALA LEU VAL HIS TYR LEU GLU HIS GLN LYS          
SEQRES  28 C  481  THR VAL VAL ARG ARG ARG THR GLN TYR ASN LEU ARG LYS          
SEQRES  29 C  481  ALA LYS ASP ARG ALA HIS ILE LEU GLU GLY LEU ARG ILE          
SEQRES  30 C  481  ALA LEU ASP HIS ILE ASP GLU ILE ILE SER THR ILE ARG          
SEQRES  31 C  481  GLU SER ASP THR ASP LYS VAL ALA MET GLU SER LEU GLN          
SEQRES  32 C  481  GLN ARG PHE LYS LEU SER GLU LYS GLN ALA GLN ALA ILE          
SEQRES  33 C  481  LEU ASP MET ARG LEU ARG ARG LEU THR GLY LEU GLU ARG          
SEQRES  34 C  481  ASP LYS ILE GLU ALA GLU TYR ASN GLU LEU LEU ASN TYR          
SEQRES  35 C  481  ILE SER GLU LEU GLU THR ILE LEU ALA ASP GLU GLU VAL          
SEQRES  36 C  481  LEU LEU GLN LEU VAL ARG ASP GLU LEU THR GLU ILE ARG          
SEQRES  37 C  481  ASP ARG PHE GLY ASP ASP ARG ARG THR GLU ILE GLN LEU          
CRYST1   93.318   93.318  412.812  90.00  90.00 120.00 P 61                     
ATOM      1  N   LYS B 417       3.465  59.632  55.492  1.00 48.21           N  
ANISOU    1  N   LYS B 417     5994   6618   5707    176     67     77       N  
ATOM      2  CA  LYS B 417       4.474  58.575  55.769  1.00 43.20           C  
ANISOU    2  CA  LYS B 417     5405   5960   5048    131     40      9       C  
ATOM      3  C   LYS B 417       4.462  58.308  57.273  1.00 41.24           C  
ANISOU    3  C   LYS B 417     5169   5700   4801    142     39    -43       C  
ATOM      4  O   LYS B 417       4.111  57.213  57.712  1.00 38.90           O  
ANISOU    4  O   LYS B 417     4878   5442   4460    109     12    -51       O  
ATOM      5  CB  LYS B 417       5.812  59.030  55.176  1.00 43.36           C  
ANISOU    5  CB  LYS B 417     5454   5914   5107    130     53    -22       C  
ATOM      6  N   LEU B 418       4.786  59.340  58.060  1.00 40.76           N  
ANISOU    6  N   LEU B 418     5110   5586   4789    185     73    -77       N  
ATOM      7  CA  LEU B 418       4.825  59.233  59.512  1.00 36.62           C  
ANISOU    7  CA  LEU B 418     4597   5055   4260    195     77   -130       C  
ATOM      8  C   LEU B 418       3.429  58.929  60.021  1.00 35.55           C  
ANISOU    8  C   LEU B 418     4430   4987   4091    203     77    -92       C  
ATOM      9  O   LEU B 418       2.535  59.732  59.836  1.00 37.25           O  
ANISOU    9  O   LEU B 418     4609   5216   4327    240    107    -47       O  
ATOM     10  CB  LEU B 418       5.345  60.539  60.117  1.00 35.66           C  
ANISOU   10  CB  LEU B 418     4481   4868   4199    236    121   -175       C  
ATOM     11  CG  LEU B 418       5.321  60.608  61.650  1.00 34.59           C  
ANISOU   11  CG  LEU B 418     4355   4732   4054    246    131   -234       C  
ATOM     12  CD1 LEU B 418       6.312  59.609  62.227  1.00 33.93           C  
ANISOU   12  CD1 LEU B 418     4305   4649   3938    204     90   -285       C  
ATOM     13  CD2 LEU B 418       5.610  62.016  62.171  1.00 34.21           C  
ANISOU   13  CD2 LEU B 418     4308   4622   4068    285    184   -278       C  
ATOM     14  N   ALA B 419       3.232  57.780  60.665  1.00 34.56           N  
ANISOU   14  N   ALA B 419     4315   4902   3916    169     47   -105       N  
ATOM     15  CA  ALA B 419       1.997  57.554  61.390  1.00 32.23           C  
ANISOU   15  CA  ALA B 419     3991   4666   3591    178     52    -79       C  
ATOM     16  C   ALA B 419       2.239  57.890  62.857  1.00 31.95           C  
ANISOU   16  C   ALA B 419     3969   4612   3557    199     73   -138       C  
ATOM     17  O   ALA B 419       2.700  57.056  63.623  1.00 29.69           O  
ANISOU   17  O   ALA B 419     3708   4335   3239    170     47   -172       O  
ATOM     18  CB  ALA B 419       1.518  56.129  61.211  1.00 31.88           C  
ANISOU   18  CB  ALA B 419     3945   4678   3490    127     11    -51       C  
ATOM     19  N   ASP B 420       1.919  59.124  63.249  1.00 32.43           N  
ANISOU   19  N   ASP B 420     4013   4649   3658    248    122   -149       N  
ATOM     20  CA  ASP B 420       2.316  59.613  64.556  1.00 31.99           C  
ANISOU   20  CA  ASP B 420     3977   4571   3607    263    148   -220       C  
ATOM     21  C   ASP B 420       1.416  59.017  65.625  1.00 32.38           C  
ANISOU   21  C   ASP B 420     4014   4686   3604    257    148   -216       C  
ATOM     22  O   ASP B 420       0.334  58.540  65.314  1.00 32.31           O  
ANISOU   22  O   ASP B 420     3972   4732   3573    255    142   -155       O  
ATOM     23  CB  ASP B 420       2.277  61.128  64.628  1.00 32.96           C  
ANISOU   23  CB  ASP B 420     4089   4639   3796    314    209   -241       C  
ATOM     24  CG  ASP B 420       3.250  61.725  65.629  1.00 31.74           C  
ANISOU   24  CG  ASP B 420     3968   4435   3656    315    229   -334       C  
ATOM     25  OD1 ASP B 420       3.791  60.969  66.448  1.00 30.88           O  
ANISOU   25  OD1 ASP B 420     3884   4351   3498    280    196   -375       O  
ATOM     26  OD2 ASP B 420       3.495  62.932  65.543  1.00 32.75           O  
ANISOU   26  OD2 ASP B 420     4095   4501   3848    347    277   -361       O  
ATOM     27  N   CYS B 421       1.910  59.014  66.868  1.00 32.91           N  
ANISOU   27  N   CYS B 421     4105   4752   3648    250    153   -281       N  
ATOM     28  CA  CYS B 421       1.109  58.692  68.034  1.00 36.09           C  
ANISOU   28  CA  CYS B 421     4497   5215   4002    250    166   -287       C  
ATOM     29  C   CYS B 421       0.253  59.900  68.448  1.00 38.50           C  
ANISOU   29  C   CYS B 421     4775   5514   4340    302    236   -298       C  
ATOM     30  O   CYS B 421       0.554  61.041  68.088  1.00 38.63           O  
ANISOU   30  O   CYS B 421     4792   5467   4419    335    275   -321       O  
ATOM     31  CB  CYS B 421       2.023  58.279  69.175  1.00 36.65           C  
ANISOU   31  CB  CYS B 421     4602   5292   4029    220    143   -350       C  
ATOM     32  SG  CYS B 421       3.227  59.552  69.624  1.00 40.81           S  
ANISOU   32  SG  CYS B 421     5159   5749   4599    234    174   -445       S  
ATOM     33  N   SER B 422      -0.814  59.652  69.221  1.00 41.05           N  
ANISOU   33  N   SER B 422     5074   5899   4625    309    257   -282       N  
ATOM     34  CA  SER B 422      -1.764  60.702  69.595  1.00 43.35           C  
ANISOU   34  CA  SER B 422     5333   6188   4950    361    330   -286       C  
ATOM     35  C   SER B 422      -1.241  61.585  70.735  1.00 49.20           C  
ANISOU   35  C   SER B 422     6102   6897   5696    373    379   -384       C  
ATOM     36  O   SER B 422      -1.418  62.798  70.690  1.00 54.77           O  
ANISOU   36  O   SER B 422     6797   7548   6465    418    443   -410       O  
ATOM     37  CB  SER B 422      -3.097  60.129  69.941  1.00 39.22           C  
ANISOU   37  CB  SER B 422     4769   5744   4388    364    339   -230       C  
ATOM     38  OG  SER B 422      -2.949  59.123  70.922  1.00 38.26           O  
ANISOU   38  OG  SER B 422     4669   5678   4190    321    307   -251       O  
ATOM     39  N   SER B 423      -0.601  60.993  71.753  1.00 48.56           N  
ANISOU   39  N   SER B 423     6054   6847   5548    332    351   -438       N  
ATOM     40  CA  SER B 423       0.087  61.766  72.778  1.00 52.71           C  
ANISOU   40  CA  SER B 423     6612   7348   6068    330    385   -540       C  
ATOM     41  C   SER B 423       1.179  62.657  72.168  1.00 57.06           C  
ANISOU   41  C   SER B 423     7185   7807   6688    336    392   -585       C  
ATOM     42  O   SER B 423       1.753  62.343  71.125  1.00 59.06           O  
ANISOU   42  O   SER B 423     7442   8028   6969    326    348   -545       O  
ATOM     43  CB  SER B 423       0.662  60.853  73.837  1.00 52.32           C  
ANISOU   43  CB  SER B 423     6590   7359   5929    278    339   -573       C  
ATOM     44  OG  SER B 423       1.670  61.516  74.588  1.00 53.97           O  
ANISOU   44  OG  SER B 423     6834   7542   6132    262    351   -670       O  
ATOM     45  N   LYS B 424       1.464  63.792  72.819  1.00 60.04           N  
ANISOU   45  N   LYS B 424     7578   8140   7096    351    451   -672       N  
ATOM     46  CA  LYS B 424       2.544  64.669  72.390  1.00 62.54           C  
ANISOU   46  CA  LYS B 424     7917   8367   7477    351    462   -724       C  
ATOM     47  C   LYS B 424       3.569  64.838  73.508  1.00 61.28           C  
ANISOU   47  C   LYS B 424     7796   8214   7274    308    454   -830       C  
ATOM     48  O   LYS B 424       4.422  65.712  73.414  1.00 64.09           O  
ANISOU   48  O   LYS B 424     8171   8499   7682    303    474   -894       O  
ATOM     49  CB  LYS B 424       2.052  66.044  71.912  1.00 67.36           C  
ANISOU   49  CB  LYS B 424     8509   8898   8188    408    545   -729       C  
ATOM     50  CG  LYS B 424       1.699  66.121  70.432  1.00 73.87           C  
ANISOU   50  CG  LYS B 424     9302   9686   9078    442    537   -629       C  
ATOM     51  CD  LYS B 424       0.278  65.675  70.115  1.00 81.19           C  
ANISOU   51  CD  LYS B 424    10182  10673   9992    473    544   -535       C  
ATOM     52  CE  LYS B 424       0.082  65.302  68.682  1.00 88.14           C  
ANISOU   52  CE  LYS B 424    11036  11554  10900    481    503   -432       C  
ATOM     53  NZ  LYS B 424      -1.330  65.032  68.402  1.00 93.82           N  
ANISOU   53  NZ  LYS B 424    11704  12331  11614    510    516   -345       N  
ATOM     54  N   SER B 425       3.493  64.000  74.548  1.00 58.66           N  
ANISOU   54  N   SER B 425     7472   7969   6845    272    422   -845       N  
ATOM     55  CA  SER B 425       4.504  63.983  75.587  1.00 55.26           C  
ANISOU   55  CA  SER B 425     7073   7564   6358    223    399   -931       C  
ATOM     56  C   SER B 425       5.687  63.179  75.088  1.00 49.89           C  
ANISOU   56  C   SER B 425     6406   6881   5670    186    314   -904       C  
ATOM     57  O   SER B 425       5.695  61.958  75.189  1.00 50.15           O  
ANISOU   57  O   SER B 425     6435   6976   5644    163    254   -847       O  
ATOM     58  CB  SER B 425       3.973  63.423  76.866  1.00 58.91           C  
ANISOU   58  CB  SER B 425     7537   8126   6719    200    399   -949       C  
ATOM     59  OG  SER B 425       2.915  64.243  77.329  1.00 62.27           O  
ANISOU   59  OG  SER B 425     7951   8550   7159    236    487   -983       O  
ATOM     60  N   PRO B 426       6.722  63.845  74.541  1.00 49.39           N  
ANISOU   60  N   PRO B 426     6356   6741   5670    181    312   -942       N  
ATOM     61  CA  PRO B 426       7.882  63.144  74.000  1.00 48.32           C  
ANISOU   61  CA  PRO B 426     6228   6595   5537    150    239   -917       C  
ATOM     62  C   PRO B 426       8.453  62.083  74.934  1.00 47.13           C  
ANISOU   62  C   PRO B 426     6085   6528   5295    102    172   -919       C  
ATOM     63  O   PRO B 426       8.880  61.025  74.471  1.00 44.51           O  
ANISOU   63  O   PRO B 426     5748   6211   4953     88    111   -856       O  
ATOM     64  CB  PRO B 426       8.865  64.298  73.766  1.00 49.06           C  
ANISOU   64  CB  PRO B 426     6336   6605   5701    144    265   -991       C  
ATOM     65  CG  PRO B 426       7.972  65.462  73.439  1.00 49.13           C  
ANISOU   65  CG  PRO B 426     6336   6552   5779    193    351  -1004       C  
ATOM     66  CD  PRO B 426       6.856  65.307  74.448  1.00 50.45           C  
ANISOU   66  CD  PRO B 426     6497   6790   5881    202    384  -1014       C  
ATOM     67  N   GLU B 427       8.429  62.369  76.243  1.00 46.75           N  
ANISOU   67  N   GLU B 427     6047   6534   5182     78    189   -989       N  
ATOM     68  CA  GLU B 427       9.010  61.484  77.243  1.00 48.70           C  
ANISOU   68  CA  GLU B 427     6298   6868   5337     30    127   -993       C  
ATOM     69  C   GLU B 427       8.363  60.100  77.179  1.00 42.32           C  
ANISOU   69  C   GLU B 427     5475   6122   4482     34     86   -892       C  
ATOM     70  O   GLU B 427       9.035  59.117  77.466  1.00 40.43           O  
ANISOU   70  O   GLU B 427     5235   5927   4201      3     20   -857       O  
ATOM     71  CB  GLU B 427       8.933  62.006  78.684  1.00 55.75           C  
ANISOU   71  CB  GLU B 427     7203   7826   6154      1    156  -1082       C  
ATOM     72  CG  GLU B 427       7.514  62.151  79.233  1.00 62.86           C  
ANISOU   72  CG  GLU B 427     8098   8769   7017     26    217  -1081       C  
ATOM     73  CD  GLU B 427       6.865  63.515  79.025  1.00 71.13           C  
ANISOU   73  CD  GLU B 427     9148   9744   8133     65    313  -1144       C  
ATOM     74  OE1 GLU B 427       6.100  63.899  79.938  1.00 73.38           O  
ANISOU   74  OE1 GLU B 427     9436  10073   8371     67    369  -1192       O  
ATOM     75  OE2 GLU B 427       7.133  64.209  78.008  1.00 72.62           O  
ANISOU   75  OE2 GLU B 427     9336   9834   8422     92    335  -1145       O  
ATOM     76  N   GLU B 428       7.081  60.012  76.807  1.00 39.91           N  
ANISOU   76  N   GLU B 428     5156   5818   4188     69    124   -843       N  
ATOM     77  CA  GLU B 428       6.446  58.706  76.733  1.00 42.06           C  
ANISOU   77  CA  GLU B 428     5415   6146   4420     67     87   -751       C  
ATOM     78  C   GLU B 428       6.287  58.198  75.296  1.00 38.91           C  
ANISOU   78  C   GLU B 428     5005   5694   4086     87     68   -674       C  
ATOM     79  O   GLU B 428       5.890  57.063  75.106  1.00 39.62           O  
ANISOU   79  O   GLU B 428     5085   5818   4152     78     35   -601       O  
ATOM     80  CB  GLU B 428       5.133  58.660  77.507  1.00 43.05           C  
ANISOU   80  CB  GLU B 428     5529   6339   4490     78    130   -741       C  
ATOM     81  CG  GLU B 428       3.975  59.383  76.836  1.00 46.81           C  
ANISOU   81  CG  GLU B 428     5986   6775   5024    127    197   -728       C  
ATOM     82  CD  GLU B 428       2.744  59.463  77.727  1.00 49.25           C  
ANISOU   82  CD  GLU B 428     6281   7151   5280    139    249   -731       C  
ATOM     83  OE1 GLU B 428       2.858  59.114  78.922  1.00 53.80           O  
ANISOU   83  OE1 GLU B 428     6868   7804   5771    107    238   -758       O  
ATOM     84  OE2 GLU B 428       1.675  59.861  77.227  1.00 48.95           O  
ANISOU   84  OE2 GLU B 428     6219   7094   5285    180    299   -701       O  
ATOM     85  N   CYS B 429       6.587  58.997  74.275  1.00 39.22           N  
ANISOU   85  N   CYS B 429     5045   5651   4205    110     91   -689       N  
ATOM     86  CA  CYS B 429       6.362  58.553  72.907  1.00 36.89           C  
ANISOU   86  CA  CYS B 429     4740   5316   3961    126     76   -618       C  
ATOM     87  C   CYS B 429       7.626  57.942  72.303  1.00 35.04           C  
ANISOU   87  C   CYS B 429     4516   5047   3750    101     21   -606       C  
ATOM     88  O   CYS B 429       8.756  58.307  72.649  1.00 32.67           O  
ANISOU   88  O   CYS B 429     4230   4726   3458     83      6   -660       O  
ATOM     89  CB  CYS B 429       5.874  59.693  72.034  1.00 39.42           C  
ANISOU   89  CB  CYS B 429     5050   5573   4354    167    132   -623       C  
ATOM     90  SG  CYS B 429       4.298  60.363  72.615  1.00 44.50           S  
ANISOU   90  SG  CYS B 429     5671   6251   4986    205    204   -624       S  
ATOM     91  N   GLU B 430       7.410  57.016  71.358  1.00 33.25           N  
ANISOU   91  N   GLU B 430     4283   4814   3538     98     -7   -535       N  
ATOM     92  CA  GLU B 430       8.513  56.325  70.714  1.00 32.08           C  
ANISOU   92  CA  GLU B 430     4143   4631   3414     77    -52   -519       C  
ATOM     93  C   GLU B 430       8.209  56.193  69.231  1.00 29.91           C  
ANISOU   93  C   GLU B 430     3864   4314   3188     89    -46   -473       C  
ATOM     94  O   GLU B 430       7.049  56.086  68.841  1.00 30.47           O  
ANISOU   94  O   GLU B 430     3919   4407   3250    102    -28   -430       O  
ATOM     95  CB  GLU B 430       8.821  55.009  71.433  1.00 33.68           C  
ANISOU   95  CB  GLU B 430     4347   4883   3566     46   -102   -488       C  
ATOM     96  CG  GLU B 430       7.600  54.206  71.849  1.00 34.49           C  
ANISOU   96  CG  GLU B 430     4439   5049   3618     42   -102   -435       C  
ATOM     97  CD  GLU B 430       7.852  53.050  72.800  1.00 33.19           C  
ANISOU   97  CD  GLU B 430     4273   4938   3399     14   -144   -404       C  
ATOM     98  OE1 GLU B 430       8.400  53.231  73.888  1.00 32.36           O  
ANISOU   98  OE1 GLU B 430     4172   4870   3255      2   -157   -438       O  
ATOM     99  OE2 GLU B 430       7.439  51.939  72.434  1.00 33.39           O  
ANISOU   99  OE2 GLU B 430     4293   4971   3422      1   -163   -343       O  
ATOM    100  N   ILE B 431       9.263  56.284  68.409  1.00 27.12           N  
ANISOU  100  N   ILE B 431     3519   3904   2882     83    -59   -483       N  
ATOM    101  CA  ILE B 431       9.094  56.189  66.971  1.00 25.98           C  
ANISOU  101  CA  ILE B 431     3371   3723   2776     89    -53   -444       C  
ATOM    102  C   ILE B 431       9.869  54.963  66.488  1.00 24.97           C  
ANISOU  102  C   ILE B 431     3252   3583   2652     60    -94   -420       C  
ATOM    103  O   ILE B 431      11.045  54.789  66.796  1.00 24.04           O  
ANISOU  103  O   ILE B 431     3143   3444   2548     47   -116   -447       O  
ATOM    104  CB  ILE B 431       9.484  57.501  66.254  1.00 26.04           C  
ANISOU  104  CB  ILE B 431     3379   3670   2843    113    -17   -472       C  
ATOM    105  CG1 ILE B 431       9.249  57.409  64.729  1.00 27.11           C  
ANISOU  105  CG1 ILE B 431     3510   3781   3009    117    -11   -423       C  
ATOM    106  CG2 ILE B 431      10.914  57.931  66.577  1.00 25.92           C  
ANISOU  106  CG2 ILE B 431     3378   3613   2859    102    -26   -530       C  
ATOM    107  CD1 ILE B 431       9.412  58.720  63.970  1.00 27.59           C  
ANISOU  107  CD1 ILE B 431     3567   3788   3128    144     29   -432       C  
ATOM    108  N   PHE B 432       9.148  54.085  65.787  1.00 23.89           N  
ANISOU  108  N   PHE B 432     3111   3463   2501     47   -102   -368       N  
ATOM    109  CA  PHE B 432       9.724  52.895  65.193  1.00 22.87           C  
ANISOU  109  CA  PHE B 432     2991   3316   2381     19   -130   -346       C  
ATOM    110  C   PHE B 432      10.073  53.187  63.737  1.00 21.57           C  
ANISOU  110  C   PHE B 432     2832   3106   2258     19   -116   -344       C  
ATOM    111  O   PHE B 432       9.211  53.628  62.967  1.00 21.29           O  
ANISOU  111  O   PHE B 432     2787   3082   2220     28    -95   -320       O  
ATOM    112  CB  PHE B 432       8.740  51.735  65.339  1.00 23.15           C  
ANISOU  112  CB  PHE B 432     3022   3398   2378     -2   -145   -299       C  
ATOM    113  CG  PHE B 432       8.577  51.240  66.769  1.00 24.59           C  
ANISOU  113  CG  PHE B 432     3200   3625   2519     -7   -162   -294       C  
ATOM    114  CD1 PHE B 432       7.790  51.938  67.682  1.00 25.43           C  
ANISOU  114  CD1 PHE B 432     3295   3777   2589     11   -144   -304       C  
ATOM    115  CD2 PHE B 432       9.251  50.100  67.207  1.00 24.86           C  
ANISOU  115  CD2 PHE B 432     3241   3655   2551    -29   -194   -279       C  
ATOM    116  CE1 PHE B 432       7.674  51.502  68.996  1.00 26.21           C  
ANISOU  116  CE1 PHE B 432     3391   3925   2642      3   -159   -299       C  
ATOM    117  CE2 PHE B 432       9.135  49.675  68.517  1.00 25.17           C  
ANISOU  117  CE2 PHE B 432     3273   3741   2548    -35   -212   -266       C  
ATOM    118  CZ  PHE B 432       8.351  50.370  69.410  1.00 25.97           C  
ANISOU  118  CZ  PHE B 432     3366   3896   2606    -21   -196   -277       C  
ATOM    119  N   LEU B 433      11.332  52.897  63.380  1.00 20.43           N  
ANISOU  119  N   LEU B 433     2699   2915   2148      8   -127   -364       N  
ATOM    120  CA  LEU B 433      11.823  53.025  62.012  1.00 20.99           C  
ANISOU  120  CA  LEU B 433     2777   2944   2254      2   -113   -363       C  
ATOM    121  C   LEU B 433      11.801  51.648  61.357  1.00 20.18           C  
ANISOU  121  C   LEU B 433     2684   2840   2145    -31   -126   -339       C  
ATOM    122  O   LEU B 433      12.486  50.736  61.820  1.00 21.56           O  
ANISOU  122  O   LEU B 433     2864   3000   2330    -44   -146   -343       O  
ATOM    123  CB  LEU B 433      13.238  53.592  61.996  1.00 21.16           C  
ANISOU  123  CB  LEU B 433     2802   2913   2323     10   -110   -403       C  
ATOM    124  CG  LEU B 433      13.435  54.901  62.769  1.00 22.01           C  
ANISOU  124  CG  LEU B 433     2904   3015   2444     34    -96   -440       C  
ATOM    125  CD1 LEU B 433      14.882  55.322  62.764  1.00 21.97           C  
ANISOU  125  CD1 LEU B 433     2900   2962   2486     32    -98   -479       C  
ATOM    126  CD2 LEU B 433      12.584  55.980  62.175  1.00 22.63           C  
ANISOU  126  CD2 LEU B 433     2976   3092   2529     57    -61   -429       C  
ATOM    127  N   VAL B 434      11.022  51.506  60.281  1.00 19.46           N  
ANISOU  127  N   VAL B 434     2592   2764   2038    -45   -114   -314       N  
ATOM    128  CA  VAL B 434      10.961  50.238  59.569  1.00 19.88           C  
ANISOU  128  CA  VAL B 434     2657   2814   2083    -84   -120   -301       C  
ATOM    129  C   VAL B 434      11.350  50.445  58.100  1.00 19.88           C  
ANISOU  129  C   VAL B 434     2667   2790   2099    -98   -100   -308       C  
ATOM    130  O   VAL B 434      11.427  51.580  57.620  1.00 20.04           O  
ANISOU  130  O   VAL B 434     2680   2804   2129    -76    -83   -309       O  
ATOM    131  CB  VAL B 434       9.570  49.604  59.759  1.00 20.19           C  
ANISOU  131  CB  VAL B 434     2687   2909   2075   -104   -130   -265       C  
ATOM    132  CG1 VAL B 434       9.310  49.292  61.231  1.00 20.51           C  
ANISOU  132  CG1 VAL B 434     2720   2974   2100    -93   -148   -257       C  
ATOM    133  CG2 VAL B 434       8.441  50.455  59.183  1.00 20.17           C  
ANISOU  133  CG2 VAL B 434     2667   2953   2046    -95   -118   -237       C  
ATOM    134  N   GLU B 435      11.574  49.340  57.382  1.00 19.68           N  
ANISOU  134  N   GLU B 435     2656   2747   2073   -135    -98   -312       N  
ATOM    135  CA  GLU B 435      12.220  49.391  56.073  1.00 19.78           C  
ANISOU  135  CA  GLU B 435     2682   2732   2102   -152    -75   -330       C  
ATOM    136  C   GLU B 435      11.316  49.950  54.964  1.00 20.16           C  
ANISOU  136  C   GLU B 435     2723   2827   2110   -166    -65   -305       C  
ATOM    137  O   GLU B 435      11.830  50.410  53.949  1.00 19.28           O  
ANISOU  137  O   GLU B 435     2618   2702   2007   -170    -44   -312       O  
ATOM    138  CB  GLU B 435      12.720  48.020  55.631  1.00 19.56           C  
ANISOU  138  CB  GLU B 435     2673   2669   2088   -191    -69   -349       C  
ATOM    139  CG  GLU B 435      13.909  47.501  56.439  1.00 19.67           C  
ANISOU  139  CG  GLU B 435     2689   2627   2156   -174    -74   -369       C  
ATOM    140  CD  GLU B 435      14.461  46.212  55.859  1.00 19.67           C  
ANISOU  140  CD  GLU B 435     2707   2581   2184   -207    -56   -388       C  
ATOM    141  OE1 GLU B 435      15.178  45.512  56.608  1.00 20.05           O  
ANISOU  141  OE1 GLU B 435     2752   2589   2276   -197    -62   -389       O  
ATOM    142  OE2 GLU B 435      14.204  45.941  54.653  1.00 19.95           O  
ANISOU  142  OE2 GLU B 435     2758   2622   2200   -243    -33   -402       O  
ATOM    143  N   GLY B 436       9.996  49.893  55.141  1.00 19.84           N  
ANISOU  143  N   GLY B 436     2668   2847   2026   -174    -78   -270       N  
ATOM    144  CA  GLY B 436       9.052  50.231  54.078  1.00 20.31           C  
ANISOU  144  CA  GLY B 436     2714   2963   2041   -195    -74   -237       C  
ATOM    145  C   GLY B 436       7.618  49.957  54.534  1.00 21.35           C  
ANISOU  145  C   GLY B 436     2823   3159   2131   -205    -94   -199       C  
ATOM    146  O   GLY B 436       7.396  49.622  55.704  1.00 20.01           O  
ANISOU  146  O   GLY B 436     2650   2987   1967   -191   -106   -199       O  
ATOM    147  N   ASP B 437       6.668  50.052  53.596  1.00 23.18           N  
ANISOU  147  N   ASP B 437     3037   3453   2317   -232    -97   -163       N  
ATOM    148  CA  ASP B 437       5.242  49.974  53.892  1.00 26.59           C  
ANISOU  148  CA  ASP B 437     3437   3956   2710   -239   -114   -118       C  
ATOM    149  C   ASP B 437       4.769  48.554  54.175  1.00 25.35           C  
ANISOU  149  C   ASP B 437     3290   3814   2530   -292   -130   -129       C  
ATOM    150  O   ASP B 437       3.834  48.386  54.948  1.00 26.70           O  
ANISOU  150  O   ASP B 437     3437   4022   2685   -288   -143   -101       O  
ATOM    151  CB  ASP B 437       4.404  50.629  52.805  1.00 30.75           C  
ANISOU  151  CB  ASP B 437     3933   4550   3199   -249   -115    -68       C  
ATOM    152  CG  ASP B 437       4.622  52.130  52.747  1.00 34.77           C  
ANISOU  152  CG  ASP B 437     4425   5045   3740   -187    -96    -42       C  
ATOM    153  OD1 ASP B 437       4.249  52.796  53.723  1.00 43.52           O  
ANISOU  153  OD1 ASP B 437     5513   6149   4873   -137    -90    -27       O  
ATOM    154  OD2 ASP B 437       5.262  52.600  51.797  1.00 41.72           O  
ANISOU  154  OD2 ASP B 437     5314   5911   4626   -188    -82    -42       O  
ATOM    155  N   SER B 438       5.391  47.539  53.574  1.00 24.19           N  
ANISOU  155  N   SER B 438     3174   3634   2383   -341   -125   -168       N  
ATOM    156  CA  SER B 438       5.024  46.170  53.892  1.00 24.85           C  
ANISOU  156  CA  SER B 438     3268   3716   2457   -391   -135   -181       C  
ATOM    157  C   SER B 438       5.215  45.922  55.394  1.00 25.67           C  
ANISOU  157  C   SER B 438     3373   3786   2595   -355   -141   -179       C  
ATOM    158  O   SER B 438       4.329  45.382  56.060  1.00 27.07           O  
ANISOU  158  O   SER B 438     3535   3996   2754   -370   -155   -155       O  
ATOM    159  CB  SER B 438       5.791  45.181  53.045  1.00 25.23           C  
ANISOU  159  CB  SER B 438     3352   3719   2514   -443   -119   -230       C  
ATOM    160  OG  SER B 438       5.429  45.281  51.671  1.00 24.58           O  
ANISOU  160  OG  SER B 438     3269   3686   2383   -490   -115   -231       O  
ATOM    161  N   ALA B 439       6.366  46.363  55.922  1.00 24.20           N  
ANISOU  161  N   ALA B 439     3200   3539   2454   -309   -133   -203       N  
ATOM    162  CA  ALA B 439       6.694  46.263  57.335  1.00 23.57           C  
ANISOU  162  CA  ALA B 439     3120   3435   2401   -274   -141   -202       C  
ATOM    163  C   ALA B 439       5.843  47.233  58.146  1.00 22.79           C  
ANISOU  163  C   ALA B 439     2992   3388   2281   -233   -148   -170       C  
ATOM    164  O   ALA B 439       5.416  46.920  59.256  1.00 22.61           O  
ANISOU  164  O   ALA B 439     2960   3382   2250   -224   -158   -154       O  
ATOM    165  CB  ALA B 439       8.178  46.554  57.544  1.00 22.62           C  
ANISOU  165  CB  ALA B 439     3018   3247   2331   -242   -132   -237       C  
ATOM    166  N   GLY B 440       5.663  48.436  57.603  1.00 22.00           N  
ANISOU  166  N   GLY B 440     2876   3306   2176   -205   -137   -160       N  
ATOM    167  CA  GLY B 440       4.932  49.477  58.299  1.00 22.70           C  
ANISOU  167  CA  GLY B 440     2936   3432   2256   -160   -133   -134       C  
ATOM    168  C   GLY B 440       3.490  49.065  58.616  1.00 23.43           C  
ANISOU  168  C   GLY B 440     2999   3593   2308   -178   -143    -92       C  
ATOM    169  O   GLY B 440       2.964  49.432  59.648  1.00 23.07           O  
ANISOU  169  O   GLY B 440     2936   3572   2258   -148   -140    -78       O  
ATOM    170  N   GLY B 441       2.856  48.296  57.738  1.00 23.87           N  
ANISOU  170  N   GLY B 441     3050   3684   2334   -232   -153    -74       N  
ATOM    171  CA  GLY B 441       1.462  47.924  57.912  1.00 25.72           C  
ANISOU  171  CA  GLY B 441     3251   3990   2532   -255   -164    -31       C  
ATOM    172  C   GLY B 441       1.250  46.976  59.096  1.00 26.02           C  
ANISOU  172  C   GLY B 441     3294   4025   2567   -268   -172    -31       C  
ATOM    173  O   GLY B 441       0.291  47.134  59.853  1.00 25.77           O  
ANISOU  173  O   GLY B 441     3232   4042   2518   -253   -172      2       O  
ATOM    174  N   SER B 442       2.160  46.007  59.254  1.00 25.43           N  
ANISOU  174  N   SER B 442     3255   3892   2514   -293   -176    -63       N  
ATOM    175  CA  SER B 442       2.119  45.114  60.397  1.00 25.49           C  
ANISOU  175  CA  SER B 442     3269   3891   2526   -301   -183    -56       C  
ATOM    176  C   SER B 442       2.384  45.944  61.652  1.00 26.11           C  
ANISOU  176  C   SER B 442     3341   3971   2610   -241   -179    -57       C  
ATOM    177  O   SER B 442       1.683  45.793  62.651  1.00 24.99           O  
ANISOU  177  O   SER B 442     3180   3867   2447   -234   -181    -31       O  
ATOM    178  CB  SER B 442       3.092  43.965  60.245  1.00 26.32           C  
ANISOU  178  CB  SER B 442     3409   3927   2663   -334   -185    -85       C  
ATOM    179  OG  SER B 442       2.611  42.963  59.351  1.00 27.25           O  
ANISOU  179  OG  SER B 442     3533   4050   2771   -401   -185    -86       O  
ATOM    180  N   THR B 443       3.366  46.860  61.559  1.00 25.73           N  
ANISOU  180  N   THR B 443     3305   3883   2588   -201   -170    -89       N  
ATOM    181  CA  THR B 443       3.756  47.713  62.671  1.00 25.16           C  
ANISOU  181  CA  THR B 443     3231   3807   2522   -151   -164   -103       C  
ATOM    182  C   THR B 443       2.577  48.598  63.069  1.00 27.36           C  
ANISOU  182  C   THR B 443     3476   4146   2774   -122   -149    -77       C  
ATOM    183  O   THR B 443       2.262  48.710  64.249  1.00 26.97           O  
ANISOU  183  O   THR B 443     3418   4124   2708   -103   -145    -73       O  
ATOM    184  CB  THR B 443       4.993  48.524  62.280  1.00 24.61           C  
ANISOU  184  CB  THR B 443     3180   3682   2489   -123   -156   -143       C  
ATOM    185  OG1 THR B 443       6.015  47.604  61.879  1.00 23.82           O  
ANISOU  185  OG1 THR B 443     3105   3528   2416   -150   -166   -162       O  
ATOM    186  CG2 THR B 443       5.531  49.354  63.427  1.00 24.68           C  
ANISOU  186  CG2 THR B 443     3188   3683   2505    -81   -151   -168       C  
ATOM    187  N   LYS B 444       1.927  49.213  62.067  1.00 29.07           N  
ANISOU  187  N   LYS B 444     3671   4386   2989   -119   -140    -58       N  
ATOM    188  CA  LYS B 444       0.797  50.096  62.294  1.00 31.52           C  
ANISOU  188  CA  LYS B 444     3943   4748   3285    -86   -121    -27       C  
ATOM    189  C   LYS B 444      -0.384  49.351  62.934  1.00 31.16           C  
ANISOU  189  C   LYS B 444     3871   4765   3204   -109   -127     12       C  
ATOM    190  O   LYS B 444      -0.995  49.896  63.835  1.00 30.91           O  
ANISOU  190  O   LYS B 444     3818   4765   3162    -76   -108     21       O  
ATOM    191  CB  LYS B 444       0.428  50.838  61.007  1.00 36.18           C  
ANISOU  191  CB  LYS B 444     4512   5352   3884    -80   -113     -2       C  
ATOM    192  CG  LYS B 444      -0.410  52.082  61.233  1.00 41.73           C  
ANISOU  192  CG  LYS B 444     5175   6084   4596    -27    -84     26       C  
ATOM    193  CD  LYS B 444      -0.433  53.077  60.078  1.00 46.11           C  
ANISOU  193  CD  LYS B 444     5713   6634   5175     -4    -71     50       C  
ATOM    194  CE  LYS B 444      -1.478  52.789  59.061  1.00 51.53           C  
ANISOU  194  CE  LYS B 444     6360   7386   5832    -35    -87    110       C  
ATOM    195  NZ  LYS B 444      -2.834  52.904  59.621  1.00 54.96           N  
ANISOU  195  NZ  LYS B 444     6745   7886   6252    -19    -77    157       N  
ATOM    196  N   SER B 445      -0.693  48.121  62.496  1.00 30.06           N  
ANISOU  196  N   SER B 445     3735   4640   3047   -167   -148     30       N  
ATOM    197  CA  SER B 445      -1.830  47.369  63.016  1.00 29.85           C  
ANISOU  197  CA  SER B 445     3681   4670   2990   -196   -154     69       C  
ATOM    198  C   SER B 445      -1.588  46.887  64.443  1.00 28.20           C  
ANISOU  198  C   SER B 445     3485   4456   2772   -188   -153     62       C  
ATOM    199  O   SER B 445      -2.511  46.812  65.242  1.00 28.82           O  
ANISOU  199  O   SER B 445     3537   4587   2826   -184   -144     92       O  
ATOM    200  CB  SER B 445      -2.148  46.210  62.125  1.00 30.30           C  
ANISOU  200  CB  SER B 445     3741   4736   3037   -265   -174     83       C  
ATOM    201  OG  SER B 445      -2.533  46.705  60.853  1.00 35.07           O  
ANISOU  201  OG  SER B 445     4324   5366   3634   -276   -177     97       O  
ATOM    202  N   GLY B 446      -0.341  46.534  64.748  1.00 26.80           N  
ANISOU  202  N   GLY B 446     3348   4220   2615   -188   -162     28       N  
ATOM    203  CA  GLY B 446       0.013  45.946  66.023  1.00 26.45           C  
ANISOU  203  CA  GLY B 446     3316   4173   2561   -187   -168     29       C  
ATOM    204  C   GLY B 446       0.334  46.993  67.092  1.00 27.47           C  
ANISOU  204  C   GLY B 446     3445   4313   2680   -135   -153      4       C  
ATOM    205  O   GLY B 446       0.282  46.669  68.276  1.00 27.71           O  
ANISOU  205  O   GLY B 446     3475   4370   2684   -133   -154     14       O  
ATOM    206  N   ARG B 447       0.667  48.230  66.692  1.00 25.98           N  
ANISOU  206  N   ARG B 447     3257   4105   2511    -96   -136    -28       N  
ATOM    207  CA  ARG B 447       1.211  49.211  67.626  1.00 26.59           C  
ANISOU  207  CA  ARG B 447     3341   4177   2586    -54   -120    -67       C  
ATOM    208  C   ARG B 447       0.181  49.662  68.663  1.00 26.64           C  
ANISOU  208  C   ARG B 447     3321   4246   2555    -32    -94    -56       C  
ATOM    209  O   ARG B 447      -1.008  49.408  68.526  1.00 25.90           O  
ANISOU  209  O   ARG B 447     3198   4200   2445    -42    -85    -13       O  
ATOM    210  CB  ARG B 447       1.657  50.517  66.965  1.00 26.65           C  
ANISOU  210  CB  ARG B 447     3351   4146   2629    -17   -100   -103       C  
ATOM    211  CG  ARG B 447       0.482  51.327  66.432  1.00 27.33           C  
ANISOU  211  CG  ARG B 447     3401   4263   2718      7    -71    -76       C  
ATOM    212  CD  ARG B 447       0.945  52.644  65.848  1.00 29.00           C  
ANISOU  212  CD  ARG B 447     3615   4432   2972     46    -47   -104       C  
ATOM    213  NE  ARG B 447      -0.122  53.323  65.102  1.00 30.18           N  
ANISOU  213  NE  ARG B 447     3726   4607   3134     68    -24    -63       N  
ATOM    214  CZ  ARG B 447      -0.053  54.570  64.687  1.00 31.64           C  
ANISOU  214  CZ  ARG B 447     3900   4762   3358    111      7    -71       C  
ATOM    215  NH1 ARG B 447      -1.015  55.084  63.965  1.00 33.62           N  
ANISOU  215  NH1 ARG B 447     4112   5041   3623    130     24    -21       N  
ATOM    216  NH2 ARG B 447       0.998  55.317  64.960  1.00 35.74           N  
ANISOU  216  NH2 ARG B 447     4447   5224   3908    132     21   -126       N  
ATOM    217  N   ASP B 448       0.692  50.338  69.698  1.00 28.29           N  
ANISOU  217  N   ASP B 448     3542   4457   2751     -6    -80    -97       N  
ATOM    218  CA  ASP B 448      -0.095  51.147  70.613  1.00 29.89           C  
ANISOU  218  CA  ASP B 448     3724   4706   2926     25    -41   -109       C  
ATOM    219  C   ASP B 448      -0.040  52.592  70.121  1.00 29.56           C  
ANISOU  219  C   ASP B 448     3677   4630   2926     69     -5   -146       C  
ATOM    220  O   ASP B 448       0.934  53.288  70.365  1.00 28.42           O  
ANISOU  220  O   ASP B 448     3555   4445   2798     84      0   -201       O  
ATOM    221  CB  ASP B 448       0.395  50.969  72.046  1.00 31.56           C  
ANISOU  221  CB  ASP B 448     3951   4947   3092     19    -46   -135       C  
ATOM    222  CG  ASP B 448      -0.323  51.795  73.113  1.00 33.59           C  
ANISOU  222  CG  ASP B 448     4193   5255   3312     46     -0   -160       C  
ATOM    223  OD1 ASP B 448      -1.334  52.421  72.790  1.00 34.01           O  
ANISOU  223  OD1 ASP B 448     4218   5322   3381     72     38   -148       O  
ATOM    224  OD2 ASP B 448       0.157  51.851  74.258  1.00 37.44           O  
ANISOU  224  OD2 ASP B 448     4697   5771   3758     40     -1   -193       O  
ATOM    225  N   SER B 449      -1.105  53.048  69.448  1.00 31.05           N  
ANISOU  225  N   SER B 449     3831   4834   3133     89     21   -111       N  
ATOM    226  CA  SER B 449      -1.104  54.317  68.727  1.00 33.51           C  
ANISOU  226  CA  SER B 449     4131   5105   3495    130     54   -126       C  
ATOM    227  C   SER B 449      -1.070  55.549  69.639  1.00 36.41           C  
ANISOU  227  C   SER B 449     4500   5462   3872    173    105   -181       C  
ATOM    228  O   SER B 449      -0.927  56.679  69.150  1.00 33.12           O  
ANISOU  228  O   SER B 449     4078   4998   3507    210    138   -201       O  
ATOM    229  CB  SER B 449      -2.279  54.410  67.798  1.00 34.15           C  
ANISOU  229  CB  SER B 449     4169   5216   3592    139     64    -62       C  
ATOM    230  OG  SER B 449      -3.489  54.596  68.522  1.00 34.82           O  
ANISOU  230  OG  SER B 449     4215   5358   3656    159     99    -39       O  
ATOM    231  N  AARG B 450      -1.218  55.347  70.956  0.50 37.81           N  
ANISOU  231  N  AARG B 450     4683   5682   4001    167    116   -207       N  
ATOM    232  N  BARG B 450      -1.215  55.331  70.950  0.50 38.90           N  
ANISOU  232  N  BARG B 450     4822   5821   4139    167    116   -206       N  
ATOM    233  CA AARG B 450      -1.174  56.465  71.882  0.50 38.56           C  
ANISOU  233  CA AARG B 450     4783   5770   4097    200    169   -271       C  
ATOM    234  CA BARG B 450      -1.173  56.420  71.907  0.50 40.55           C  
ANISOU  234  CA BARG B 450     5035   6024   4347    198    167   -270       C  
ATOM    235  C  AARG B 450       0.280  56.888  72.074  0.50 39.36           C  
ANISOU  235  C  AARG B 450     4926   5817   4212    191    154   -341       C  
ATOM    236  C  BARG B 450       0.270  56.876  72.089  0.50 40.47           C  
ANISOU  236  C  BARG B 450     5066   5958   4351    191    154   -341       C  
ATOM    237  O  AARG B 450       0.542  58.081  72.182  0.50 41.86           O  
ANISOU  237  O  AARG B 450     5248   6090   4566    221    198   -396       O  
ATOM    238  O  BARG B 450       0.515  58.072  72.214  0.50 42.96           O  
ANISOU  238  O  BARG B 450     5387   6232   4704    221    198   -396       O  
ATOM    239  CB AARG B 450      -1.847  56.211  73.240  0.50 39.26           C  
ANISOU  239  CB AARG B 450     4864   5932   4123    194    192   -281       C  
ATOM    240  CB BARG B 450      -1.796  55.991  73.239  0.50 42.86           C  
ANISOU  240  CB BARG B 450     5321   6391   4571    187    182   -274       C  
ATOM    241  CG AARG B 450      -2.057  57.488  74.051  0.50 39.32           C  
ANISOU  241  CG AARG B 450     4870   5932   4138    232    263   -349       C  
ATOM    242  CG BARG B 450      -3.278  55.661  73.144  0.50 43.91           C  
ANISOU  242  CG BARG B 450     5408   6582   4694    196    204   -207       C  
ATOM    243  CD AARG B 450      -2.761  57.266  75.384  0.50 38.18           C  
ANISOU  243  CD AARG B 450     4718   5866   3924    225    293   -361       C  
ATOM    244  CD BARG B 450      -3.842  55.227  74.481  0.50 45.59           C  
ANISOU  244  CD BARG B 450     5616   6870   4837    183    222   -211       C  
ATOM    245  NE AARG B 450      -2.018  56.353  76.256  0.50 36.56           N  
ANISOU  245  NE AARG B 450     4542   5703   3646    177    244   -374       N  
ATOM    246  NE BARG B 450      -2.904  54.356  75.196  0.50 46.53           N  
ANISOU  246  NE BARG B 450     5771   7007   4902    138    173   -227       N  
ATOM    247  CZ AARG B 450      -0.923  56.696  76.905  0.50 35.13           C  
ANISOU  247  CZ AARG B 450     4397   5509   3442    161    234   -446       C  
ATOM    248  CZ BARG B 450      -3.097  53.062  75.362  0.50 47.20           C  
ANISOU  248  CZ BARG B 450     5852   7134   4946     99    132   -170       C  
ATOM    249  NH1AARG B 450      -0.493  57.943  76.842  0.50 35.01           N  
ANISOU  249  NH1AARG B 450     4395   5437   3472    186    275   -520       N  
ATOM    250  NH1BARG B 450      -4.106  52.477  74.753  0.50 47.67           N  
ANISOU  250  NH1BARG B 450     5877   7217   5017     92    128   -101       N  
ATOM    251  NH2AARG B 450      -0.281  55.802  77.626  0.50 34.55           N  
ANISOU  251  NH2AARG B 450     4343   5481   3305    119    184   -441       N  
ATOM    252  NH2BARG B 450      -2.274  52.356  76.113  0.50 47.84           N  
ANISOU  252  NH2BARG B 450     5961   7234   4981     66     94   -179       N  
ATOM    253  N   THR B 451       1.212  55.920  72.101  1.00 37.99           N  
ANISOU  253  N   THR B 451     4777   5642   4014    151     96   -338       N  
ATOM    254  CA  THR B 451       2.607  56.219  72.413  1.00 35.23           C  
ANISOU  254  CA  THR B 451     4461   5254   3671    139     77   -400       C  
ATOM    255  C   THR B 451       3.603  55.775  71.333  1.00 33.14           C  
ANISOU  255  C   THR B 451     4210   4933   3447    122     33   -384       C  
ATOM    256  O   THR B 451       4.804  55.996  71.508  1.00 31.81           O  
ANISOU  256  O   THR B 451     4064   4732   3291    111     15   -431       O  
ATOM    257  CB  THR B 451       2.937  55.580  73.758  1.00 35.41           C  
ANISOU  257  CB  THR B 451     4497   5337   3622    108     53   -419       C  
ATOM    258  OG1 THR B 451       2.625  54.201  73.576  1.00 34.03           O  
ANISOU  258  OG1 THR B 451     4314   5195   3421     81     12   -347       O  
ATOM    259  CG2 THR B 451       2.143  56.208  74.897  1.00 36.62           C  
ANISOU  259  CG2 THR B 451     4640   5541   3731    123    105   -455       C  
ATOM    260  N   GLN B 452       3.127  55.206  70.212  1.00 31.31           N  
ANISOU  260  N   GLN B 452     3966   4695   3237    118     19   -323       N  
ATOM    261  CA  GLN B 452       4.008  54.587  69.229  1.00 29.37           C  
ANISOU  261  CA  GLN B 452     3735   4405   3020     96    -20   -308       C  
ATOM    262  C   GLN B 452       3.778  55.206  67.855  1.00 28.38           C  
ANISOU  262  C   GLN B 452     3598   4238   2946    115     -2   -288       C  
ATOM    263  O   GLN B 452       2.731  55.025  67.239  1.00 28.97           O  
ANISOU  263  O   GLN B 452     3648   4341   3019    118      5   -236       O  
ATOM    264  CB  GLN B 452       3.842  53.064  69.271  1.00 28.73           C  
ANISOU  264  CB  GLN B 452     3654   4357   2906     58    -61   -259       C  
ATOM    265  CG  GLN B 452       4.259  52.457  70.611  1.00 28.83           C  
ANISOU  265  CG  GLN B 452     3677   4407   2870     39    -83   -270       C  
ATOM    266  CD  GLN B 452       4.291  50.943  70.646  1.00 27.60           C  
ANISOU  266  CD  GLN B 452     3523   4267   2695      2   -123   -219       C  
ATOM    267  OE1 GLN B 452       3.496  50.259  70.000  1.00 27.21           O  
ANISOU  267  OE1 GLN B 452     3462   4228   2647    -13   -125   -172       O  
ATOM    268  NE2 GLN B 452       5.214  50.387  71.415  1.00 28.53           N  
ANISOU  268  NE2 GLN B 452     3655   4390   2797    -14   -153   -225       N  
ATOM    269  N   ALA B 453       4.771  55.973  67.384  1.00 29.13           N  
ANISOU  269  N   ALA B 453     3709   4272   3088    127      5   -326       N  
ATOM    270  CA  ALA B 453       4.764  56.482  66.017  1.00 28.42           C  
ANISOU  270  CA  ALA B 453     3610   4142   3045    140     17   -302       C  
ATOM    271  C   ALA B 453       5.506  55.515  65.089  1.00 26.26           C  
ANISOU  271  C   ALA B 453     3353   3847   2776    105    -22   -284       C  
ATOM    272  O   ALA B 453       6.420  54.816  65.525  1.00 25.42           O  
ANISOU  272  O   ALA B 453     3267   3730   2661     81    -52   -307       O  
ATOM    273  CB  ALA B 453       5.381  57.859  65.988  1.00 28.44           C  
ANISOU  273  CB  ALA B 453     3619   4086   3099    171     53   -350       C  
ATOM    274  N   ILE B 454       5.122  55.494  63.808  1.00 26.47           N  
ANISOU  274  N   ILE B 454     3369   3871   2819    102    -21   -242       N  
ATOM    275  CA  ILE B 454       5.816  54.682  62.812  1.00 26.80           C  
ANISOU  275  CA  ILE B 454     3427   3890   2867     68    -48   -233       C  
ATOM    276  C   ILE B 454       6.257  55.544  61.641  1.00 25.71           C  
ANISOU  276  C   ILE B 454     3289   3709   2771     83    -29   -230       C  
ATOM    277  O   ILE B 454       5.469  56.327  61.108  1.00 25.45           O  
ANISOU  277  O   ILE B 454     3231   3689   2748    107     -5   -196       O  
ATOM    278  CB  ILE B 454       4.937  53.543  62.291  1.00 29.08           C  
ANISOU  278  CB  ILE B 454     3705   4226   3118     33    -69   -184       C  
ATOM    279  CG1 ILE B 454       4.350  52.777  63.437  1.00 33.37           C  
ANISOU  279  CG1 ILE B 454     4243   4813   3622     21    -82   -176       C  
ATOM    280  CG2 ILE B 454       5.724  52.643  61.329  1.00 28.76           C  
ANISOU  280  CG2 ILE B 454     3687   4156   3085     -6    -91   -188       C  
ATOM    281  CD1 ILE B 454       3.237  51.854  63.013  1.00 36.91           C  
ANISOU  281  CD1 ILE B 454     4674   5314   4038    -11    -95   -126       C  
ATOM    282  N   LEU B 455       7.517  55.344  61.236  1.00 24.01           N  
ANISOU  282  N   LEU B 455     3097   3445   2579     67    -40   -260       N  
ATOM    283  CA  LEU B 455       8.033  55.956  60.029  1.00 23.63           C  
ANISOU  283  CA  LEU B 455     3052   3360   2567     72    -25   -254       C  
ATOM    284  C   LEU B 455       8.610  54.852  59.151  1.00 23.27           C  
ANISOU  284  C   LEU B 455     3024   3306   2511     30    -47   -251       C  
ATOM    285  O   LEU B 455       9.677  54.315  59.456  1.00 22.07           O  
ANISOU  285  O   LEU B 455     2892   3120   2375     15    -61   -287       O  
ATOM    286  CB  LEU B 455       9.075  57.021  60.371  1.00 25.07           C  
ANISOU  286  CB  LEU B 455     3244   3482   2800     97     -4   -301       C  
ATOM    287  CG  LEU B 455       9.753  57.723  59.183  1.00 25.51           C  
ANISOU  287  CG  LEU B 455     3302   3492   2898    102     16   -296       C  
ATOM    288  CD1 LEU B 455       8.765  58.373  58.239  1.00 26.65           C  
ANISOU  288  CD1 LEU B 455     3423   3659   3043    120     38   -237       C  
ATOM    289  CD2 LEU B 455      10.711  58.753  59.691  1.00 26.35           C  
ANISOU  289  CD2 LEU B 455     3416   3540   3056    122     37   -346       C  
ATOM    290  N   PRO B 456       7.907  54.493  58.053  1.00 23.34           N  
ANISOU  290  N   PRO B 456     3024   3350   2495      8    -50   -209       N  
ATOM    291  CA  PRO B 456       8.455  53.615  57.031  1.00 23.36           C  
ANISOU  291  CA  PRO B 456     3045   3342   2490    -34    -60   -213       C  
ATOM    292  C   PRO B 456       9.529  54.324  56.231  1.00 23.30           C  
ANISOU  292  C   PRO B 456     3047   3283   2521    -25    -40   -231       C  
ATOM    293  O   PRO B 456       9.315  55.429  55.753  1.00 24.94           O  
ANISOU  293  O   PRO B 456     3240   3490   2744      1    -19   -207       O  
ATOM    294  CB  PRO B 456       7.286  53.196  56.122  1.00 23.59           C  
ANISOU  294  CB  PRO B 456     3058   3434   2472    -64    -67   -165       C  
ATOM    295  CG  PRO B 456       6.125  54.118  56.505  1.00 25.02           C  
ANISOU  295  CG  PRO B 456     3203   3656   2646    -27    -57   -123       C  
ATOM    296  CD  PRO B 456       6.520  54.900  57.750  1.00 24.49           C  
ANISOU  296  CD  PRO B 456     3137   3551   2615     19    -42   -155       C  
ATOM    297  N   LEU B 457      10.651  53.637  56.018  1.00 22.78           N  
ANISOU  297  N   LEU B 457     3006   3177   2474    -47    -44   -266       N  
ATOM    298  CA  LEU B 457      11.691  54.146  55.148  1.00 22.94           C  
ANISOU  298  CA  LEU B 457     3035   3153   2528    -46    -23   -282       C  
ATOM    299  C   LEU B 457      11.499  53.546  53.756  1.00 23.11           C  
ANISOU  299  C   LEU B 457     3065   3200   2517    -87    -18   -264       C  
ATOM    300  O   LEU B 457      10.374  53.243  53.374  1.00 22.74           O  
ANISOU  300  O   LEU B 457     3007   3212   2423   -107    -28   -229       O  
ATOM    301  CB  LEU B 457      13.031  53.840  55.819  1.00 24.06           C  
ANISOU  301  CB  LEU B 457     3191   3239   2712    -43    -28   -330       C  
ATOM    302  CG  LEU B 457      13.210  54.420  57.233  1.00 25.64           C  
ANISOU  302  CG  LEU B 457     3382   3426   2932    -12    -36   -352       C  
ATOM    303  CD1 LEU B 457      14.515  53.995  57.842  1.00 25.73           C  
ANISOU  303  CD1 LEU B 457     3401   3396   2980    -15    -48   -391       C  
ATOM    304  CD2 LEU B 457      13.126  55.933  57.252  1.00 25.64           C  
ANISOU  304  CD2 LEU B 457     3370   3412   2960     23    -12   -351       C  
ATOM    305  N   ARG B 458      12.582  53.400  52.994  1.00 23.64           N  
ANISOU  305  N   ARG B 458     3149   3228   2607   -102     -2   -290       N  
ATOM    306  CA  ARG B 458      12.497  52.932  51.630  1.00 25.95           C  
ANISOU  306  CA  ARG B 458     3451   3545   2864   -144     10   -281       C  
ATOM    307  C   ARG B 458      13.750  52.108  51.312  1.00 24.33           C  
ANISOU  307  C   ARG B 458     3270   3287   2687   -167     24   -330       C  
ATOM    308  O   ARG B 458      14.505  52.420  50.391  1.00 23.65           O  
ANISOU  308  O   ARG B 458     3191   3181   2614   -174     51   -340       O  
ATOM    309  CB  ARG B 458      12.317  54.234  50.839  1.00 31.20           C  
ANISOU  309  CB  ARG B 458     4099   4226   3529   -123     29   -241       C  
ATOM    310  CG  ARG B 458      11.917  54.080  49.386  1.00 38.20           C  
ANISOU  310  CG  ARG B 458     4986   5165   4362   -163     37   -212       C  
ATOM    311  CD  ARG B 458      10.447  53.801  49.246  1.00 44.02           C  
ANISOU  311  CD  ARG B 458     5704   5983   5038   -182     14   -167       C  
ATOM    312  NE  ARG B 458       9.597  54.941  49.606  1.00 46.49           N  
ANISOU  312  NE  ARG B 458     5983   6322   5360   -136     11   -110       N  
ATOM    313  CZ  ARG B 458       8.872  55.644  48.750  1.00 49.97           C  
ANISOU  313  CZ  ARG B 458     6396   6817   5771   -133     14    -45       C  
ATOM    314  NH1 ARG B 458       7.929  56.459  49.196  1.00 51.32           N  
ANISOU  314  NH1 ARG B 458     6532   7014   5953    -92     11      8       N  
ATOM    315  NH2 ARG B 458       9.038  55.477  47.454  1.00 52.55           N  
ANISOU  315  NH2 ARG B 458     6730   7181   6057   -174     20    -31       N  
ATOM    316  N   GLY B 459      13.996  51.067  52.106  1.00 21.92           N  
ANISOU  316  N   GLY B 459     2975   2958   2398   -176     10   -357       N  
ATOM    317  CA  GLY B 459      15.100  50.161  51.824  1.00 22.29           C  
ANISOU  317  CA  GLY B 459     3040   2953   2478   -196     27   -398       C  
ATOM    318  C   GLY B 459      16.450  50.761  52.208  1.00 21.18           C  
ANISOU  318  C   GLY B 459     2892   2752   2402   -161     38   -420       C  
ATOM    319  O   GLY B 459      16.577  51.408  53.245  1.00 19.83           O  
ANISOU  319  O   GLY B 459     2707   2572   2255   -127     21   -417       O  
ATOM    320  N   LYS B 460      17.466  50.473  51.395  1.00 21.30           N  
ANISOU  320  N   LYS B 460     2919   2729   2446   -176     69   -448       N  
ATOM    321  CA  LYS B 460      18.816  50.907  51.696  1.00 21.89           C  
ANISOU  321  CA  LYS B 460     2984   2748   2587   -149     80   -470       C  
ATOM    322  C   LYS B 460      18.798  52.429  51.697  1.00 23.27           C  
ANISOU  322  C   LYS B 460     3144   2930   2768   -121     83   -452       C  
ATOM    323  O   LYS B 460      18.291  53.087  50.794  1.00 24.95           O  
ANISOU  323  O   LYS B 460     3358   3172   2949   -128     99   -428       O  
ATOM    324  CB  LYS B 460      19.931  50.384  50.776  1.00 21.72           C  
ANISOU  324  CB  LYS B 460     2971   2683   2599   -168    120   -501       C  
ATOM    325  CG  LYS B 460      20.062  48.868  50.667  1.00 22.56           C  
ANISOU  325  CG  LYS B 460     3093   2766   2712   -195    130   -525       C  
ATOM    326  CD  LYS B 460      20.442  48.177  51.969  1.00 23.00           C  
ANISOU  326  CD  LYS B 460     3136   2789   2814   -174    103   -525       C  
ATOM    327  CE  LYS B 460      20.496  46.682  51.966  1.00 23.32           C  
ANISOU  327  CE  LYS B 460     3189   2800   2873   -197    115   -539       C  
ATOM    328  NZ  LYS B 460      21.766  46.082  51.530  1.00 23.43           N  
ANISOU  328  NZ  LYS B 460     3200   2748   2953   -196    155   -569       N  
ATOM    329  N   ILE B 461      19.345  52.986  52.756  1.00 24.16           N  
ANISOU  329  N   ILE B 461     3240   3016   2923    -91     67   -461       N  
ATOM    330  CA  ILE B 461      19.401  54.422  52.894  1.00 26.11           C  
ANISOU  330  CA  ILE B 461     3474   3256   3189    -64     74   -453       C  
ATOM    331  C   ILE B 461      20.823  54.920  52.621  1.00 23.25           C  
ANISOU  331  C   ILE B 461     3103   2842   2889    -58     97   -477       C  
ATOM    332  O   ILE B 461      21.798  54.162  52.740  1.00 21.73           O  
ANISOU  332  O   ILE B 461     2908   2618   2732    -66     98   -502       O  
ATOM    333  CB  ILE B 461      18.877  54.789  54.286  1.00 30.76           C  
ANISOU  333  CB  ILE B 461     4053   3860   3775    -41     43   -453       C  
ATOM    334  CG1 ILE B 461      18.519  56.248  54.353  1.00 35.77           C  
ANISOU  334  CG1 ILE B 461     4677   4494   4420    -16     56   -440       C  
ATOM    335  CG2 ILE B 461      19.853  54.382  55.391  1.00 31.28           C  
ANISOU  335  CG2 ILE B 461     4109   3899   3879    -35     20   -483       C  
ATOM    336  CD1 ILE B 461      17.507  56.541  55.443  1.00 38.59           C  
ANISOU  336  CD1 ILE B 461     5028   4883   4751      3     35   -433       C  
ATOM    337  N   LEU B 462      20.911  56.205  52.254  1.00 21.73           N  
ANISOU  337  N   LEU B 462     2903   2638   2716    -44    118   -466       N  
ATOM    338  CA  LEU B 462      22.167  56.872  51.929  1.00 22.06           C  
ANISOU  338  CA  LEU B 462     2933   2630   2817    -41    144   -484       C  
ATOM    339  C   LEU B 462      23.212  56.620  53.016  1.00 20.69           C  
ANISOU  339  C   LEU B 462     2743   2424   2694    -34    122   -521       C  
ATOM    340  O   LEU B 462      22.945  56.813  54.204  1.00 21.41           O  
ANISOU  340  O   LEU B 462     2827   2524   2783    -22     91   -532       O  
ATOM    341  CB  LEU B 462      21.921  58.378  51.796  1.00 23.20           C  
ANISOU  341  CB  LEU B 462     3069   2764   2982    -22    163   -464       C  
ATOM    342  CG  LEU B 462      23.077  59.195  51.215  1.00 24.91           C  
ANISOU  342  CG  LEU B 462     3274   2931   3257    -22    198   -472       C  
ATOM    343  CD1 LEU B 462      23.275  58.907  49.743  1.00 24.57           C  
ANISOU  343  CD1 LEU B 462     3242   2900   3196    -43    233   -449       C  
ATOM    344  CD2 LEU B 462      22.847  60.696  51.426  1.00 26.92           C  
ANISOU  344  CD2 LEU B 462     3520   3163   3547     -1    215   -458       C  
ATOM    345  N   ASN B 463      24.410  56.225  52.600  1.00 20.77           N  
ANISOU  345  N   ASN B 463     2744   2400   2747    -44    140   -540       N  
ATOM    346  CA  ASN B 463      25.561  56.173  53.496  1.00 20.92           C  
ANISOU  346  CA  ASN B 463     2738   2389   2822    -38    122   -568       C  
ATOM    347  C   ASN B 463      26.164  57.574  53.616  1.00 21.27           C  
ANISOU  347  C   ASN B 463     2765   2404   2913    -32    135   -581       C  
ATOM    348  O   ASN B 463      26.816  58.054  52.694  1.00 21.38           O  
ANISOU  348  O   ASN B 463     2773   2389   2959    -38    173   -579       O  
ATOM    349  CB  ASN B 463      26.572  55.144  53.011  1.00 20.24           C  
ANISOU  349  CB  ASN B 463     2643   2278   2771    -48    139   -578       C  
ATOM    350  CG  ASN B 463      27.784  55.065  53.910  1.00 21.01           C  
ANISOU  350  CG  ASN B 463     2704   2349   2928    -41    117   -598       C  
ATOM    351  OD1 ASN B 463      27.971  55.912  54.798  1.00 20.73           O  
ANISOU  351  OD1 ASN B 463     2652   2317   2908    -36     92   -610       O  
ATOM    352  ND2 ASN B 463      28.617  54.060  53.690  1.00 20.60           N  
ANISOU  352  ND2 ASN B 463     2639   2275   2914    -43    128   -601       N  
ATOM    353  N   VAL B 464      25.932  58.230  54.756  1.00 22.21           N  
ANISOU  353  N   VAL B 464     2875   2529   3034    -23    107   -596       N  
ATOM    354  CA  VAL B 464      26.318  59.623  54.929  1.00 23.20           C  
ANISOU  354  CA  VAL B 464     2988   2623   3202    -21    123   -614       C  
ATOM    355  C   VAL B 464      27.827  59.753  55.143  1.00 23.87           C  
ANISOU  355  C   VAL B 464     3043   2675   3353    -33    122   -643       C  
ATOM    356  O   VAL B 464      28.362  60.844  55.052  1.00 23.90           O  
ANISOU  356  O   VAL B 464     3034   2643   3403    -38    143   -659       O  
ATOM    357  CB  VAL B 464      25.551  60.334  56.058  1.00 23.04           C  
ANISOU  357  CB  VAL B 464     2972   2620   3163    -11    102   -630       C  
ATOM    358  CG1 VAL B 464      24.045  60.272  55.823  1.00 22.84           C  
ANISOU  358  CG1 VAL B 464     2970   2628   3079      4    106   -596       C  
ATOM    359  CG2 VAL B 464      25.937  59.827  57.439  1.00 23.36           C  
ANISOU  359  CG2 VAL B 464     2997   2683   3196    -18     53   -662       C  
ATOM    360  N   GLU B 465      28.513  58.649  55.434  1.00 25.09           N  
ANISOU  360  N   GLU B 465     3181   2837   3516    -38     99   -648       N  
ATOM    361  CA  GLU B 465      29.960  58.679  55.577  1.00 25.64           C  
ANISOU  361  CA  GLU B 465     3213   2879   3650    -48     98   -667       C  
ATOM    362  C   GLU B 465      30.645  58.788  54.214  1.00 26.18           C  
ANISOU  362  C   GLU B 465     3277   2911   3757    -53    151   -657       C  
ATOM    363  O   GLU B 465      31.822  59.111  54.151  1.00 26.95           O  
ANISOU  363  O   GLU B 465     3342   2980   3916    -62    162   -671       O  
ATOM    364  CB  GLU B 465      30.424  57.394  56.259  1.00 25.63           C  
ANISOU  364  CB  GLU B 465     3191   2898   3650    -46     60   -663       C  
ATOM    365  CG  GLU B 465      31.851  57.460  56.784  1.00 26.86           C  
ANISOU  365  CG  GLU B 465     3297   3041   3869    -55     42   -680       C  
ATOM    366  CD  GLU B 465      31.962  58.256  58.078  1.00 28.78           C  
ANISOU  366  CD  GLU B 465     3522   3307   4108    -68     -1   -710       C  
ATOM    367  OE1 GLU B 465      33.115  58.529  58.482  1.00 29.41           O  
ANISOU  367  OE1 GLU B 465     3558   3380   4237    -83    -17   -727       O  
ATOM    368  OE2 GLU B 465      30.908  58.575  58.690  1.00 30.08           O  
ANISOU  368  OE2 GLU B 465     3713   3499   4217    -66    -19   -717       O  
ATOM    369  N   LYS B 466      29.939  58.444  53.131  1.00 25.79           N  
ANISOU  369  N   LYS B 466     3260   2869   3671    -50    184   -631       N  
ATOM    370  CA  LYS B 466      30.505  58.531  51.794  1.00 26.88           C  
ANISOU  370  CA  LYS B 466     3398   2982   3832    -58    237   -620       C  
ATOM    371  C   LYS B 466      29.909  59.697  50.992  1.00 26.36           C  
ANISOU  371  C   LYS B 466     3351   2912   3753    -59    272   -598       C  
ATOM    372  O   LYS B 466      30.298  59.910  49.853  1.00 29.06           O  
ANISOU  372  O   LYS B 466     3695   3240   4107    -67    319   -583       O  
ATOM    373  CB  LYS B 466      30.230  57.240  51.008  1.00 26.25           C  
ANISOU  373  CB  LYS B 466     3339   2918   3716    -62    255   -609       C  
ATOM    374  CG  LYS B 466      30.999  56.010  51.451  1.00 26.70           C  
ANISOU  374  CG  LYS B 466     3375   2965   3806    -59    241   -623       C  
ATOM    375  CD  LYS B 466      30.556  54.718  50.773  1.00 27.14           C  
ANISOU  375  CD  LYS B 466     3457   3030   3825    -64    262   -618       C  
ATOM    376  CE  LYS B 466      31.448  53.553  51.121  1.00 27.19           C  
ANISOU  376  CE  LYS B 466     3438   3012   3883    -57    260   -628       C  
ATOM    377  NZ  LYS B 466      30.912  52.249  50.704  1.00 26.57           N  
ANISOU  377  NZ  LYS B 466     3386   2936   3775    -63    276   -629       N  
ATOM    378  N   ALA B 467      28.894  60.376  51.520  1.00 26.31           N  
ANISOU  378  N   ALA B 467     3359   2920   3718    -48    254   -590       N  
ATOM    379  CA  ALA B 467      28.179  61.400  50.774  1.00 25.92           C  
ANISOU  379  CA  ALA B 467     3325   2867   3655    -43    286   -556       C  
ATOM    380  C   ALA B 467      28.524  62.790  51.322  1.00 25.06           C  
ANISOU  380  C   ALA B 467     3200   2716   3606    -39    294   -571       C  
ATOM    381  O   ALA B 467      28.764  62.948  52.510  1.00 23.99           O  
ANISOU  381  O   ALA B 467     3051   2573   3490    -40    262   -610       O  
ATOM    382  CB  ALA B 467      26.702  61.145  50.849  1.00 25.75           C  
ANISOU  382  CB  ALA B 467     3329   2892   3564    -31    268   -529       C  
ATOM    383  N   ARG B 468      28.516  63.790  50.434  1.00 24.38           N  
ANISOU  383  N   ARG B 468     3115   2603   3545    -38    339   -540       N  
ATOM    384  CA  ARG B 468      28.636  65.182  50.835  1.00 24.59           C  
ANISOU  384  CA  ARG B 468     3131   2581   3630    -34    357   -549       C  
ATOM    385  C   ARG B 468      27.269  65.736  51.238  1.00 24.18           C  
ANISOU  385  C   ARG B 468     3096   2541   3549    -10    352   -529       C  
ATOM    386  O   ARG B 468      26.227  65.131  50.955  1.00 22.25           O  
ANISOU  386  O   ARG B 468     2869   2346   3237      2    339   -495       O  
ATOM    387  CB  ARG B 468      29.282  65.965  49.684  1.00 24.28           C  
ANISOU  387  CB  ARG B 468     3082   2504   3639    -42    412   -516       C  
ATOM    388  CG  ARG B 468      30.677  65.447  49.372  1.00 24.04           C  
ANISOU  388  CG  ARG B 468     3029   2460   3644    -65    421   -540       C  
ATOM    389  CD  ARG B 468      31.273  66.141  48.172  1.00 24.08           C  
ANISOU  389  CD  ARG B 468     3026   2435   3689    -74    479   -503       C  
ATOM    390  NE  ARG B 468      32.689  65.793  48.002  1.00 23.94           N  
ANISOU  390  NE  ARG B 468     2979   2397   3719    -95    492   -531       N  
ATOM    391  CZ  ARG B 468      33.710  66.431  48.583  1.00 24.23           C  
ANISOU  391  CZ  ARG B 468     2985   2388   3835   -111    493   -566       C  
ATOM    392  NH1 ARG B 468      34.959  66.050  48.367  1.00 23.95           N  
ANISOU  392  NH1 ARG B 468     2917   2340   3841   -129    505   -584       N  
ATOM    393  NH2 ARG B 468      33.491  67.464  49.370  1.00 24.76           N  
ANISOU  393  NH2 ARG B 468     3048   2419   3940   -112    485   -586       N  
ATOM    394  N   LEU B 469      27.297  66.939  51.848  1.00 24.30           N  
ANISOU  394  N   LEU B 469     3105   2509   3621     -5    367   -550       N  
ATOM    395  CA  LEU B 469      26.152  67.464  52.569  1.00 24.05           C  
ANISOU  395  CA  LEU B 469     3084   2479   3574     18    361   -551       C  
ATOM    396  C   LEU B 469      24.975  67.700  51.625  1.00 24.29           C  
ANISOU  396  C   LEU B 469     3126   2532   3572     44    387   -473       C  
ATOM    397  O   LEU B 469      23.847  67.409  51.989  1.00 24.06           O  
ANISOU  397  O   LEU B 469     3106   2542   3492     63    367   -459       O  
ATOM    398  CB  LEU B 469      26.522  68.740  53.316  1.00 25.15           C  
ANISOU  398  CB  LEU B 469     3214   2553   3790     13    384   -596       C  
ATOM    399  CG  LEU B 469      25.448  69.278  54.264  1.00 25.81           C  
ANISOU  399  CG  LEU B 469     3308   2634   3864     35    383   -616       C  
ATOM    400  CD1 LEU B 469      25.144  68.237  55.300  1.00 26.17           C  
ANISOU  400  CD1 LEU B 469     3360   2741   3841     30    326   -655       C  
ATOM    401  CD2 LEU B 469      25.850  70.598  54.934  1.00 27.21           C  
ANISOU  401  CD2 LEU B 469     3479   2737   4123     25    416   -669       C  
ATOM    402  N   ASP B 470      25.208  68.235  50.424  1.00 25.69           N  
ANISOU  402  N   ASP B 470     3298   2688   3776     45    429   -419       N  
ATOM    403  CA  ASP B 470      24.113  68.503  49.502  1.00 27.44           C  
ANISOU  403  CA  ASP B 470     3524   2939   3964     68    450   -335       C  
ATOM    404  C   ASP B 470      23.280  67.239  49.258  1.00 29.48           C  
ANISOU  404  C   ASP B 470     3795   3281   4124     66    412   -314       C  
ATOM    405  O   ASP B 470      22.057  67.285  49.371  1.00 30.67           O  
ANISOU  405  O   ASP B 470     3948   3467   4238     88    403   -278       O  
ATOM    406  CB  ASP B 470      24.610  69.161  48.228  1.00 28.83           C  
ANISOU  406  CB  ASP B 470     3690   3088   4174     63    498   -277       C  
ATOM    407  CG  ASP B 470      25.548  68.321  47.368  1.00 29.56           C  
ANISOU  407  CG  ASP B 470     3785   3208   4239     31    499   -279       C  
ATOM    408  OD1 ASP B 470      26.309  67.475  47.927  1.00 29.94           O  
ANISOU  408  OD1 ASP B 470     3834   3260   4283     11    471   -344       O  
ATOM    409  OD2 ASP B 470      25.543  68.550  46.153  1.00 30.67           O  
ANISOU  409  OD2 ASP B 470     3923   3363   4366     27    531   -215       O  
ATOM    410  N   ARG B 471      23.927  66.102  48.947  1.00 29.83           N  
ANISOU  410  N   ARG B 471     3847   3358   4131     39    392   -338       N  
ATOM    411  CA  ARG B 471      23.226  64.842  48.725  1.00 30.66           C  
ANISOU  411  CA  ARG B 471     3966   3535   4150     30    360   -328       C  
ATOM    412  C   ARG B 471      22.441  64.388  49.968  1.00 28.69           C  
ANISOU  412  C   ARG B 471     3721   3308   3871     42    318   -359       C  
ATOM    413  O   ARG B 471      21.293  63.954  49.841  1.00 27.83           O  
ANISOU  413  O   ARG B 471     3619   3253   3701     49    301   -325       O  
ATOM    414  CB  ARG B 471      24.261  63.799  48.289  1.00 33.78           C  
ANISOU  414  CB  ARG B 471     4365   3936   4532     -0    358   -360       C  
ATOM    415  CG  ARG B 471      23.749  62.392  48.024  1.00 37.88           C  
ANISOU  415  CG  ARG B 471     4901   4517   4973    -17    332   -362       C  
ATOM    416  CD  ARG B 471      23.678  62.122  46.528  1.00 42.38           C  
ANISOU  416  CD  ARG B 471     5480   5126   5496    -39    361   -320       C  
ATOM    417  NE  ARG B 471      23.086  60.811  46.233  1.00 45.72           N  
ANISOU  417  NE  ARG B 471     5921   5607   5842    -61    340   -326       N  
ATOM    418  CZ  ARG B 471      23.707  59.647  46.280  1.00 48.18           C  
ANISOU  418  CZ  ARG B 471     6242   5915   6147    -82    335   -373       C  
ATOM    419  NH1 ARG B 471      25.003  59.604  46.508  1.00 48.47           N  
ANISOU  419  NH1 ARG B 471     6269   5901   6248    -83    350   -412       N  
ATOM    420  NH2 ARG B 471      23.023  58.531  46.083  1.00 48.68           N  
ANISOU  420  NH2 ARG B 471     6324   6027   6145   -103    317   -378       N  
ATOM    421  N   ILE B 472      23.057  64.488  51.155  1.00 26.90           N  
ANISOU  421  N   ILE B 472     3490   3046   3685     42    301   -422       N  
ATOM    422  CA  ILE B 472      22.448  64.082  52.417  1.00 26.68           C  
ANISOU  422  CA  ILE B 472     3465   3041   3629     50    262   -455       C  
ATOM    423  C   ILE B 472      21.157  64.861  52.665  1.00 28.72           C  
ANISOU  423  C   ILE B 472     3723   3308   3879     80    274   -423       C  
ATOM    424  O   ILE B 472      20.115  64.255  52.912  1.00 30.80           O  
ANISOU  424  O   ILE B 472     3992   3624   4085     88    250   -405       O  
ATOM    425  CB  ILE B 472      23.436  64.239  53.588  1.00 25.23           C  
ANISOU  425  CB  ILE B 472     3272   2822   3491     40    245   -525       C  
ATOM    426  CG1 ILE B 472      24.643  63.330  53.417  1.00 25.61           C  
ANISOU  426  CG1 ILE B 472     3314   2869   3548     15    230   -550       C  
ATOM    427  CG2 ILE B 472      22.757  64.010  54.945  1.00 25.14           C  
ANISOU  427  CG2 ILE B 472     3265   2839   3448     48    210   -558       C  
ATOM    428  CD1 ILE B 472      25.845  63.691  54.276  1.00 25.76           C  
ANISOU  428  CD1 ILE B 472     3313   2850   3624      0    219   -607       C  
ATOM    429  N   LEU B 473      21.236  66.199  52.613  1.00 32.47           N  
ANISOU  429  N   LEU B 473     4189   3728   4419     97    313   -414       N  
ATOM    430  CA  LEU B 473      20.101  67.060  52.915  1.00 33.90           C  
ANISOU  430  CA  LEU B 473     4366   3904   4612    131    334   -386       C  
ATOM    431  C   LEU B 473      19.032  66.981  51.833  1.00 33.78           C  
ANISOU  431  C   LEU B 473     4345   3935   4553    148    343   -297       C  
ATOM    432  O   LEU B 473      17.943  67.499  52.044  1.00 36.39           O  
ANISOU  432  O   LEU B 473     4666   4275   4885    179    355   -262       O  
ATOM    433  CB  LEU B 473      20.563  68.509  53.049  1.00 36.13           C  
ANISOU  433  CB  LEU B 473     4640   4102   4986    143    382   -400       C  
ATOM    434  CG  LEU B 473      21.583  68.814  54.145  1.00 38.39           C  
ANISOU  434  CG  LEU B 473     4927   4340   5319    122    376   -491       C  
ATOM    435  CD1 LEU B 473      21.894  70.305  54.123  1.00 39.31           C  
ANISOU  435  CD1 LEU B 473     5036   4370   5531    131    432   -499       C  
ATOM    436  CD2 LEU B 473      21.076  68.362  55.510  1.00 38.71           C  
ANISOU  436  CD2 LEU B 473     4975   4416   5318    123    341   -547       C  
ATOM    437  N  AASN B 474      19.387  66.446  50.657  0.50 34.33           N  
ANISOU  437  N  AASN B 474     4417   4033   4592    126    342   -259       N  
ATOM    438  CA AASN B 474      18.435  66.314  49.566  0.50 35.32           C  
ANISOU  438  CA AASN B 474     4536   4218   4665    132    346   -175       C  
ATOM    439  C  AASN B 474      17.820  64.907  49.573  0.50 34.07           C  
ANISOU  439  C  AASN B 474     4389   4139   4417    110    301   -179       C  
ATOM    440  O  AASN B 474      16.802  64.698  48.918  0.50 35.67           O  
ANISOU  440  O  AASN B 474     4584   4404   4566    112    294   -116       O  
ATOM    441  CB AASN B 474      19.052  66.790  48.251  0.50 36.28           C  
ANISOU  441  CB AASN B 474     4652   4325   4806    122    381   -125       C  
ATOM    442  CG AASN B 474      19.090  68.310  48.151  0.50 36.88           C  
ANISOU  442  CG AASN B 474     4711   4333   4967    153    429    -87       C  
ATOM    443  OD1AASN B 474      18.149  68.931  47.642  0.50 38.18           O  
ANISOU  443  OD1AASN B 474     4859   4516   5132    181    447     -5       O  
ATOM    444  ND2AASN B 474      20.132  68.947  48.673  0.50 34.62           N  
ANISOU  444  ND2AASN B 474     4426   3967   4760    150    451   -142       N  
ATOM    445  N  BASN B 474      19.389  66.456  50.650  0.50 34.41           N  
ANISOU  445  N  BASN B 474     4428   4044   4603    127    343   -259       N  
ATOM    446  CA BASN B 474      18.441  66.300  49.556  0.50 35.52           C  
ANISOU  446  CA BASN B 474     4561   4243   4690    132    346   -175       C  
ATOM    447  C  BASN B 474      17.793  64.915  49.601  0.50 34.26           C  
ANISOU  447  C  BASN B 474     4412   4163   4441    111    301   -179       C  
ATOM    448  O  BASN B 474      16.750  64.728  48.979  0.50 36.20           O  
ANISOU  448  O  BASN B 474     4651   4471   4634    114    293   -116       O  
ATOM    449  CB BASN B 474      19.079  66.558  48.194  0.50 36.45           C  
ANISOU  449  CB BASN B 474     4677   4358   4815    116    375   -128       C  
ATOM    450  CG BASN B 474      18.048  66.689  47.088  0.50 36.76           C  
ANISOU  450  CG BASN B 474     4704   4461   4804    123    381    -31       C  
ATOM    451  OD1BASN B 474      17.944  65.835  46.201  0.50 34.27           O  
ANISOU  451  OD1BASN B 474     4395   4211   4414     92    366     -9       O  
ATOM    452  ND2BASN B 474      17.290  67.772  47.092  0.50 38.39           N  
ANISOU  452  ND2BASN B 474     4888   4649   5050    162    406     30       N  
ATOM    453  N   ASN B 475      18.301  64.005  50.443  1.00 31.73           N  
ANISOU  453  N   ASN B 475     4106   3841   4107     93    270   -249       N  
ATOM    454  CA  ASN B 475      17.728  62.662  50.539  1.00 29.36           C  
ANISOU  454  CA  ASN B 475     3818   3607   3733     72    231   -255       C  
ATOM    455  C   ASN B 475      16.391  62.701  51.299  1.00 29.17           C  
ANISOU  455  C   ASN B 475     3784   3619   3680     95    213   -236       C  
ATOM    456  O   ASN B 475      16.357  63.155  52.439  1.00 26.72           O  
ANISOU  456  O   ASN B 475     3471   3279   3403    116    212   -273       O  
ATOM    457  CB  ASN B 475      18.677  61.661  51.192  1.00 27.88           C  
ANISOU  457  CB  ASN B 475     3643   3403   3546     48    206   -323       C  
ATOM    458  CG  ASN B 475      18.098  60.270  51.267  1.00 27.18           C  
ANISOU  458  CG  ASN B 475     3565   3371   3389     26    172   -327       C  
ATOM    459  OD1 ASN B 475      17.426  59.909  52.239  1.00 26.55           O  
ANISOU  459  OD1 ASN B 475     3486   3314   3289     34    146   -338       O  
ATOM    460  ND2 ASN B 475      18.351  59.457  50.247  1.00 28.38           N  
ANISOU  460  ND2 ASN B 475     3730   3546   3509     -5    177   -319       N  
ATOM    461  N  AASN B 476      15.346  62.080  50.734  0.50 27.68           N  
ANISOU  461  N  AASN B 476     3591   3501   3424     84    196   -188       N  
ATOM    462  N  BASN B 476      15.348  62.075  50.735  0.50 28.84           N  
ANISOU  462  N  BASN B 476     3738   3648   3571     84    196   -189       N  
ATOM    463  CA AASN B 476      13.994  62.182  51.276  0.50 27.41           C  
ANISOU  463  CA AASN B 476     3542   3509   3365    107    184   -157       C  
ATOM    464  CA BASN B 476      13.994  62.184  51.270  0.50 29.50           C  
ANISOU  464  CA BASN B 476     3806   3773   3629    107    184   -157       C  
ATOM    465  C  AASN B 476      13.867  61.490  52.629  0.50 26.48           C  
ANISOU  465  C  AASN B 476     3433   3395   3233    105    155   -213       C  
ATOM    466  C  BASN B 476      13.867  61.490  52.626  0.50 27.52           C  
ANISOU  466  C  BASN B 476     3565   3526   3365    105    155   -213       C  
ATOM    467  O  AASN B 476      13.176  61.991  53.520  0.50 25.81           O  
ANISOU  467  O  AASN B 476     3337   3309   3161    135    159   -214       O  
ATOM    468  O  BASN B 476      13.194  62.002  53.526  0.50 26.68           O  
ANISOU  468  O  BASN B 476     3447   3418   3272    135    159   -215       O  
ATOM    469  CB AASN B 476      12.957  61.611  50.317  0.50 27.68           C  
ANISOU  469  CB AASN B 476     3565   3625   3326     88    168    -93       C  
ATOM    470  CB BASN B 476      12.962  61.659  50.276  0.50 31.51           C  
ANISOU  470  CB BASN B 476     4050   4110   3813     88    170    -90       C  
ATOM    471  CG AASN B 476      12.978  62.330  48.995  0.50 28.55           C  
ANISOU  471  CG AASN B 476     3662   3745   3439     89    194    -26       C  
ATOM    472  CG BASN B 476      11.538  61.890  50.730  0.50 34.51           C  
ANISOU  472  CG BASN B 476     4404   4535   4174    115    161    -45       C  
ATOM    473  OD1AASN B 476      13.340  63.509  48.949  0.50 29.35           O  
ANISOU  473  OD1AASN B 476     3753   3792   3607    121    228     -8       O  
ATOM    474  OD1BASN B 476      10.699  60.989  50.612  0.50 36.47           O  
ANISOU  474  OD1BASN B 476     4647   4851   4357     91    132    -27       O  
ATOM    475  ND2AASN B 476      12.580  61.655  47.928  0.50 28.86           N  
ANISOU  475  ND2AASN B 476     3701   3856   3409     52    180     12       N  
ATOM    476  ND2BASN B 476      11.233  63.074  51.249  0.50 36.27           N  
ANISOU  476  ND2BASN B 476     4608   4719   4455    163    190    -29       N  
ATOM    477  N   GLU B 477      14.492  60.317  52.770  1.00 25.75           N  
ANISOU  477  N   GLU B 477     3359   3308   3114     72    129   -255       N  
ATOM    478  CA  GLU B 477      14.361  59.558  54.002  1.00 26.28           C  
ANISOU  478  CA  GLU B 477     3434   3387   3164     67     99   -296       C  
ATOM    479  C   GLU B 477      15.046  60.308  55.145  1.00 25.29           C  
ANISOU  479  C   GLU B 477     3308   3209   3092     89    107   -347       C  
ATOM    480  O   GLU B 477      14.497  60.398  56.240  1.00 24.05           O  
ANISOU  480  O   GLU B 477     3147   3066   2926    103     97   -364       O  
ATOM    481  CB  GLU B 477      14.832  58.109  53.869  1.00 26.28           C  
ANISOU  481  CB  GLU B 477     3452   3402   3133     29     73   -320       C  
ATOM    482  CG  GLU B 477      13.792  57.233  53.177  1.00 27.36           C  
ANISOU  482  CG  GLU B 477     3589   3602   3204      3     59   -280       C  
ATOM    483  CD  GLU B 477      13.648  57.591  51.723  1.00 27.14           C  
ANISOU  483  CD  GLU B 477     3557   3595   3160     -9     80   -238       C  
ATOM    484  OE1 GLU B 477      14.705  57.782  51.105  1.00 27.00           O  
ANISOU  484  OE1 GLU B 477     3549   3539   3172    -17    100   -255       O  
ATOM    485  OE2 GLU B 477      12.529  57.689  51.217  1.00 30.26           O  
ANISOU  485  OE2 GLU B 477     3937   4046   3513    -12     76   -186       O  
ATOM    486  N   ILE B 478      16.250  60.823  54.877  1.00 27.03           N  
ANISOU  486  N   ILE B 478     3531   3373   3364     86    124   -374       N  
ATOM    487  CA  ILE B 478      16.977  61.670  55.820  1.00 27.29           C  
ANISOU  487  CA  ILE B 478     3561   3355   3451     98    135   -425       C  
ATOM    488  C   ILE B 478      16.083  62.830  56.250  1.00 26.63           C  
ANISOU  488  C   ILE B 478     3467   3262   3389    133    162   -413       C  
ATOM    489  O   ILE B 478      15.895  63.054  57.448  1.00 26.07           O  
ANISOU  489  O   ILE B 478     3396   3190   3318    141    157   -454       O  
ATOM    490  CB  ILE B 478      18.293  62.207  55.222  1.00 28.34           C  
ANISOU  490  CB  ILE B 478     3694   3431   3643     89    157   -443       C  
ATOM    491  CG1 ILE B 478      19.241  61.097  54.768  1.00 29.85           C  
ANISOU  491  CG1 ILE B 478     3892   3625   3824     59    139   -457       C  
ATOM    492  CG2 ILE B 478      18.992  63.165  56.190  1.00 28.36           C  
ANISOU  492  CG2 ILE B 478     3691   3381   3702     95    168   -499       C  
ATOM    493  CD1 ILE B 478      19.782  60.227  55.873  1.00 30.50           C  
ANISOU  493  CD1 ILE B 478     3975   3716   3897     46    100   -502       C  
ATOM    494  N   ARG B 479      15.529  63.564  55.279  1.00 27.21           N  
ANISOU  494  N   ARG B 479     3530   3330   3479    152    194   -355       N  
ATOM    495  CA  ARG B 479      14.693  64.718  55.577  1.00 30.40           C  
ANISOU  495  CA  ARG B 479     3918   3714   3916    191    230   -335       C  
ATOM    496  C   ARG B 479      13.525  64.315  56.475  1.00 28.62           C  
ANISOU  496  C   ARG B 479     3688   3542   3646    204    213   -334       C  
ATOM    497  O   ARG B 479      13.211  65.025  57.436  1.00 28.54           O  
ANISOU  497  O   ARG B 479     3673   3508   3661    227    235   -367       O  
ATOM    498  CB  ARG B 479      14.113  65.352  54.308  1.00 34.23           C  
ANISOU  498  CB  ARG B 479     4386   4202   4416    211    259   -250       C  
ATOM    499  CG  ARG B 479      15.052  66.341  53.637  1.00 40.80           C  
ANISOU  499  CG  ARG B 479     5217   4965   5319    215    298   -245       C  
ATOM    500  CD  ARG B 479      15.118  66.030  52.155  1.00 48.82           C  
ANISOU  500  CD  ARG B 479     6228   6013   6306    199    296   -177       C  
ATOM    501  NE  ARG B 479      14.405  67.020  51.351  1.00 54.18           N  
ANISOU  501  NE  ARG B 479     6883   6688   7013    231    332    -92       N  
ATOM    502  CZ  ARG B 479      14.555  67.036  50.041  1.00 64.46           C  
ANISOU  502  CZ  ARG B 479     8178   8013   8299    219    340    -28       C  
ATOM    503  NH1 ARG B 479      14.151  66.042  49.268  1.00 61.85           N  
ANISOU  503  NH1 ARG B 479     7850   7764   7886    190    308      6       N  
ATOM    504  NH2 ARG B 479      15.113  68.119  49.526  1.00 69.57           N  
ANISOU  504  NH2 ARG B 479     8819   8599   9017    234    383     -1       N  
ATOM    505  N   GLN B 480      12.873  63.200  56.134  1.00 25.92           N  
ANISOU  505  N   GLN B 480     3345   3268   3236    187    179   -298       N  
ATOM    506  CA  GLN B 480      11.687  62.793  56.873  1.00 27.41           C  
ANISOU  506  CA  GLN B 480     3524   3510   3380    198    166   -287       C  
ATOM    507  C   GLN B 480      12.050  62.467  58.314  1.00 24.92           C  
ANISOU  507  C   GLN B 480     3222   3191   3054    189    148   -359       C  
ATOM    508  O   GLN B 480      11.297  62.772  59.227  1.00 24.72           O  
ANISOU  508  O   GLN B 480     3189   3181   3021    210    159   -371       O  
ATOM    509  CB  GLN B 480      10.973  61.621  56.209  1.00 28.90           C  
ANISOU  509  CB  GLN B 480     3709   3771   3501    173    132   -238       C  
ATOM    510  CG  GLN B 480      10.108  62.051  55.032  1.00 33.06           C  
ANISOU  510  CG  GLN B 480     4211   4328   4021    186    148   -156       C  
ATOM    511  CD  GLN B 480       9.449  60.885  54.327  1.00 40.03           C  
ANISOU  511  CD  GLN B 480     5090   5287   4831    151    113   -115       C  
ATOM    512  OE1 GLN B 480       8.682  60.109  54.917  1.00 48.09           O  
ANISOU  512  OE1 GLN B 480     6107   6357   5808    140     89   -116       O  
ATOM    513  NE2 GLN B 480       9.717  60.766  53.034  1.00 43.53           N  
ANISOU  513  NE2 GLN B 480     5535   5744   5260    128    113    -80       N  
ATOM    514  N   MET B 481      13.195  61.823  58.519  1.00 23.49           N  
ANISOU  514  N   MET B 481     3059   2995   2870    159    121   -403       N  
ATOM    515  CA  MET B 481      13.588  61.490  59.870  1.00 23.79           C  
ANISOU  515  CA  MET B 481     3106   3040   2892    147     99   -463       C  
ATOM    516  C   MET B 481      13.917  62.773  60.625  1.00 24.70           C  
ANISOU  516  C   MET B 481     3221   3108   3058    165    133   -515       C  
ATOM    517  O   MET B 481      13.614  62.879  61.805  1.00 24.72           O  
ANISOU  517  O   MET B 481     3224   3128   3039    168    132   -555       O  
ATOM    518  CB  MET B 481      14.799  60.553  59.901  1.00 24.23           C  
ANISOU  518  CB  MET B 481     3173   3089   2943    114     64   -490       C  
ATOM    519  CG  MET B 481      14.477  59.094  59.703  1.00 24.38           C  
ANISOU  519  CG  MET B 481     3197   3156   2909     92     28   -460       C  
ATOM    520  SD  MET B 481      15.951  58.056  59.791  1.00 23.93           S  
ANISOU  520  SD  MET B 481     3149   3080   2863     61     -4   -490       S  
ATOM    521  CE  MET B 481      16.940  58.634  58.405  1.00 23.40           C  
ANISOU  521  CE  MET B 481     3083   2956   2853     58     25   -487       C  
ATOM    522  N   ILE B 482      14.573  63.723  59.952  1.00 26.22           N  
ANISOU  522  N   ILE B 482     3411   3237   3313    172    165   -519       N  
ATOM    523  CA  ILE B 482      14.920  64.987  60.586  1.00 27.77           C  
ANISOU  523  CA  ILE B 482     3608   3377   3567    184    203   -573       C  
ATOM    524  C   ILE B 482      13.630  65.683  61.012  1.00 27.68           C  
ANISOU  524  C   ILE B 482     3587   3372   3559    221    242   -560       C  
ATOM    525  O   ILE B 482      13.515  66.076  62.170  1.00 26.77           O  
ANISOU  525  O   ILE B 482     3475   3254   3440    222    254   -620       O  
ATOM    526  CB  ILE B 482      15.791  65.878  59.681  1.00 28.58           C  
ANISOU  526  CB  ILE B 482     3709   3407   3744    185    236   -569       C  
ATOM    527  CG1 ILE B 482      17.182  65.266  59.480  1.00 28.39           C  
ANISOU  527  CG1 ILE B 482     3690   3373   3722    148    203   -597       C  
ATOM    528  CG2 ILE B 482      15.891  67.311  60.230  1.00 29.02           C  
ANISOU  528  CG2 ILE B 482     3763   3395   3868    201    288   -618       C  
ATOM    529  CD1 ILE B 482      18.006  65.956  58.407  1.00 29.03           C  
ANISOU  529  CD1 ILE B 482     3768   3393   3869    146    233   -580       C  
ATOM    530  N   THR B 483      12.659  65.763  60.087  1.00 27.88           N  
ANISOU  530  N   THR B 483     3595   3413   3584    249    258   -481       N  
ATOM    531  CA  THR B 483      11.393  66.431  60.352  1.00 28.75           C  
ANISOU  531  CA  THR B 483     3687   3529   3706    290    298   -453       C  
ATOM    532  C   THR B 483      10.695  65.745  61.522  1.00 30.03           C  
ANISOU  532  C   THR B 483     3851   3754   3804    285    276   -481       C  
ATOM    533  O   THR B 483      10.317  66.404  62.489  1.00 31.93           O  
ANISOU  533  O   THR B 483     4092   3981   4060    303    311   -527       O  
ATOM    534  CB  THR B 483      10.513  66.451  59.103  1.00 28.61           C  
ANISOU  534  CB  THR B 483     3645   3535   3689    314    306   -352       C  
ATOM    535  OG1 THR B 483      11.236  67.237  58.165  1.00 26.69           O  
ANISOU  535  OG1 THR B 483     3401   3230   3511    319    333   -331       O  
ATOM    536  CG2 THR B 483       9.173  67.120  59.352  1.00 29.59           C  
ANISOU  536  CG2 THR B 483     3742   3669   3833    362    348   -313       C  
ATOM    537  N   ALA B 484      10.580  64.412  61.453  1.00 29.45           N  
ANISOU  537  N   ALA B 484     3782   3747   3661    258    223   -458       N  
ATOM    538  CA  ALA B 484       9.907  63.636  62.484  1.00 28.92           C  
ANISOU  538  CA  ALA B 484     3715   3743   3528    250    200   -472       C  
ATOM    539  C   ALA B 484      10.534  63.824  63.872  1.00 29.86           C  
ANISOU  539  C   ALA B 484     3851   3855   3638    234    198   -560       C  
ATOM    540  O   ALA B 484       9.809  63.872  64.864  1.00 29.15           O  
ANISOU  540  O   ALA B 484     3758   3800   3517    243    211   -583       O  
ATOM    541  CB  ALA B 484       9.912  62.175  62.103  1.00 28.38           C  
ANISOU  541  CB  ALA B 484     3651   3731   3400    217    144   -436       C  
ATOM    542  N   PHE B 485      11.870  63.881  63.962  1.00 28.77           N  
ANISOU  542  N   PHE B 485     3729   3681   3521    206    181   -610       N  
ATOM    543  CA  PHE B 485      12.515  63.865  65.267  1.00 30.08           C  
ANISOU  543  CA  PHE B 485     3908   3859   3663    181    166   -688       C  
ATOM    544  C   PHE B 485      12.428  65.239  65.934  1.00 31.48           C  
ANISOU  544  C   PHE B 485     4089   3990   3884    196    223   -753       C  
ATOM    545  O   PHE B 485      12.349  65.305  67.155  1.00 33.45           O  
ANISOU  545  O   PHE B 485     4344   4269   4094    183    224   -812       O  
ATOM    546  CB  PHE B 485      13.992  63.459  65.287  1.00 30.03           C  
ANISOU  546  CB  PHE B 485     3911   3836   3663    143    125   -721       C  
ATOM    547  CG  PHE B 485      14.331  62.062  64.783  1.00 29.16           C  
ANISOU  547  CG  PHE B 485     3800   3761   3517    123     72   -674       C  
ATOM    548  CD1 PHE B 485      13.347  61.163  64.384  1.00 28.27           C  
ANISOU  548  CD1 PHE B 485     3683   3694   3362    131     58   -610       C  
ATOM    549  CD2 PHE B 485      15.655  61.645  64.758  1.00 29.35           C  
ANISOU  549  CD2 PHE B 485     3827   3770   3555     94     38   -696       C  
ATOM    550  CE1 PHE B 485      13.685  59.897  63.939  1.00 28.58           C  
ANISOU  550  CE1 PHE B 485     3725   3756   3377    109     16   -576       C  
ATOM    551  CE2 PHE B 485      15.991  60.370  64.325  1.00 29.04           C  
ANISOU  551  CE2 PHE B 485     3786   3753   3493     79     -2   -656       C  
ATOM    552  CZ  PHE B 485      15.010  59.507  63.900  1.00 29.31           C  
ANISOU  552  CZ  PHE B 485     3821   3825   3489     85    -11   -599       C  
ATOM    553  N   GLY B 486      12.533  66.315  65.144  1.00 32.19           N  
ANISOU  553  N   GLY B 486     4173   4005   4053    220    271   -745       N  
ATOM    554  CA  GLY B 486      12.271  67.675  65.610  1.00 33.27           C  
ANISOU  554  CA  GLY B 486     4311   4084   4247    242    339   -797       C  
ATOM    555  C   GLY B 486      13.488  68.355  66.246  1.00 33.93           C  
ANISOU  555  C   GLY B 486     4410   4119   4363    207    347   -894       C  
ATOM    556  O   GLY B 486      13.389  69.492  66.687  1.00 34.26           O  
ANISOU  556  O   GLY B 486     4456   4105   4455    217    406   -951       O  
ATOM    557  N   THR B 487      14.639  67.672  66.261  1.00 33.32           N  
ANISOU  557  N   THR B 487     4339   4060   4261    165    290   -910       N  
ATOM    558  CA  THR B 487      15.832  68.142  66.948  1.00 34.59           C  
ANISOU  558  CA  THR B 487     4509   4195   4439    122    283  -1000       C  
ATOM    559  C   THR B 487      16.730  69.031  66.076  1.00 34.47           C  
ANISOU  559  C   THR B 487     4491   4089   4517    119    313  -1006       C  
ATOM    560  O   THR B 487      17.631  69.671  66.612  1.00 34.49           O  
ANISOU  560  O   THR B 487     4499   4057   4549     84    321  -1086       O  
ATOM    561  CB  THR B 487      16.635  66.927  67.406  1.00 34.85           C  
ANISOU  561  CB  THR B 487     4541   4297   4402     81    205  -1003       C  
ATOM    562  OG1 THR B 487      17.015  66.247  66.208  1.00 34.85           O  
ANISOU  562  OG1 THR B 487     4533   4288   4421     88    178   -930       O  
ATOM    563  CG2 THR B 487      15.854  66.020  68.335  1.00 35.84           C  
ANISOU  563  CG2 THR B 487     4669   4515   4436     79    174   -995       C  
ATOM    564  N   GLY B 488      16.574  68.991  64.744  1.00 34.30           N  
ANISOU  564  N   GLY B 488     4461   4036   4536    147    323   -924       N  
ATOM    565  CA  GLY B 488      17.586  69.518  63.837  1.00 35.18           C  
ANISOU  565  CA  GLY B 488     4568   4078   4721    137    336   -916       C  
ATOM    566  C   GLY B 488      18.836  68.633  63.816  1.00 36.04           C  
ANISOU  566  C   GLY B 488     4674   4217   4802     94    273   -929       C  
ATOM    567  O   GLY B 488      18.830  67.540  64.386  1.00 35.74           O  
ANISOU  567  O   GLY B 488     4636   4252   4690     78    219   -928       O  
ATOM    568  N   ILE B 489      19.922  69.124  63.188  1.00 37.45           N  
ANISOU  568  N   ILE B 489     4847   4335   5046     76    284   -938       N  
ATOM    569  CA  ILE B 489      21.104  68.311  62.940  1.00 37.64           C  
ANISOU  569  CA  ILE B 489     4862   4381   5059     43    232   -935       C  
ATOM    570  C   ILE B 489      22.376  69.109  63.196  1.00 39.41           C  
ANISOU  570  C   ILE B 489     5079   4552   5345      4    242  -1003       C  
ATOM    571  O   ILE B 489      22.382  70.336  63.125  1.00 41.05           O  
ANISOU  571  O   ILE B 489     5289   4687   5621      7    298  -1034       O  
ATOM    572  CB  ILE B 489      21.114  67.731  61.508  1.00 36.44           C  
ANISOU  572  CB  ILE B 489     4705   4225   4915     61    229   -848       C  
ATOM    573  CG1 ILE B 489      21.036  68.821  60.445  1.00 36.63           C  
ANISOU  573  CG1 ILE B 489     4726   4174   5017     83    290   -812       C  
ATOM    574  CG2 ILE B 489      19.999  66.701  61.330  1.00 35.35           C  
ANISOU  574  CG2 ILE B 489     4572   4154   4704     85    205   -787       C  
ATOM    575  CD1 ILE B 489      21.541  68.385  59.086  1.00 36.09           C  
ANISOU  575  CD1 ILE B 489     4651   4098   4962     83    287   -748       C  
ATOM    576  N   GLY B 490      23.453  68.364  63.470  1.00 39.10           N  
ANISOU  576  N   GLY B 490     5025   4548   5284    -32    188  -1021       N  
ATOM    577  CA  GLY B 490      24.792  68.915  63.562  1.00 40.23           C  
ANISOU  577  CA  GLY B 490     5152   4651   5483    -73    187  -1072       C  
ATOM    578  C   GLY B 490      24.903  69.906  64.713  1.00 42.30           C  
ANISOU  578  C   GLY B 490     5418   4895   5757   -105    205  -1170       C  
ATOM    579  O   GLY B 490      24.494  69.601  65.832  1.00 43.07           O  
ANISOU  579  O   GLY B 490     5523   5054   5787   -117    178  -1210       O  
ATOM    580  N   GLY B 491      25.445  71.092  64.405  1.00 44.03           N  
ANISOU  580  N   GLY B 491     5636   5031   6064   -121    254  -1207       N  
ATOM    581  CA  GLY B 491      25.637  72.147  65.384  1.00 45.01           C  
ANISOU  581  CA  GLY B 491     5766   5123   6213   -158    281  -1309       C  
ATOM    582  C   GLY B 491      24.315  72.652  65.955  1.00 45.68           C  
ANISOU  582  C   GLY B 491     5876   5202   6278   -128    327  -1334       C  
ATOM    583  O   GLY B 491      24.283  73.090  67.099  1.00 49.60           O  
ANISOU  583  O   GLY B 491     6382   5714   6750   -162    332  -1425       O  
ATOM    584  N   ASP B 492      23.232  72.556  65.173  1.00 45.83           N  
ANISOU  584  N   ASP B 492     5905   5206   6303    -68    358  -1253       N  
ATOM    585  CA  ASP B 492      21.918  73.047  65.574  1.00 46.61           C  
ANISOU  585  CA  ASP B 492     6021   5295   6395    -31    408  -1262       C  
ATOM    586  C   ASP B 492      21.085  71.987  66.298  1.00 43.66           C  
ANISOU  586  C   ASP B 492     5653   5024   5912    -19    363  -1247       C  
ATOM    587  O   ASP B 492      19.919  72.218  66.619  1.00 42.68           O  
ANISOU  587  O   ASP B 492     5539   4904   5771     15    399  -1244       O  
ATOM    588  CB  ASP B 492      21.138  73.549  64.370  1.00 48.85           C  
ANISOU  588  CB  ASP B 492     6304   5514   6744     28    466  -1175       C  
ATOM    589  CG  ASP B 492      21.815  74.695  63.641  1.00 50.78           C  
ANISOU  589  CG  ASP B 492     6543   5649   7103     22    521  -1179       C  
ATOM    590  OD1 ASP B 492      22.305  75.599  64.344  1.00 51.74           O  
ANISOU  590  OD1 ASP B 492     6671   5717   7271    -14    554  -1274       O  
ATOM    591  OD2 ASP B 492      21.855  74.658  62.393  1.00 53.43           O  
ANISOU  591  OD2 ASP B 492     6868   5957   7476     50    532  -1089       O  
ATOM    592  N   PHE B 493      21.662  70.812  66.535  1.00 41.68           N  
ANISOU  592  N   PHE B 493     5393   4852   5592    -45    287  -1232       N  
ATOM    593  CA  PHE B 493      20.930  69.766  67.220  1.00 41.23           C  
ANISOU  593  CA  PHE B 493     5340   4891   5435    -36    243  -1213       C  
ATOM    594  C   PHE B 493      20.488  70.282  68.586  1.00 41.62           C  
ANISOU  594  C   PHE B 493     5402   4966   5445    -56    263  -1303       C  
ATOM    595  O   PHE B 493      21.305  70.822  69.323  1.00 42.28           O  
ANISOU  595  O   PHE B 493     5486   5043   5535   -106    260  -1391       O  
ATOM    596  CB  PHE B 493      21.803  68.525  67.392  1.00 40.47           C  
ANISOU  596  CB  PHE B 493     5228   4866   5284    -67    162  -1191       C  
ATOM    597  CG  PHE B 493      21.054  67.380  68.053  1.00 39.07           C  
ANISOU  597  CG  PHE B 493     5054   4784   5009    -58    118  -1160       C  
ATOM    598  CD2 PHE B 493      21.055  67.237  69.434  1.00 37.98           C  
ANISOU  598  CD2 PHE B 493     4917   4713   4799    -91     91  -1221       C  
ATOM    599  CD1 PHE B 493      20.343  66.462  67.289  1.00 37.73           C  
ANISOU  599  CD1 PHE B 493     4883   4635   4815    -21    105  -1070       C  
ATOM    600  CE2 PHE B 493      20.366  66.197  70.034  1.00 38.85           C  
ANISOU  600  CE2 PHE B 493     5029   4910   4822    -83     53  -1186       C  
ATOM    601  CE1 PHE B 493      19.646  65.428  67.899  1.00 37.34           C  
ANISOU  601  CE1 PHE B 493     4837   4668   4683    -16     68  -1040       C  
ATOM    602  CZ  PHE B 493      19.656  65.301  69.269  1.00 37.33           C  
ANISOU  602  CZ  PHE B 493     4837   4731   4616    -45     43  -1095       C  
ATOM    603  N   ASP B 494      19.204  70.097  68.906  1.00 41.03           N  
ANISOU  603  N   ASP B 494     5338   4926   5326    -21    283  -1281       N  
ATOM    604  CA  ASP B 494      18.660  70.472  70.200  1.00 40.23           C  
ANISOU  604  CA  ASP B 494     5251   4860   5176    -36    306  -1362       C  
ATOM    605  C   ASP B 494      17.824  69.329  70.775  1.00 38.27           C  
ANISOU  605  C   ASP B 494     5002   4716   4824    -24    265  -1320       C  
ATOM    606  O   ASP B 494      16.680  69.114  70.368  1.00 36.35           O  
ANISOU  606  O   ASP B 494     4758   4477   4576     25    289  -1257       O  
ATOM    607  CB  ASP B 494      17.839  71.743  70.101  1.00 40.79           C  
ANISOU  607  CB  ASP B 494     5332   4847   5318     -2    401  -1394       C  
ATOM    608  CG  ASP B 494      17.340  72.301  71.426  1.00 41.45           C  
ANISOU  608  CG  ASP B 494     5432   4953   5363    -21    440  -1495       C  
ATOM    609  OD1 ASP B 494      17.397  71.573  72.441  1.00 39.43           O  
ANISOU  609  OD1 ASP B 494     5180   4797   5005    -56    390  -1527       O  
ATOM    610  OD2 ASP B 494      16.922  73.473  71.427  1.00 44.59           O  
ANISOU  610  OD2 ASP B 494     5840   5267   5835     -2    525  -1542       O  
ATOM    611  N   LEU B 495      18.400  68.666  71.783  1.00 37.69           N  
ANISOU  611  N   LEU B 495     4925   4726   4668    -72    204  -1358       N  
ATOM    612  CA  LEU B 495      17.810  67.508  72.427  1.00 38.46           C  
ANISOU  612  CA  LEU B 495     5021   4926   4665    -70    157  -1317       C  
ATOM    613  C   LEU B 495      16.446  67.855  73.014  1.00 39.40           C  
ANISOU  613  C   LEU B 495     5154   5065   4752    -42    212  -1336       C  
ATOM    614  O   LEU B 495      15.539  67.028  72.969  1.00 38.63           O  
ANISOU  614  O   LEU B 495     5051   5018   4606    -13    198  -1268       O  
ATOM    615  CB  LEU B 495      18.766  66.976  73.497  1.00 40.17           C  
ANISOU  615  CB  LEU B 495     5229   5225   4807   -131     89  -1362       C  
ATOM    616  CG  LEU B 495      18.395  65.622  74.117  1.00 41.27           C  
ANISOU  616  CG  LEU B 495     5361   5473   4845   -133     29  -1304       C  
ATOM    617  CD1 LEU B 495      18.499  64.512  73.084  1.00 40.59           C  
ANISOU  617  CD1 LEU B 495     5261   5381   4779   -105    -12  -1196       C  
ATOM    618  CD2 LEU B 495      19.233  65.267  75.337  1.00 42.22           C  
ANISOU  618  CD2 LEU B 495     5472   5684   4887   -194    -31  -1350       C  
ATOM    619  N   ALA B 496      16.303  69.081  73.541  1.00 39.22           N  
ANISOU  619  N   ALA B 496     5145   4997   4761    -51    279  -1430       N  
ATOM    620  CA  ALA B 496      15.073  69.503  74.188  1.00 40.21           C  
ANISOU  620  CA  ALA B 496     5281   5136   4861    -26    341  -1461       C  
ATOM    621  C   ALA B 496      13.905  69.534  73.204  1.00 40.06           C  
ANISOU  621  C   ALA B 496     5253   5074   4895     46    385  -1371       C  
ATOM    622  O   ALA B 496      12.746  69.516  73.616  1.00 39.93           O  
ANISOU  622  O   ALA B 496     5236   5088   4847     76    422  -1362       O  
ATOM    623  CB  ALA B 496      15.272  70.865  74.853  1.00 42.22           C  
ANISOU  623  CB  ALA B 496     5553   5334   5155    -52    411  -1587       C  
ATOM    624  N   LYS B 497      14.191  69.605  71.900  1.00 40.24           N  
ANISOU  624  N   LYS B 497     5265   5029   4995     73    382  -1303       N  
ATOM    625  CA  LYS B 497      13.122  69.628  70.913  1.00 40.30           C  
ANISOU  625  CA  LYS B 497     5260   5006   5047    136    417  -1210       C  
ATOM    626  C   LYS B 497      12.789  68.225  70.396  1.00 38.96           C  
ANISOU  626  C   LYS B 497     5078   4908   4819    146    351  -1108       C  
ATOM    627  O   LYS B 497      12.001  68.088  69.468  1.00 39.13           O  
ANISOU  627  O   LYS B 497     5084   4915   4867    189    365  -1024       O  
ATOM    628  CB  LYS B 497      13.530  70.591  69.799  1.00 43.52           C  
ANISOU  628  CB  LYS B 497     5664   5303   5571    158    460  -1193       C  
ATOM    629  CG  LYS B 497      13.655  72.014  70.293  1.00 48.22           C  
ANISOU  629  CG  LYS B 497     6270   5814   6235    153    540  -1291       C  
ATOM    630  CD  LYS B 497      13.872  73.029  69.184  1.00 51.44           C  
ANISOU  630  CD  LYS B 497     6672   6107   6767    183    594  -1261       C  
ATOM    631  CE  LYS B 497      13.686  74.402  69.731  1.00 54.28           C  
ANISOU  631  CE  LYS B 497     7042   6381   7201    189    686  -1351       C  
ATOM    632  NZ  LYS B 497      14.090  75.389  68.734  1.00 57.39           N  
ANISOU  632  NZ  LYS B 497     7430   6658   7718    209    736  -1327       N  
ATOM    633  N   ALA B 498      13.364  67.180  70.999  1.00 37.01           N  
ANISOU  633  N   ALA B 498     4833   4737   4491    105    279  -1113       N  
ATOM    634  CA  ALA B 498      13.066  65.816  70.590  1.00 36.85           C  
ANISOU  634  CA  ALA B 498     4803   4780   4419    110    221  -1023       C  
ATOM    635  C   ALA B 498      11.568  65.544  70.698  1.00 36.30           C  
ANISOU  635  C   ALA B 498     4725   4752   4317    147    248   -974       C  
ATOM    636  O   ALA B 498      10.969  65.796  71.732  1.00 39.52           O  
ANISOU  636  O   ALA B 498     5136   5197   4682    146    276  -1021       O  
ATOM    637  CB  ALA B 498      13.846  64.842  71.443  1.00 36.05           C  
ANISOU  637  CB  ALA B 498     4704   4753   4241     63    151  -1041       C  
ATOM    638  N   ARG B 499      10.959  64.998  69.640  1.00 35.97           N  
ANISOU  638  N   ARG B 499     4669   4710   4289    176    238   -882       N  
ATOM    639  CA  ARG B 499       9.540  64.676  69.673  1.00 34.32           C  
ANISOU  639  CA  ARG B 499     4445   4546   4050    207    257   -827       C  
ATOM    640  C   ARG B 499       9.310  63.270  70.236  1.00 31.74           C  
ANISOU  640  C   ARG B 499     4117   4311   3632    182    198   -794       C  
ATOM    641  O   ARG B 499       8.178  62.908  70.525  1.00 30.51           O  
ANISOU  641  O   ARG B 499     3949   4205   3438    198    210   -758       O  
ATOM    642  CB  ARG B 499       8.961  64.916  68.277  1.00 36.81           C  
ANISOU  642  CB  ARG B 499     4742   4820   4425    247    279   -747       C  
ATOM    643  CG  ARG B 499       9.047  66.382  67.860  1.00 37.94           C  
ANISOU  643  CG  ARG B 499     4882   4872   4661    278    347   -774       C  
ATOM    644  CD  ARG B 499       8.472  66.631  66.467  1.00 38.05           C  
ANISOU  644  CD  ARG B 499     4873   4853   4730    317    366   -682       C  
ATOM    645  NE  ARG B 499       7.031  66.359  66.459  1.00 37.01           N  
ANISOU  645  NE  ARG B 499     4715   4775   4573    349    381   -620       N  
ATOM    646  CZ  ARG B 499       6.426  65.267  66.018  1.00 38.07           C  
ANISOU  646  CZ  ARG B 499     4835   4976   4654    343    337   -547       C  
ATOM    647  NH1 ARG B 499       7.088  64.330  65.362  1.00 38.61           N  
ANISOU  647  NH1 ARG B 499     4914   5062   4695    309    278   -519       N  
ATOM    648  NH2 ARG B 499       5.131  65.107  66.240  1.00 39.51           N  
ANISOU  648  NH2 ARG B 499     4991   5209   4813    368    355   -505       N  
ATOM    649  N   TYR B 500      10.385  62.497  70.428  1.00 30.84           N  
ANISOU  649  N   TYR B 500     4013   4216   3489    142    138   -803       N  
ATOM    650  CA  TYR B 500      10.314  61.152  70.992  1.00 30.31           C  
ANISOU  650  CA  TYR B 500     3944   4226   3344    117     82   -768       C  
ATOM    651  C   TYR B 500      11.555  60.916  71.840  1.00 29.76           C  
ANISOU  651  C   TYR B 500     3884   4178   3243     75     39   -820       C  
ATOM    652  O   TYR B 500      12.628  61.379  71.469  1.00 28.37           O  
ANISOU  652  O   TYR B 500     3713   3951   3116     63     32   -852       O  
ATOM    653  CB  TYR B 500      10.281  60.076  69.897  1.00 28.31           C  
ANISOU  653  CB  TYR B 500     3684   3972   3099    117     44   -685       C  
ATOM    654  CG  TYR B 500       9.266  60.370  68.809  1.00 26.96           C  
ANISOU  654  CG  TYR B 500     3500   3777   2966    152     79   -630       C  
ATOM    655  CD1 TYR B 500       7.938  59.998  68.950  1.00 26.74           C  
ANISOU  655  CD1 TYR B 500     3457   3800   2904    168     91   -585       C  
ATOM    656  CD2 TYR B 500       9.619  61.092  67.674  1.00 27.48           C  
ANISOU  656  CD2 TYR B 500     3565   3773   3102    169    101   -622       C  
ATOM    657  CE1 TYR B 500       6.994  60.291  67.973  1.00 26.90           C  
ANISOU  657  CE1 TYR B 500     3458   3807   2956    198    120   -529       C  
ATOM    658  CE2 TYR B 500       8.685  61.379  66.687  1.00 26.86           C  
ANISOU  658  CE2 TYR B 500     3469   3683   3054    200    130   -564       C  
ATOM    659  CZ  TYR B 500       7.370  60.979  66.835  1.00 26.51           C  
ANISOU  659  CZ  TYR B 500     3406   3694   2972    215    137   -517       C  
ATOM    660  OH  TYR B 500       6.424  61.288  65.885  1.00 26.58           O  
ANISOU  660  OH  TYR B 500     3391   3700   3008    244    162   -454       O  
ATOM    661  N   HIS B 501      11.400  60.202  72.963  1.00 30.52           N  
ANISOU  661  N   HIS B 501     3981   4356   3260     52      9   -821       N  
ATOM    662  CA  HIS B 501      12.538  59.885  73.817  1.00 33.00           C  
ANISOU  662  CA  HIS B 501     4297   4706   3535     10    -40   -856       C  
ATOM    663  C   HIS B 501      13.019  58.474  73.500  1.00 31.01           C  
ANISOU  663  C   HIS B 501     4035   4476   3270     -3   -103   -782       C  
ATOM    664  O   HIS B 501      14.025  58.037  74.046  1.00 29.56           O  
ANISOU  664  O   HIS B 501     3846   4321   3065    -33   -151   -789       O  
ATOM    665  CB  HIS B 501      12.243  60.149  75.305  1.00 35.84           C  
ANISOU  665  CB  HIS B 501     4661   5141   3814    -12    -30   -913       C  
ATOM    666  CG  HIS B 501      12.261  61.600  75.717  1.00 39.23           C  
ANISOU  666  CG  HIS B 501     5103   5538   4265    -13     28  -1012       C  
ATOM    667  ND1 HIS B 501      12.568  62.011  77.001  1.00 41.52           N  
ANISOU  667  ND1 HIS B 501     5401   5884   4491    -51     30  -1092       N  
ATOM    668  CD2 HIS B 501      11.972  62.728  75.037  1.00 41.11           C  
ANISOU  668  CD2 HIS B 501     5347   5693   4581     17     92  -1045       C  
ATOM    669  CE1 HIS B 501      12.475  63.336  77.079  1.00 41.48           C  
ANISOU  669  CE1 HIS B 501     5408   5824   4527    -46     95  -1178       C  
ATOM    670  NE2 HIS B 501      12.118  63.795  75.900  1.00 41.89           N  
ANISOU  670  NE2 HIS B 501     5458   5789   4670     -2    134  -1147       N  
ATOM    671  N   LYS B 502      12.330  57.787  72.576  1.00 30.05           N  
ANISOU  671  N   LYS B 502     3910   4338   3168     19   -101   -710       N  
ATOM    672  CA  LYS B 502      12.862  56.553  72.025  1.00 29.73           C  
ANISOU  672  CA  LYS B 502     3864   4293   3140      8   -149   -647       C  
ATOM    673  C   LYS B 502      12.733  56.554  70.503  1.00 27.71           C  
ANISOU  673  C   LYS B 502     3609   3970   2949     29   -131   -614       C  
ATOM    674  O   LYS B 502      11.643  56.689  69.952  1.00 26.52           O  
ANISOU  674  O   LYS B 502     3458   3816   2802     50   -100   -586       O  
ATOM    675  CB  LYS B 502      12.221  55.287  72.599  1.00 31.10           C  
ANISOU  675  CB  LYS B 502     4031   4532   3252     -1   -178   -586       C  
ATOM    676  CG  LYS B 502      12.209  55.156  74.112  1.00 32.30           C  
ANISOU  676  CG  LYS B 502     4180   4767   3326    -23   -197   -605       C  
ATOM    677  CD  LYS B 502      11.907  53.726  74.535  1.00 33.39           C  
ANISOU  677  CD  LYS B 502     4308   4958   3419    -36   -235   -529       C  
ATOM    678  CE  LYS B 502      11.989  53.496  76.020  1.00 36.33           C  
ANISOU  678  CE  LYS B 502     4676   5420   3709    -60   -260   -534       C  
ATOM    679  NZ  LYS B 502      10.929  54.238  76.704  1.00 37.47           N  
ANISOU  679  NZ  LYS B 502     4826   5610   3802    -54   -214   -574       N  
ATOM    680  N   ILE B 503      13.890  56.438  69.848  1.00 27.13           N  
ANISOU  680  N   ILE B 503     3535   3848   2924     20   -151   -617       N  
ATOM    681  CA  ILE B 503      13.986  56.202  68.425  1.00 26.43           C  
ANISOU  681  CA  ILE B 503     3449   3704   2888     30   -142   -582       C  
ATOM    682  C   ILE B 503      14.408  54.744  68.296  1.00 25.12           C  
ANISOU  682  C   ILE B 503     3280   3550   2716     13   -184   -533       C  
ATOM    683  O   ILE B 503      15.519  54.408  68.691  1.00 23.11           O  
ANISOU  683  O   ILE B 503     3018   3293   2472     -2   -215   -543       O  
ATOM    684  CB  ILE B 503      14.983  57.144  67.729  1.00 27.10           C  
ANISOU  684  CB  ILE B 503     3536   3722   3039     33   -124   -622       C  
ATOM    685  CG1 ILE B 503      14.511  58.593  67.724  1.00 29.20           C  
ANISOU  685  CG1 ILE B 503     3805   3962   3327     53    -74   -664       C  
ATOM    686  CG2 ILE B 503      15.254  56.683  66.292  1.00 25.79           C  
ANISOU  686  CG2 ILE B 503     3372   3510   2918     36   -121   -582       C  
ATOM    687  CD1 ILE B 503      14.517  59.293  69.067  1.00 31.11           C  
ANISOU  687  CD1 ILE B 503     4049   4235   3536     45    -67   -727       C  
ATOM    688  N   VAL B 504      13.495  53.914  67.760  1.00 23.32           N  
ANISOU  688  N   VAL B 504     3053   3333   2473     14   -181   -481       N  
ATOM    689  CA  VAL B 504      13.684  52.473  67.712  1.00 23.02           C  
ANISOU  689  CA  VAL B 504     3013   3303   2429     -3   -213   -434       C  
ATOM    690  C   VAL B 504      13.909  52.018  66.278  1.00 21.67           C  
ANISOU  690  C   VAL B 504     2850   3079   2304     -7   -202   -414       C  
ATOM    691  O   VAL B 504      13.042  52.128  65.419  1.00 21.44           O  
ANISOU  691  O   VAL B 504     2826   3046   2274     -3   -179   -397       O  
ATOM    692  CB  VAL B 504      12.492  51.730  68.329  1.00 22.79           C  
ANISOU  692  CB  VAL B 504     2983   3332   2345     -9   -219   -393       C  
ATOM    693  CG1 VAL B 504      12.755  50.234  68.394  1.00 22.95           C  
ANISOU  693  CG1 VAL B 504     3001   3353   2366    -28   -249   -343       C  
ATOM    694  CG2 VAL B 504      12.147  52.308  69.693  1.00 23.76           C  
ANISOU  694  CG2 VAL B 504     3100   3513   2414     -6   -219   -418       C  
ATOM    695  N   ILE B 505      15.094  51.480  66.049  1.00 21.65           N  
ANISOU  695  N   ILE B 505     2845   3040   2341    -15   -219   -415       N  
ATOM    696  CA  ILE B 505      15.439  50.882  64.776  1.00 21.17           C  
ANISOU  696  CA  ILE B 505     2791   2929   2322    -23   -208   -400       C  
ATOM    697  C   ILE B 505      14.879  49.470  64.768  1.00 20.82           C  
ANISOU  697  C   ILE B 505     2751   2898   2263    -40   -219   -355       C  
ATOM    698  O   ILE B 505      15.253  48.644  65.598  1.00 20.40           O  
ANISOU  698  O   ILE B 505     2688   2856   2206    -46   -246   -332       O  
ATOM    699  CB  ILE B 505      16.957  50.891  64.566  1.00 21.39           C  
ANISOU  699  CB  ILE B 505     2811   2910   2406    -23   -215   -421       C  
ATOM    700  CG1 ILE B 505      17.516  52.303  64.763  1.00 21.68           C  
ANISOU  700  CG1 ILE B 505     2842   2937   2458    -12   -206   -469       C  
ATOM    701  CG2 ILE B 505      17.314  50.285  63.202  1.00 21.38           C  
ANISOU  701  CG2 ILE B 505     2819   2856   2447    -31   -194   -412       C  
ATOM    702  CD1 ILE B 505      19.033  52.389  64.814  1.00 22.14           C  
ANISOU  702  CD1 ILE B 505     2884   2961   2566    -15   -219   -490       C  
ATOM    703  N   MET B 506      13.980  49.226  63.808  1.00 20.88           N  
ANISOU  703  N   MET B 506     2769   2904   2260    -51   -199   -340       N  
ATOM    704  CA  MET B 506      13.307  47.949  63.717  1.00 21.60           C  
ANISOU  704  CA  MET B 506     2865   3005   2336    -74   -204   -302       C  
ATOM    705  C   MET B 506      13.333  47.495  62.261  1.00 21.17           C  
ANISOU  705  C   MET B 506     2826   2912   2308    -94   -181   -306       C  
ATOM    706  O   MET B 506      12.296  47.438  61.585  1.00 21.34           O  
ANISOU  706  O   MET B 506     2852   2957   2301   -111   -169   -294       O  
ATOM    707  CB  MET B 506      11.883  48.044  64.276  1.00 21.92           C  
ANISOU  707  CB  MET B 506     2900   3108   2320    -76   -206   -278       C  
ATOM    708  CG  MET B 506      11.216  46.678  64.414  1.00 22.64           C  
ANISOU  708  CG  MET B 506     2994   3213   2396   -103   -215   -237       C  
ATOM    709  SD  MET B 506       9.740  46.682  65.447  1.00 22.56           S  
ANISOU  709  SD  MET B 506     2969   3281   2320   -104   -221   -204       S  
ATOM    710  CE  MET B 506       8.583  47.670  64.497  1.00 22.65           C  
ANISOU  710  CE  MET B 506     2976   3320   2310    -99   -195   -210       C  
ATOM    711  N   THR B 507      14.543  47.177  61.789  1.00 20.30           N  
ANISOU  711  N   THR B 507     2719   2746   2249    -95   -175   -323       N  
ATOM    712  CA  THR B 507      14.698  46.664  60.441  1.00 20.98           C  
ANISOU  712  CA  THR B 507     2820   2792   2358   -118   -149   -333       C  
ATOM    713  C   THR B 507      14.355  45.180  60.416  1.00 21.45           C  
ANISOU  713  C   THR B 507     2888   2838   2423   -148   -149   -311       C  
ATOM    714  O   THR B 507      14.092  44.585  61.453  1.00 22.66           O  
ANISOU  714  O   THR B 507     3033   3010   2567   -146   -170   -281       O  
ATOM    715  CB  THR B 507      16.096  46.941  59.894  1.00 20.92           C  
ANISOU  715  CB  THR B 507     2812   2729   2406   -107   -134   -363       C  
ATOM    716  OG1 THR B 507      17.019  46.277  60.745  1.00 20.40           O  
ANISOU  716  OG1 THR B 507     2733   2639   2380    -97   -152   -353       O  
ATOM    717  CG2 THR B 507      16.368  48.429  59.769  1.00 20.88           C  
ANISOU  717  CG2 THR B 507     2801   2732   2401    -84   -128   -386       C  
ATOM    718  N   ASP B 508      14.278  44.610  59.204  1.00 21.42           N  
ANISOU  718  N   ASP B 508     2902   2806   2429   -179   -122   -326       N  
ATOM    719  CA  ASP B 508      13.940  43.206  59.055  1.00 21.99           C  
ANISOU  719  CA  ASP B 508     2986   2857   2513   -213   -113   -314       C  
ATOM    720  C   ASP B 508      15.066  42.340  59.616  1.00 22.75           C  
ANISOU  720  C   ASP B 508     3075   2892   2675   -199   -113   -306       C  
ATOM    721  O   ASP B 508      16.215  42.777  59.678  1.00 22.05           O  
ANISOU  721  O   ASP B 508     2976   2773   2627   -172   -112   -320       O  
ATOM    722  CB  ASP B 508      13.565  42.918  57.613  1.00 21.94           C  
ANISOU  722  CB  ASP B 508     3001   2843   2494   -255    -83   -342       C  
ATOM    723  CG  ASP B 508      12.315  43.665  57.155  1.00 21.90           C  
ANISOU  723  CG  ASP B 508     2992   2908   2419   -270    -89   -333       C  
ATOM    724  OD1 ASP B 508      11.466  44.019  58.016  1.00 21.32           O  
ANISOU  724  OD1 ASP B 508     2903   2886   2311   -256   -114   -302       O  
ATOM    725  OD2 ASP B 508      12.210  43.894  55.938  1.00 21.14           O  
ANISOU  725  OD2 ASP B 508     2908   2819   2306   -295    -69   -355       O  
ATOM    726  N   ALA B 509      14.726  41.107  60.008  1.00 24.53           N  
ANISOU  726  N   ALA B 509     3304   3100   2918   -219   -113   -278       N  
ATOM    727  CA  ALA B 509      15.660  40.190  60.660  1.00 25.84           C  
ANISOU  727  CA  ALA B 509     3457   3211   3150   -203   -115   -253       C  
ATOM    728  C   ALA B 509      16.457  39.422  59.609  1.00 26.60           C  
ANISOU  728  C   ALA B 509     3568   3225   3314   -218    -69   -285       C  
ATOM    729  O   ALA B 509      16.385  38.203  59.529  1.00 28.43           O  
ANISOU  729  O   ALA B 509     3809   3407   3587   -240    -48   -275       O  
ATOM    730  CB  ALA B 509      14.911  39.240  61.571  1.00 26.07           C  
ANISOU  730  CB  ALA B 509     3481   3254   3170   -216   -131   -202       C  
ATOM    731  N   ASP B 510      17.205  40.153  58.786  1.00 25.74           N  
ANISOU  731  N   ASP B 510     3463   3100   3218   -208    -50   -327       N  
ATOM    732  CA  ASP B 510      18.036  39.540  57.768  1.00 24.94           C  
ANISOU  732  CA  ASP B 510     3374   2923   3178   -220     -1   -364       C  
ATOM    733  C   ASP B 510      19.286  40.406  57.644  1.00 22.79           C  
ANISOU  733  C   ASP B 510     3083   2634   2939   -183      1   -381       C  
ATOM    734  O   ASP B 510      19.348  41.461  58.263  1.00 20.34           O  
ANISOU  734  O   ASP B 510     2757   2373   2600   -157    -34   -369       O  
ATOM    735  CB  ASP B 510      17.270  39.325  56.472  1.00 25.40           C  
ANISOU  735  CB  ASP B 510     3466   2986   3198   -272     34   -408       C  
ATOM    736  CG  ASP B 510      16.622  40.564  55.861  1.00 25.49           C  
ANISOU  736  CG  ASP B 510     3484   3068   3132   -281     22   -426       C  
ATOM    737  OD1 ASP B 510      17.264  41.625  55.832  1.00 23.47           O  
ANISOU  737  OD1 ASP B 510     3217   2824   2878   -249     15   -433       O  
ATOM    738  OD2 ASP B 510      15.467  40.440  55.396  1.00 28.54           O  
ANISOU  738  OD2 ASP B 510     3886   3498   3460   -322     21   -430       O  
ATOM    739  N   VAL B 511      20.243  39.973  56.817  1.00 22.54           N  
ANISOU  739  N   VAL B 511     3056   2536   2972   -184     47   -413       N  
ATOM    740  CA  VAL B 511      21.519  40.664  56.740  1.00 22.56           C  
ANISOU  740  CA  VAL B 511     3036   2518   3019   -150     52   -424       C  
ATOM    741  C   VAL B 511      21.336  42.043  56.113  1.00 21.01           C  
ANISOU  741  C   VAL B 511     2848   2369   2765   -153     49   -454       C  
ATOM    742  O   VAL B 511      22.097  42.950  56.429  1.00 20.98           O  
ANISOU  742  O   VAL B 511     2820   2373   2777   -124     33   -453       O  
ATOM    743  CB  VAL B 511      22.617  39.881  56.000  1.00 23.73           C  
ANISOU  743  CB  VAL B 511     3181   2580   3253   -147    109   -450       C  
ATOM    744  CG1 VAL B 511      23.006  38.614  56.747  1.00 24.51           C  
ANISOU  744  CG1 VAL B 511     3261   2623   3429   -131    112   -408       C  
ATOM    745  CG2 VAL B 511      22.264  39.581  54.548  1.00 24.03           C  
ANISOU  745  CG2 VAL B 511     3259   2598   3271   -192    166   -507       C  
ATOM    746  N   ASP B 512      20.335  42.218  55.246  1.00 19.35           N  
ANISOU  746  N   ASP B 512     2668   2192   2492   -190     64   -476       N  
ATOM    747  CA  ASP B 512      20.122  43.519  54.631  1.00 18.63           C  
ANISOU  747  CA  ASP B 512     2582   2146   2351   -190     63   -493       C  
ATOM    748  C   ASP B 512      19.499  44.449  55.659  1.00 18.02           C  
ANISOU  748  C   ASP B 512     2489   2128   2230   -167     13   -461       C  
ATOM    749  O   ASP B 512      19.725  45.655  55.620  1.00 17.96           O  
ANISOU  749  O   ASP B 512     2471   2141   2211   -148      5   -467       O  
ATOM    750  CB  ASP B 512      19.311  43.405  53.358  1.00 18.52           C  
ANISOU  750  CB  ASP B 512     2599   2155   2283   -237     92   -519       C  
ATOM    751  CG  ASP B 512      20.045  42.681  52.250  1.00 18.30           C  
ANISOU  751  CG  ASP B 512     2588   2071   2293   -262    150   -563       C  
ATOM    752  OD1 ASP B 512      20.899  43.324  51.620  1.00 18.12           O  
ANISOU  752  OD1 ASP B 512     2562   2034   2290   -250    175   -584       O  
ATOM    753  OD2 ASP B 512      19.812  41.469  52.100  1.00 19.07           O  
ANISOU  753  OD2 ASP B 512     2702   2135   2408   -291    172   -576       O  
ATOM    754  N   GLY B 513      18.729  43.867  56.580  1.00 17.67           N  
ANISOU  754  N   GLY B 513     2442   2108   2166   -170    -17   -430       N  
ATOM    755  CA  GLY B 513      18.203  44.626  57.698  1.00 17.89           C  
ANISOU  755  CA  GLY B 513     2453   2189   2155   -148    -60   -403       C  
ATOM    756  C   GLY B 513      19.331  45.094  58.613  1.00 17.99           C  
ANISOU  756  C   GLY B 513     2438   2189   2210   -111    -82   -398       C  
ATOM    757  O   GLY B 513      19.323  46.235  59.086  1.00 18.43           O  
ANISOU  757  O   GLY B 513     2482   2277   2242    -93   -101   -402       O  
ATOM    758  N   ALA B 514      20.324  44.221  58.823  1.00 17.91           N  
ANISOU  758  N   ALA B 514     2414   2127   2263   -103    -76   -390       N  
ATOM    759  CA  ALA B 514      21.509  44.623  59.577  1.00 18.48           C  
ANISOU  759  CA  ALA B 514     2453   2189   2379    -73    -97   -384       C  
ATOM    760  C   ALA B 514      22.236  45.795  58.909  1.00 18.24           C  
ANISOU  760  C   ALA B 514     2418   2149   2363    -64    -80   -421       C  
ATOM    761  O   ALA B 514      22.665  46.730  59.587  1.00 18.30           O  
ANISOU  761  O   ALA B 514     2406   2180   2369    -47   -106   -424       O  
ATOM    762  CB  ALA B 514      22.436  43.440  59.766  1.00 19.24           C  
ANISOU  762  CB  ALA B 514     2530   2229   2550    -63    -88   -361       C  
ATOM    763  N   HIS B 515      22.376  45.721  57.584  1.00 18.48           N  
ANISOU  763  N   HIS B 515     2468   2145   2408    -80    -34   -449       N  
ATOM    764  CA  HIS B 515      23.050  46.746  56.802  1.00 19.12           C  
ANISOU  764  CA  HIS B 515     2546   2213   2505    -75    -10   -479       C  
ATOM    765  C   HIS B 515      22.334  48.084  56.963  1.00 18.63           C  
ANISOU  765  C   HIS B 515     2489   2200   2388    -71    -27   -482       C  
ATOM    766  O   HIS B 515      22.992  49.101  57.197  1.00 17.96           O  
ANISOU  766  O   HIS B 515     2387   2113   2323    -55    -33   -495       O  
ATOM    767  CB  HIS B 515      23.159  46.330  55.334  1.00 19.06           C  
ANISOU  767  CB  HIS B 515     2562   2171   2508    -98     44   -505       C  
ATOM    768  CG  HIS B 515      23.982  47.246  54.497  1.00 19.66           C  
ANISOU  768  CG  HIS B 515     2633   2229   2607    -94     75   -531       C  
ATOM    769  ND1 HIS B 515      23.690  47.478  53.166  1.00 19.29           N  
ANISOU  769  ND1 HIS B 515     2612   2186   2531   -118    116   -551       N  
ATOM    770  CD2 HIS B 515      25.091  47.950  54.763  1.00 20.39           C  
ANISOU  770  CD2 HIS B 515     2696   2302   2748    -72     71   -537       C  
ATOM    771  CE1 HIS B 515      24.596  48.308  52.667  1.00 20.54           C  
ANISOU  771  CE1 HIS B 515     2757   2326   2721   -108    138   -566       C  
ATOM    772  NE2 HIS B 515      25.461  48.619  53.614  1.00 20.14           N  
ANISOU  772  NE2 HIS B 515     2673   2259   2721    -81    113   -559       N  
ATOM    773  N   ILE B 516      20.996  48.059  56.872  1.00 18.16           N  
ANISOU  773  N   ILE B 516     2450   2181   2266    -85    -33   -471       N  
ATOM    774  CA  ILE B 516      20.217  49.284  56.990  1.00 18.03           C  
ANISOU  774  CA  ILE B 516     2436   2208   2204    -78    -43   -469       C  
ATOM    775  C   ILE B 516      20.406  49.868  58.386  1.00 18.44           C  
ANISOU  775  C   ILE B 516     2467   2281   2257    -55    -80   -466       C  
ATOM    776  O   ILE B 516      20.491  51.091  58.540  1.00 17.97           O  
ANISOU  776  O   ILE B 516     2402   2230   2197    -42    -79   -481       O  
ATOM    777  CB  ILE B 516      18.738  49.053  56.638  1.00 18.22           C  
ANISOU  777  CB  ILE B 516     2480   2277   2165    -97    -43   -450       C  
ATOM    778  CG1 ILE B 516      18.604  48.684  55.167  1.00 18.40           C  
ANISOU  778  CG1 ILE B 516     2523   2290   2179   -126     -7   -460       C  
ATOM    779  CG2 ILE B 516      17.868  50.266  57.009  1.00 18.26           C  
ANISOU  779  CG2 ILE B 516     2480   2327   2131    -81    -54   -440       C  
ATOM    780  CD1 ILE B 516      17.245  48.140  54.760  1.00 18.80           C  
ANISOU  780  CD1 ILE B 516     2590   2385   2170   -157     -9   -443       C  
ATOM    781  N   ARG B 517      20.504  48.995  59.394  1.00 18.97           N  
ANISOU  781  N   ARG B 517     2524   2356   2327    -53   -109   -447       N  
ATOM    782  CA  ARG B 517      20.763  49.436  60.754  1.00 19.88           C  
ANISOU  782  CA  ARG B 517     2617   2500   2435    -38   -146   -445       C  
ATOM    783  C   ARG B 517      22.103  50.182  60.841  1.00 20.02           C  
ANISOU  783  C   ARG B 517     2613   2491   2503    -28   -147   -471       C  
ATOM    784  O   ARG B 517      22.173  51.254  61.447  1.00 20.13           O  
ANISOU  784  O   ARG B 517     2618   2526   2505    -22   -160   -492       O  
ATOM    785  CB  ARG B 517      20.636  48.246  61.717  1.00 21.27           C  
ANISOU  785  CB  ARG B 517     2784   2693   2603    -40   -177   -410       C  
ATOM    786  CG  ARG B 517      20.811  48.613  63.181  1.00 22.84           C  
ANISOU  786  CG  ARG B 517     2961   2938   2779    -31   -219   -403       C  
ATOM    787  CD  ARG B 517      20.288  47.582  64.181  1.00 24.74           C  
ANISOU  787  CD  ARG B 517     3195   3214   2989    -34   -248   -358       C  
ATOM    788  NE  ARG B 517      21.011  46.316  64.006  1.00 25.13           N  
ANISOU  788  NE  ARG B 517     3234   3220   3095    -34   -247   -326       N  
ATOM    789  CZ  ARG B 517      20.549  45.269  63.358  1.00 25.54           C  
ANISOU  789  CZ  ARG B 517     3302   3239   3161    -45   -224   -307       C  
ATOM    790  NH1 ARG B 517      19.281  45.233  62.958  1.00 27.20           N  
ANISOU  790  NH1 ARG B 517     3540   3471   3325    -62   -209   -309       N  
ATOM    791  NH2 ARG B 517      21.366  44.271  63.104  1.00 25.96           N  
ANISOU  791  NH2 ARG B 517     3343   3239   3280    -42   -212   -288       N  
ATOM    792  N   THR B 518      23.170  49.631  60.236  1.00 19.77           N  
ANISOU  792  N   THR B 518     2570   2411   2531    -28   -130   -473       N  
ATOM    793  CA  THR B 518      24.470  50.292  60.229  1.00 20.11           C  
ANISOU  793  CA  THR B 518     2586   2428   2627    -21   -129   -495       C  
ATOM    794  C   THR B 518      24.400  51.643  59.515  1.00 20.51           C  
ANISOU  794  C   THR B 518     2647   2469   2675    -22   -101   -526       C  
ATOM    795  O   THR B 518      25.064  52.593  59.923  1.00 21.39           O  
ANISOU  795  O   THR B 518     2741   2579   2808    -19   -110   -549       O  
ATOM    796  CB  THR B 518      25.570  49.417  59.625  1.00 20.08           C  
ANISOU  796  CB  THR B 518     2566   2373   2692    -18   -108   -488       C  
ATOM    797  OG1 THR B 518      25.362  49.216  58.227  1.00 19.86           O  
ANISOU  797  OG1 THR B 518     2565   2311   2671    -28    -58   -501       O  
ATOM    798  CG2 THR B 518      25.712  48.110  60.381  1.00 20.68           C  
ANISOU  798  CG2 THR B 518     2624   2450   2783    -13   -133   -450       C  
ATOM    799  N   LEU B 519      23.601  51.741  58.448  1.00 19.76           N  
ANISOU  799  N   LEU B 519     2582   2371   2556    -29    -67   -525       N  
ATOM    800  CA  LEU B 519      23.464  53.001  57.736  1.00 18.93           C  
ANISOU  800  CA  LEU B 519     2485   2257   2450    -27    -39   -541       C  
ATOM    801  C   LEU B 519      22.742  54.024  58.606  1.00 19.28           C  
ANISOU  801  C   LEU B 519     2530   2335   2462    -18    -58   -549       C  
ATOM    802  O   LEU B 519      23.153  55.191  58.675  1.00 19.22           O  
ANISOU  802  O   LEU B 519     2514   2311   2478    -13    -47   -572       O  
ATOM    803  CB  LEU B 519      22.764  52.758  56.402  1.00 18.83           C  
ANISOU  803  CB  LEU B 519     2499   2243   2412    -39     -4   -529       C  
ATOM    804  CG  LEU B 519      23.556  51.888  55.416  1.00 18.29           C  
ANISOU  804  CG  LEU B 519     2433   2137   2379    -52     27   -534       C  
ATOM    805  CD1 LEU B 519      22.631  51.236  54.416  1.00 18.61           C  
ANISOU  805  CD1 LEU B 519     2502   2194   2374    -73     49   -524       C  
ATOM    806  CD2 LEU B 519      24.630  52.688  54.689  1.00 18.22           C  
ANISOU  806  CD2 LEU B 519     2412   2091   2418    -49     59   -552       C  
ATOM    807  N   LEU B 520      21.673  53.584  59.281  1.00 19.48           N  
ANISOU  807  N   LEU B 520     2565   2403   2434    -17    -80   -531       N  
ATOM    808  CA  LEU B 520      20.943  54.468  60.172  1.00 20.16           C  
ANISOU  808  CA  LEU B 520     2651   2522   2487     -7    -92   -541       C  
ATOM    809  C   LEU B 520      21.834  54.950  61.330  1.00 20.60           C  
ANISOU  809  C   LEU B 520     2684   2580   2562     -7   -118   -572       C  
ATOM    810  O   LEU B 520      21.823  56.140  61.637  1.00 20.56           O  
ANISOU  810  O   LEU B 520     2677   2570   2562     -3   -108   -602       O  
ATOM    811  CB  LEU B 520      19.677  53.797  60.704  1.00 20.68           C  
ANISOU  811  CB  LEU B 520     2727   2636   2494     -8   -109   -514       C  
ATOM    812  CG  LEU B 520      18.536  53.615  59.698  1.00 21.07           C  
ANISOU  812  CG  LEU B 520     2795   2699   2513    -11    -87   -486       C  
ATOM    813  CD1 LEU B 520      17.471  52.683  60.279  1.00 21.35           C  
ANISOU  813  CD1 LEU B 520     2834   2780   2497    -18   -108   -458       C  
ATOM    814  CD2 LEU B 520      17.930  54.939  59.277  1.00 20.94           C  
ANISOU  814  CD2 LEU B 520     2780   2684   2493      4    -59   -488       C  
ATOM    815  N   LEU B 521      22.568  54.035  61.987  1.00 20.23           N  
ANISOU  815  N   LEU B 521     2620   2542   2524    -14   -151   -564       N  
ATOM    816  CA  LEU B 521      23.458  54.433  63.068  1.00 21.07           C  
ANISOU  816  CA  LEU B 521     2700   2663   2642    -20   -182   -589       C  
ATOM    817  C   LEU B 521      24.540  55.407  62.588  1.00 22.13           C  
ANISOU  817  C   LEU B 521     2819   2753   2835    -25   -163   -624       C  
ATOM    818  O   LEU B 521      24.943  56.316  63.328  1.00 23.24           O  
ANISOU  818  O   LEU B 521     2947   2903   2979    -34   -174   -662       O  
ATOM    819  CB  LEU B 521      24.074  53.196  63.715  1.00 20.91           C  
ANISOU  819  CB  LEU B 521     2656   2661   2627    -24   -221   -558       C  
ATOM    820  CG  LEU B 521      23.098  52.332  64.511  1.00 20.77           C  
ANISOU  820  CG  LEU B 521     2648   2694   2551    -23   -246   -523       C  
ATOM    821  CD1 LEU B 521      23.748  50.983  64.758  1.00 21.49           C  
ANISOU  821  CD1 LEU B 521     2716   2781   2667    -22   -271   -479       C  
ATOM    822  CD2 LEU B 521      22.652  52.986  65.810  1.00 20.82           C  
ANISOU  822  CD2 LEU B 521     2651   2760   2500    -29   -272   -544       C  
ATOM    823  N   THR B 522      25.049  55.202  61.373  1.00 22.17           N  
ANISOU  823  N   THR B 522     2826   2712   2886    -22   -131   -614       N  
ATOM    824  CA  THR B 522      26.033  56.113  60.809  1.00 22.31           C  
ANISOU  824  CA  THR B 522     2829   2685   2961    -27   -107   -642       C  
ATOM    825  C   THR B 522      25.452  57.525  60.718  1.00 23.23           C  
ANISOU  825  C   THR B 522     2962   2792   3071    -25    -80   -669       C  
ATOM    826  O   THR B 522      26.117  58.524  61.043  1.00 22.72           O  
ANISOU  826  O   THR B 522     2883   2710   3041    -35    -77   -707       O  
ATOM    827  CB  THR B 522      26.505  55.621  59.443  1.00 21.29           C  
ANISOU  827  CB  THR B 522     2704   2514   2873    -25    -70   -624       C  
ATOM    828  OG1 THR B 522      27.081  54.339  59.647  1.00 20.74           O  
ANISOU  828  OG1 THR B 522     2616   2445   2819    -24    -91   -602       O  
ATOM    829  CG2 THR B 522      27.592  56.505  58.859  1.00 21.67           C  
ANISOU  829  CG2 THR B 522     2734   2519   2983    -31    -43   -647       C  
ATOM    830  N   PHE B 523      24.195  57.608  60.285  1.00 22.98           N  
ANISOU  830  N   PHE B 523     2958   2772   3001    -13    -60   -649       N  
ATOM    831  CA  PHE B 523      23.543  58.899  60.156  1.00 23.56           C  
ANISOU  831  CA  PHE B 523     3044   2832   3075     -4    -30   -664       C  
ATOM    832  C   PHE B 523      23.348  59.520  61.534  1.00 23.83           C  
ANISOU  832  C   PHE B 523     3073   2891   3088     -8    -50   -704       C  
ATOM    833  O   PHE B 523      23.642  60.696  61.715  1.00 25.11           O  
ANISOU  833  O   PHE B 523     3232   3024   3284    -12    -30   -742       O  
ATOM    834  CB  PHE B 523      22.215  58.808  59.404  1.00 24.19           C  
ANISOU  834  CB  PHE B 523     3147   2926   3118     11     -7   -625       C  
ATOM    835  CG  PHE B 523      21.376  60.073  59.528  1.00 25.45           C  
ANISOU  835  CG  PHE B 523     3313   3079   3277     28     21   -632       C  
ATOM    836  CD1 PHE B 523      21.836  61.289  59.041  1.00 26.04           C  
ANISOU  836  CD1 PHE B 523     3384   3103   3408     31     58   -647       C  
ATOM    837  CD2 PHE B 523      20.136  60.046  60.146  1.00 27.61           C  
ANISOU  837  CD2 PHE B 523     3596   3393   3502     40     15   -622       C  
ATOM    838  CE1 PHE B 523      21.074  62.438  59.162  1.00 26.57           C  
ANISOU  838  CE1 PHE B 523     3456   3154   3486     50     90   -651       C  
ATOM    839  CE2 PHE B 523      19.372  61.209  60.266  1.00 28.44           C  
ANISOU  839  CE2 PHE B 523     3704   3487   3616     60     48   -628       C  
ATOM    840  CZ  PHE B 523      19.845  62.398  59.770  1.00 27.54           C  
ANISOU  840  CZ  PHE B 523     3586   3315   3562     66     86   -642       C  
ATOM    841  N   PHE B 524      22.863  58.744  62.510  1.00 23.72           N  
ANISOU  841  N   PHE B 524     3060   2932   3021    -10    -87   -697       N  
ATOM    842  CA  PHE B 524      22.627  59.293  63.842  1.00 25.30           C  
ANISOU  842  CA  PHE B 524     3258   3166   3189    -18   -104   -738       C  
ATOM    843  C   PHE B 524      23.945  59.746  64.465  1.00 25.78           C  
ANISOU  843  C   PHE B 524     3293   3218   3282    -43   -125   -784       C  
ATOM    844  O   PHE B 524      23.975  60.751  65.190  1.00 25.08           O  
ANISOU  844  O   PHE B 524     3206   3132   3193    -56   -117   -838       O  
ATOM    845  CB  PHE B 524      21.912  58.338  64.804  1.00 24.70           C  
ANISOU  845  CB  PHE B 524     3184   3157   3044    -19   -141   -717       C  
ATOM    846  CG  PHE B 524      20.559  57.871  64.288  1.00 24.77           C  
ANISOU  846  CG  PHE B 524     3214   3182   3018      1   -124   -672       C  
ATOM    847  CD1 PHE B 524      19.778  58.679  63.473  1.00 25.96           C  
ANISOU  847  CD1 PHE B 524     3377   3304   3181     19    -80   -666       C  
ATOM    848  CD2 PHE B 524      20.074  56.616  64.605  1.00 24.67           C  
ANISOU  848  CD2 PHE B 524     3202   3211   2960     -1   -153   -632       C  
ATOM    849  CE1 PHE B 524      18.556  58.236  62.989  1.00 25.60           C  
ANISOU  849  CE1 PHE B 524     3344   3282   3103     33    -69   -622       C  
ATOM    850  CE2 PHE B 524      18.841  56.196  64.138  1.00 24.59           C  
ANISOU  850  CE2 PHE B 524     3207   3218   2918     10   -139   -594       C  
ATOM    851  CZ  PHE B 524      18.104  56.992  63.311  1.00 24.54           C  
ANISOU  851  CZ  PHE B 524     3211   3190   2922     26    -99   -589       C  
ATOM    852  N   TYR B 525      25.007  58.976  64.207  1.00 25.81           N  
ANISOU  852  N   TYR B 525     3274   3216   3315    -52   -149   -765       N  
ATOM    853  CA  TYR B 525      26.293  59.225  64.840  1.00 28.00           C  
ANISOU  853  CA  TYR B 525     3519   3498   3620    -79   -178   -798       C  
ATOM    854  C   TYR B 525      26.898  60.523  64.296  1.00 28.66           C  
ANISOU  854  C   TYR B 525     3600   3523   3768    -89   -139   -842       C  
ATOM    855  O   TYR B 525      27.411  61.318  65.074  1.00 29.24           O  
ANISOU  855  O   TYR B 525     3660   3603   3848   -116   -150   -896       O  
ATOM    856  CB  TYR B 525      27.284  58.064  64.680  1.00 28.52           C  
ANISOU  856  CB  TYR B 525     3554   3570   3712    -81   -209   -759       C  
ATOM    857  CG  TYR B 525      28.566  58.307  65.465  1.00 29.17           C  
ANISOU  857  CG  TYR B 525     3594   3672   3818   -109   -247   -788       C  
ATOM    858  CD1 TYR B 525      28.596  58.099  66.836  1.00 30.51           C  
ANISOU  858  CD1 TYR B 525     3746   3912   3932   -129   -299   -798       C  
ATOM    859  CD2 TYR B 525      29.712  58.824  64.866  1.00 30.06           C  
ANISOU  859  CD2 TYR B 525     3681   3738   4003   -121   -231   -806       C  
ATOM    860  CE1 TYR B 525      29.725  58.373  67.588  1.00 30.89           C  
ANISOU  860  CE1 TYR B 525     3753   3991   3993   -161   -338   -824       C  
ATOM    861  CE2 TYR B 525      30.857  59.087  65.611  1.00 31.20           C  
ANISOU  861  CE2 TYR B 525     3781   3907   4166   -152   -269   -832       C  
ATOM    862  CZ  TYR B 525      30.857  58.876  66.978  1.00 31.02           C  
ANISOU  862  CZ  TYR B 525     3741   3961   4085   -174   -324   -842       C  
ATOM    863  OH  TYR B 525      31.947  59.093  67.776  1.00 33.93           O  
ANISOU  863  OH  TYR B 525     4061   4368   4461   -210   -369   -865       O  
ATOM    864  N   ARG B 526      26.793  60.745  62.979  1.00 28.55           N  
ANISOU  864  N   ARG B 526     3599   3454   3796    -72    -94   -818       N  
ATOM    865  CA  ARG B 526      27.424  61.879  62.321  1.00 29.15           C  
ANISOU  865  CA  ARG B 526     3669   3468   3938    -80    -54   -845       C  
ATOM    866  C   ARG B 526      26.581  63.154  62.395  1.00 30.05           C  
ANISOU  866  C   ARG B 526     3807   3555   4056    -73    -13   -875       C  
ATOM    867  O   ARG B 526      27.146  64.239  62.301  1.00 29.48           O  
ANISOU  867  O   ARG B 526     3728   3435   4038    -89     15   -913       O  
ATOM    868  CB  ARG B 526      27.726  61.567  60.853  1.00 29.53           C  
ANISOU  868  CB  ARG B 526     3718   3474   4027    -66    -20   -801       C  
ATOM    869  CG  ARG B 526      28.847  60.557  60.631  1.00 31.18           C  
ANISOU  869  CG  ARG B 526     3898   3686   4262    -74    -44   -782       C  
ATOM    870  CD  ARG B 526      30.118  60.874  61.465  1.00 32.29           C  
ANISOU  870  CD  ARG B 526     3997   3833   4438   -103    -75   -821       C  
ATOM    871  NE  ARG B 526      31.249  59.991  61.133  1.00 33.06           N  
ANISOU  871  NE  ARG B 526     4059   3928   4576   -105    -90   -795       N  
ATOM    872  CZ  ARG B 526      32.382  59.842  61.826  1.00 34.14           C  
ANISOU  872  CZ  ARG B 526     4148   4084   4740   -126   -128   -808       C  
ATOM    873  NH1 ARG B 526      32.518  60.456  62.985  1.00 36.58           N  
ANISOU  873  NH1 ARG B 526     4444   4428   5028   -154   -163   -851       N  
ATOM    874  NH2 ARG B 526      33.371  59.070  61.382  1.00 31.79           N  
ANISOU  874  NH2 ARG B 526     3814   3774   4489   -121   -130   -779       N  
ATOM    875  N   PHE B 527      25.251  63.040  62.540  1.00 29.59           N  
ANISOU  875  N   PHE B 527     3774   3521   3946    -50     -4   -856       N  
ATOM    876  CA  PHE B 527      24.386  64.209  62.488  1.00 29.24           C  
ANISOU  876  CA  PHE B 527     3749   3445   3915    -35     43   -874       C  
ATOM    877  C   PHE B 527      23.560  64.409  63.757  1.00 28.98           C  
ANISOU  877  C   PHE B 527     3727   3455   3829    -36     33   -912       C  
ATOM    878  O   PHE B 527      23.009  65.482  63.926  1.00 29.57           O  
ANISOU  878  O   PHE B 527     3813   3497   3924    -27     75   -942       O  
ATOM    879  CB  PHE B 527      23.496  64.112  61.247  1.00 29.07           C  
ANISOU  879  CB  PHE B 527     3743   3406   3895     -2     78   -809       C  
ATOM    880  CG  PHE B 527      24.296  64.414  59.991  1.00 29.41           C  
ANISOU  880  CG  PHE B 527     3779   3396   4000     -4    107   -785       C  
ATOM    881  CD1 PHE B 527      24.502  65.730  59.583  1.00 30.33           C  
ANISOU  881  CD1 PHE B 527     3894   3448   4181     -2    156   -800       C  
ATOM    882  CD2 PHE B 527      24.900  63.390  59.266  1.00 28.55           C  
ANISOU  882  CD2 PHE B 527     3662   3298   3888     -9     90   -751       C  
ATOM    883  CE1 PHE B 527      25.262  66.002  58.457  1.00 30.82           C  
ANISOU  883  CE1 PHE B 527     3948   3466   4298     -6    183   -775       C  
ATOM    884  CE2 PHE B 527      25.650  63.668  58.136  1.00 28.80           C  
ANISOU  884  CE2 PHE B 527     3686   3285   3971    -13    121   -733       C  
ATOM    885  CZ  PHE B 527      25.827  64.970  57.730  1.00 29.92           C  
ANISOU  885  CZ  PHE B 527     3826   3370   4171    -12    166   -742       C  
ATOM    886  N   MET B 528      23.442  63.406  64.634  1.00 28.31           N  
ANISOU  886  N   MET B 528     3638   3440   3679    -45    -18   -908       N  
ATOM    887  CA  MET B 528      22.599  63.557  65.814  1.00 28.84           C  
ANISOU  887  CA  MET B 528     3717   3556   3687    -47    -24   -940       C  
ATOM    888  C   MET B 528      23.226  62.856  67.001  1.00 28.42           C  
ANISOU  888  C   MET B 528     3647   3570   3583    -79    -84   -963       C  
ATOM    889  O   MET B 528      22.542  62.205  67.774  1.00 27.11           O  
ANISOU  889  O   MET B 528     3485   3467   3347    -77   -109   -950       O  
ATOM    890  CB  MET B 528      21.226  62.917  65.616  1.00 29.59           C  
ANISOU  890  CB  MET B 528     3827   3683   3732    -14    -18   -886       C  
ATOM    891  CG  MET B 528      20.470  63.468  64.452  1.00 31.45           C  
ANISOU  891  CG  MET B 528     4074   3871   4006     19     33   -847       C  
ATOM    892  SD  MET B 528      18.899  62.598  64.314  1.00 34.56           S  
ANISOU  892  SD  MET B 528     4478   4320   4335     47     29   -783       S  
ATOM    893  CE  MET B 528      18.027  63.818  63.325  1.00 33.76           C  
ANISOU  893  CE  MET B 528     4381   4161   4285     84     97   -758       C  
ATOM    894  N   ARG B 529      24.535  63.002  67.141  1.00 30.24           N  
ANISOU  894  N   ARG B 529     3853   3790   3847   -110   -107   -992       N  
ATOM    895  CA  ARG B 529      25.277  62.247  68.130  1.00 33.04           C  
ANISOU  895  CA  ARG B 529     4181   4213   4159   -140   -171   -997       C  
ATOM    896  C   ARG B 529      24.722  62.431  69.545  1.00 32.04           C  
ANISOU  896  C   ARG B 529     4063   4157   3955   -161   -189  -1043       C  
ATOM    897  O   ARG B 529      24.720  61.482  70.329  1.00 31.86           O  
ANISOU  897  O   ARG B 529     4028   4209   3869   -170   -239  -1015       O  
ATOM    898  CB  ARG B 529      26.736  62.680  68.035  1.00 35.82           C  
ANISOU  898  CB  ARG B 529     4503   4538   4569   -173   -184  -1030       C  
ATOM    899  CG  ARG B 529      27.641  61.881  68.949  1.00 39.77           C  
ANISOU  899  CG  ARG B 529     4965   5110   5034   -203   -254  -1023       C  
ATOM    900  CD  ARG B 529      29.050  62.296  68.647  1.00 43.28           C  
ANISOU  900  CD  ARG B 529     5374   5523   5548   -232   -262  -1046       C  
ATOM    901  NE  ARG B 529      29.889  62.148  69.831  1.00 51.09           N  
ANISOU  901  NE  ARG B 529     6325   6587   6500   -277   -324  -1072       N  
ATOM    902  CZ  ARG B 529      31.156  62.521  69.879  1.00 57.50           C  
ANISOU  902  CZ  ARG B 529     7097   7393   7359   -313   -344  -1099       C  
ATOM    903  NH1 ARG B 529      31.723  63.092  68.832  1.00 59.31           N  
ANISOU  903  NH1 ARG B 529     7320   7540   7674   -309   -302  -1106       N  
ATOM    904  NH2 ARG B 529      31.853  62.318  70.979  1.00 62.67           N  
ANISOU  904  NH2 ARG B 529     7712   8128   7970   -356   -406  -1115       N  
ATOM    905  N   PRO B 530      24.256  63.627  69.965  1.00 31.20           N  
ANISOU  905  N   PRO B 530     3976   4030   3848   -170   -146  -1114       N  
ATOM    906  CA  PRO B 530      23.736  63.770  71.330  1.00 32.07           C  
ANISOU  906  CA  PRO B 530     4095   4213   3878   -193   -158  -1163       C  
ATOM    907  C   PRO B 530      22.465  62.958  71.565  1.00 32.64           C  
ANISOU  907  C   PRO B 530     4184   4335   3884   -161   -161  -1110       C  
ATOM    908  O   PRO B 530      22.111  62.663  72.702  1.00 34.60           O  
ANISOU  908  O   PRO B 530     4433   4662   4051   -180   -185  -1127       O  
ATOM    909  CB  PRO B 530      23.518  65.274  71.475  1.00 32.17           C  
ANISOU  909  CB  PRO B 530     4127   4169   3927   -205    -96  -1251       C  
ATOM    910  CG  PRO B 530      24.411  65.869  70.398  1.00 32.49           C  
ANISOU  910  CG  PRO B 530     4156   4120   4067   -206    -73  -1252       C  
ATOM    911  CD  PRO B 530      24.272  64.900  69.226  1.00 31.58           C  
ANISOU  911  CD  PRO B 530     4037   3987   3975   -163    -82  -1152       C  
ATOM    912  N   LEU B 531      21.773  62.599  70.480  1.00 32.36           N  
ANISOU  912  N   LEU B 531     4160   4258   3879   -117   -134  -1046       N  
ATOM    913  CA  LEU B 531      20.637  61.703  70.567  1.00 31.37           C  
ANISOU  913  CA  LEU B 531     4045   4177   3698    -90   -141   -987       C  
ATOM    914  C   LEU B 531      21.100  60.367  71.134  1.00 30.06           C  
ANISOU  914  C   LEU B 531     3859   4082   3481   -106   -208   -940       C  
ATOM    915  O   LEU B 531      20.430  59.781  71.982  1.00 31.49           O  
ANISOU  915  O   LEU B 531     4042   4332   3588   -109   -228   -922       O  
ATOM    916  CB  LEU B 531      20.015  61.550  69.182  1.00 31.15           C  
ANISOU  916  CB  LEU B 531     4027   4093   3717    -50   -106   -927       C  
ATOM    917  CG  LEU B 531      18.596  60.983  69.129  1.00 32.53           C  
ANISOU  917  CG  LEU B 531     4214   4301   3846    -21    -95   -876       C  
ATOM    918  CD1 LEU B 531      17.607  62.006  69.660  1.00 32.65           C  
ANISOU  918  CD1 LEU B 531     4242   4316   3846     -8    -45   -921       C  
ATOM    919  CD2 LEU B 531      18.228  60.558  67.703  1.00 32.15           C  
ANISOU  919  CD2 LEU B 531     4168   4211   3836      7    -79   -810       C  
ATOM    920  N   ILE B 532      22.249  59.890  70.661  1.00 29.38           N  
ANISOU  920  N   ILE B 532     3750   3975   3437   -116   -240   -915       N  
ATOM    921  CA  ILE B 532      22.800  58.623  71.131  1.00 29.93           C  
ANISOU  921  CA  ILE B 532     3795   4101   3476   -127   -301   -862       C  
ATOM    922  C   ILE B 532      23.281  58.777  72.576  1.00 31.22           C  
ANISOU  922  C   ILE B 532     3940   4345   3576   -168   -344   -903       C  
ATOM    923  O   ILE B 532      22.971  57.949  73.428  1.00 29.56           O  
ANISOU  923  O   ILE B 532     3723   4211   3297   -174   -381   -867       O  
ATOM    924  CB  ILE B 532      23.920  58.134  70.197  1.00 29.75           C  
ANISOU  924  CB  ILE B 532     3750   4029   3527   -123   -315   -827       C  
ATOM    925  CG1 ILE B 532      23.357  57.803  68.796  1.00 28.61           C  
ANISOU  925  CG1 ILE B 532     3625   3820   3426    -88   -275   -782       C  
ATOM    926  CG2 ILE B 532      24.676  56.947  70.809  1.00 29.61           C  
ANISOU  926  CG2 ILE B 532     3697   4065   3489   -134   -377   -776       C  
ATOM    927  CD1 ILE B 532      24.405  57.624  67.716  1.00 28.17           C  
ANISOU  927  CD1 ILE B 532     3552   3703   3448    -84   -268   -765       C  
ATOM    928  N   GLU B 533      24.030  59.851  72.839  1.00 32.85           N  
ANISOU  928  N   GLU B 533     4139   4538   3805   -199   -338   -979       N  
ATOM    929  CA  GLU B 533      24.594  60.132  74.156  1.00 35.03           C  
ANISOU  929  CA  GLU B 533     4397   4893   4021   -248   -378  -1030       C  
ATOM    930  C   GLU B 533      23.508  60.154  75.235  1.00 35.04           C  
ANISOU  930  C   GLU B 533     4419   4968   3924   -255   -373  -1051       C  
ATOM    931  O   GLU B 533      23.731  59.650  76.332  1.00 34.66           O  
ANISOU  931  O   GLU B 533     4353   5016   3799   -285   -424  -1042       O  
ATOM    932  CB  GLU B 533      25.395  61.431  74.051  1.00 37.19           C  
ANISOU  932  CB  GLU B 533     4666   5120   4346   -281   -356  -1118       C  
ATOM    933  CG  GLU B 533      26.724  61.237  73.318  1.00 40.37           C  
ANISOU  933  CG  GLU B 533     5033   5480   4827   -287   -380  -1092       C  
ATOM    934  CD  GLU B 533      27.516  62.475  72.896  1.00 44.44           C  
ANISOU  934  CD  GLU B 533     5543   5928   5416   -314   -348  -1165       C  
ATOM    935  OE1 GLU B 533      26.937  63.580  72.844  1.00 46.49           O  
ANISOU  935  OE1 GLU B 533     5834   6141   5689   -316   -291  -1232       O  
ATOM    936  OE2 GLU B 533      28.721  62.327  72.575  1.00 44.86           O  
ANISOU  936  OE2 GLU B 533     5558   5968   5520   -330   -377  -1151       O  
ATOM    937  N   ALA B 534      22.323  60.694  74.905  1.00 35.33           N  
ANISOU  937  N   ALA B 534     4493   4966   3966   -226   -311  -1072       N  
ATOM    938  CA  ALA B 534      21.204  60.786  75.835  1.00 35.09           C  
ANISOU  938  CA  ALA B 534     4482   4997   3851   -228   -292  -1094       C  
ATOM    939  C   ALA B 534      20.500  59.442  76.029  1.00 33.94           C  
ANISOU  939  C   ALA B 534     4334   4910   3651   -206   -322  -1002       C  
ATOM    940  O   ALA B 534      19.608  59.336  76.868  1.00 33.56           O  
ANISOU  940  O   ALA B 534     4298   4927   3526   -209   -314  -1007       O  
ATOM    941  CB  ALA B 534      20.212  61.811  75.336  1.00 35.40           C  
ANISOU  941  CB  ALA B 534     4554   4968   3929   -198   -212  -1138       C  
ATOM    942  N   GLY B 535      20.840  58.439  75.208  1.00 32.82           N  
ANISOU  942  N   GLY B 535     4178   4739   3555   -183   -349   -918       N  
ATOM    943  CA  GLY B 535      20.231  57.122  75.313  1.00 32.18           C  
ANISOU  943  CA  GLY B 535     4093   4699   3435   -164   -374   -830       C  
ATOM    944  C   GLY B 535      18.823  57.077  74.713  1.00 30.94           C  
ANISOU  944  C   GLY B 535     3963   4512   3281   -127   -324   -806       C  
ATOM    945  O   GLY B 535      17.969  56.327  75.176  1.00 30.56           O  
ANISOU  945  O   GLY B 535     3918   4517   3177   -121   -331   -759       O  
ATOM    946  N   TYR B 536      18.586  57.880  73.674  1.00 30.54           N  
ANISOU  946  N   TYR B 536     3928   4379   3298   -104   -273   -832       N  
ATOM    947  CA  TYR B 536      17.291  57.929  73.010  1.00 29.45           C  
ANISOU  947  CA  TYR B 536     3808   4213   3168    -69   -227   -806       C  
ATOM    948  C   TYR B 536      17.241  56.939  71.839  1.00 28.10           C  
ANISOU  948  C   TYR B 536     3635   4002   3041    -49   -236   -729       C  
ATOM    949  O   TYR B 536      16.176  56.713  71.282  1.00 27.12           O  
ANISOU  949  O   TYR B 536     3520   3868   2915    -26   -210   -693       O  
ATOM    950  CB  TYR B 536      17.009  59.353  72.514  1.00 30.60           C  
ANISOU  950  CB  TYR B 536     3969   4295   3364    -54   -165   -868       C  
ATOM    951  CG  TYR B 536      16.584  60.382  73.558  1.00 33.40           C  
ANISOU  951  CG  TYR B 536     4334   4679   3679    -66   -131   -947       C  
ATOM    952  CD1 TYR B 536      16.817  60.219  74.919  1.00 35.37           C  
ANISOU  952  CD1 TYR B 536     4579   5012   3848   -102   -162   -982       C  
ATOM    953  CD2 TYR B 536      15.955  61.547  73.151  1.00 35.53           C  
ANISOU  953  CD2 TYR B 536     4617   4889   3992    -42    -64   -988       C  
ATOM    954  CE1 TYR B 536      16.430  61.186  75.841  1.00 38.43           C  
ANISOU  954  CE1 TYR B 536     4980   5425   4197   -118   -124  -1065       C  
ATOM    955  CE2 TYR B 536      15.572  62.524  74.053  1.00 37.07           C  
ANISOU  955  CE2 TYR B 536     4823   5099   4162    -52    -22  -1068       C  
ATOM    956  CZ  TYR B 536      15.803  62.342  75.404  1.00 37.71           C  
ANISOU  956  CZ  TYR B 536     4903   5264   4159    -92    -51  -1112       C  
ATOM    957  OH  TYR B 536      15.365  63.318  76.239  1.00 39.24           O  
ANISOU  957  OH  TYR B 536     5112   5470   4327   -103     -1  -1198       O  
ATOM    958  N   VAL B 537      18.377  56.344  71.451  1.00 27.35           N  
ANISOU  958  N   VAL B 537     3524   3884   2985    -58   -271   -705       N  
ATOM    959  CA  VAL B 537      18.390  55.448  70.306  1.00 27.01           C  
ANISOU  959  CA  VAL B 537     3481   3796   2985    -42   -271   -645       C  
ATOM    960  C   VAL B 537      18.401  54.004  70.788  1.00 26.68           C  
ANISOU  960  C   VAL B 537     3427   3798   2911    -49   -314   -580       C  
ATOM    961  O   VAL B 537      19.247  53.646  71.607  1.00 26.96           O  
ANISOU  961  O   VAL B 537     3442   3872   2931    -67   -356   -574       O  
ATOM    962  CB  VAL B 537      19.568  55.724  69.362  1.00 26.59           C  
ANISOU  962  CB  VAL B 537     3419   3674   3009    -43   -268   -658       C  
ATOM    963  CG1 VAL B 537      19.569  54.772  68.170  1.00 26.31           C  
ANISOU  963  CG1 VAL B 537     3386   3596   3014    -30   -262   -603       C  
ATOM    964  CG2 VAL B 537      19.528  57.163  68.886  1.00 26.79           C  
ANISOU  964  CG2 VAL B 537     3456   3652   3071    -36   -222   -715       C  
ATOM    965  N   TYR B 538      17.490  53.195  70.206  1.00 25.73           N  
ANISOU  965  N   TYR B 538     3318   3671   2788    -37   -302   -528       N  
ATOM    966  CA  TYR B 538      17.298  51.802  70.575  1.00 26.02           C  
ANISOU  966  CA  TYR B 538     3347   3739   2801    -42   -332   -462       C  
ATOM    967  C   TYR B 538      17.256  50.906  69.336  1.00 25.54           C  
ANISOU  967  C   TYR B 538     3292   3619   2791    -35   -320   -421       C  
ATOM    968  O   TYR B 538      16.924  51.343  68.228  1.00 25.04           O  
ANISOU  968  O   TYR B 538     3243   3511   2758    -26   -285   -436       O  
ATOM    969  CB  TYR B 538      15.999  51.592  71.372  1.00 27.17           C  
ANISOU  969  CB  TYR B 538     3500   3950   2874    -44   -328   -443       C  
ATOM    970  CG  TYR B 538      15.923  52.322  72.708  1.00 29.10           C  
ANISOU  970  CG  TYR B 538     3740   4263   3053    -55   -337   -484       C  
ATOM    971  CD1 TYR B 538      15.700  53.694  72.758  1.00 29.89           C  
ANISOU  971  CD1 TYR B 538     3850   4355   3150    -50   -302   -554       C  
ATOM    972  CD2 TYR B 538      16.064  51.647  73.924  1.00 30.23           C  
ANISOU  972  CD2 TYR B 538     3869   4481   3138    -73   -377   -452       C  
ATOM    973  CE1 TYR B 538      15.656  54.375  73.967  1.00 30.56           C  
ANISOU  973  CE1 TYR B 538     3934   4500   3175    -66   -304   -604       C  
ATOM    974  CE2 TYR B 538      16.004  52.318  75.137  1.00 30.30           C  
ANISOU  974  CE2 TYR B 538     3875   4561   3078    -90   -383   -495       C  
ATOM    975  CZ  TYR B 538      15.785  53.681  75.155  1.00 30.42           C  
ANISOU  975  CZ  TYR B 538     3904   4565   3090    -88   -345   -577       C  
ATOM    976  OH  TYR B 538      15.722  54.371  76.327  1.00 33.49           O  
ANISOU  976  OH  TYR B 538     4294   5020   3411   -108   -344   -631       O  
ATOM    977  N   ILE B 539      17.547  49.618  69.570  1.00 24.90           N  
ANISOU  977  N   ILE B 539     3199   3543   2717    -41   -346   -366       N  
ATOM    978  CA  ILE B 539      17.422  48.585  68.562  1.00 24.93           C  
ANISOU  978  CA  ILE B 539     3211   3496   2764    -41   -333   -327       C  
ATOM    979  C   ILE B 539      16.405  47.544  69.026  1.00 25.48           C  
ANISOU  979  C   ILE B 539     3284   3601   2794    -49   -340   -273       C  
ATOM    980  O   ILE B 539      16.591  46.897  70.061  1.00 25.66           O  
ANISOU  980  O   ILE B 539     3292   3665   2794    -54   -371   -233       O  
ATOM    981  CB  ILE B 539      18.787  47.950  68.261  1.00 25.37           C  
ANISOU  981  CB  ILE B 539     3248   3504   2886    -39   -347   -312       C  
ATOM    982  CG1 ILE B 539      19.768  48.983  67.720  1.00 25.52           C  
ANISOU  982  CG1 ILE B 539     3262   3487   2948    -34   -336   -364       C  
ATOM    983  CG2 ILE B 539      18.628  46.753  67.324  1.00 24.32           C  
ANISOU  983  CG2 ILE B 539     3126   3317   2797    -42   -327   -276       C  
ATOM    984  CD1 ILE B 539      21.208  48.538  67.766  1.00 26.57           C  
ANISOU  984  CD1 ILE B 539     3365   3591   3139    -31   -357   -350       C  
ATOM    985  N   ALA B 540      15.350  47.375  68.217  1.00 24.34           N  
ANISOU  985  N   ALA B 540     3159   3443   2644    -53   -311   -267       N  
ATOM    986  CA  ALA B 540      14.358  46.334  68.416  1.00 24.41           C  
ANISOU  986  CA  ALA B 540     3172   3475   2628    -67   -312   -218       C  
ATOM    987  C   ALA B 540      14.929  44.988  67.993  1.00 25.69           C  
ANISOU  987  C   ALA B 540     3332   3583   2845    -76   -315   -178       C  
ATOM    988  O   ALA B 540      15.874  44.946  67.217  1.00 26.02           O  
ANISOU  988  O   ALA B 540     3375   3567   2946    -72   -306   -197       O  
ATOM    989  CB  ALA B 540      13.117  46.647  67.614  1.00 23.93           C  
ANISOU  989  CB  ALA B 540     3126   3419   2546    -72   -281   -227       C  
ATOM    990  N   GLN B 541      14.301  43.894  68.451  1.00 26.39           N  
ANISOU  990  N   GLN B 541     3418   3688   2919    -90   -323   -125       N  
ATOM    991  CA  GLN B 541      14.823  42.568  68.174  1.00 28.12           C  
ANISOU  991  CA  GLN B 541     3635   3851   3199    -98   -321    -84       C  
ATOM    992  C   GLN B 541      13.707  41.673  67.661  1.00 27.57           C  
ANISOU  992  C   GLN B 541     3581   3768   3126   -125   -299    -61       C  
ATOM    993  O   GLN B 541      13.309  40.722  68.315  1.00 28.73           O  
ANISOU  993  O   GLN B 541     3721   3927   3268   -136   -308     -6       O  
ATOM    994  CB  GLN B 541      15.474  41.980  69.420  1.00 29.34           C  
ANISOU  994  CB  GLN B 541     3763   4031   3354    -89   -357    -29       C  
ATOM    995  CG  GLN B 541      16.688  42.759  69.893  1.00 30.45           C  
ANISOU  995  CG  GLN B 541     3881   4186   3501    -70   -383    -51       C  
ATOM    996  CD  GLN B 541      17.392  42.028  71.010  1.00 31.63           C  
ANISOU  996  CD  GLN B 541     3999   4362   3658    -64   -421     15       C  
ATOM    997  OE1 GLN B 541      16.986  42.061  72.175  1.00 32.68           O  
ANISOU  997  OE1 GLN B 541     4121   4573   3724    -69   -449     47       O  
ATOM    998  NE2 GLN B 541      18.399  41.270  70.633  1.00 33.65           N  
ANISOU  998  NE2 GLN B 541     4237   4553   3994    -53   -420     43       N  
ATOM    999  N   PRO B 542      13.186  41.921  66.446  1.00 28.30           N  
ANISOU  999  N   PRO B 542     3694   3835   3223   -139   -270    -99       N  
ATOM   1000  CA  PRO B 542      12.114  41.075  65.920  1.00 27.76           C  
ANISOU 1000  CA  PRO B 542     3639   3760   3149   -173   -251    -81       C  
ATOM   1001  C   PRO B 542      12.665  39.661  65.708  1.00 28.90           C  
ANISOU 1001  C   PRO B 542     3786   3833   3361   -188   -240    -53       C  
ATOM   1002  O   PRO B 542      13.862  39.477  65.487  1.00 27.98           O  
ANISOU 1002  O   PRO B 542     3666   3661   3304   -171   -235    -61       O  
ATOM   1003  CB  PRO B 542      11.714  41.801  64.628  1.00 27.99           C  
ANISOU 1003  CB  PRO B 542     3683   3783   3167   -183   -227   -131       C  
ATOM   1004  CG  PRO B 542      12.991  42.548  64.207  1.00 28.00           C  
ANISOU 1004  CG  PRO B 542     3685   3747   3206   -158   -223   -171       C  
ATOM   1005  CD  PRO B 542      13.641  42.968  65.511  1.00 27.35           C  
ANISOU 1005  CD  PRO B 542     3582   3694   3115   -128   -254   -156       C  
ATOM   1006  N   PRO B 543      11.833  38.601  65.791  1.00 29.44           N  
ANISOU 1006  N   PRO B 543     3859   3896   3430   -219   -231    -17       N  
ATOM   1007  CA  PRO B 543      12.342  37.237  65.657  1.00 30.63           C  
ANISOU 1007  CA  PRO B 543     4012   3969   3656   -232   -214     12       C  
ATOM   1008  C   PRO B 543      12.809  36.938  64.237  1.00 30.21           C  
ANISOU 1008  C   PRO B 543     3983   3839   3659   -250   -175    -42       C  
ATOM   1009  O   PRO B 543      12.342  37.548  63.265  1.00 26.51           O  
ANISOU 1009  O   PRO B 543     3529   3385   3156   -269   -161    -92       O  
ATOM   1010  CB  PRO B 543      11.154  36.341  66.073  1.00 31.21           C  
ANISOU 1010  CB  PRO B 543     4087   4062   3708   -267   -211     58       C  
ATOM   1011  CG  PRO B 543       9.945  37.203  65.842  1.00 32.26           C  
ANISOU 1011  CG  PRO B 543     4224   4271   3762   -283   -216     33       C  
ATOM   1012  CD  PRO B 543      10.382  38.654  65.994  1.00 30.48           C  
ANISOU 1012  CD  PRO B 543     3991   4090   3499   -244   -233     -1       C  
ATOM   1013  N   THR B 544      13.709  35.953  64.144  1.00 32.69           N  
ANISOU 1013  N   THR B 544     4294   4070   4056   -245   -155    -26       N  
ATOM   1014  CA  THR B 544      14.147  35.404  62.869  1.00 35.50           C  
ANISOU 1014  CA  THR B 544     4672   4342   4472   -268   -108    -75       C  
ATOM   1015  C   THR B 544      13.077  34.463  62.317  1.00 35.33           C  
ANISOU 1015  C   THR B 544     4675   4301   4450   -325    -80    -83       C  
ATOM   1016  O   THR B 544      12.093  34.158  62.994  1.00 38.26           O  
ANISOU 1016  O   THR B 544     5039   4714   4783   -343    -98    -41       O  
ATOM   1017  CB  THR B 544      15.497  34.706  63.041  1.00 37.64           C  
ANISOU 1017  CB  THR B 544     4929   4531   4842   -237    -93    -53       C  
ATOM   1018  OG1 THR B 544      15.325  33.804  64.131  1.00 40.67           O  
ANISOU 1018  OG1 THR B 544     5293   4909   5250   -231   -108     25       O  
ATOM   1019  CG2 THR B 544      16.607  35.679  63.388  1.00 38.34           C  
ANISOU 1019  CG2 THR B 544     4993   4641   4934   -188   -119    -56       C  
ATOM   1020  N   GLY B 545      13.281  34.031  61.066  1.00 35.87           N  
ANISOU 1020  N   GLY B 545     4769   4306   4555   -358    -35   -141       N  
ATOM   1021  CA  GLY B 545      12.362  33.141  60.374  1.00 36.13           C  
ANISOU 1021  CA  GLY B 545     4826   4315   4588   -422     -3   -165       C  
ATOM   1022  C   GLY B 545      11.301  33.890  59.567  1.00 36.29           C  
ANISOU 1022  C   GLY B 545     4860   4413   4517   -463    -12   -208       C  
ATOM   1023  O   GLY B 545      10.363  33.275  59.056  1.00 41.55           O  
ANISOU 1023  O   GLY B 545     5540   5082   5164   -524      4   -225       O  
ATOM   1024  N   TYR B 580      11.455  35.211  59.428  1.00 35.85           N  
ANISOU 1024  N   TYR B 580     4795   4417   4408   -432    -35   -224       N  
ATOM   1025  CA  TYR B 580      10.535  36.022  58.641  1.00 35.07           C  
ANISOU 1025  CA  TYR B 580     4702   4392   4229   -461    -43   -255       C  
ATOM   1026  C   TYR B 580      11.334  36.853  57.638  1.00 33.67           C  
ANISOU 1026  C   TYR B 580     4537   4206   4051   -447    -27   -307       C  
ATOM   1027  O   TYR B 580      12.324  37.471  58.016  1.00 33.34           O  
ANISOU 1027  O   TYR B 580     4484   4149   4036   -394    -35   -302       O  
ATOM   1028  CB  TYR B 580       9.688  36.962  59.510  1.00 33.86           C  
ANISOU 1028  CB  TYR B 580     4524   4333   4007   -436    -87   -212       C  
ATOM   1029  CG  TYR B 580       8.703  36.312  60.471  1.00 35.59           C  
ANISOU 1029  CG  TYR B 580     4730   4584   4210   -453   -104   -159       C  
ATOM   1030  CD1 TYR B 580       7.418  35.976  60.047  1.00 37.03           C  
ANISOU 1030  CD1 TYR B 580     4912   4808   4348   -509   -102   -159       C  
ATOM   1031  CD2 TYR B 580       9.043  36.084  61.804  1.00 36.42           C  
ANISOU 1031  CD2 TYR B 580     4817   4684   4336   -415   -123   -104       C  
ATOM   1032  CE1 TYR B 580       6.501  35.412  60.924  1.00 37.95           C  
ANISOU 1032  CE1 TYR B 580     5014   4956   4451   -526   -115   -108       C  
ATOM   1033  CE2 TYR B 580       8.136  35.522  62.691  1.00 38.79           C  
ANISOU 1033  CE2 TYR B 580     5104   5017   4616   -431   -136    -51       C  
ATOM   1034  CZ  TYR B 580       6.866  35.182  62.244  1.00 40.89           C  
ANISOU 1034  CZ  TYR B 580     5372   5319   4846   -486   -130    -53       C  
ATOM   1035  OH  TYR B 580       5.969  34.638  63.105  1.00 42.02           O  
ANISOU 1035  OH  TYR B 580     5499   5495   4971   -504   -141      1       O  
ATOM   1036  N   LYS B 581      10.843  36.903  56.392  1.00 36.07           N  
ANISOU 1036  N   LYS B 581     4858   4529   4316   -497     -7   -353       N  
ATOM   1037  CA  LYS B 581      11.531  37.613  55.325  1.00 38.14           C  
ANISOU 1037  CA  LYS B 581     5133   4787   4573   -492     14   -400       C  
ATOM   1038  C   LYS B 581      11.486  39.116  55.594  1.00 32.69           C  
ANISOU 1038  C   LYS B 581     4422   4163   3837   -445    -19   -379       C  
ATOM   1039  O   LYS B 581      12.351  39.868  55.150  1.00 33.36           O  
ANISOU 1039  O   LYS B 581     4508   4233   3934   -416     -8   -401       O  
ATOM   1040  CB  LYS B 581      10.920  37.241  53.969  1.00 43.99           C  
ANISOU 1040  CB  LYS B 581     5897   5545   5272   -566     41   -449       C  
ATOM   1041  CG  LYS B 581      11.165  35.803  53.472  1.00 50.52           C  
ANISOU 1041  CG  LYS B 581     6753   6291   6153   -618     88   -492       C  
ATOM   1042  CD  LYS B 581      10.523  35.551  52.105  1.00 54.31           C  
ANISOU 1042  CD  LYS B 581     7256   6804   6576   -699    112   -549       C  
ATOM   1043  CE  LYS B 581      10.463  34.117  51.673  1.00 57.51           C  
ANISOU 1043  CE  LYS B 581     7690   7139   7023   -765    158   -596       C  
ATOM   1044  NZ  LYS B 581      10.441  33.958  50.204  1.00 56.85           N  
ANISOU 1044  NZ  LYS B 581     7636   7067   6899   -835    197   -673       N  
ATOM   1045  N   GLY B 582      10.467  39.552  56.331  1.00 30.20           N  
ANISOU 1045  N   GLY B 582     4087   3916   3473   -436    -54   -337       N  
ATOM   1046  CA  GLY B 582      10.324  40.937  56.743  1.00 26.65           C  
ANISOU 1046  CA  GLY B 582     3615   3523   2987   -389    -80   -316       C  
ATOM   1047  C   GLY B 582       9.168  41.032  57.725  1.00 25.94           C  
ANISOU 1047  C   GLY B 582     3504   3495   2856   -385   -110   -269       C  
ATOM   1048  O   GLY B 582       8.484  40.030  57.958  1.00 25.29           O  
ANISOU 1048  O   GLY B 582     3423   3415   2770   -422   -111   -253       O  
ATOM   1049  N   LEU B 583       8.951  42.223  58.281  1.00 23.91           N  
ANISOU 1049  N   LEU B 583     3227   3287   2571   -341   -129   -250       N  
ATOM   1050  CA  LEU B 583       7.923  42.388  59.296  1.00 25.13           C  
ANISOU 1050  CA  LEU B 583     3360   3500   2688   -330   -151   -209       C  
ATOM   1051  C   LEU B 583       6.531  42.209  58.681  1.00 25.34           C  
ANISOU 1051  C   LEU B 583     3377   3587   2665   -376   -153   -193       C  
ATOM   1052  O   LEU B 583       5.565  41.894  59.379  1.00 25.26           O  
ANISOU 1052  O   LEU B 583     3349   3620   2629   -386   -165   -158       O  
ATOM   1053  CB  LEU B 583       8.045  43.748  59.982  1.00 25.04           C  
ANISOU 1053  CB  LEU B 583     3331   3521   2663   -274   -162   -202       C  
ATOM   1054  CG  LEU B 583       9.400  44.116  60.603  1.00 24.57           C  
ANISOU 1054  CG  LEU B 583     3275   3414   2645   -232   -166   -220       C  
ATOM   1055  CD1 LEU B 583       9.199  45.359  61.454  1.00 23.84           C  
ANISOU 1055  CD1 LEU B 583     3165   3364   2527   -189   -176   -215       C  
ATOM   1056  CD2 LEU B 583      10.016  42.997  61.414  1.00 24.87           C  
ANISOU 1056  CD2 LEU B 583     3317   3413   2719   -236   -174   -205       C  
ATOM   1057  N   GLY B 584       6.424  42.441  57.369  1.00 25.39           N  
ANISOU 1057  N   GLY B 584     3390   3604   2653   -405   -141   -217       N  
ATOM   1058  CA  GLY B 584       5.157  42.293  56.672  1.00 26.47           C  
ANISOU 1058  CA  GLY B 584     3512   3806   2737   -454   -146   -202       C  
ATOM   1059  C   GLY B 584       4.725  40.826  56.537  1.00 26.49           C  
ANISOU 1059  C   GLY B 584     3528   3792   2745   -520   -141   -208       C  
ATOM   1060  O   GLY B 584       3.623  40.571  56.051  1.00 26.08           O  
ANISOU 1060  O   GLY B 584     3462   3799   2650   -570   -148   -196       O  
ATOM   1061  N   GLU B 585       5.601  39.881  56.923  1.00 26.17           N  
ANISOU 1061  N   GLU B 585     3512   3672   2761   -523   -127   -227       N  
ATOM   1062  CA  GLU B 585       5.273  38.456  56.953  1.00 28.48           C  
ANISOU 1062  CA  GLU B 585     3817   3931   3075   -581   -115   -231       C  
ATOM   1063  C   GLU B 585       4.662  38.094  58.302  1.00 27.89           C  
ANISOU 1063  C   GLU B 585     3721   3875   3001   -566   -134   -177       C  
ATOM   1064  O   GLU B 585       4.038  37.044  58.435  1.00 27.30           O  
ANISOU 1064  O   GLU B 585     3648   3793   2933   -616   -129   -166       O  
ATOM   1065  CB  GLU B 585       6.521  37.602  56.719  1.00 31.61           C  
ANISOU 1065  CB  GLU B 585     4245   4225   3542   -586    -85   -270       C  
ATOM   1066  CG  GLU B 585       6.259  36.108  56.507  1.00 36.34           C  
ANISOU 1066  CG  GLU B 585     4862   4772   4172   -652    -61   -285       C  
ATOM   1067  CD  GLU B 585       7.528  35.353  56.153  1.00 37.93           C  
ANISOU 1067  CD  GLU B 585     5094   4867   4452   -651    -22   -327       C  
ATOM   1068  OE1 GLU B 585       7.857  34.373  56.830  1.00 44.82           O  
ANISOU 1068  OE1 GLU B 585     5970   5671   5388   -648     -8   -309       O  
ATOM   1069  OE2 GLU B 585       8.230  35.790  55.229  1.00 41.90           O  
ANISOU 1069  OE2 GLU B 585     5612   5354   4955   -648     -2   -374       O  
ATOM   1070  N   MET B 586       4.869  38.963  59.300  1.00 26.57           N  
ANISOU 1070  N   MET B 586     3536   3730   2828   -501   -151   -148       N  
ATOM   1071  CA  MET B 586       4.382  38.709  60.638  1.00 26.19           C  
ANISOU 1071  CA  MET B 586     3469   3707   2774   -484   -166    -98       C  
ATOM   1072  C   MET B 586       2.948  39.198  60.763  1.00 26.48           C  
ANISOU 1072  C   MET B 586     3475   3836   2750   -495   -180    -67       C  
ATOM   1073  O   MET B 586       2.589  40.233  60.208  1.00 26.74           O  
ANISOU 1073  O   MET B 586     3494   3918   2748   -480   -184    -74       O  
ATOM   1074  CB  MET B 586       5.235  39.434  61.676  1.00 26.19           C  
ANISOU 1074  CB  MET B 586     3465   3700   2788   -415   -178    -87       C  
ATOM   1075  CG  MET B 586       6.691  38.969  61.687  1.00 27.09           C  
ANISOU 1075  CG  MET B 586     3599   3727   2966   -397   -168   -107       C  
ATOM   1076  SD  MET B 586       7.619  39.776  63.005  1.00 27.04           S  
ANISOU 1076  SD  MET B 586     3580   3729   2966   -327   -189    -90       S  
ATOM   1077  CE  MET B 586       6.890  39.019  64.471  1.00 27.48           C  
ANISOU 1077  CE  MET B 586     3617   3821   3001   -331   -206    -24       C  
ATOM   1078  N   ASN B 587       2.147  38.478  61.548  1.00 26.72           N  
ANISOU 1078  N   ASN B 587     3490   3890   2771   -518   -185    -26       N  
ATOM   1079  CA  ASN B 587       0.831  38.984  61.905  1.00 27.14           C  
ANISOU 1079  CA  ASN B 587     3507   4033   2772   -518   -196     11       C  
ATOM   1080  C   ASN B 587       1.061  40.113  62.904  1.00 27.05           C  
ANISOU 1080  C   ASN B 587     3482   4053   2744   -445   -203     25       C  
ATOM   1081  O   ASN B 587       2.073  40.126  63.605  1.00 25.69           O  
ANISOU 1081  O   ASN B 587     3325   3838   2598   -409   -204     20       O  
ATOM   1082  CB  ASN B 587      -0.095  37.878  62.405  1.00 26.86           C  
ANISOU 1082  CB  ASN B 587     3458   4015   2733   -568   -196     50       C  
ATOM   1083  CG  ASN B 587      -0.522  36.926  61.315  1.00 26.35           C  
ANISOU 1083  CG  ASN B 587     3403   3932   2676   -649   -188     28       C  
ATOM   1084  OD1 ASN B 587      -0.619  37.304  60.149  1.00 25.80           O  
ANISOU 1084  OD1 ASN B 587     3336   3880   2587   -673   -188     -6       O  
ATOM   1085  ND2 ASN B 587      -0.843  35.699  61.685  1.00 26.87           N  
ANISOU 1085  ND2 ASN B 587     3472   3969   2767   -696   -180     48       N  
ATOM   1086  N   ALA B 588       0.125  41.066  62.930  1.00 27.98           N  
ANISOU 1086  N   ALA B 588     3567   4244   2819   -426   -205     42       N  
ATOM   1087  CA  ALA B 588       0.263  42.270  63.737  1.00 28.10           C  
ANISOU 1087  CA  ALA B 588     3570   4288   2820   -360   -202     45       C  
ATOM   1088  C   ALA B 588       0.348  41.940  65.235  1.00 29.05           C  
ANISOU 1088  C   ALA B 588     3688   4417   2933   -340   -205     70       C  
ATOM   1089  O   ALA B 588       1.129  42.563  65.967  1.00 28.18           O  
ANISOU 1089  O   ALA B 588     3586   4295   2825   -294   -206     55       O  
ATOM   1090  CB  ALA B 588      -0.870  43.221  63.424  1.00 27.33           C  
ANISOU 1090  CB  ALA B 588     3435   4263   2688   -346   -197     63       C  
ATOM   1091  N   ASP B 589      -0.459  40.967  65.691  1.00 28.85           N  
ANISOU 1091  N   ASP B 589     3649   4417   2896   -378   -207    111       N  
ATOM   1092  CA  ASP B 589      -0.462  40.550  67.084  1.00 29.64           C  
ANISOU 1092  CA  ASP B 589     3745   4534   2984   -366   -209    146       C  
ATOM   1093  C   ASP B 589       0.906  39.988  67.471  1.00 29.04           C  
ANISOU 1093  C   ASP B 589     3700   4389   2947   -356   -218    137       C  
ATOM   1094  O   ASP B 589       1.396  40.238  68.555  1.00 29.72           O  
ANISOU 1094  O   ASP B 589     3785   4488   3019   -323   -225    148       O  
ATOM   1095  CB  ASP B 589      -1.595  39.575  67.378  1.00 31.17           C  
ANISOU 1095  CB  ASP B 589     3917   4763   3162   -415   -206    195       C  
ATOM   1096  CG  ASP B 589      -1.564  38.220  66.669  1.00 33.07           C  
ANISOU 1096  CG  ASP B 589     4174   4948   3443   -479   -207    200       C  
ATOM   1097  OD1 ASP B 589      -0.846  38.058  65.665  1.00 34.05           O  
ANISOU 1097  OD1 ASP B 589     4324   5012   3601   -494   -207    159       O  
ATOM   1098  OD2 ASP B 589      -2.244  37.307  67.151  1.00 36.96           O  
ANISOU 1098  OD2 ASP B 589     4654   5456   3934   -517   -204    243       O  
ATOM   1099  N   GLN B 590       1.541  39.255  66.566  1.00 29.91           N  
ANISOU 1099  N   GLN B 590     3833   4427   3105   -386   -218    117       N  
ATOM   1100  CA  GLN B 590       2.796  38.596  66.872  1.00 33.22           C  
ANISOU 1100  CA  GLN B 590     4274   4775   3572   -377   -223    117       C  
ATOM   1101  C   GLN B 590       3.936  39.616  66.917  1.00 31.03           C  
ANISOU 1101  C   GLN B 590     4007   4480   3302   -326   -230     78       C  
ATOM   1102  O   GLN B 590       4.813  39.521  67.771  1.00 28.39           O  
ANISOU 1102  O   GLN B 590     3676   4131   2981   -299   -242     91       O  
ATOM   1103  CB  GLN B 590       3.025  37.495  65.839  1.00 39.07           C  
ANISOU 1103  CB  GLN B 590     5036   5443   4366   -427   -210    103       C  
ATOM   1104  CG  GLN B 590       4.124  36.519  66.231  1.00 47.80           C  
ANISOU 1104  CG  GLN B 590     6158   6470   5535   -423   -209    120       C  
ATOM   1105  CD  GLN B 590       3.758  35.605  67.388  1.00 50.41           C  
ANISOU 1105  CD  GLN B 590     6475   6812   5867   -433   -213    189       C  
ATOM   1106  OE1 GLN B 590       2.611  35.537  67.847  1.00 59.24           O  
ANISOU 1106  OE1 GLN B 590     7575   7993   6941   -453   -214    223       O  
ATOM   1107  NE2 GLN B 590       4.754  34.881  67.872  1.00 49.98           N  
ANISOU 1107  NE2 GLN B 590     6428   6697   5866   -419   -215    217       N  
ATOM   1108  N   LEU B 591       3.917  40.602  66.008  1.00 28.56           N  
ANISOU 1108  N   LEU B 591     3697   4174   2982   -314   -223     35       N  
ATOM   1109  CA  LEU B 591       4.907  41.679  66.032  1.00 29.40           C  
ANISOU 1109  CA  LEU B 591     3811   4265   3096   -267   -226     -3       C  
ATOM   1110  C   LEU B 591       4.812  42.471  67.343  1.00 29.60           C  
ANISOU 1110  C   LEU B 591     3820   4346   3080   -229   -234      7       C  
ATOM   1111  O   LEU B 591       5.837  42.789  67.965  1.00 27.71           O  
ANISOU 1111  O   LEU B 591     3586   4092   2851   -201   -245     -7       O  
ATOM   1112  CB  LEU B 591       4.715  42.581  64.809  1.00 29.26           C  
ANISOU 1112  CB  LEU B 591     3793   4248   3075   -264   -214    -40       C  
ATOM   1113  CG  LEU B 591       5.679  43.760  64.671  1.00 29.89           C  
ANISOU 1113  CG  LEU B 591     3881   4307   3169   -221   -211    -81       C  
ATOM   1114  CD1 LEU B 591       7.150  43.313  64.660  1.00 30.35           C  
ANISOU 1114  CD1 LEU B 591     3957   4295   3278   -215   -217   -100       C  
ATOM   1115  CD2 LEU B 591       5.351  44.553  63.418  1.00 30.69           C  
ANISOU 1115  CD2 LEU B 591     3981   4414   3268   -222   -197   -103       C  
ATOM   1116  N   TRP B 592       3.571  42.772  67.766  1.00 28.58           N  
ANISOU 1116  N   TRP B 592     3669   4285   2903   -230   -226     29       N  
ATOM   1117  CA  TRP B 592       3.326  43.465  69.025  1.00 29.10           C  
ANISOU 1117  CA  TRP B 592     3722   4411   2925   -199   -226     34       C  
ATOM   1118  C   TRP B 592       3.941  42.694  70.193  1.00 29.19           C  
ANISOU 1118  C   TRP B 592     3737   4425   2930   -202   -245     65       C  
ATOM   1119  O   TRP B 592       4.772  43.217  70.920  1.00 27.82           O  
ANISOU 1119  O   TRP B 592     3566   4258   2746   -176   -256     46       O  
ATOM   1120  CB  TRP B 592       1.818  43.674  69.211  1.00 30.02           C  
ANISOU 1120  CB  TRP B 592     3811   4596   2998   -206   -209     60       C  
ATOM   1121  CG  TRP B 592       1.395  44.075  70.600  1.00 31.36           C  
ANISOU 1121  CG  TRP B 592     3966   4832   3117   -184   -202     73       C  
ATOM   1122  CD1 TRP B 592       0.720  43.291  71.492  1.00 32.22           C  
ANISOU 1122  CD1 TRP B 592     4061   4987   3192   -205   -203    123       C  
ATOM   1123  CD2 TRP B 592       1.627  45.337  71.265  1.00 30.88           C  
ANISOU 1123  CD2 TRP B 592     3904   4799   3031   -142   -189     33       C  
ATOM   1124  NE1 TRP B 592       0.491  43.982  72.650  1.00 31.67           N  
ANISOU 1124  NE1 TRP B 592     3981   4979   3072   -179   -191    116       N  
ATOM   1125  CE2 TRP B 592       1.045  45.232  72.547  1.00 31.56           C  
ANISOU 1125  CE2 TRP B 592     3976   4953   3062   -141   -181     57       C  
ATOM   1126  CE3 TRP B 592       2.255  46.538  70.904  1.00 31.83           C  
ANISOU 1126  CE3 TRP B 592     4034   4891   3170   -109   -179    -23       C  
ATOM   1127  CZ2 TRP B 592       1.081  46.280  73.467  1.00 32.99           C  
ANISOU 1127  CZ2 TRP B 592     4154   5176   3204   -110   -163     20       C  
ATOM   1128  CZ3 TRP B 592       2.307  47.568  71.818  1.00 31.40           C  
ANISOU 1128  CZ3 TRP B 592     3976   4870   3084    -78   -162    -59       C  
ATOM   1129  CH2 TRP B 592       1.720  47.441  73.080  1.00 33.56           C  
ANISOU 1129  CH2 TRP B 592     4238   5213   3301    -79   -153    -41       C  
ATOM   1130  N   GLU B 593       3.553  41.426  70.335  1.00 31.09           N  
ANISOU 1130  N   GLU B 593     3975   4660   3179   -237   -249    116       N  
ATOM   1131  CA  GLU B 593       3.893  40.656  71.520  1.00 32.74           C  
ANISOU 1131  CA  GLU B 593     4180   4885   3377   -240   -265    165       C  
ATOM   1132  C   GLU B 593       5.394  40.408  71.628  1.00 32.10           C  
ANISOU 1132  C   GLU B 593     4110   4747   3337   -225   -286    159       C  
ATOM   1133  O   GLU B 593       5.928  40.427  72.727  1.00 33.17           O  
ANISOU 1133  O   GLU B 593     4239   4916   3448   -210   -305    181       O  
ATOM   1134  CB  GLU B 593       3.113  39.341  71.543  1.00 34.97           C  
ANISOU 1134  CB  GLU B 593     4454   5162   3669   -282   -261    224       C  
ATOM   1135  CG  GLU B 593       1.623  39.542  71.792  1.00 37.57           C  
ANISOU 1135  CG  GLU B 593     4762   5565   3948   -297   -244    244       C  
ATOM   1136  CD  GLU B 593       1.243  40.214  73.114  1.00 41.55           C  
ANISOU 1136  CD  GLU B 593     5250   6156   4383   -271   -241    256       C  
ATOM   1137  OE1 GLU B 593       2.132  40.512  73.942  1.00 40.05           O  
ANISOU 1137  OE1 GLU B 593     5066   5977   4175   -246   -257    250       O  
ATOM   1138  OE2 GLU B 593       0.019  40.448  73.312  1.00 44.76           O  
ANISOU 1138  OE2 GLU B 593     5634   6622   4750   -278   -222    271       O  
ATOM   1139  N   THR B 594       6.072  40.152  70.502  1.00 30.58           N  
ANISOU 1139  N   THR B 594     3934   4476   3208   -231   -282    131       N  
ATOM   1140  CA  THR B 594       7.476  39.766  70.536  1.00 29.87           C  
ANISOU 1140  CA  THR B 594     3851   4328   3171   -218   -297    133       C  
ATOM   1141  C   THR B 594       8.381  40.993  70.576  1.00 29.81           C  
ANISOU 1141  C   THR B 594     3844   4325   3156   -183   -306     79       C  
ATOM   1142  O   THR B 594       9.474  40.906  71.120  1.00 31.77           O  
ANISOU 1142  O   THR B 594     4087   4562   3423   -167   -327     89       O  
ATOM   1143  CB  THR B 594       7.814  38.887  69.329  1.00 29.89           C  
ANISOU 1143  CB  THR B 594     3870   4241   3247   -242   -280    124       C  
ATOM   1144  OG1 THR B 594       7.659  39.632  68.116  1.00 27.53           O  
ANISOU 1144  OG1 THR B 594     3583   3925   2952   -244   -263     64       O  
ATOM   1145  CG2 THR B 594       6.957  37.635  69.281  1.00 30.42           C  
ANISOU 1145  CG2 THR B 594     3936   4293   3328   -283   -268    172       C  
ATOM   1146  N   THR B 595       7.951  42.121  69.991  1.00 28.60           N  
ANISOU 1146  N   THR B 595     3696   4189   2982   -172   -291     27       N  
ATOM   1147  CA  THR B 595       8.896  43.162  69.599  1.00 27.86           C  
ANISOU 1147  CA  THR B 595     3608   4069   2907   -146   -291    -29       C  
ATOM   1148  C   THR B 595       8.521  44.554  70.123  1.00 27.72           C  
ANISOU 1148  C   THR B 595     3585   4110   2839   -123   -285    -67       C  
ATOM   1149  O   THR B 595       9.426  45.308  70.478  1.00 27.82           O  
ANISOU 1149  O   THR B 595     3597   4119   2853   -103   -294   -102       O  
ATOM   1150  CB  THR B 595       9.037  43.158  68.077  1.00 26.74           C  
ANISOU 1150  CB  THR B 595     3481   3864   2813   -156   -271    -60       C  
ATOM   1151  OG1 THR B 595       9.240  41.793  67.713  1.00 25.33           O  
ANISOU 1151  OG1 THR B 595     3310   3635   2680   -182   -270    -28       O  
ATOM   1152  CG2 THR B 595      10.182  44.026  67.587  1.00 25.78           C  
ANISOU 1152  CG2 THR B 595     3366   3704   2725   -133   -270   -110       C  
ATOM   1153  N   MET B 596       7.224  44.904  70.171  1.00 27.92           N  
ANISOU 1153  N   MET B 596     3604   4183   2823   -125   -266    -61       N  
ATOM   1154  CA  MET B 596       6.789  46.279  70.404  1.00 27.44           C  
ANISOU 1154  CA  MET B 596     3537   4160   2729    -99   -246   -102       C  
ATOM   1155  C   MET B 596       6.134  46.486  71.773  1.00 29.46           C  
ANISOU 1155  C   MET B 596     3781   4494   2920    -95   -244    -90       C  
ATOM   1156  O   MET B 596       6.103  47.610  72.275  1.00 30.21           O  
ANISOU 1156  O   MET B 596     3873   4616   2988    -73   -229   -133       O  
ATOM   1157  CB  MET B 596       5.772  46.712  69.346  1.00 26.74           C  
ANISOU 1157  CB  MET B 596     3444   4068   2647    -99   -220   -107       C  
ATOM   1158  CG  MET B 596       6.323  46.665  67.919  1.00 26.92           C  
ANISOU 1158  CG  MET B 596     3479   4025   2722   -106   -217   -124       C  
ATOM   1159  SD  MET B 596       5.110  47.194  66.694  1.00 26.93           S  
ANISOU 1159  SD  MET B 596     3470   4042   2722   -109   -192   -119       S  
ATOM   1160  CE  MET B 596       5.210  48.970  66.971  1.00 26.93           C  
ANISOU 1160  CE  MET B 596     3463   4050   2720    -60   -168   -162       C  
ATOM   1161  N   ASN B 597       5.567  45.424  72.354  1.00 30.43           N  
ANISOU 1161  N   ASN B 597     3895   4651   3016   -117   -254    -33       N  
ATOM   1162  CA  ASN B 597       4.887  45.506  73.636  1.00 31.53           C  
ANISOU 1162  CA  ASN B 597     4021   4870   3087   -117   -248    -14       C  
ATOM   1163  C   ASN B 597       5.915  45.720  74.751  1.00 32.47           C  
ANISOU 1163  C   ASN B 597     4143   5017   3176   -111   -272    -29       C  
ATOM   1164  O   ASN B 597       6.757  44.859  74.972  1.00 33.69           O  
ANISOU 1164  O   ASN B 597     4298   5152   3348   -123   -304      6       O  
ATOM   1165  CB  ASN B 597       4.060  44.245  73.869  1.00 32.28           C  
ANISOU 1165  CB  ASN B 597     4106   4989   3170   -146   -252     57       C  
ATOM   1166  CG  ASN B 597       3.319  44.254  75.188  1.00 33.77           C  
ANISOU 1166  CG  ASN B 597     4279   5266   3285   -148   -244     84       C  
ATOM   1167  OD1 ASN B 597       3.415  45.215  75.957  1.00 32.24           O  
ANISOU 1167  OD1 ASN B 597     4085   5118   3046   -129   -233     42       O  
ATOM   1168  ND2 ASN B 597       2.585  43.182  75.468  1.00 34.47           N  
ANISOU 1168  ND2 ASN B 597     4356   5378   3361   -175   -245    150       N  
ATOM   1169  N   PRO B 598       5.875  46.852  75.494  1.00 32.92           N  
ANISOU 1169  N   PRO B 598     4200   5121   3187    -94   -257    -81       N  
ATOM   1170  CA  PRO B 598       6.813  47.089  76.596  1.00 36.46           C  
ANISOU 1170  CA  PRO B 598     4649   5609   3594    -98   -282   -100       C  
ATOM   1171  C   PRO B 598       6.820  46.065  77.739  1.00 39.45           C  
ANISOU 1171  C   PRO B 598     5017   6054   3920   -120   -311    -33       C  
ATOM   1172  O   PRO B 598       7.821  45.927  78.420  1.00 38.97           O  
ANISOU 1172  O   PRO B 598     4952   6014   3840   -127   -346    -27       O  
ATOM   1173  CB  PRO B 598       6.489  48.516  77.107  1.00 35.04           C  
ANISOU 1173  CB  PRO B 598     4473   5468   3373    -81   -248   -176       C  
ATOM   1174  CG  PRO B 598       5.140  48.862  76.520  1.00 34.33           C  
ANISOU 1174  CG  PRO B 598     4377   5375   3293    -66   -202   -175       C  
ATOM   1175  CD  PRO B 598       4.940  47.970  75.296  1.00 32.55           C  
ANISOU 1175  CD  PRO B 598     4149   5090   3127    -73   -213   -124       C  
ATOM   1176  N   GLU B 599       5.739  45.303  77.928  1.00 42.73           N  
ANISOU 1176  N   GLU B 599     5423   6500   4312   -132   -298     26       N  
ATOM   1177  CA  GLU B 599       5.723  44.288  78.970  1.00 46.31           C  
ANISOU 1177  CA  GLU B 599     5864   7012   4719   -153   -322    101       C  
ATOM   1178  C   GLU B 599       6.645  43.119  78.635  1.00 47.28           C  
ANISOU 1178  C   GLU B 599     5984   7076   4903   -162   -360    162       C  
ATOM   1179  O   GLU B 599       7.163  42.475  79.549  1.00 48.70           O  
ANISOU 1179  O   GLU B 599     6152   7298   5053   -173   -392    218       O  
ATOM   1180  CB  GLU B 599       4.321  43.735  79.200  1.00 51.65           C  
ANISOU 1180  CB  GLU B 599     6529   7730   5365   -166   -296    152       C  
ATOM   1181  CG  GLU B 599       3.409  44.704  79.944  1.00 58.38           C  
ANISOU 1181  CG  GLU B 599     7376   8663   6142   -158   -257    109       C  
ATOM   1182  CD  GLU B 599       2.021  44.132  80.184  1.00 66.79           C  
ANISOU 1182  CD  GLU B 599     8424   9773   7179   -171   -229    165       C  
ATOM   1183  OE1 GLU B 599       1.023  44.827  79.876  1.00 66.64           O  
ANISOU 1183  OE1 GLU B 599     8398   9766   7157   -157   -187    132       O  
ATOM   1184  OE2 GLU B 599       1.947  42.969  80.652  1.00 73.90           O  
ANISOU 1184  OE2 GLU B 599     9316  10695   8068   -195   -249    246       O  
ATOM   1185  N   HIS B 600       6.841  42.827  77.343  1.00 43.67           N  
ANISOU 1185  N   HIS B 600     5537   6527   4530   -159   -355    154       N  
ATOM   1186  CA  HIS B 600       7.534  41.604  76.965  1.00 45.35           C  
ANISOU 1186  CA  HIS B 600     5747   6676   4809   -168   -378    214       C  
ATOM   1187  C   HIS B 600       8.773  41.857  76.110  1.00 40.67           C  
ANISOU 1187  C   HIS B 600     5163   6004   4287   -153   -390    172       C  
ATOM   1188  O   HIS B 600       9.651  41.007  76.077  1.00 40.09           O  
ANISOU 1188  O   HIS B 600     5082   5888   4263   -154   -412    217       O  
ATOM   1189  CB  HIS B 600       6.568  40.614  76.297  1.00 50.92           C  
ANISOU 1189  CB  HIS B 600     6454   7343   5551   -189   -356    259       C  
ATOM   1190  CG  HIS B 600       5.486  40.172  77.225  1.00 60.31           C  
ANISOU 1190  CG  HIS B 600     7630   8608   6678   -206   -347    315       C  
ATOM   1191  ND1 HIS B 600       4.238  40.761  77.220  1.00 66.36           N  
ANISOU 1191  ND1 HIS B 600     8393   9423   7399   -209   -316    291       N  
ATOM   1192  CD2 HIS B 600       5.455  39.242  78.193  1.00 64.59           C  
ANISOU 1192  CD2 HIS B 600     8157   9188   7195   -221   -363    397       C  
ATOM   1193  CE1 HIS B 600       3.479  40.194  78.149  1.00 66.50           C  
ANISOU 1193  CE1 HIS B 600     8395   9505   7365   -226   -311    352       C  
ATOM   1194  NE2 HIS B 600       4.200  39.273  78.754  1.00 67.58           N  
ANISOU 1194  NE2 HIS B 600     8527   9639   7512   -235   -340    418       N  
ATOM   1195  N   ARG B 601       8.852  42.995  75.411  1.00 35.86           N  
ANISOU 1195  N   ARG B 601     4565   5372   3687   -138   -373     93       N  
ATOM   1196  CA  ARG B 601       9.888  43.207  74.410  1.00 32.84           C  
ANISOU 1196  CA  ARG B 601     4191   4910   3377   -127   -376     56       C  
ATOM   1197  C   ARG B 601      11.263  43.338  75.065  1.00 33.51           C  
ANISOU 1197  C   ARG B 601     4264   5004   3466   -118   -412     55       C  
ATOM   1198  O   ARG B 601      11.361  43.725  76.222  1.00 33.08           O  
ANISOU 1198  O   ARG B 601     4198   5027   3344   -120   -431     55       O  
ATOM   1199  CB  ARG B 601       9.570  44.490  73.638  1.00 31.10           C  
ANISOU 1199  CB  ARG B 601     3984   4674   3158   -112   -347    -21       C  
ATOM   1200  CG  ARG B 601       9.747  45.767  74.452  1.00 30.36           C  
ANISOU 1200  CG  ARG B 601     3888   4636   3010    -99   -347    -77       C  
ATOM   1201  CD  ARG B 601       9.206  47.003  73.761  1.00 29.42           C  
ANISOU 1201  CD  ARG B 601     3779   4501   2897    -83   -310   -141       C  
ATOM   1202  NE  ARG B 601       9.444  48.255  74.492  1.00 29.36           N  
ANISOU 1202  NE  ARG B 601     3772   4532   2850    -72   -302   -204       N  
ATOM   1203  CZ  ARG B 601       9.004  49.447  74.108  1.00 28.75           C  
ANISOU 1203  CZ  ARG B 601     3702   4444   2779    -54   -265   -260       C  
ATOM   1204  NH1 ARG B 601       8.224  49.564  73.048  1.00 27.41           N  
ANISOU 1204  NH1 ARG B 601     3534   4239   2642    -43   -237   -253       N  
ATOM   1205  NH2 ARG B 601       9.329  50.525  74.800  1.00 30.23           N  
ANISOU 1205  NH2 ARG B 601     3891   4656   2938    -48   -256   -322       N  
ATOM   1206  N   ALA B 602      12.330  43.067  74.302  1.00 32.80           N  
ANISOU 1206  N   ALA B 602     4172   4838   3451   -110   -420     50       N  
ATOM   1207  CA  ALA B 602      13.683  43.388  74.736  1.00 32.51           C  
ANISOU 1207  CA  ALA B 602     4119   4806   3427   -101   -453     39       C  
ATOM   1208  C   ALA B 602      14.335  44.388  73.777  1.00 31.57           C  
ANISOU 1208  C   ALA B 602     4010   4632   3352    -89   -438    -39       C  
ATOM   1209  O   ALA B 602      14.966  43.997  72.811  1.00 30.88           O  
ANISOU 1209  O   ALA B 602     3925   4467   3340    -83   -429    -39       O  
ATOM   1210  CB  ALA B 602      14.503  42.119  74.850  1.00 32.17           C  
ANISOU 1210  CB  ALA B 602     4056   4727   3440   -100   -477    115       C  
ATOM   1211  N   LEU B 603      14.211  45.689  74.061  1.00 32.37           N  
ANISOU 1211  N   LEU B 603     4118   4772   3409    -86   -430   -105       N  
ATOM   1212  CA  LEU B 603      14.902  46.702  73.276  1.00 33.14           C  
ANISOU 1212  CA  LEU B 603     4222   4820   3548    -75   -417   -174       C  
ATOM   1213  C   LEU B 603      16.344  46.840  73.755  1.00 33.21           C  
ANISOU 1213  C   LEU B 603     4208   4834   3576    -76   -454   -181       C  
ATOM   1214  O   LEU B 603      16.597  46.866  74.962  1.00 35.43           O  
ANISOU 1214  O   LEU B 603     4471   5189   3800    -87   -487   -166       O  
ATOM   1215  CB  LEU B 603      14.217  48.060  73.399  1.00 34.21           C  
ANISOU 1215  CB  LEU B 603     4372   4985   3640    -71   -389   -243       C  
ATOM   1216  CG  LEU B 603      12.770  48.166  72.918  1.00 35.41           C  
ANISOU 1216  CG  LEU B 603     4540   5140   3774    -66   -351   -241       C  
ATOM   1217  CD1 LEU B 603      12.352  49.610  73.105  1.00 35.60           C  
ANISOU 1217  CD1 LEU B 603     4571   5184   3770    -55   -321   -309       C  
ATOM   1218  CD2 LEU B 603      12.582  47.698  71.466  1.00 34.56           C  
ANISOU 1218  CD2 LEU B 603     4442   4958   3729    -63   -330   -227       C  
ATOM   1219  N   LEU B 604      17.274  47.010  72.805  1.00 31.82           N  
ANISOU 1219  N   LEU B 604     4029   4585   3474    -67   -447   -205       N  
ATOM   1220  CA  LEU B 604      18.660  47.305  73.130  1.00 32.41           C  
ANISOU 1220  CA  LEU B 604     4078   4663   3574    -69   -479   -218       C  
ATOM   1221  C   LEU B 604      18.869  48.814  73.084  1.00 31.42           C  
ANISOU 1221  C   LEU B 604     3961   4542   3435    -72   -465   -305       C  
ATOM   1222  O   LEU B 604      18.766  49.445  72.042  1.00 32.50           O  
ANISOU 1222  O   LEU B 604     4117   4619   3613    -62   -428   -348       O  
ATOM   1223  CB  LEU B 604      19.609  46.581  72.175  1.00 32.69           C  
ANISOU 1223  CB  LEU B 604     4102   4616   3704    -57   -475   -192       C  
ATOM   1224  CG  LEU B 604      19.460  45.056  72.126  1.00 34.82           C  
ANISOU 1224  CG  LEU B 604     4364   4862   4005    -53   -480   -109       C  
ATOM   1225  CD1 LEU B 604      20.365  44.443  71.071  1.00 35.32           C  
ANISOU 1225  CD1 LEU B 604     4419   4834   4167    -40   -463    -98       C  
ATOM   1226  CD2 LEU B 604      19.724  44.418  73.487  1.00 36.58           C  
ANISOU 1226  CD2 LEU B 604     4555   5157   4188    -58   -527    -41       C  
ATOM   1227  N   GLN B 605      19.193  49.402  74.224  1.00 31.46           N  
ANISOU 1227  N   GLN B 605     3952   4619   3382    -89   -493   -331       N  
ATOM   1228  CA  GLN B 605      19.573  50.801  74.247  1.00 31.94           C  
ANISOU 1228  CA  GLN B 605     4018   4678   3439    -98   -480   -417       C  
ATOM   1229  C   GLN B 605      21.025  50.932  73.802  1.00 31.60           C  
ANISOU 1229  C   GLN B 605     3950   4591   3466   -100   -499   -429       C  
ATOM   1230  O   GLN B 605      21.925  50.338  74.400  1.00 31.36           O  
ANISOU 1230  O   GLN B 605     3884   4594   3436   -109   -546   -387       O  
ATOM   1231  CB  GLN B 605      19.395  51.398  75.637  1.00 33.56           C  
ANISOU 1231  CB  GLN B 605     4219   4979   3554   -123   -500   -452       C  
ATOM   1232  CG  GLN B 605      19.764  52.874  75.709  1.00 33.58           C  
ANISOU 1232  CG  GLN B 605     4229   4973   3555   -137   -481   -551       C  
ATOM   1233  CD  GLN B 605      19.632  53.431  77.104  1.00 34.76           C  
ANISOU 1233  CD  GLN B 605     4376   5220   3611   -168   -497   -595       C  
ATOM   1234  OE1 GLN B 605      19.106  54.524  77.303  1.00 37.20           O  
ANISOU 1234  OE1 GLN B 605     4708   5532   3895   -175   -458   -672       O  
ATOM   1235  NE2 GLN B 605      20.126  52.699  78.083  1.00 35.13           N  
ANISOU 1235  NE2 GLN B 605     4394   5348   3606   -190   -553   -546       N  
ATOM   1236  N   VAL B 606      21.228  51.760  72.770  1.00 30.38           N  
ANISOU 1236  N   VAL B 606     3810   4366   3369    -91   -462   -481       N  
ATOM   1237  CA  VAL B 606      22.534  51.935  72.162  1.00 30.50           C  
ANISOU 1237  CA  VAL B 606     3803   4329   3457    -91   -469   -494       C  
ATOM   1238  C   VAL B 606      23.376  52.846  73.055  1.00 30.64           C  
ANISOU 1238  C   VAL B 606     3798   4395   3450   -120   -499   -548       C  
ATOM   1239  O   VAL B 606      22.908  53.918  73.421  1.00 29.76           O  
ANISOU 1239  O   VAL B 606     3706   4302   3300   -133   -478   -615       O  
ATOM   1240  CB  VAL B 606      22.379  52.516  70.739  1.00 28.78           C  
ANISOU 1240  CB  VAL B 606     3609   4024   3302    -74   -416   -527       C  
ATOM   1241  CG1 VAL B 606      23.727  52.863  70.119  1.00 28.64           C  
ANISOU 1241  CG1 VAL B 606     3569   3955   3360    -77   -417   -548       C  
ATOM   1242  CG2 VAL B 606      21.604  51.557  69.830  1.00 29.17           C  
ANISOU 1242  CG2 VAL B 606     3678   4033   3371    -55   -391   -476       C  
ATOM   1243  N   LYS B 607      24.631  52.449  73.320  1.00 34.01           N  
ANISOU 1243  N   LYS B 607     4181   4834   3906   -130   -542   -522       N  
ATOM   1244  CA  LYS B 607      25.558  53.189  74.176  1.00 35.64           C  
ANISOU 1244  CA  LYS B 607     4357   5095   4088   -166   -579   -567       C  
ATOM   1245  C   LYS B 607      26.816  53.582  73.406  1.00 34.69           C  
ANISOU 1245  C   LYS B 607     4210   4913   4057   -168   -576   -589       C  
ATOM   1246  O   LYS B 607      27.421  52.739  72.740  1.00 32.29           O  
ANISOU 1246  O   LYS B 607     3884   4565   3820   -145   -579   -532       O  
ATOM   1247  CB  LYS B 607      26.122  52.341  75.320  1.00 40.85           C  
ANISOU 1247  CB  LYS B 607     4973   5845   4703   -182   -646   -504       C  
ATOM   1248  CG  LYS B 607      25.100  51.853  76.326  1.00 48.05           C  
ANISOU 1248  CG  LYS B 607     5899   6839   5518   -188   -662   -471       C  
ATOM   1249  CD  LYS B 607      24.654  52.893  77.350  1.00 53.59           C  
ANISOU 1249  CD  LYS B 607     6618   7619   6126   -225   -663   -549       C  
ATOM   1250  CE  LYS B 607      23.216  52.673  77.749  1.00 53.93           C  
ANISOU 1250  CE  LYS B 607     6698   7697   6098   -216   -638   -538       C  
ATOM   1251  NZ  LYS B 607      22.728  53.674  78.699  1.00 55.90           N  
ANISOU 1251  NZ  LYS B 607     6965   8015   6258   -249   -628   -620       N  
ATOM   1252  N   LEU B 608      27.204  54.861  73.539  1.00 34.49           N  
ANISOU 1252  N   LEU B 608     4187   4886   4032   -196   -566   -673       N  
ATOM   1253  CA  LEU B 608      28.501  55.346  73.100  1.00 36.25           C  
ANISOU 1253  CA  LEU B 608     4376   5073   4327   -210   -572   -699       C  
ATOM   1254  C   LEU B 608      29.435  55.298  74.303  1.00 39.88           C  
ANISOU 1254  C   LEU B 608     4784   5626   4744   -251   -641   -696       C  
ATOM   1255  O   LEU B 608      29.182  55.963  75.293  1.00 40.78           O  
ANISOU 1255  O   LEU B 608     4905   5809   4782   -288   -658   -751       O  
ATOM   1256  CB  LEU B 608      28.358  56.758  72.527  1.00 36.28           C  
ANISOU 1256  CB  LEU B 608     4410   5015   4360   -221   -519   -788       C  
ATOM   1257  CG  LEU B 608      29.656  57.460  72.110  1.00 37.13           C  
ANISOU 1257  CG  LEU B 608     4484   5083   4540   -243   -520   -826       C  
ATOM   1258  CD1 LEU B 608      30.328  56.714  70.977  1.00 37.01           C  
ANISOU 1258  CD1 LEU B 608     4448   5002   4612   -211   -508   -767       C  
ATOM   1259  CD2 LEU B 608      29.428  58.906  71.711  1.00 37.35           C  
ANISOU 1259  CD2 LEU B 608     4544   5055   4593   -257   -466   -914       C  
ATOM   1260  N   GLU B 609      30.467  54.457  74.236  1.00 42.33           N  
ANISOU 1260  N   GLU B 609     4946   6479   4657     24   -862   -655       N  
ATOM   1261  CA  GLU B 609      31.395  54.263  75.337  1.00 46.40           C  
ANISOU 1261  CA  GLU B 609     5392   7151   5087    116   -896   -726       C  
ATOM   1262  C   GLU B 609      32.606  55.171  75.142  1.00 45.62           C  
ANISOU 1262  C   GLU B 609     5193   7134   5005     43   -911   -861       C  
ATOM   1263  O   GLU B 609      33.001  55.889  76.045  1.00 54.65           O  
ANISOU 1263  O   GLU B 609     6268   8375   6121     48   -933   -966       O  
ATOM   1264  CB  GLU B 609      31.843  52.802  75.325  1.00 53.63           C  
ANISOU 1264  CB  GLU B 609     6330   8115   5932    231   -895   -661       C  
ATOM   1265  CG  GLU B 609      32.387  52.289  76.654  1.00 62.74           C  
ANISOU 1265  CG  GLU B 609     7449   9420   6968    383   -921   -690       C  
ATOM   1266  CD  GLU B 609      31.336  51.666  77.551  1.00 69.17           C  
ANISOU 1266  CD  GLU B 609     8347  10197   7738    481   -897   -599       C  
ATOM   1267  OE1 GLU B 609      30.132  51.779  77.230  1.00 72.93           O  
ANISOU 1267  OE1 GLU B 609     8893  10537   8281    415   -865   -531       O  
ATOM   1268  OE2 GLU B 609      31.735  51.050  78.564  1.00 75.91           O  
ANISOU 1268  OE2 GLU B 609     9195  11163   8484    629   -906   -599       O  
ATOM   1269  N   ASP B 610      33.198  55.116  73.950  1.00 43.53           N  
ANISOU 1269  N   ASP B 610     4920   6832   4787    -26   -894   -864       N  
ATOM   1270  CA  ASP B 610      34.478  55.742  73.659  1.00 42.23           C  
ANISOU 1270  CA  ASP B 610     4659   6749   4636    -92   -897   -991       C  
ATOM   1271  C   ASP B 610      34.363  56.387  72.288  1.00 40.21           C  
ANISOU 1271  C   ASP B 610     4440   6358   4481   -226   -850   -977       C  
ATOM   1272  O   ASP B 610      34.221  55.683  71.291  1.00 40.94           O  
ANISOU 1272  O   ASP B 610     4584   6379   4593   -226   -837   -888       O  
ATOM   1273  CB  ASP B 610      35.590  54.709  73.717  1.00 42.79           C  
ANISOU 1273  CB  ASP B 610     4674   6956   4630      3   -926  -1008       C  
ATOM   1274  CG  ASP B 610      36.942  55.125  73.160  1.00 45.43           C  
ANISOU 1274  CG  ASP B 610     4908   7372   4981    -67   -923  -1129       C  
ATOM   1275  OD1 ASP B 610      37.070  56.247  72.630  1.00 47.88           O  
ANISOU 1275  OD1 ASP B 610     5198   7620   5375   -205   -887  -1200       O  
ATOM   1276  OD2 ASP B 610      37.865  54.308  73.251  1.00 48.94           O  
ANISOU 1276  OD2 ASP B 610     5299   7942   5353     20   -951  -1151       O  
ATOM   1277  N   ALA B 611      34.379  57.720  72.253  1.00 38.81           N  
ANISOU 1277  N   ALA B 611     4244   6140   4364   -334   -818  -1061       N  
ATOM   1278  CA  ALA B 611      34.017  58.447  71.047  1.00 39.68           C  
ANISOU 1278  CA  ALA B 611     4416   6098   4563   -444   -760  -1031       C  
ATOM   1279  C   ALA B 611      35.117  58.324  69.995  1.00 39.08           C  
ANISOU 1279  C   ALA B 611     4302   6033   4513   -500   -735  -1067       C  
ATOM   1280  O   ALA B 611      34.826  58.318  68.811  1.00 36.13           O  
ANISOU 1280  O   ALA B 611     3995   5545   4189   -543   -699   -995       O  
ATOM   1281  CB  ALA B 611      33.730  59.890  71.378  1.00 39.78           C  
ANISOU 1281  CB  ALA B 611     4433   6056   4625   -531   -719  -1108       C  
ATOM   1282  N   ILE B 612      36.370  58.227  70.441  1.00 39.88           N  
ANISOU 1282  N   ILE B 612     4293   6281   4577   -493   -755  -1183       N  
ATOM   1283  CA  ILE B 612      37.512  58.126  69.549  1.00 42.04           C  
ANISOU 1283  CA  ILE B 612     4515   6586   4872   -547   -731  -1236       C  
ATOM   1284  C   ILE B 612      37.423  56.807  68.781  1.00 39.33           C  
ANISOU 1284  C   ILE B 612     4221   6222   4502   -472   -755  -1110       C  
ATOM   1285  O   ILE B 612      37.624  56.773  67.576  1.00 38.33           O  
ANISOU 1285  O   ILE B 612     4126   6016   4422   -527   -719  -1074       O  
ATOM   1286  CB  ILE B 612      38.836  58.244  70.336  1.00 46.96           C  
ANISOU 1286  CB  ILE B 612     4994   7402   5448   -541   -755  -1402       C  
ATOM   1287  CG1 ILE B 612      38.967  59.596  71.077  1.00 51.60           C  
ANISOU 1287  CG1 ILE B 612     5525   8010   6071   -633   -722  -1549       C  
ATOM   1288  CG2 ILE B 612      40.057  57.974  69.446  1.00 46.20           C  
ANISOU 1288  CG2 ILE B 612     4833   7357   5362   -584   -736  -1457       C  
ATOM   1289  CD1 ILE B 612      38.917  60.824  70.178  1.00 52.16           C  
ANISOU 1289  CD1 ILE B 612     5642   7925   6250   -791   -622  -1584       C  
ATOM   1290  N   GLU B 613      37.134  55.723  69.497  1.00 37.42           N  
ANISOU 1290  N   GLU B 613     3987   6049   4180   -342   -809  -1047       N  
ATOM   1291  CA  GLU B 613      37.028  54.405  68.898  1.00 36.44           C  
ANISOU 1291  CA  GLU B 613     3915   5905   4026   -264   -823   -933       C  
ATOM   1292  C   GLU B 613      35.838  54.363  67.941  1.00 33.75           C  
ANISOU 1292  C   GLU B 613     3686   5390   3747   -305   -792   -812       C  
ATOM   1293  O   GLU B 613      35.950  53.754  66.874  1.00 31.05           O  
ANISOU 1293  O   GLU B 613     3378   4997   3424   -311   -779   -751       O  
ATOM   1294  CB  GLU B 613      36.873  53.366  70.004  1.00 38.83           C  
ANISOU 1294  CB  GLU B 613     4219   6303   4230   -115   -867   -893       C  
ATOM   1295  CG  GLU B 613      36.687  51.943  69.493  1.00 42.33           C  
ANISOU 1295  CG  GLU B 613     4730   6714   4641    -29   -867   -773       C  
ATOM   1296  CD  GLU B 613      36.594  50.924  70.616  1.00 45.72           C  
ANISOU 1296  CD  GLU B 613     5176   7229   4968    128   -891   -732       C  
ATOM   1297  OE1 GLU B 613      35.830  51.114  71.596  1.00 46.11           O  
ANISOU 1297  OE1 GLU B 613     5250   7275   4995    168   -896   -719       O  
ATOM   1298  OE2 GLU B 613      37.305  49.910  70.477  1.00 50.24           O  
ANISOU 1298  OE2 GLU B 613     5743   7869   5478    217   -898   -709       O  
ATOM   1299  N   ALA B 614      34.724  55.018  68.333  1.00 31.80           N  
ANISOU 1299  N   ALA B 614     3490   5065   3529   -327   -781   -787       N  
ATOM   1300  CA  ALA B 614      33.528  55.080  67.500  1.00 31.57           C  
ANISOU 1300  CA  ALA B 614     3556   4890   3549   -358   -755   -688       C  
ATOM   1301  C   ALA B 614      33.814  55.808  66.191  1.00 30.42           C  
ANISOU 1301  C   ALA B 614     3428   4660   3470   -454   -708   -699       C  
ATOM   1302  O   ALA B 614      33.458  55.298  65.146  1.00 29.34           O  
ANISOU 1302  O   ALA B 614     3342   4453   3352   -453   -697   -622       O  
ATOM   1303  CB  ALA B 614      32.369  55.729  68.219  1.00 30.65           C  
ANISOU 1303  CB  ALA B 614     3479   4724   3442   -358   -753   -673       C  
ATOM   1304  N   ASP B 615      34.474  56.973  66.256  1.00 31.34           N  
ANISOU 1304  N   ASP B 615     3503   4784   3621   -536   -674   -800       N  
ATOM   1305  CA  ASP B 615      34.908  57.699  65.067  1.00 32.34           C  
ANISOU 1305  CA  ASP B 615     3650   4831   3808   -626   -612   -819       C  
ATOM   1306  C   ASP B 615      35.672  56.788  64.107  1.00 30.50           C  
ANISOU 1306  C   ASP B 615     3400   4621   3567   -613   -617   -790       C  
ATOM   1307  O   ASP B 615      35.389  56.791  62.917  1.00 28.27           O  
ANISOU 1307  O   ASP B 615     3179   4244   3317   -636   -585   -726       O  
ATOM   1308  CB  ASP B 615      35.791  58.889  65.419  1.00 34.92           C  
ANISOU 1308  CB  ASP B 615     3916   5184   4167   -718   -564   -956       C  
ATOM   1309  CG  ASP B 615      35.115  59.941  66.289  1.00 38.21           C  
ANISOU 1309  CG  ASP B 615     4353   5567   4600   -745   -545   -996       C  
ATOM   1310  OD1 ASP B 615      33.862  59.951  66.335  1.00 40.91           O  
ANISOU 1310  OD1 ASP B 615     4773   5831   4938   -704   -556   -906       O  
ATOM   1311  OD2 ASP B 615      35.838  60.711  66.954  1.00 41.34           O  
ANISOU 1311  OD2 ASP B 615     4679   6022   5007   -804   -522  -1126       O  
ATOM   1312  N   GLN B 616      36.670  56.061  64.627  1.00 31.54           N  
ANISOU 1312  N   GLN B 616     3448   4886   3649   -571   -657   -842       N  
ATOM   1313  CA  GLN B 616      37.506  55.189  63.807  1.00 33.64           C  
ANISOU 1313  CA  GLN B 616     3692   5190   3902   -552   -664   -824       C  
ATOM   1314  C   GLN B 616      36.681  54.047  63.210  1.00 29.76           C  
ANISOU 1314  C   GLN B 616     3276   4637   3393   -483   -685   -692       C  
ATOM   1315  O   GLN B 616      36.928  53.644  62.086  1.00 29.56           O  
ANISOU 1315  O   GLN B 616     3274   4571   3386   -496   -669   -650       O  
ATOM   1316  CB  GLN B 616      38.679  54.650  64.626  1.00 36.53           C  
ANISOU 1316  CB  GLN B 616     3950   5727   4203   -499   -705   -911       C  
ATOM   1317  CG  GLN B 616      39.660  55.744  65.037  1.00 42.62           C  
ANISOU 1317  CG  GLN B 616     4624   6573   4995   -585   -678  -1069       C  
ATOM   1318  CD  GLN B 616      40.544  55.380  66.215  1.00 47.61           C  
ANISOU 1318  CD  GLN B 616     5142   7401   5548   -513   -731  -1172       C  
ATOM   1319  OE1 GLN B 616      40.431  54.301  66.811  1.00 50.07           O  
ANISOU 1319  OE1 GLN B 616     5455   7790   5779   -385   -787  -1117       O  
ATOM   1320  NE2 GLN B 616      41.439  56.291  66.563  1.00 51.45           N  
ANISOU 1320  NE2 GLN B 616     5525   7970   6052   -593   -706  -1330       N  
ATOM   1321  N   THR B 617      35.709  53.531  63.971  1.00 28.68           N  
ANISOU 1321  N   THR B 617     3177   4495   3224   -413   -716   -633       N  
ATOM   1322  CA  THR B 617      34.874  52.425  63.535  1.00 27.96           C  
ANISOU 1322  CA  THR B 617     3154   4350   3121   -354   -726   -525       C  
ATOM   1323  C   THR B 617      33.970  52.878  62.386  1.00 26.48           C  
ANISOU 1323  C   THR B 617     3035   4035   2990   -408   -694   -469       C  
ATOM   1324  O   THR B 617      33.866  52.193  61.361  1.00 25.38           O  
ANISOU 1324  O   THR B 617     2928   3856   2860   -400   -688   -413       O  
ATOM   1325  CB  THR B 617      34.065  51.882  64.714  1.00 28.94           C  
ANISOU 1325  CB  THR B 617     3298   4496   3200   -277   -750   -490       C  
ATOM   1326  OG1 THR B 617      34.995  51.345  65.643  1.00 28.47           O  
ANISOU 1326  OG1 THR B 617     3181   4564   3073   -203   -778   -535       O  
ATOM   1327  CG2 THR B 617      33.113  50.774  64.301  1.00 29.59           C  
ANISOU 1327  CG2 THR B 617     3452   4511   3279   -233   -744   -391       C  
ATOM   1328  N   PHE B 618      33.348  54.053  62.537  1.00 25.19           N  
ANISOU 1328  N   PHE B 618     2895   3815   2861   -456   -672   -489       N  
ATOM   1329  CA  PHE B 618      32.469  54.560  61.494  1.00 23.95           C  
ANISOU 1329  CA  PHE B 618     2806   3551   2743   -486   -640   -438       C  
ATOM   1330  C   PHE B 618      33.279  54.859  60.238  1.00 24.48           C  
ANISOU 1330  C   PHE B 618     2877   3586   2840   -534   -602   -448       C  
ATOM   1331  O   PHE B 618      32.838  54.580  59.124  1.00 23.19           O  
ANISOU 1331  O   PHE B 618     2760   3366   2687   -524   -590   -389       O  
ATOM   1332  CB  PHE B 618      31.644  55.741  61.993  1.00 23.76           C  
ANISOU 1332  CB  PHE B 618     2813   3477   2737   -510   -621   -454       C  
ATOM   1333  CG  PHE B 618      30.430  55.307  62.796  1.00 22.86           C  
ANISOU 1333  CG  PHE B 618     2720   3365   2599   -455   -653   -412       C  
ATOM   1334  CD1 PHE B 618      29.299  54.809  62.160  1.00 22.65           C  
ANISOU 1334  CD1 PHE B 618     2742   3289   2574   -426   -657   -342       C  
ATOM   1335  CD2 PHE B 618      30.414  55.389  64.177  1.00 24.00           C  
ANISOU 1335  CD2 PHE B 618     2833   3568   2718   -434   -677   -449       C  
ATOM   1336  CE1 PHE B 618      28.177  54.419  62.885  1.00 22.08           C  
ANISOU 1336  CE1 PHE B 618     2685   3220   2485   -386   -677   -314       C  
ATOM   1337  CE2 PHE B 618      29.291  54.989  64.904  1.00 23.07           C  
ANISOU 1337  CE2 PHE B 618     2738   3446   2580   -385   -697   -408       C  
ATOM   1338  CZ  PHE B 618      28.175  54.517  64.254  1.00 22.78           C  
ANISOU 1338  CZ  PHE B 618     2749   3354   2551   -367   -694   -342       C  
ATOM   1339  N   GLU B 619      34.485  55.400  60.410  1.00 26.48           N  
ANISOU 1339  N   GLU B 619     3075   3883   3104   -584   -579   -529       N  
ATOM   1340  CA  GLU B 619      35.326  55.716  59.262  1.00 28.00           C  
ANISOU 1340  CA  GLU B 619     3269   4042   3327   -637   -531   -545       C  
ATOM   1341  C   GLU B 619      35.789  54.452  58.529  1.00 26.99           C  
ANISOU 1341  C   GLU B 619     3129   3951   3177   -596   -559   -501       C  
ATOM   1342  O   GLU B 619      35.728  54.384  57.302  1.00 25.95           O  
ANISOU 1342  O   GLU B 619     3039   3758   3063   -604   -533   -455       O  
ATOM   1343  CB  GLU B 619      36.498  56.570  59.736  1.00 31.19           C  
ANISOU 1343  CB  GLU B 619     3605   4494   3751   -711   -494   -662       C  
ATOM   1344  CG  GLU B 619      37.372  57.067  58.590  1.00 35.65           C  
ANISOU 1344  CG  GLU B 619     4176   5014   4356   -780   -423   -689       C  
ATOM   1345  CD  GLU B 619      38.551  57.910  59.072  1.00 41.42           C  
ANISOU 1345  CD  GLU B 619     4828   5796   5113   -868   -374   -825       C  
ATOM   1346  OE1 GLU B 619      38.556  58.330  60.257  1.00 42.77           O  
ANISOU 1346  OE1 GLU B 619     4951   6025   5276   -880   -391   -900       O  
ATOM   1347  OE2 GLU B 619      39.482  58.119  58.268  1.00 45.40           O  
ANISOU 1347  OE2 GLU B 619     5314   6291   5646   -927   -319   -864       O  
ATOM   1348  N   MET B 620      36.303  53.483  59.294  1.00 26.69           N  
ANISOU 1348  N   MET B 620     3033   4014   3094   -545   -609   -517       N  
ATOM   1349  CA  MET B 620      36.788  52.222  58.764  1.00 26.66           C  
ANISOU 1349  CA  MET B 620     3018   4049   3061   -496   -633   -478       C  
ATOM   1350  C   MET B 620      35.674  51.465  58.036  1.00 23.62           C  
ANISOU 1350  C   MET B 620     2706   3589   2677   -457   -641   -381       C  
ATOM   1351  O   MET B 620      35.868  51.051  56.906  1.00 22.33           O  
ANISOU 1351  O   MET B 620     2562   3396   2524   -460   -629   -347       O  
ATOM   1352  CB  MET B 620      37.340  51.353  59.901  1.00 29.10           C  
ANISOU 1352  CB  MET B 620     3272   4477   3309   -424   -679   -505       C  
ATOM   1353  CG  MET B 620      37.585  49.880  59.522  1.00 32.00           C  
ANISOU 1353  CG  MET B 620     3651   4872   3636   -350   -700   -446       C  
ATOM   1354  SD  MET B 620      38.511  49.002  60.805  1.00 37.22           S  
ANISOU 1354  SD  MET B 620     4248   5686   4209   -247   -740   -486       S  
ATOM   1355  CE  MET B 620      37.149  48.771  61.959  1.00 35.54           C  
ANISOU 1355  CE  MET B 620     4091   5437   3974   -191   -750   -435       C  
ATOM   1356  N   LEU B 621      34.518  51.260  58.685  1.00 22.32           N  
ANISOU 1356  N   LEU B 621     2575   3402   2503   -423   -658   -344       N  
ATOM   1357  CA  LEU B 621      33.462  50.420  58.128  1.00 21.66           C  
ANISOU 1357  CA  LEU B 621     2544   3266   2419   -389   -664   -272       C  
ATOM   1358  C   LEU B 621      32.700  51.140  57.018  1.00 20.90           C  
ANISOU 1358  C   LEU B 621     2495   3090   2358   -420   -639   -247       C  
ATOM   1359  O   LEU B 621      32.395  50.533  55.997  1.00 20.38           O  
ANISOU 1359  O   LEU B 621     2453   2996   2295   -407   -637   -208       O  
ATOM   1360  CB  LEU B 621      32.489  49.982  59.216  1.00 22.47           C  
ANISOU 1360  CB  LEU B 621     2663   3374   2501   -346   -681   -252       C  
ATOM   1361  CG  LEU B 621      33.083  49.152  60.351  1.00 23.36           C  
ANISOU 1361  CG  LEU B 621     2748   3564   2564   -287   -699   -263       C  
ATOM   1362  CD1 LEU B 621      31.989  48.870  61.365  1.00 23.57           C  
ANISOU 1362  CD1 LEU B 621     2804   3577   2575   -250   -701   -238       C  
ATOM   1363  CD2 LEU B 621      33.677  47.870  59.803  1.00 23.67           C  
ANISOU 1363  CD2 LEU B 621     2792   3621   2579   -245   -696   -231       C  
ATOM   1364  N   MET B 622      32.387  52.424  57.209  1.00 20.61           N  
ANISOU 1364  N   MET B 622     2472   3017   2341   -454   -617   -271       N  
ATOM   1365  CA  MET B 622      31.424  53.056  56.323  1.00 21.44           C  
ANISOU 1365  CA  MET B 622     2633   3051   2461   -455   -595   -238       C  
ATOM   1366  C   MET B 622      32.060  54.077  55.373  1.00 21.90           C  
ANISOU 1366  C   MET B 622     2717   3062   2542   -493   -541   -250       C  
ATOM   1367  O   MET B 622      31.370  54.567  54.466  1.00 21.79           O  
ANISOU 1367  O   MET B 622     2758   2992   2530   -475   -516   -216       O  
ATOM   1368  CB  MET B 622      30.319  53.741  57.125  1.00 21.68           C  
ANISOU 1368  CB  MET B 622     2686   3061   2491   -446   -598   -239       C  
ATOM   1369  CG  MET B 622      29.714  52.879  58.213  1.00 21.62           C  
ANISOU 1369  CG  MET B 622     2658   3094   2463   -413   -636   -233       C  
ATOM   1370  SD  MET B 622      29.097  51.272  57.674  1.00 20.57           S  
ANISOU 1370  SD  MET B 622     2530   2969   2316   -373   -655   -187       S  
ATOM   1371  CE  MET B 622      27.666  51.852  56.762  1.00 19.94           C  
ANISOU 1371  CE  MET B 622     2490   2845   2243   -361   -647   -167       C  
ATOM   1372  N   GLY B 623      33.360  54.352  55.551  1.00 22.59           N  
ANISOU 1372  N   GLY B 623     2764   3175   2643   -540   -520   -302       N  
ATOM   1373  CA  GLY B 623      34.066  55.389  54.805  1.00 24.98           C  
ANISOU 1373  CA  GLY B 623     3090   3427   2975   -592   -450   -327       C  
ATOM   1374  C   GLY B 623      34.492  54.963  53.394  1.00 26.44           C  
ANISOU 1374  C   GLY B 623     3296   3590   3161   -582   -430   -289       C  
ATOM   1375  O   GLY B 623      34.257  53.828  52.960  1.00 25.72           O  
ANISOU 1375  O   GLY B 623     3197   3529   3048   -536   -475   -248       O  
ATOM   1376  N  AASP B 624      35.144  55.883  52.673  0.50 26.52           N  
ANISOU 1376  N  AASP B 624     3335   3544   3196   -626   -353   -307       N  
ATOM   1377  N  BASP B 624      35.158  55.889  52.696  0.50 28.81           N  
ANISOU 1377  N  BASP B 624     3625   3836   3487   -627   -353   -309       N  
ATOM   1378  CA AASP B 624      35.398  55.695  51.252  0.50 27.16           C  
ANISOU 1378  CA AASP B 624     3455   3590   3275   -608   -321   -264       C  
ATOM   1379  CA BASP B 624      35.423  55.751  51.273  0.50 31.53           C  
ANISOU 1379  CA BASP B 624     4008   4141   3829   -611   -318   -266       C  
ATOM   1380  C  AASP B 624      36.686  54.918  50.985  0.50 28.00           C  
ANISOU 1380  C  AASP B 624     3497   3758   3385   -635   -332   -293       C  
ATOM   1381  C  BASP B 624      36.606  54.816  51.012  0.50 30.22           C  
ANISOU 1381  C  BASP B 624     3777   4043   3663   -629   -340   -288       C  
ATOM   1382  O  AASP B 624      36.992  54.648  49.835  0.50 28.95           O  
ANISOU 1382  O  AASP B 624     3641   3857   3502   -621   -311   -259       O  
ATOM   1383  O  BASP B 624      36.735  54.301  49.910  0.50 30.72           O  
ANISOU 1383  O  BASP B 624     3861   4096   3717   -600   -337   -246       O  
ATOM   1384  CB AASP B 624      35.438  57.013  50.493  0.50 27.40           C  
ANISOU 1384  CB AASP B 624     3567   3520   3326   -630   -218   -257       C  
ATOM   1385  CB BASP B 624      35.576  57.117  50.616  0.50 35.57           C  
ANISOU 1385  CB BASP B 624     4595   4555   4366   -643   -211   -269       C  
ATOM   1386  CG AASP B 624      36.485  58.012  50.958  0.50 27.59           C  
ANISOU 1386  CG AASP B 624     3572   3518   3393   -726   -136   -339       C  
ATOM   1387  CG BASP B 624      34.403  58.064  50.840  0.50 39.87           C  
ANISOU 1387  CG BASP B 624     5216   5032   4902   -610   -184   -242       C  
ATOM   1388  OD1AASP B 624      37.344  57.635  51.780  0.50 26.98           O  
ANISOU 1388  OD1AASP B 624     3401   3522   3327   -776   -169   -410       O  
ATOM   1389  OD1BASP B 624      34.039  58.270  52.029  0.50 45.29           O  
ANISOU 1389  OD1BASP B 624     5873   5742   5593   -627   -214   -276       O  
ATOM   1390  OD2AASP B 624      36.405  59.169  50.505  0.50 29.46           O  
ANISOU 1390  OD2AASP B 624     3889   3656   3649   -746    -36   -334       O  
ATOM   1391  OD2BASP B 624      33.858  58.584  49.836  0.50 42.50           O  
ANISOU 1391  OD2BASP B 624     5637   5296   5217   -557   -133   -186       O  
ATOM   1392  N   VAL B 625      37.454  54.567  52.018  1.00 29.13           N  
ANISOU 1392  N   VAL B 625     3557   3983   3528   -666   -365   -356       N  
ATOM   1393  CA  VAL B 625      38.669  53.790  51.803  1.00 29.61           C  
ANISOU 1393  CA  VAL B 625     3552   4117   3581   -676   -380   -386       C  
ATOM   1394  C   VAL B 625      38.380  52.290  51.928  1.00 27.95           C  
ANISOU 1394  C   VAL B 625     3322   3967   3330   -602   -461   -340       C  
ATOM   1395  O   VAL B 625      38.225  51.746  53.016  1.00 27.31           O  
ANISOU 1395  O   VAL B 625     3205   3948   3225   -573   -511   -354       O  
ATOM   1396  CB  VAL B 625      39.799  54.242  52.742  1.00 31.82           C  
ANISOU 1396  CB  VAL B 625     3746   4470   3873   -740   -364   -494       C  
ATOM   1397  CG1 VAL B 625      41.088  53.455  52.486  1.00 32.58           C  
ANISOU 1397  CG1 VAL B 625     3767   4658   3954   -742   -381   -532       C  
ATOM   1398  CG2 VAL B 625      40.034  55.749  52.599  1.00 32.79           C  
ANISOU 1398  CG2 VAL B 625     3897   4515   4046   -826   -265   -548       C  
ATOM   1399  N   VAL B 626      38.387  51.605  50.785  1.00 26.38           N  
ANISOU 1399  N   VAL B 626     3149   3750   3122   -572   -464   -287       N  
ATOM   1400  CA  VAL B 626      37.995  50.206  50.712  1.00 24.33           C  
ANISOU 1400  CA  VAL B 626     2890   3524   2832   -507   -521   -240       C  
ATOM   1401  C   VAL B 626      38.976  49.334  51.503  1.00 24.37           C  
ANISOU 1401  C   VAL B 626     2826   3626   2807   -488   -556   -276       C  
ATOM   1402  O   VAL B 626      38.559  48.418  52.215  1.00 21.38           O  
ANISOU 1402  O   VAL B 626     2445   3279   2398   -436   -597   -255       O  
ATOM   1403  CB  VAL B 626      37.902  49.797  49.229  1.00 23.54           C  
ANISOU 1403  CB  VAL B 626     2829   3384   2731   -485   -508   -190       C  
ATOM   1404  CG1 VAL B 626      37.628  48.308  49.059  1.00 22.54           C  
ANISOU 1404  CG1 VAL B 626     2700   3287   2577   -430   -554   -153       C  
ATOM   1405  CG2 VAL B 626      36.835  50.600  48.484  1.00 24.05           C  
ANISOU 1405  CG2 VAL B 626     2963   3370   2805   -476   -478   -153       C  
ATOM   1406  N   GLU B 627      40.278  49.647  51.406  1.00 25.94           N  
ANISOU 1406  N   GLU B 627     2970   3874   3011   -526   -533   -333       N  
ATOM   1407  CA  GLU B 627      41.311  48.743  51.890  1.00 27.51           C  
ANISOU 1407  CA  GLU B 627     3102   4181   3170   -489   -567   -366       C  
ATOM   1408  C   GLU B 627      41.155  48.440  53.383  1.00 28.18           C  
ANISOU 1408  C   GLU B 627     3154   4337   3217   -445   -609   -392       C  
ATOM   1409  O   GLU B 627      41.393  47.313  53.806  1.00 27.85           O  
ANISOU 1409  O   GLU B 627     3099   4357   3124   -369   -644   -373       O  
ATOM   1410  CB  GLU B 627      42.698  49.282  51.548  1.00 29.27           C  
ANISOU 1410  CB  GLU B 627     3261   4456   3407   -546   -531   -441       C  
ATOM   1411  CG  GLU B 627      43.826  48.390  52.061  1.00 30.12           C  
ANISOU 1411  CG  GLU B 627     3287   4695   3460   -495   -569   -485       C  
ATOM   1412  CD  GLU B 627      43.755  46.936  51.629  1.00 31.72           C  
ANISOU 1412  CD  GLU B 627     3522   4909   3621   -408   -604   -411       C  
ATOM   1413  OE1 GLU B 627      43.158  46.594  50.570  1.00 31.41           O  
ANISOU 1413  OE1 GLU B 627     3550   4783   3601   -405   -593   -339       O  
ATOM   1414  OE2 GLU B 627      44.299  46.123  52.398  1.00 32.04           O  
ANISOU 1414  OE2 GLU B 627     3520   5050   3602   -335   -641   -429       O  
ATOM   1415  N   ASN B 628      40.755  49.429  54.189  1.00 28.69           N  
ANISOU 1415  N   ASN B 628     3210   4390   3300   -483   -599   -433       N  
ATOM   1416  CA  ASN B 628      40.691  49.238  55.631  1.00 29.96           C  
ANISOU 1416  CA  ASN B 628     3334   4629   3421   -438   -637   -466       C  
ATOM   1417  C   ASN B 628      39.463  48.402  55.993  1.00 27.45           C  
ANISOU 1417  C   ASN B 628     3082   4266   3082   -372   -663   -384       C  
ATOM   1418  O   ASN B 628      39.468  47.645  56.960  1.00 25.72           O  
ANISOU 1418  O   ASN B 628     2852   4109   2812   -298   -692   -378       O  
ATOM   1419  CB  ASN B 628      40.741  50.568  56.372  1.00 31.80           C  
ANISOU 1419  CB  ASN B 628     3531   4870   3681   -505   -615   -546       C  
ATOM   1420  CG  ASN B 628      42.013  51.316  56.054  1.00 36.74           C  
ANISOU 1420  CG  ASN B 628     4084   5544   4331   -580   -576   -644       C  
ATOM   1421  OD1 ASN B 628      43.095  50.710  55.987  1.00 39.10           O  
ANISOU 1421  OD1 ASN B 628     4318   5943   4596   -555   -592   -683       O  
ATOM   1422  ND2 ASN B 628      41.904  52.617  55.831  1.00 38.30           N  
ANISOU 1422  ND2 ASN B 628     4297   5670   4586   -673   -515   -685       N  
ATOM   1423  N   ARG B 629      38.429  48.520  55.165  1.00 25.45           N  
ANISOU 1423  N   ARG B 629     2896   3908   2865   -393   -646   -324       N  
ATOM   1424  CA  ARG B 629      37.265  47.669  55.275  1.00 24.30           C  
ANISOU 1424  CA  ARG B 629     2807   3717   2708   -344   -660   -257       C  
ATOM   1425  C   ARG B 629      37.649  46.244  54.859  1.00 24.30           C  
ANISOU 1425  C   ARG B 629     2818   3738   2676   -286   -668   -218       C  
ATOM   1426  O   ARG B 629      37.305  45.286  55.545  1.00 23.26           O  
ANISOU 1426  O   ARG B 629     2709   3619   2510   -225   -676   -190       O  
ATOM   1427  CB  ARG B 629      36.179  48.411  54.483  1.00 23.68           C  
ANISOU 1427  CB  ARG B 629     2780   3544   2673   -386   -640   -229       C  
ATOM   1428  CG  ARG B 629      34.878  47.662  54.299  1.00 22.51           C  
ANISOU 1428  CG  ARG B 629     2681   3348   2525   -354   -647   -175       C  
ATOM   1429  CD  ARG B 629      33.718  48.498  53.812  1.00 21.64           C  
ANISOU 1429  CD  ARG B 629     2608   3173   2442   -378   -636   -162       C  
ATOM   1430  NE  ARG B 629      34.029  49.334  52.649  1.00 21.61           N  
ANISOU 1430  NE  ARG B 629     2620   3134   2459   -408   -608   -162       N  
ATOM   1431  CZ  ARG B 629      34.241  50.642  52.698  1.00 21.70           C  
ANISOU 1431  CZ  ARG B 629     2637   3120   2489   -447   -578   -188       C  
ATOM   1432  NH1 ARG B 629      34.409  51.251  53.860  1.00 23.54           N  
ANISOU 1432  NH1 ARG B 629     2845   3375   2725   -468   -579   -229       N  
ATOM   1433  NH2 ARG B 629      34.360  51.327  51.585  1.00 21.60           N  
ANISOU 1433  NH2 ARG B 629     2657   3061   2490   -461   -540   -177       N  
ATOM   1434  N   ARG B 630      38.377  46.107  53.743  1.00 24.77           N  
ANISOU 1434  N   ARG B 630     2869   3797   2745   -304   -657   -217       N  
ATOM   1435  CA  ARG B 630      38.860  44.806  53.303  1.00 25.81           C  
ANISOU 1435  CA  ARG B 630     3010   3950   2846   -249   -661   -185       C  
ATOM   1436  C   ARG B 630      39.703  44.158  54.414  1.00 26.87           C  
ANISOU 1436  C   ARG B 630     3109   4183   2918   -176   -679   -207       C  
ATOM   1437  O   ARG B 630      39.464  43.013  54.779  1.00 26.35           O  
ANISOU 1437  O   ARG B 630     3081   4116   2814   -104   -676   -165       O  
ATOM   1438  CB  ARG B 630      39.647  44.891  51.990  1.00 25.80           C  
ANISOU 1438  CB  ARG B 630     2997   3945   2862   -279   -648   -188       C  
ATOM   1439  CG  ARG B 630      39.930  43.509  51.411  1.00 26.46           C  
ANISOU 1439  CG  ARG B 630     3104   4034   2918   -224   -649   -147       C  
ATOM   1440  CD  ARG B 630      41.099  43.443  50.455  1.00 27.81           C  
ANISOU 1440  CD  ARG B 630     3242   4239   3085   -233   -643   -162       C  
ATOM   1441  NE  ARG B 630      42.358  43.731  51.157  1.00 31.25           N  
ANISOU 1441  NE  ARG B 630     3603   4780   3489   -223   -654   -223       N  
ATOM   1442  CZ  ARG B 630      42.946  42.952  52.073  1.00 34.35           C  
ANISOU 1442  CZ  ARG B 630     3970   5261   3819   -143   -674   -235       C  
ATOM   1443  NH1 ARG B 630      42.516  41.722  52.298  1.00 34.52           N  
ANISOU 1443  NH1 ARG B 630     4049   5262   3804    -65   -674   -178       N  
ATOM   1444  NH2 ARG B 630      43.975  43.413  52.762  1.00 36.28           N  
ANISOU 1444  NH2 ARG B 630     4134   5618   4034   -137   -688   -309       N  
ATOM   1445  N   GLN B 631      40.653  44.904  54.994  1.00 26.36           N  
ANISOU 1445  N   GLN B 631     2971   4207   2838   -190   -691   -278       N  
ATOM   1446  CA  GLN B 631      41.479  44.399  56.089  1.00 28.40           C  
ANISOU 1446  CA  GLN B 631     3182   4584   3023   -106   -714   -312       C  
ATOM   1447  C   GLN B 631      40.624  43.954  57.283  1.00 28.19           C  
ANISOU 1447  C   GLN B 631     3198   4550   2962    -39   -720   -279       C  
ATOM   1448  O   GLN B 631      40.877  42.912  57.882  1.00 28.09           O  
ANISOU 1448  O   GLN B 631     3205   4586   2881     66   -722   -252       O  
ATOM   1449  CB  GLN B 631      42.472  45.476  56.548  1.00 31.15           C  
ANISOU 1449  CB  GLN B 631     3432   5033   3371   -150   -724   -417       C  
ATOM   1450  CG  GLN B 631      43.522  44.988  57.547  1.00 34.77           C  
ANISOU 1450  CG  GLN B 631     3819   5649   3741    -54   -755   -473       C  
ATOM   1451  CD  GLN B 631      44.453  43.973  56.928  1.00 38.03           C  
ANISOU 1451  CD  GLN B 631     4222   6119   4109     11   -758   -456       C  
ATOM   1452  OE1 GLN B 631      45.139  44.268  55.948  1.00 41.28           O  
ANISOU 1452  OE1 GLN B 631     4598   6533   4553    -51   -745   -485       O  
ATOM   1453  NE2 GLN B 631      44.432  42.751  57.436  1.00 41.17           N  
ANISOU 1453  NE2 GLN B 631     4664   6549   4431    140   -766   -400       N  
ATOM   1454  N   PHE B 632      39.634  44.760  57.662  1.00 27.65           N  
ANISOU 1454  N   PHE B 632     3147   4423   2934    -91   -717   -281       N  
ATOM   1455  CA  PHE B 632      38.786  44.419  58.786  1.00 27.18           C  
ANISOU 1455  CA  PHE B 632     3127   4353   2846    -35   -717   -252       C  
ATOM   1456  C   PHE B 632      38.046  43.105  58.522  1.00 27.48           C  
ANISOU 1456  C   PHE B 632     3251   4314   2874     16   -688   -170       C  
ATOM   1457  O   PHE B 632      37.905  42.270  59.417  1.00 27.59           O  
ANISOU 1457  O   PHE B 632     3302   4347   2833    107   -673   -139       O  
ATOM   1458  CB  PHE B 632      37.805  45.565  59.032  1.00 28.67           C  
ANISOU 1458  CB  PHE B 632     3322   4482   3088   -111   -716   -268       C  
ATOM   1459  CG  PHE B 632      36.624  45.172  59.920  1.00 29.21           C  
ANISOU 1459  CG  PHE B 632     3447   4507   3145    -70   -707   -224       C  
ATOM   1460  CD1 PHE B 632      36.750  45.152  61.308  1.00 31.47           C  
ANISOU 1460  CD1 PHE B 632     3715   4866   3375     -1   -721   -245       C  
ATOM   1461  CD2 PHE B 632      35.395  44.821  59.359  1.00 30.32           C  
ANISOU 1461  CD2 PHE B 632     3651   4541   3326    -97   -683   -169       C  
ATOM   1462  CE1 PHE B 632      35.672  44.788  62.116  1.00 32.50           C  
ANISOU 1462  CE1 PHE B 632     3902   4952   3495     36   -703   -202       C  
ATOM   1463  CE2 PHE B 632      34.321  44.447  60.163  1.00 30.49           C  
ANISOU 1463  CE2 PHE B 632     3719   4524   3340    -68   -665   -137       C  
ATOM   1464  CZ  PHE B 632      34.462  44.431  61.540  1.00 32.43           C  
ANISOU 1464  CZ  PHE B 632     3957   4830   3534     -2   -672   -149       C  
ATOM   1465  N   ILE B 633      37.541  42.924  57.301  1.00 26.56           N  
ANISOU 1465  N   ILE B 633     3170   4111   2811    -40   -670   -137       N  
ATOM   1466  CA  ILE B 633      36.833  41.696  56.970  1.00 27.10           C  
ANISOU 1466  CA  ILE B 633     3312   4105   2879     -8   -633    -77       C  
ATOM   1467  C   ILE B 633      37.788  40.501  57.090  1.00 29.76           C  
ANISOU 1467  C   ILE B 633     3666   4490   3151     88   -618    -54       C  
ATOM   1468  O   ILE B 633      37.458  39.491  57.719  1.00 28.29           O  
ANISOU 1468  O   ILE B 633     3543   4280   2927    162   -579    -13       O  
ATOM   1469  CB  ILE B 633      36.182  41.797  55.579  1.00 25.89           C  
ANISOU 1469  CB  ILE B 633     3178   3871   2789    -84   -623    -64       C  
ATOM   1470  CG1 ILE B 633      35.053  42.839  55.595  1.00 25.47           C  
ANISOU 1470  CG1 ILE B 633     3123   3771   2784   -151   -631    -78       C  
ATOM   1471  CG2 ILE B 633      35.685  40.434  55.096  1.00 25.54           C  
ANISOU 1471  CG2 ILE B 633     3196   3763   2745    -58   -581    -22       C  
ATOM   1472  CD1 ILE B 633      34.682  43.388  54.228  1.00 24.88           C  
ANISOU 1472  CD1 ILE B 633     3047   3651   2757   -214   -634    -81       C  
ATOM   1473  N   GLU B 634      38.975  40.623  56.494  1.00 30.06           N  
ANISOU 1473  N   GLU B 634     3654   4595   3174     90   -641    -81       N  
ATOM   1474  CA  GLU B 634      39.924  39.525  56.481  1.00 34.10           C  
ANISOU 1474  CA  GLU B 634     4179   5159   3620    187   -630    -61       C  
ATOM   1475  C   GLU B 634      40.334  39.148  57.909  1.00 33.72           C  
ANISOU 1475  C   GLU B 634     4132   5198   3483    307   -631    -63       C  
ATOM   1476  O   GLU B 634      40.453  37.969  58.208  1.00 33.42           O  
ANISOU 1476  O   GLU B 634     4160   5153   3386    410   -592    -14       O  
ATOM   1477  CB  GLU B 634      41.143  39.903  55.645  1.00 39.11           C  
ANISOU 1477  CB  GLU B 634     4742   5864   4253    161   -658   -103       C  
ATOM   1478  CG  GLU B 634      42.243  38.847  55.706  1.00 46.84           C  
ANISOU 1478  CG  GLU B 634     5723   6922   5153    274   -654    -91       C  
ATOM   1479  CD  GLU B 634      43.585  39.302  55.152  1.00 54.74           C  
ANISOU 1479  CD  GLU B 634     6632   8026   6140    258   -686   -151       C  
ATOM   1480  OE1 GLU B 634      44.608  38.712  55.560  1.00 62.54           O  
ANISOU 1480  OE1 GLU B 634     7592   9125   7045    364   -696   -166       O  
ATOM   1481  OE2 GLU B 634      43.614  40.233  54.316  1.00 60.69           O  
ANISOU 1481  OE2 GLU B 634     7345   8753   6963    147   -694   -184       O  
ATOM   1482  N   ASP B 635      40.526  40.145  58.782  1.00 31.28           N  
ANISOU 1482  N   ASP B 635     3757   4969   3161    299   -668   -120       N  
ATOM   1483  CA  ASP B 635      40.961  39.919  60.149  1.00 32.82           C  
ANISOU 1483  CA  ASP B 635     3938   5268   3263    420   -678   -135       C  
ATOM   1484  C   ASP B 635      39.856  39.309  61.016  1.00 33.44           C  
ANISOU 1484  C   ASP B 635     4111   5269   3324    477   -632    -71       C  
ATOM   1485  O   ASP B 635      40.165  38.671  62.026  1.00 30.39           O  
ANISOU 1485  O   ASP B 635     3755   4948   2845    613   -617    -52       O  
ATOM   1486  CB  ASP B 635      41.478  41.203  60.784  1.00 34.30           C  
ANISOU 1486  CB  ASP B 635     4017   5567   3446    383   -729   -230       C  
ATOM   1487  CG  ASP B 635      42.766  41.747  60.181  1.00 35.11           C  
ANISOU 1487  CG  ASP B 635     4017   5774   3550    345   -762   -311       C  
ATOM   1488  OD1 ASP B 635      43.421  40.995  59.453  1.00 36.30           O  
ANISOU 1488  OD1 ASP B 635     4176   5939   3677    382   -754   -289       O  
ATOM   1489  OD2 ASP B 635      43.077  42.932  60.400  1.00 38.78           O  
ANISOU 1489  OD2 ASP B 635     4395   6296   4043    269   -788   -398       O  
ATOM   1490  N   ASN B 636      38.580  39.509  60.648  1.00 31.36           N  
ANISOU 1490  N   ASN B 636     3895   4876   3142    380   -606    -42       N  
ATOM   1491  CA  ASN B 636      37.496  39.189  61.561  1.00 32.39           C  
ANISOU 1491  CA  ASN B 636     4097   4942   3266    412   -563     -1       C  
ATOM   1492  C   ASN B 636      36.587  38.097  61.011  1.00 32.83           C  
ANISOU 1492  C   ASN B 636     4254   4862   3358    398   -487     63       C  
ATOM   1493  O   ASN B 636      35.817  37.521  61.765  1.00 33.44           O  
ANISOU 1493  O   ASN B 636     4406   4881   3419    442   -428    103       O  
ATOM   1494  CB  ASN B 636      36.710  40.438  61.927  1.00 32.50           C  
ANISOU 1494  CB  ASN B 636     4070   4942   3335    322   -595    -40       C  
ATOM   1495  CG  ASN B 636      37.543  41.383  62.755  1.00 33.39           C  
ANISOU 1495  CG  ASN B 636     4093   5189   3404    349   -652   -110       C  
ATOM   1496  OD1 ASN B 636      37.726  41.157  63.948  1.00 35.30           O  
ANISOU 1496  OD1 ASN B 636     4341   5502   3569    455   -652   -110       O  
ATOM   1497  ND2 ASN B 636      38.075  42.435  62.156  1.00 33.49           N  
ANISOU 1497  ND2 ASN B 636     4023   5240   3460    259   -695   -175       N  
ATOM   1498  N   ALA B 637      36.691  37.786  59.721  1.00 33.55           N  
ANISOU 1498  N   ALA B 637     4347   4903   3495    337   -481     68       N  
ATOM   1499  CA  ALA B 637      35.782  36.843  59.095  1.00 36.63           C  
ANISOU 1499  CA  ALA B 637     4818   5168   3930    302   -410    107       C  
ATOM   1500  C   ALA B 637      35.942  35.452  59.698  1.00 40.07           C  
ANISOU 1500  C   ALA B 637     5354   5572   4300    422   -326    164       C  
ATOM   1501  O   ALA B 637      37.056  34.962  59.829  1.00 42.70           O  
ANISOU 1501  O   ALA B 637     5692   5976   4558    526   -330    179       O  
ATOM   1502  CB  ALA B 637      36.040  36.810  57.611  1.00 38.77           C  
ANISOU 1502  CB  ALA B 637     5063   5417   4251    230   -428     94       C  
ATOM   1503  N   VAL B 638      34.824  34.819  60.059  1.00 43.86           N  
ANISOU 1503  N   VAL B 638     5916   5944   4804    410   -242    193       N  
ATOM   1504  CA  VAL B 638      34.835  33.417  60.456  1.00 49.97           C  
ANISOU 1504  CA  VAL B 638     6807   6650   5529    508   -133    250       C  
ATOM   1505  C   VAL B 638      33.957  32.639  59.470  1.00 51.84           C  
ANISOU 1505  C   VAL B 638     7097   6754   5846    412    -55    248       C  
ATOM   1506  O   VAL B 638      32.733  32.712  59.557  1.00 54.64           O  
ANISOU 1506  O   VAL B 638     7466   7031   6264    327    -13    230       O  
ATOM   1507  CB  VAL B 638      34.364  33.200  61.912  1.00 50.23           C  
ANISOU 1507  CB  VAL B 638     6908   6667   5509    595    -73    285       C  
ATOM   1508  CG1 VAL B 638      34.426  31.724  62.296  1.00 51.10           C  
ANISOU 1508  CG1 VAL B 638     7159   6693   5563    709     60    352       C  
ATOM   1509  CG2 VAL B 638      35.145  34.043  62.916  1.00 48.39           C  
ANISOU 1509  CG2 VAL B 638     6609   6579   5197    687   -156    270       C  
ATOM   1510  N   TYR B 639      34.589  31.876  58.561  1.00 54.01           N  
ANISOU 1510  N   TYR B 639     7396   7010   6114    427    -33    260       N  
ATOM   1511  CA  TYR B 639      33.908  31.184  57.469  1.00 59.25           C  
ANISOU 1511  CA  TYR B 639     8092   7568   6854    332     29    241       C  
ATOM   1512  C   TYR B 639      33.419  29.797  57.896  1.00 66.15           C  
ANISOU 1512  C   TYR B 639     9101   8315   7717    376    184    279       C  
ATOM   1513  O   TYR B 639      33.950  28.795  57.425  1.00 70.49           O  
ANISOU 1513  O   TYR B 639     9717   8821   8243    424    246    305       O  
ATOM   1514  CB  TYR B 639      34.864  31.034  56.276  1.00 55.94           C  
ANISOU 1514  CB  TYR B 639     7636   7189   6431    330    -19    233       C  
ATOM   1515  CG  TYR B 639      35.257  32.359  55.644  1.00 54.57           C  
ANISOU 1515  CG  TYR B 639     7338   7114   6283    266   -149    191       C  
ATOM   1516  CD1 TYR B 639      34.393  32.999  54.771  1.00 53.22           C  
ANISOU 1516  CD1 TYR B 639     7110   6917   6194    140   -183    143       C  
ATOM   1517  CD2 TYR B 639      36.467  32.987  55.931  1.00 56.76           C  
ANISOU 1517  CD2 TYR B 639     7555   7511   6499    334   -228    193       C  
ATOM   1518  CE1 TYR B 639      34.710  34.222  54.207  1.00 52.14           C  
ANISOU 1518  CE1 TYR B 639     6879   6855   6078     90   -283    111       C  
ATOM   1519  CE2 TYR B 639      36.799  34.210  55.363  1.00 54.04           C  
ANISOU 1519  CE2 TYR B 639     7107   7239   6185    265   -324    150       C  
ATOM   1520  CZ  TYR B 639      35.916  34.828  54.498  1.00 52.80           C  
ANISOU 1520  CZ  TYR B 639     6913   7039   6110    146   -347    116       C  
ATOM   1521  OH  TYR B 639      36.170  36.043  53.927  1.00 58.76           O  
ANISOU 1521  OH  TYR B 639     7584   7848   6893     84   -424     81       O  
ATOM   1522  N   ALA B 640      32.393  29.737  58.758  1.00 72.90           N  
ANISOU 1522  N   ALA B 640    10001   9104   8592    355    255    281       N  
ATOM   1523  CA  ALA B 640      31.758  28.480  59.146  1.00 75.65           C  
ANISOU 1523  CA  ALA B 640    10483   9312   8947    372    424    307       C  
ATOM   1524  C   ALA B 640      30.388  28.759  59.779  1.00 75.20           C  
ANISOU 1524  C   ALA B 640    10429   9195   8948    289    476    277       C  
ATOM   1525  O   ALA B 640      29.977  27.979  60.674  1.00 73.49           O  
ANISOU 1525  O   ALA B 640    10328   8885   8709    343    613    316       O  
ATOM   1526  CB  ALA B 640      32.657  27.699  60.086  1.00 76.49           C  
ANISOU 1526  CB  ALA B 640    10703   9418   8940    557    496    391       C  
TER    1527      ALA B 640                                                      
HETATM 1528  O   HOH B 641      10.223  44.689  54.582  1.00 19.16           O  
ANISOU 1528  O   HOH B 641     1771   3333   2176   -487   -498   -997       O  
HETATM 1529  O   HOH B 642      11.509  46.657  58.891  1.00 20.62           O  
ANISOU 1529  O   HOH B 642     2198   3266   2369   -443   -493   -680       O  
HETATM 1530  O   HOH B 643       8.629  46.991  54.087  1.00 17.30           O  
HETATM 1531  O   HOH B 644      11.990  40.083  59.635  1.00 19.94           O  
HETATM 1532  O   HOH B 645      24.075  56.873  56.635  1.00 18.50           O  
HETATM 1533  O   HOH B 646      15.391  54.003  53.194  1.00 21.76           O  
HETATM 1534  O   HOH B 647       8.009  43.056  55.065  1.00 20.03           O  
HETATM 1535  O   HOH B 648      21.117  55.920  72.572  1.00 24.01           O  
HETATM 1536  O   HOH B 649      18.404  42.848  61.321  1.00 25.38           O  
HETATM 1537  O   HOH B 650      41.366  47.195  48.741  1.00 26.85           O  
HETATM 1538  O   HOH B 651      30.919  50.741  53.504  1.00 20.05           O  
HETATM 1539  O   HOH B 652      10.849  39.386  62.100  1.00 22.77           O  
HETATM 1540  O   HOH B 653      28.217  63.165  47.740  1.00 22.31           O  
HETATM 1541  O   HOH B 654      19.889  37.076  56.138  1.00 24.83           O  
HETATM 1542  O   HOH B 655      -2.310  34.261  59.945  1.00 28.52           O  
HETATM 1543  O   HOH B 656       9.672  57.461  75.237  1.00 30.17           O  
HETATM 1544  O   HOH B 657      39.342  52.853  48.480  1.00 30.64           O  
HETATM 1545  O   HOH B 658      27.233  65.547  46.302  1.00 29.91           O  
HETATM 1546  O   HOH B 659      16.470  55.259  51.092  1.00 27.99           O  
HETATM 1547  O   HOH B 660      12.196  44.285  70.405  1.00 24.79           O  
HETATM 1548  O   HOH B 661      41.202  51.135  49.093  1.00 26.36           O  
HETATM 1549  O   HOH B 662      11.839  41.934  71.638  1.00 29.25           O  
HETATM 1550  O   HOH B 663      -2.884  40.061  64.288  1.00 32.69           O  
HETATM 1551  O   HOH B 664      -3.035  47.846  67.690  1.00 29.07           O  
HETATM 1552  O   HOH B 665      18.451  39.674  53.108  1.00 29.28           O  
HETATM 1553  O   HOH B 666      -1.787  48.965  58.881  1.00 30.36           O  
HETATM 1554  O   HOH B 667      27.388  68.390  44.078  1.00 35.17           O  
HETATM 1555  O   HOH B 668      29.917  52.270  47.848  1.00 35.14           O  
HETATM 1556  O   HOH B 669      -1.814  40.842  60.816  1.00 29.05           O  
HETATM 1557  O   HOH B 670      37.434  52.546  55.352  1.00 33.84           O  
HETATM 1558  O   HOH B 671      12.801  56.533  77.797  1.00 33.44           O  
HETATM 1559  O   HOH B 672       3.303  51.859  56.382  1.00 31.97           O  
HETATM 1560  O   HOH B 673      20.050  62.649  47.790  1.00 33.51           O  
HETATM 1561  O   HOH B 674       1.117  50.564  55.494  1.00 33.19           O  
HETATM 1562  O   HOH B 675       2.873  36.047  62.821  1.00 27.88           O  
HETATM 1563  O   HOH B 676      19.157  37.264  53.890  1.00 33.34           O  
HETATM 1564  O   HOH B 677      16.764  46.712  63.968  1.00 28.32           O  
HETATM 1565  O   HOH B 678      26.075  65.131  65.636  1.00 29.62           O  
HETATM 1566  O   HOH B 679      15.821  60.925  47.828  1.00 33.55           O  
HETATM 1567  O   HOH B 680      14.286  68.392  63.148  1.00 35.87           O  
HETATM 1568  O   HOH B 681      14.269  67.751  56.933  1.00 41.76           O  
HETATM 1569  O   HOH B 682      -3.413  51.431  68.670  1.00 34.95           O  
HETATM 1570  O   HOH B 683      40.638  40.143  50.964  1.00 31.95           O  
HETATM 1571  O   HOH B 684      17.220  58.271  77.848  1.00 36.50           O  
HETATM 1572  O   HOH B 685      -0.144  42.737  59.919  1.00 33.76           O  
HETATM 1573  O   HOH B 686      16.270  40.570  64.543  1.00 36.68           O  
HETATM 1574  O   HOH B 687       9.832  69.025  62.789  1.00 38.64           O  
HETATM 1575  O   HOH B 688      19.377  71.470  61.997  1.00 39.10           O  
HETATM 1576  O   HOH B 689      -5.584  54.163  66.861  1.00 38.37           O  
HETATM 1577  O   HOH B 690      12.916  46.308  76.501  1.00 39.28           O  
HETATM 1578  O   HOH B 691      18.016  38.709  63.163  1.00 39.88           O  
HETATM 1579  O   HOH B 692      -0.968  35.561  64.650  1.00 33.68           O  
HETATM 1580  O   HOH B 693       1.946  34.218  63.947  1.00 41.97           O  
HETATM 1581  O   HOH B 694      11.410  48.204  76.615  1.00 38.47           O  
HETATM 1582  O   HOH B 695      -1.965  44.817  58.713  1.00 36.21           O  
HETATM 1583  O   HOH B 696      40.981  47.947  59.129  1.00 38.11           O  
HETATM 1584  O   HOH B 697      31.552  52.790  71.936  1.00 33.07           O  
HETATM 1585  O   HOH B 698      35.748  58.235  54.935  1.00 40.09           O  
HETATM 1586  O   HOH B 699      37.366  54.953  55.003  1.00 34.28           O  
HETATM 1587  O   HOH B 700      22.840  64.385  74.795  1.00 40.41           O  
HETATM 1588  O   HOH B 701      24.633  67.100  66.687  1.00 39.50           O  
HETATM 1589  O   HOH B 702       3.374  63.098  68.464  1.00 39.17           O  
HETATM 1590  O   HOH B 703      35.452  60.669  62.852  1.00 39.01           O  
HETATM 1591  O   HOH B 704      22.223  71.358  49.632  1.00 42.94           O  
HETATM 1592  O   HOH B 705       5.430  55.128  51.173  1.00 44.03           O  
HETATM 1593  O   HOH B 706      10.283  38.093  72.604  1.00 42.12           O  
HETATM 1594  O   HOH B 707      14.494  35.064  66.954  1.00 38.20           O  
HETATM 1595  O   HOH B 708      -4.557  40.611  69.238  1.00 36.94           O  
HETATM 1596  O   HOH B 709      29.210  63.200  56.109  1.00 48.02           O  
HETATM 1597  O   HOH B 710       0.975  42.442  77.671  1.00 47.16           O  
HETATM 1598  O   HOH B 711      28.582  65.591  66.246  1.00 52.49           O  
HETATM 1599  O   HOH B 712      -3.835  49.785  60.702  1.00 51.49           O  
HETATM 1600  O   HOH B 713      10.134  66.306  55.863  1.00 51.11           O  
HETATM 1601  O   HOH B 714      44.066  48.283  56.809  1.00 46.12           O  
HETATM 1602  O  AHOH B 715      24.651  72.041  51.263  0.50 18.62           O  
HETATM 1603  O  BHOH B 715      21.401  68.515  47.777  0.50 90.94           O  
HETATM 1604 MN    MN B5081      13.763  43.868  54.304  1.00 21.63          MN  
HETATM 1605  O   HOH B5090      13.909  41.686  53.910  1.00 24.51           O  
HETATM 1606  O   HOH B5091      15.967  43.683  54.858  1.00 17.87           O  
ATOM   1607  N   ASN A  10      18.692  46.309  79.195  1.00 58.96           N  
ANISOU 1607  N   ASN A  10     7797   7907   6699    408   -219     66       N  
ATOM   1608  CA  ASN A  10      19.533  45.665  78.151  1.00 52.84           C  
ANISOU 1608  CA  ASN A  10     7024   7117   5936    392   -218     73       C  
ATOM   1609  C   ASN A  10      20.003  46.721  77.157  1.00 48.87           C  
ANISOU 1609  C   ASN A  10     6433   6658   5476    310   -328     17       C  
ATOM   1610  O   ASN A  10      19.261  47.625  76.784  1.00 42.29           O  
ANISOU 1610  O   ASN A  10     5554   5816   4695    227   -368    -21       O  
ATOM   1611  CB  ASN A  10      18.786  44.534  77.464  1.00 53.94           C  
ANISOU 1611  CB  ASN A  10     7216   7147   6130    331   -110     97       C  
ATOM   1612  CG  ASN A  10      19.740  43.432  77.087  1.00 55.59           C  
ANISOU 1612  CG  ASN A  10     7479   7336   6308    388    -62    137       C  
ATOM   1613  OD1 ASN A  10      20.946  43.563  77.331  1.00 52.24           O  
ANISOU 1613  OD1 ASN A  10     7042   6990   5816    476   -119    144       O  
ATOM   1614  ND2 ASN A  10      19.223  42.351  76.518  1.00 57.14           N  
ANISOU 1614  ND2 ASN A  10     7730   7432   6548    340     45    155       N  
ATOM   1615  N   GLU A  11      21.266  46.621  76.757  1.00 47.18           N  
ANISOU 1615  N   GLU A  11     6200   6494   5233    344   -370     11       N  
ATOM   1616  CA  GLU A  11      21.928  47.730  76.107  1.00 47.88           C  
ANISOU 1616  CA  GLU A  11     6210   6638   5345    288   -468    -46       C  
ATOM   1617  C   GLU A  11      23.034  47.195  75.208  1.00 45.16           C  
ANISOU 1617  C   GLU A  11     5856   6306   4996    291   -479    -43       C  
ATOM   1618  O   GLU A  11      23.358  46.012  75.264  1.00 46.61           O  
ANISOU 1618  O   GLU A  11     6096   6470   5145    355   -418      3       O  
ATOM   1619  CB  GLU A  11      22.419  48.684  77.195  1.00 51.55           C  
ANISOU 1619  CB  GLU A  11     6634   7197   5755    346   -529    -84       C  
ATOM   1620  CG  GLU A  11      23.508  48.107  78.086  1.00 59.60           C  
ANISOU 1620  CG  GLU A  11     7666   8304   6676    482   -527    -73       C  
ATOM   1621  CD  GLU A  11      24.020  49.146  79.069  1.00 64.95           C  
ANISOU 1621  CD  GLU A  11     8284   9093   7303    528   -597   -135       C  
ATOM   1622  OE1 GLU A  11      23.255  49.515  79.987  1.00 63.93           O  
ANISOU 1622  OE1 GLU A  11     8168   8963   7159    552   -588   -132       O  
ATOM   1623  OE2 GLU A  11      25.167  49.614  78.889  1.00 70.67           O  
ANISOU 1623  OE2 GLU A  11     8942   9905   8006    533   -658   -195       O  
ATOM   1624  N   ARG A  12      23.587  48.067  74.362  1.00 40.58           N  
ANISOU 1624  N   ARG A  12     5213   5753   4451    223   -548    -91       N  
ATOM   1625  CA  ARG A  12      24.399  47.615  73.241  1.00 39.00           C  
ANISOU 1625  CA  ARG A  12     5002   5547   4267    198   -554    -90       C  
ATOM   1626  C   ARG A  12      25.408  48.694  72.848  1.00 34.21           C  
ANISOU 1626  C   ARG A  12     4324   5008   3667    162   -630   -152       C  
ATOM   1627  O   ARG A  12      25.022  49.785  72.436  1.00 31.21           O  
ANISOU 1627  O   ARG A  12     3913   4610   3337     84   -661   -188       O  
ATOM   1628  CB  ARG A  12      23.427  47.277  72.097  1.00 40.57           C  
ANISOU 1628  CB  ARG A  12     5221   5651   4540    108   -518    -74       C  
ATOM   1629  CG  ARG A  12      24.053  46.811  70.789  1.00 39.93           C  
ANISOU 1629  CG  ARG A  12     5133   5552   4487     70   -521    -71       C  
ATOM   1630  CD  ARG A  12      24.778  45.483  70.952  1.00 43.48           C  
ANISOU 1630  CD  ARG A  12     5630   6001   4889    149   -470    -29       C  
ATOM   1631  NE  ARG A  12      25.209  44.905  69.672  1.00 46.05           N  
ANISOU 1631  NE  ARG A  12     5956   6296   5245    110   -462    -23       N  
ATOM   1632  CZ  ARG A  12      26.154  43.976  69.534  1.00 46.88           C  
ANISOU 1632  CZ  ARG A  12     6089   6416   5310    172   -439      3       C  
ATOM   1633  NH1 ARG A  12      26.747  43.484  70.591  1.00 45.51           N  
ANISOU 1633  NH1 ARG A  12     5947   6290   5057    287   -419     28       N  
ATOM   1634  NH2 ARG A  12      26.522  43.545  68.340  1.00 49.23           N  
ANISOU 1634  NH2 ARG A  12     6382   6686   5638    131   -436      5       N  
ATOM   1635  N   ASN A  13      26.699  48.373  72.966  1.00 32.76           N  
ANISOU 1635  N   ASN A  13     4115   4900   3430    223   -649   -168       N  
ATOM   1636  CA  ASN A  13      27.769  49.285  72.595  1.00 32.66           C  
ANISOU 1636  CA  ASN A  13     4029   4957   3424    185   -707   -238       C  
ATOM   1637  C   ASN A  13      27.726  49.534  71.088  1.00 30.52           C  
ANISOU 1637  C   ASN A  13     3751   4617   3228     82   -709   -239       C  
ATOM   1638  O   ASN A  13      27.749  48.585  70.307  1.00 31.60           O  
ANISOU 1638  O   ASN A  13     3920   4711   3375     83   -680   -195       O  
ATOM   1639  CB  ASN A  13      29.098  48.705  73.066  1.00 34.61           C  
ANISOU 1639  CB  ASN A  13     4248   5313   3590    285   -723   -257       C  
ATOM   1640  CG  ASN A  13      30.308  49.506  72.647  1.00 36.22           C  
ANISOU 1640  CG  ASN A  13     4365   5597   3799    242   -773   -342       C  
ATOM   1641  OD1 ASN A  13      30.568  49.691  71.458  1.00 37.00           O  
ANISOU 1641  OD1 ASN A  13     4451   5651   3955    159   -774   -349       O  
ATOM   1642  ND2 ASN A  13      31.110  49.940  73.605  1.00 39.54           N  
ANISOU 1642  ND2 ASN A  13     4722   6144   4158    300   -810   -415       N  
ATOM   1643  N   ILE A  14      27.725  50.807  70.678  1.00 29.27           N  
ANISOU 1643  N   ILE A  14     3555   4450   3116      1   -737   -290       N  
ATOM   1644  CA  ILE A  14      27.517  51.154  69.281  1.00 28.42           C  
ANISOU 1644  CA  ILE A  14     3453   4272   3073    -85   -732   -284       C  
ATOM   1645  C   ILE A  14      28.646  50.591  68.417  1.00 28.33           C  
ANISOU 1645  C   ILE A  14     3422   4283   3057    -86   -734   -287       C  
ATOM   1646  O   ILE A  14      28.424  50.174  67.277  1.00 26.36           O  
ANISOU 1646  O   ILE A  14     3197   3975   2843   -121   -717   -254       O  
ATOM   1647  CB  ILE A  14      27.379  52.675  69.093  1.00 29.08           C  
ANISOU 1647  CB  ILE A  14     3514   4337   3197   -156   -747   -336       C  
ATOM   1648  CG1 ILE A  14      26.725  52.997  67.740  1.00 28.55           C  
ANISOU 1648  CG1 ILE A  14     3477   4184   3185   -219   -731   -310       C  
ATOM   1649  CG2 ILE A  14      28.720  53.385  69.271  1.00 28.86           C  
ANISOU 1649  CG2 ILE A  14     3426   4381   3159   -176   -767   -414       C  
ATOM   1650  CD1 ILE A  14      26.393  54.460  67.532  1.00 28.17           C  
ANISOU 1650  CD1 ILE A  14     3433   4099   3171   -273   -728   -344       C  
ATOM   1651  N   THR A  15      29.858  50.600  68.965  1.00 27.02           N  
ANISOU 1651  N   THR A  15     3208   4213   2845    -45   -756   -334       N  
ATOM   1652  CA  THR A  15      31.020  50.088  68.262  1.00 27.63           C  
ANISOU 1652  CA  THR A  15     3258   4331   2910    -37   -761   -345       C  
ATOM   1653  C   THR A  15      30.876  48.584  67.989  1.00 26.86           C  
ANISOU 1653  C   THR A  15     3214   4205   2786     27   -732   -269       C  
ATOM   1654  O   THR A  15      31.094  48.130  66.863  1.00 25.26           O  
ANISOU 1654  O   THR A  15     3024   3962   2611     -4   -720   -246       O  
ATOM   1655  CB  THR A  15      32.272  50.442  69.070  1.00 28.66           C  
ANISOU 1655  CB  THR A  15     3312   4592   2986      3   -793   -427       C  
ATOM   1656  OG1 THR A  15      32.519  51.809  68.740  1.00 29.49           O  
ANISOU 1656  OG1 THR A  15     3372   4689   3144    -96   -800   -501       O  
ATOM   1657  CG2 THR A  15      33.476  49.634  68.634  1.00 29.57           C  
ANISOU 1657  CG2 THR A  15     3397   4775   3062     48   -799   -434       C  
ATOM   1658  N   SER A  16      30.523  47.803  69.020  1.00 26.82           N  
ANISOU 1658  N   SER A  16     3248   4217   2726    118   -712   -232       N  
ATOM   1659  CA  SER A  16      30.284  46.371  68.869  1.00 26.85           C  
ANISOU 1659  CA  SER A  16     3320   4176   2707    178   -662   -160       C  
ATOM   1660  C   SER A  16      29.189  46.111  67.834  1.00 26.39           C  
ANISOU 1660  C   SER A  16     3305   3999   2722     97   -627   -121       C  
ATOM   1661  O   SER A  16      29.313  45.208  66.997  1.00 25.12           O  
ANISOU 1661  O   SER A  16     3174   3796   2573     94   -597    -89       O  
ATOM   1662  CB  SER A  16      29.884  45.747  70.172  1.00 27.19           C  
ANISOU 1662  CB  SER A  16     3411   4235   2686    282   -628   -124       C  
ATOM   1663  OG  SER A  16      30.896  45.914  71.138  1.00 28.95           O  
ANISOU 1663  OG  SER A  16     3590   4585   2826    377   -663   -164       O  
ATOM   1664  N   GLU A  17      28.119  46.915  67.930  1.00 26.14           N  
ANISOU 1664  N   GLU A  17     3272   3924   2734     36   -632   -132       N  
ATOM   1665  CA  GLU A  17      26.961  46.791  67.059  1.00 25.84           C  
ANISOU 1665  CA  GLU A  17     3262   3798   2758    -33   -605   -112       C  
ATOM   1666  C   GLU A  17      27.388  46.993  65.604  1.00 24.98           C  
ANISOU 1666  C   GLU A  17     3131   3671   2690    -93   -623   -124       C  
ATOM   1667  O   GLU A  17      27.043  46.204  64.730  1.00 25.14           O  
ANISOU 1667  O   GLU A  17     3175   3641   2734   -114   -593   -101       O  
ATOM   1668  CB  GLU A  17      25.860  47.749  67.528  1.00 26.11           C  
ANISOU 1668  CB  GLU A  17     3290   3812   2817    -69   -615   -129       C  
ATOM   1669  CG  GLU A  17      24.617  47.774  66.633  1.00 26.99           C  
ANISOU 1669  CG  GLU A  17     3414   3857   2984   -133   -597   -124       C  
ATOM   1670  CD  GLU A  17      23.911  46.447  66.387  1.00 26.69           C  
ANISOU 1670  CD  GLU A  17     3417   3766   2958   -132   -533    -95       C  
ATOM   1671  OE1 GLU A  17      23.843  45.640  67.323  1.00 27.65           O  
ANISOU 1671  OE1 GLU A  17     3577   3881   3048    -79   -487    -68       O  
ATOM   1672  OE2 GLU A  17      23.406  46.219  65.272  1.00 29.23           O  
ANISOU 1672  OE2 GLU A  17     3733   4054   3319   -182   -523   -103       O  
ATOM   1673  N   MET A  18      28.127  48.067  65.337  1.00 23.77           N  
ANISOU 1673  N   MET A  18     2932   3555   2545   -125   -665   -165       N  
ATOM   1674  CA  MET A  18      28.553  48.376  63.988  1.00 22.76           C  
ANISOU 1674  CA  MET A  18     2789   3407   2452   -179   -675   -175       C  
ATOM   1675  C   MET A  18      29.446  47.259  63.433  1.00 23.85           C  
ANISOU 1675  C   MET A  18     2931   3559   2570   -148   -663   -154       C  
ATOM   1676  O   MET A  18      29.242  46.814  62.297  1.00 22.49           O  
ANISOU 1676  O   MET A  18     2776   3344   2427   -177   -649   -135       O  
ATOM   1677  CB  MET A  18      29.263  49.729  63.946  1.00 22.46           C  
ANISOU 1677  CB  MET A  18     2708   3400   2425   -219   -702   -228       C  
ATOM   1678  CG  MET A  18      28.320  50.914  64.096  1.00 22.13           C  
ANISOU 1678  CG  MET A  18     2676   3321   2413   -258   -704   -243       C  
ATOM   1679  SD  MET A  18      27.157  51.059  62.722  1.00 21.49           S  
ANISOU 1679  SD  MET A  18     2630   3162   2373   -295   -689   -212       S  
ATOM   1680  CE  MET A  18      28.362  51.421  61.435  1.00 21.13           C  
ANISOU 1680  CE  MET A  18     2570   3111   2345   -331   -686   -226       C  
ATOM   1681  N  AARG A  19      30.423  46.819  64.237  0.50 24.73           N  
ANISOU 1681  N  AARG A  19     3029   3741   2627    -81   -669   -161       N  
ATOM   1682  N  BARG A  19      30.429  46.828  64.234  0.50 23.44           N  
ANISOU 1682  N  BARG A  19     2865   3578   2464    -82   -669   -161       N  
ATOM   1683  CA AARG A  19      31.392  45.824  63.808  0.50 26.22           C  
ANISOU 1683  CA AARG A  19     3221   3957   2785    -37   -660   -144       C  
ATOM   1684  CA BARG A  19      31.389  45.823  63.812  0.50 23.87           C  
ANISOU 1684  CA BARG A  19     2923   3659   2487    -37   -660   -144       C  
ATOM   1685  C  AARG A  19      30.691  44.508  63.484  0.50 25.85           C  
ANISOU 1685  C  AARG A  19     3241   3840   2743    -15   -607    -87       C  
ATOM   1686  C  BARG A  19      30.668  44.523  63.470  0.50 24.51           C  
ANISOU 1686  C  BARG A  19     3070   3668   2574    -17   -608    -87       C  
ATOM   1687  O  AARG A  19      30.986  43.902  62.457  0.50 25.45           O  
ANISOU 1687  O  AARG A  19     3201   3762   2708    -30   -595    -71       O  
ATOM   1688  O  BARG A  19      30.921  43.946  62.415  0.50 24.22           O  
ANISOU 1688  O  BARG A  19     3044   3603   2556    -35   -595    -72       O  
ATOM   1689  CB AARG A  19      32.493  45.583  64.850  0.50 28.53           C  
ANISOU 1689  CB AARG A  19     3484   4354   3001     54   -676   -165       C  
ATOM   1690  CB BARG A  19      32.466  45.569  64.875  0.50 24.15           C  
ANISOU 1690  CB BARG A  19     2932   3800   2446     55   -676   -164       C  
ATOM   1691  CG AARG A  19      33.433  46.774  65.002  0.50 30.81           C  
ANISOU 1691  CG AARG A  19     3691   4728   3289     21   -722   -244       C  
ATOM   1692  CG BARG A  19      33.416  46.751  65.046  0.50 24.27           C  
ANISOU 1692  CG BARG A  19     2864   3899   2458     24   -721   -243       C  
ATOM   1693  CD AARG A  19      34.499  46.611  66.099  0.50 32.60           C  
ANISOU 1693  CD AARG A  19     3869   5087   3431    116   -746   -288       C  
ATOM   1694  CD BARG A  19      34.401  46.587  66.217  0.50 24.19           C  
ANISOU 1694  CD BARG A  19     2809   4020   2363    122   -745   -284       C  
ATOM   1695  NE AARG A  19      35.224  47.876  66.262  0.50 35.15           N  
ANISOU 1695  NE AARG A  19     4105   5484   3767     59   -781   -384       N  
ATOM   1696  NE BARG A  19      35.127  45.315  66.156  0.50 24.21           N  
ANISOU 1696  NE BARG A  19     2833   4064   2302    221   -730   -248       N  
ATOM   1697  CZ AARG A  19      36.397  48.162  65.707  0.50 38.27           C  
ANISOU 1697  CZ AARG A  19     4433   5944   4163     29   -796   -445       C  
ATOM   1698  CZ BARG A  19      36.357  45.161  65.692  0.50 24.22           C  
ANISOU 1698  CZ BARG A  19     2783   4144   2276    239   -750   -284       C  
ATOM   1699  NH1AARG A  19      37.048  47.226  65.038  0.50 39.18           N  
ANISOU 1699  NH1AARG A  19     4557   6076   4255     69   -790   -415       N  
ATOM   1700  NH1BARG A  19      36.973  43.999  65.789  0.50 24.42           N  
ANISOU 1700  NH1BARG A  19     2834   4215   2230    349   -735   -248       N  
ATOM   1701  NH2AARG A  19      36.906  49.376  65.820  0.50 37.95           N  
ANISOU 1701  NH2AARG A  19     4320   5949   4150    -44   -809   -540       N  
ATOM   1702  NH2BARG A  19      36.973  46.178  65.139  0.50 24.21           N  
ANISOU 1702  NH2BARG A  19     2706   4175   2317    149   -776   -357       N  
ATOM   1703  N   GLU A  20      29.782  44.068  64.364  1.00 25.28           N  
ANISOU 1703  N   GLU A  20     3213   3734   2658     17   -570    -60       N  
ATOM   1704  CA  GLU A  20      29.123  42.783  64.199  1.00 26.26           C  
ANISOU 1704  CA  GLU A  20     3404   3785   2788     34   -500    -16       C  
ATOM   1705  C   GLU A  20      28.079  42.831  63.082  1.00 24.16           C  
ANISOU 1705  C   GLU A  20     3139   3447   2593    -59   -487    -26       C  
ATOM   1706  O   GLU A  20      28.004  41.918  62.272  1.00 24.26           O  
ANISOU 1706  O   GLU A  20     3179   3415   2625    -73   -448    -13       O  
ATOM   1707  CB  GLU A  20      28.488  42.279  65.494  1.00 29.73           C  
ANISOU 1707  CB  GLU A  20     3897   4206   3193     96   -448     12       C  
ATOM   1708  CG  GLU A  20      29.538  41.844  66.511  1.00 34.81           C  
ANISOU 1708  CG  GLU A  20     4557   4924   3747    220   -445     32       C  
ATOM   1709  CD  GLU A  20      29.019  41.632  67.925  1.00 38.70           C  
ANISOU 1709  CD  GLU A  20     5095   5416   4191    296   -404     57       C  
ATOM   1710  OE1 GLU A  20      29.829  41.846  68.837  1.00 40.69           O  
ANISOU 1710  OE1 GLU A  20     5328   5764   4369    391   -435     48       O  
ATOM   1711  OE2 GLU A  20      27.826  41.284  68.114  1.00 44.45           O  
ANISOU 1711  OE2 GLU A  20     5873   6060   4955    263   -342     78       O  
ATOM   1712  N   SER A  21      27.239  43.860  63.043  1.00 22.09           N  
ANISOU 1712  N   SER A  21     2847   3179   2367   -115   -516    -53       N  
ATOM   1713  CA  SER A  21      26.229  43.947  61.995  1.00 21.05           C  
ANISOU 1713  CA  SER A  21     2708   3002   2289   -185   -509    -71       C  
ATOM   1714  C   SER A  21      26.893  44.096  60.618  1.00 20.53           C  
ANISOU 1714  C   SER A  21     2617   2943   2239   -214   -538    -80       C  
ATOM   1715  O   SER A  21      26.525  43.432  59.649  1.00 20.55           O  
ANISOU 1715  O   SER A  21     2627   2913   2267   -241   -514    -84       O  
ATOM   1716  CB  SER A  21      25.251  45.066  62.286  1.00 20.69           C  
ANISOU 1716  CB  SER A  21     2638   2959   2263   -218   -535    -95       C  
ATOM   1717  OG  SER A  21      24.427  44.759  63.406  1.00 20.22           O  
ANISOU 1717  OG  SER A  21     2604   2883   2195   -199   -497    -88       O  
ATOM   1718  N   PHE A  22      27.893  44.965  60.516  1.00 20.52           N  
ANISOU 1718  N   PHE A  22     2585   2986   2226   -210   -584    -90       N  
ATOM   1719  CA  PHE A  22      28.536  45.214  59.233  1.00 21.14           C  
ANISOU 1719  CA  PHE A  22     2643   3069   2321   -238   -605    -97       C  
ATOM   1720  C   PHE A  22      29.255  43.953  58.751  1.00 21.10           C  
ANISOU 1720  C   PHE A  22     2656   3059   2300   -211   -580    -76       C  
ATOM   1721  O   PHE A  22      29.200  43.610  57.567  1.00 20.75           O  
ANISOU 1721  O   PHE A  22     2613   2992   2278   -236   -575    -76       O  
ATOM   1722  CB  PHE A  22      29.499  46.412  59.266  1.00 21.53           C  
ANISOU 1722  CB  PHE A  22     2657   3159   2364   -249   -642   -121       C  
ATOM   1723  CG  PHE A  22      29.837  46.890  57.857  1.00 21.77           C  
ANISOU 1723  CG  PHE A  22     2676   3174   2419   -286   -651   -127       C  
ATOM   1724  CD1 PHE A  22      28.946  47.700  57.147  1.00 22.74           C  
ANISOU 1724  CD1 PHE A  22     2808   3265   2569   -316   -654   -133       C  
ATOM   1725  CD2 PHE A  22      30.978  46.433  57.206  1.00 21.16           C  
ANISOU 1725  CD2 PHE A  22     2589   3119   2334   -280   -652   -124       C  
ATOM   1726  CE1 PHE A  22      29.228  48.091  55.840  1.00 22.71           C  
ANISOU 1726  CE1 PHE A  22     2805   3247   2578   -333   -654   -131       C  
ATOM   1727  CE2 PHE A  22      31.271  46.837  55.919  1.00 21.52           C  
ANISOU 1727  CE2 PHE A  22     2630   3148   2400   -309   -653   -125       C  
ATOM   1728  CZ  PHE A  22      30.397  47.665  55.232  1.00 22.66           C  
ANISOU 1728  CZ  PHE A  22     2787   3255   2566   -333   -652   -127       C  
ATOM   1729  N   LEU A  23      29.941  43.260  59.667  1.00 21.62           N  
ANISOU 1729  N   LEU A  23     2740   3151   2323   -149   -564    -57       N  
ATOM   1730  CA  LEU A  23      30.652  42.055  59.296  1.00 22.50           C  
ANISOU 1730  CA  LEU A  23     2879   3258   2412   -108   -534    -32       C  
ATOM   1731  C   LEU A  23      29.670  41.002  58.789  1.00 22.69           C  
ANISOU 1731  C   LEU A  23     2949   3206   2466   -132   -475    -19       C  
ATOM   1732  O   LEU A  23      29.963  40.305  57.820  1.00 21.10           O  
ANISOU 1732  O   LEU A  23     2757   2984   2274   -140   -458    -14       O  
ATOM   1733  CB  LEU A  23      31.469  41.539  60.475  1.00 24.68           C  
ANISOU 1733  CB  LEU A  23     3172   3582   2620    -16   -522    -12       C  
ATOM   1734  CG  LEU A  23      32.299  40.283  60.204  1.00 26.72           C  
ANISOU 1734  CG  LEU A  23     3469   3843   2840     49   -487     19       C  
ATOM   1735  CD1 LEU A  23      33.352  40.607  59.152  1.00 27.11           C  
ANISOU 1735  CD1 LEU A  23     3469   3935   2895     26   -531     -1       C  
ATOM   1736  CD2 LEU A  23      32.921  39.728  61.496  1.00 28.02           C  
ANISOU 1736  CD2 LEU A  23     3664   4059   2923    167   -466     44       C  
ATOM   1737  N   ASP A  24      28.528  40.859  59.473  1.00 22.58           N  
ANISOU 1737  N   ASP A  24     2959   3153   2465   -143   -437    -21       N  
ATOM   1738  CA  ASP A  24      27.507  39.907  59.061  1.00 24.33           C  
ANISOU 1738  CA  ASP A  24     3214   3306   2722   -180   -370    -29       C  
ATOM   1739  C   ASP A  24      27.036  40.189  57.630  1.00 21.18           C  
ANISOU 1739  C   ASP A  24     2775   2904   2369   -248   -397    -67       C  
ATOM   1740  O   ASP A  24      26.859  39.277  56.824  1.00 20.47           O  
ANISOU 1740  O   ASP A  24     2699   2779   2299   -270   -356    -80       O  
ATOM   1741  CB  ASP A  24      26.312  39.969  60.004  1.00 29.17           C  
ANISOU 1741  CB  ASP A  24     3844   3890   3349   -195   -331    -38       C  
ATOM   1742  CG  ASP A  24      26.507  39.293  61.353  1.00 35.21           C  
ANISOU 1742  CG  ASP A  24     4672   4636   4070   -121   -271      3       C  
ATOM   1743  OD1 ASP A  24      27.530  38.591  61.518  1.00 42.95           O  
ANISOU 1743  OD1 ASP A  24     5691   5623   5005    -51   -250     40       O  
ATOM   1744  OD2 ASP A  24      25.624  39.454  62.219  1.00 41.25           O  
ANISOU 1744  OD2 ASP A  24     5450   5382   4840   -127   -242     -1       O  
ATOM   1745  N   TYR A  25      26.807  41.469  57.319  1.00 18.88           N  
ANISOU 1745  N   TYR A  25     2435   2649   2088   -274   -460    -88       N  
ATOM   1746  CA  TYR A  25      26.394  41.864  55.980  1.00 17.69           C  
ANISOU 1746  CA  TYR A  25     2250   2508   1964   -314   -489   -120       C  
ATOM   1747  C   TYR A  25      27.519  41.566  54.989  1.00 17.17           C  
ANISOU 1747  C   TYR A  25     2182   2452   1889   -303   -504   -105       C  
ATOM   1748  O   TYR A  25      27.285  40.952  53.951  1.00 17.03           O  
ANISOU 1748  O   TYR A  25     2160   2421   1888   -323   -489   -124       O  
ATOM   1749  CB  TYR A  25      25.959  43.335  55.917  1.00 16.87           C  
ANISOU 1749  CB  TYR A  25     2112   2434   1863   -326   -541   -135       C  
ATOM   1750  CG  TYR A  25      25.574  43.779  54.509  1.00 16.15           C  
ANISOU 1750  CG  TYR A  25     1994   2359   1783   -343   -567   -161       C  
ATOM   1751  CD1 TYR A  25      24.427  43.301  53.907  1.00 16.04           C  
ANISOU 1751  CD1 TYR A  25     1961   2348   1786   -365   -549   -205       C  
ATOM   1752  CD2 TYR A  25      26.356  44.669  53.780  1.00 15.94           C  
ANISOU 1752  CD2 TYR A  25     1960   2349   1746   -333   -603   -147       C  
ATOM   1753  CE1 TYR A  25      24.071  43.670  52.617  1.00 16.37           C  
ANISOU 1753  CE1 TYR A  25     1974   2420   1824   -362   -576   -233       C  
ATOM   1754  CE2 TYR A  25      25.991  45.075  52.503  1.00 15.75           C  
ANISOU 1754  CE2 TYR A  25     1921   2340   1722   -330   -620   -164       C  
ATOM   1755  CZ  TYR A  25      24.850  44.577  51.915  1.00 15.73           C  
ANISOU 1755  CZ  TYR A  25     1897   2353   1725   -337   -612   -206       C  
ATOM   1756  OH  TYR A  25      24.452  44.974  50.660  1.00 15.75           O  
ANISOU 1756  OH  TYR A  25     1882   2388   1714   -317   -633   -228       O  
ATOM   1757  N   ALA A  26      28.726  42.050  55.302  1.00 17.70           N  
ANISOU 1757  N   ALA A  26     2244   2550   1930   -273   -534    -81       N  
ATOM   1758  CA  ALA A  26      29.873  41.941  54.408  1.00 17.83           C  
ANISOU 1758  CA  ALA A  26     2252   2586   1937   -263   -552    -70       C  
ATOM   1759  C   ALA A  26      30.106  40.487  54.032  1.00 18.43           C  
ANISOU 1759  C   ALA A  26     2360   2633   2009   -246   -507    -58       C  
ATOM   1760  O   ALA A  26      30.201  40.160  52.860  1.00 17.57           O  
ANISOU 1760  O   ALA A  26     2245   2518   1913   -263   -508    -67       O  
ATOM   1761  CB  ALA A  26      31.100  42.518  55.058  1.00 18.24           C  
ANISOU 1761  CB  ALA A  26     2286   2684   1959   -234   -579    -60       C  
ATOM   1762  N  AMET A  27      30.156  39.620  55.047  0.50 19.41           N  
ANISOU 1762  N  AMET A  27     2526   2738   2112   -208   -461    -36       N  
ATOM   1763  N  BMET A  27      30.174  39.614  55.051  0.50 19.54           N  
ANISOU 1763  N  BMET A  27     2543   2755   2128   -207   -461    -36       N  
ATOM   1764  CA AMET A  27      30.449  38.214  54.840  0.50 20.24           C  
ANISOU 1764  CA AMET A  27     2680   2805   2207   -181   -401    -18       C  
ATOM   1765  CA BMET A  27      30.457  38.200  54.851  0.50 20.48           C  
ANISOU 1765  CA BMET A  27     2711   2835   2236   -180   -401    -17       C  
ATOM   1766  C  AMET A  27      29.380  37.581  53.955  0.50 19.80           C  
ANISOU 1766  C  AMET A  27     2629   2696   2196   -239   -360    -54       C  
ATOM   1767  C  BMET A  27      29.383  37.576  53.961  0.50 19.93           C  
ANISOU 1767  C  BMET A  27     2646   2713   2213   -239   -360    -54       C  
ATOM   1768  O  AMET A  27      29.711  36.826  53.046  0.50 19.89           O  
ANISOU 1768  O  AMET A  27     2652   2691   2214   -244   -340    -58       O  
ATOM   1769  O  BMET A  27      29.709  36.805  53.065  0.50 20.04           O  
ANISOU 1769  O  BMET A  27     2672   2708   2232   -243   -338    -57       O  
ATOM   1770  CB AMET A  27      30.575  37.502  56.188  0.50 21.97           C  
ANISOU 1770  CB AMET A  27     2956   3004   2386   -116   -346     16       C  
ATOM   1771  CB BMET A  27      30.550  37.442  56.184  0.50 22.49           C  
ANISOU 1771  CB BMET A  27     3025   3067   2453   -116   -342     17       C  
ATOM   1772  CG AMET A  27      31.890  37.816  56.862  0.50 23.35           C  
ANISOU 1772  CG AMET A  27     3119   3251   2500    -39   -385     42       C  
ATOM   1773  CG BMET A  27      31.820  37.719  56.981  0.50 24.21           C  
ANISOU 1773  CG BMET A  27     3237   3355   2608    -34   -377     45       C  
ATOM   1774  SD AMET A  27      33.236  37.164  55.854  0.50 26.45           S  
ANISOU 1774  SD AMET A  27     3512   3671   2868     -3   -394     56       S  
ATOM   1775  SD BMET A  27      32.065  36.634  58.407  0.50 29.07           S  
ANISOU 1775  SD BMET A  27     3936   3954   3156     78   -300     94       S  
ATOM   1776  CE AMET A  27      32.590  35.491  56.016  0.50 27.65           C  
ANISOU 1776  CE AMET A  27     3765   3722   3021     23   -278     84       C  
ATOM   1777  CE BMET A  27      31.777  35.051  57.603  0.50 28.25           C  
ANISOU 1777  CE BMET A  27     3913   3749   3074     69   -199    110       C  
ATOM   1778  N   SER A  28      28.115  37.934  54.191  1.00 19.42           N  
ANISOU 1778  N   SER A  28     2565   2635   2179   -285   -351    -89       N  
ATOM   1779  CA  SER A  28      27.005  37.372  53.434  1.00 19.62           C  
ANISOU 1779  CA  SER A  28     2579   2630   2247   -344   -311   -144       C  
ATOM   1780  C   SER A  28      27.071  37.763  51.955  1.00 18.30           C  
ANISOU 1780  C   SER A  28     2361   2502   2089   -366   -365   -176       C  
ATOM   1781  O   SER A  28      26.811  36.952  51.063  1.00 18.77           O  
ANISOU 1781  O   SER A  28     2418   2545   2168   -393   -333   -214       O  
ATOM   1782  CB  SER A  28      25.672  37.766  54.036  1.00 20.23           C  
ANISOU 1782  CB  SER A  28     2636   2703   2347   -382   -297   -183       C  
ATOM   1783  OG  SER A  28      24.606  37.152  53.310  1.00 22.10           O  
ANISOU 1783  OG  SER A  28     2850   2925   2624   -442   -254   -256       O  
ATOM   1784  N   VAL A  29      27.395  39.020  51.687  1.00 17.69           N  
ANISOU 1784  N   VAL A  29     2289   2174   2259      7   -305   -146       N  
ATOM   1785  CA  VAL A  29      27.501  39.474  50.315  1.00 17.22           C  
ANISOU 1785  CA  VAL A  29     2228   2097   2219      1   -300   -155       C  
ATOM   1786  C   VAL A  29      28.647  38.761  49.612  1.00 17.23           C  
ANISOU 1786  C   VAL A  29     2211   2086   2250    -14   -303   -146       C  
ATOM   1787  O   VAL A  29      28.522  38.402  48.451  1.00 17.06           O  
ANISOU 1787  O   VAL A  29     2178   2055   2247    -18   -291   -145       O  
ATOM   1788  CB  VAL A  29      27.671  40.997  50.246  1.00 17.18           C  
ANISOU 1788  CB  VAL A  29     2245   2080   2203      3   -309   -175       C  
ATOM   1789  CG1 VAL A  29      28.061  41.463  48.839  1.00 17.11           C  
ANISOU 1789  CG1 VAL A  29     2235   2052   2216     -4   -306   -181       C  
ATOM   1790  CG2 VAL A  29      26.406  41.686  50.719  1.00 17.23           C  
ANISOU 1790  CG2 VAL A  29     2268   2096   2181     22   -302   -186       C  
ATOM   1791  N   ILE A  30      29.744  38.547  50.340  1.00 17.70           N  
ANISOU 1791  N   ILE A  30     2268   2147   2312    -22   -319   -138       N  
ATOM   1792  CA  ILE A  30      30.948  37.929  49.804  1.00 17.91           C  
ANISOU 1792  CA  ILE A  30     2277   2163   2367    -35   -323   -128       C  
ATOM   1793  C   ILE A  30      30.708  36.452  49.502  1.00 18.26           C  
ANISOU 1793  C   ILE A  30     2301   2210   2428    -34   -308   -111       C  
ATOM   1794  O   ILE A  30      31.062  35.982  48.419  1.00 18.59           O  
ANISOU 1794  O   ILE A  30     2330   2239   2495    -40   -299   -109       O  
ATOM   1795  CB  ILE A  30      32.117  38.137  50.792  1.00 18.01           C  
ANISOU 1795  CB  ILE A  30     2289   2179   2374    -42   -346   -125       C  
ATOM   1796  CG1 ILE A  30      32.559  39.616  50.811  1.00 17.99           C  
ANISOU 1796  CG1 ILE A  30     2304   2168   2363    -48   -361   -145       C  
ATOM   1797  CG2 ILE A  30      33.287  37.194  50.507  1.00 18.07           C  
ANISOU 1797  CG2 ILE A  30     2273   2182   2409    -51   -349   -109       C  
ATOM   1798  CD1 ILE A  30      33.452  39.996  51.991  1.00 18.44           C  
ANISOU 1798  CD1 ILE A  30     2365   2233   2407    -54   -386   -147       C  
ATOM   1799  N   VAL A  31      30.163  35.707  50.477  1.00 18.78           N  
ANISOU 1799  N   VAL A  31     2365   2290   2481    -26   -305    -98       N  
ATOM   1800  CA  VAL A  31      30.141  34.254  50.395  1.00 18.75           C  
ANISOU 1800  CA  VAL A  31     2342   2285   2496    -27   -293    -79       C  
ATOM   1801  C   VAL A  31      28.800  33.799  49.821  1.00 18.79           C  
ANISOU 1801  C   VAL A  31     2344   2291   2502    -23   -272    -81       C  
ATOM   1802  O   VAL A  31      28.711  32.674  49.372  1.00 18.71           O  
ANISOU 1802  O   VAL A  31     2320   2275   2514    -27   -259    -71       O  
ATOM   1803  CB  VAL A  31      30.467  33.476  51.695  1.00 19.92           C  
ANISOU 1803  CB  VAL A  31     2486   2446   2635    -23   -300    -58       C  
ATOM   1804  CG1 VAL A  31      31.747  33.975  52.353  1.00 20.27           C  
ANISOU 1804  CG1 VAL A  31     2533   2494   2676    -27   -324    -56       C  
ATOM   1805  CG2 VAL A  31      29.335  33.455  52.733  1.00 19.80           C  
ANISOU 1805  CG2 VAL A  31     2482   2450   2591    -12   -294    -53       C  
ATOM   1806  N   ALA A  32      27.760  34.642  49.837  1.00 18.66           N  
ANISOU 1806  N   ALA A  32     2341   2283   2464    -16   -268    -95       N  
ATOM   1807  CA  ALA A  32      26.432  34.173  49.467  1.00 18.42           C  
ANISOU 1807  CA  ALA A  32     2305   2259   2433    -11   -249    -96       C  
ATOM   1808  C   ALA A  32      25.638  35.223  48.672  1.00 17.49           C  
ANISOU 1808  C   ALA A  32     2197   2143   2306     -6   -245   -116       C  
ATOM   1809  O   ALA A  32      24.424  35.359  48.869  1.00 17.38           O  
ANISOU 1809  O   ALA A  32     2185   2143   2277      4   -235   -119       O  
ATOM   1810  CB  ALA A  32      25.718  33.752  50.750  1.00 18.56           C  
ANISOU 1810  CB  ALA A  32     2325   2295   2431     -3   -244    -83       C  
ATOM   1811  N   ARG A  33      26.294  35.961  47.750  1.00 16.64           N  
ANISOU 1811  N   ARG A  33     2094   2021   2208    -10   -252   -127       N  
ATOM   1812  CA  ARG A  33      25.561  36.886  46.890  1.00 16.16           C  
ANISOU 1812  CA  ARG A  33     2041   1960   2139     -4   -247   -143       C  
ATOM   1813  C   ARG A  33      26.337  37.292  45.632  1.00 15.56           C  
ANISOU 1813  C   ARG A  33     1965   1868   2080    -12   -249   -150       C  
ATOM   1814  O   ARG A  33      25.911  37.010  44.506  1.00 15.26           O  
ANISOU 1814  O   ARG A  33     1918   1828   2052    -13   -238   -155       O  
ATOM   1815  CB  ARG A  33      25.135  38.142  47.658  1.00 16.47           C  
ANISOU 1815  CB  ARG A  33     2101   2006   2151      9   -254   -153       C  
ATOM   1816  CG  ARG A  33      24.316  39.114  46.813  1.00 16.84           C  
ANISOU 1816  CG  ARG A  33     2157   2052   2190     19   -248   -167       C  
ATOM   1817  CD  ARG A  33      23.717  40.234  47.659  1.00 17.45           C  
ANISOU 1817  CD  ARG A  33     2255   2136   2240     35   -252   -176       C  
ATOM   1818  NE  ARG A  33      22.813  39.703  48.686  1.00 18.23           N  
ANISOU 1818  NE  ARG A  33     2349   2255   2321     44   -244   -170       N  
ATOM   1819  CZ  ARG A  33      22.204  40.389  49.648  1.00 19.27           C  
ANISOU 1819  CZ  ARG A  33     2496   2398   2427     59   -245   -176       C  
ATOM   1820  NH1 ARG A  33      22.299  41.711  49.699  1.00 19.59           N  
ANISOU 1820  NH1 ARG A  33     2558   2428   2455     68   -252   -190       N  
ATOM   1821  NH2 ARG A  33      21.439  39.746  50.520  1.00 19.42           N  
ANISOU 1821  NH2 ARG A  33     2508   2437   2433     66   -236   -166       N  
ATOM   1822  N   ALA A  34      27.457  37.997  45.813  1.00 15.62           N  
ANISOU 1822  N   ALA A  34     1981   1863   2090    -17   -262   -152       N  
ATOM   1823  CA  ALA A  34      28.067  38.762  44.726  1.00 15.67           C  
ANISOU 1823  CA  ALA A  34     1991   1855   2106    -23   -264   -160       C  
ATOM   1824  C   ALA A  34      29.215  38.036  44.033  1.00 15.81           C  
ANISOU 1824  C   ALA A  34     1993   1862   2151    -36   -263   -153       C  
ATOM   1825  O   ALA A  34      29.668  38.515  42.986  1.00 15.88           O  
ANISOU 1825  O   ALA A  34     2003   1860   2170    -40   -260   -158       O  
ATOM   1826  CB  ALA A  34      28.570  40.078  45.260  1.00 15.90           C  
ANISOU 1826  CB  ALA A  34     2040   1876   2124    -22   -278   -168       C  
ATOM   1827  N   LEU A  35      29.727  36.957  44.634  1.00 15.94           N  
ANISOU 1827  N   LEU A  35     1996   1881   2178    -41   -265   -141       N  
ATOM   1828  CA  LEU A  35      30.936  36.335  44.136  1.00 16.40           C  
ANISOU 1828  CA  LEU A  35     2040   1929   2262    -51   -265   -133       C  
ATOM   1829  C   LEU A  35      30.643  34.916  43.668  1.00 16.80           C  
ANISOU 1829  C   LEU A  35     2074   1980   2330    -52   -250   -127       C  
ATOM   1830  O   LEU A  35      29.946  34.155  44.335  1.00 17.41           O  
ANISOU 1830  O   LEU A  35     2147   2065   2402    -48   -246   -120       O  
ATOM   1831  CB  LEU A  35      32.073  36.315  45.157  1.00 16.95           C  
ANISOU 1831  CB  LEU A  35     2107   1999   2336    -57   -281   -124       C  
ATOM   1832  CG  LEU A  35      32.588  37.668  45.658  1.00 17.08           C  
ANISOU 1832  CG  LEU A  35     2139   2013   2340    -60   -298   -132       C  
ATOM   1833  CD1 LEU A  35      33.694  37.409  46.646  1.00 17.14           C  
ANISOU 1833  CD1 LEU A  35     2138   2023   2350    -67   -315   -122       C  
ATOM   1834  CD2 LEU A  35      33.099  38.569  44.551  1.00 17.15           C  
ANISOU 1834  CD2 LEU A  35     2152   2007   2359    -68   -296   -141       C  
ATOM   1835  N   PRO A  36      31.224  34.497  42.521  1.00 16.98           N  
ANISOU 1835  N   PRO A  36     2086   1993   2374    -58   -242   -128       N  
ATOM   1836  CA  PRO A  36      31.037  33.141  42.021  1.00 17.19           C  
ANISOU 1836  CA  PRO A  36     2098   2016   2418    -59   -227   -125       C  
ATOM   1837  C   PRO A  36      31.936  32.145  42.734  1.00 17.16           C  
ANISOU 1837  C   PRO A  36     2081   2006   2432    -62   -230   -108       C  
ATOM   1838  O   PRO A  36      32.994  32.494  43.277  1.00 16.89           O  
ANISOU 1838  O   PRO A  36     2046   1971   2402    -64   -243   -101       O  
ATOM   1839  CB  PRO A  36      31.392  33.296  40.543  1.00 16.98           C  
ANISOU 1839  CB  PRO A  36     2067   1981   2402    -63   -218   -135       C  
ATOM   1840  CG  PRO A  36      32.543  34.264  40.603  1.00 17.22           C  
ANISOU 1840  CG  PRO A  36     2102   2006   2435    -67   -229   -133       C  
ATOM   1841  CD  PRO A  36      32.112  35.281  41.658  1.00 16.81           C  
ANISOU 1841  CD  PRO A  36     2066   1962   2360    -63   -244   -134       C  
ATOM   1842  N   ASP A  37      31.478  30.894  42.704  1.00 17.57           N  
ANISOU 1842  N   ASP A  37     2123   2055   2496    -61   -218   -103       N  
ATOM   1843  CA  ASP A  37      32.272  29.765  43.161  1.00 17.78           C  
ANISOU 1843  CA  ASP A  37     2137   2074   2545    -62   -216    -87       C  
ATOM   1844  C   ASP A  37      33.219  29.349  42.036  1.00 18.13           C  
ANISOU 1844  C   ASP A  37     2170   2103   2613    -65   -208    -91       C  
ATOM   1845  O   ASP A  37      32.818  29.298  40.872  1.00 17.50           O  
ANISOU 1845  O   ASP A  37     2090   2020   2537    -67   -196   -106       O  
ATOM   1846  CB  ASP A  37      31.375  28.618  43.584  1.00 18.01           C  
ANISOU 1846  CB  ASP A  37     2163   2102   2579    -60   -205    -79       C  
ATOM   1847  CG  ASP A  37      32.085  27.515  44.356  1.00 18.69           C  
ANISOU 1847  CG  ASP A  37     2238   2180   2684    -57   -205    -57       C  
ATOM   1848  OD1 ASP A  37      32.899  26.790  43.740  1.00 17.96           O  
ANISOU 1848  OD1 ASP A  37     2135   2073   2618    -58   -197    -54       O  
ATOM   1849  OD2 ASP A  37      31.865  27.455  45.582  1.00 20.20           O  
ANISOU 1849  OD2 ASP A  37     2433   2380   2861    -53   -212    -42       O  
ATOM   1850  N   VAL A  38      34.465  29.006  42.401  1.00 18.43           N  
ANISOU 1850  N   VAL A  38     2197   2136   2668    -64   -214    -77       N  
ATOM   1851  CA  VAL A  38      35.487  28.667  41.417  1.00 18.46           C  
ANISOU 1851  CA  VAL A  38     2189   2129   2696    -66   -205    -79       C  
ATOM   1852  C   VAL A  38      35.103  27.394  40.660  1.00 18.66           C  
ANISOU 1852  C   VAL A  38     2207   2140   2741    -65   -185    -84       C  
ATOM   1853  O   VAL A  38      35.523  27.211  39.514  1.00 18.93           O  
ANISOU 1853  O   VAL A  38     2236   2167   2789    -66   -173    -94       O  
ATOM   1854  CB  VAL A  38      36.868  28.533  42.091  1.00 18.47           C  
ANISOU 1854  CB  VAL A  38     2177   2128   2711    -64   -217    -61       C  
ATOM   1855  CG1 VAL A  38      36.943  27.326  43.030  1.00 18.95           C  
ANISOU 1855  CG1 VAL A  38     2230   2185   2784    -57   -216    -41       C  
ATOM   1856  CG2 VAL A  38      38.011  28.521  41.073  1.00 18.40           C  
ANISOU 1856  CG2 VAL A  38     2155   2111   2724    -66   -210    -64       C  
ATOM   1857  N   ARG A  39      34.326  26.523  41.319  1.00 18.33           N  
ANISOU 1857  N   ARG A  39     2166   2096   2701    -63   -180    -76       N  
ATOM   1858  CA  ARG A  39      34.075  25.169  40.865  1.00 18.30           C  
ANISOU 1858  CA  ARG A  39     2156   2076   2721    -63   -162    -77       C  
ATOM   1859  C   ARG A  39      33.050  25.162  39.736  1.00 17.71           C  
ANISOU 1859  C   ARG A  39     2086   2002   2641    -69   -150   -101       C  
ATOM   1860  O   ARG A  39      33.294  24.509  38.714  1.00 17.27           O  
ANISOU 1860  O   ARG A  39     2026   1934   2604    -70   -136   -113       O  
ATOM   1861  CB  ARG A  39      33.623  24.286  42.042  1.00 18.92           C  
ANISOU 1861  CB  ARG A  39     2234   2152   2804    -60   -162    -57       C  
ATOM   1862  CG  ARG A  39      34.715  24.030  43.076  1.00 19.60           C  
ANISOU 1862  CG  ARG A  39     2313   2237   2899    -52   -172    -31       C  
ATOM   1863  CD  ARG A  39      34.200  23.366  44.360  1.00 20.12           C  
ANISOU 1863  CD  ARG A  39     2380   2304   2960    -47   -173     -9       C  
ATOM   1864  NE  ARG A  39      33.267  24.239  45.076  1.00 20.36           N  
ANISOU 1864  NE  ARG A  39     2423   2355   2958    -50   -184    -11       N  
ATOM   1865  CZ  ARG A  39      32.485  23.869  46.075  1.00 21.08           C  
ANISOU 1865  CZ  ARG A  39     2519   2453   3039    -47   -182      3       C  
ATOM   1866  NH1 ARG A  39      32.563  22.638  46.549  1.00 21.64           N  
ANISOU 1866  NH1 ARG A  39     2583   2510   3129    -44   -172     24       N  
ATOM   1867  NH2 ARG A  39      31.639  24.734  46.604  1.00 20.56           N  
ANISOU 1867  NH2 ARG A  39     2464   2406   2943    -48   -190     -2       N  
ATOM   1868  N   ASP A  40      31.906  25.845  39.920  1.00 17.22           N  
ANISOU 1868  N   ASP A  40     2034   1955   2554    -72   -155   -109       N  
ATOM   1869  CA  ASP A  40      30.864  25.840  38.893  1.00 17.57           C  
ANISOU 1869  CA  ASP A  40     2081   2003   2592    -77   -146   -131       C  
ATOM   1870  C   ASP A  40      30.656  27.205  38.250  1.00 17.63           C  
ANISOU 1870  C   ASP A  40     2097   2026   2575    -76   -153   -145       C  
ATOM   1871  O   ASP A  40      29.808  27.325  37.364  1.00 17.61           O  
ANISOU 1871  O   ASP A  40     2097   2030   2563    -79   -147   -163       O  
ATOM   1872  CB  ASP A  40      29.526  25.333  39.416  1.00 17.83           C  
ANISOU 1872  CB  ASP A  40     2115   2041   2619    -81   -141   -131       C  
ATOM   1873  CG  ASP A  40      28.919  26.077  40.594  1.00 17.95           C  
ANISOU 1873  CG  ASP A  40     2137   2072   2610    -77   -153   -120       C  
ATOM   1874  OD1 ASP A  40      29.505  27.133  41.008  1.00 18.14           O  
ANISOU 1874  OD1 ASP A  40     2169   2105   2619    -72   -167   -114       O  
ATOM   1875  OD2 ASP A  40      27.859  25.591  41.097  1.00 17.38           O  
ANISOU 1875  OD2 ASP A  40     2064   2005   2536    -80   -147   -117       O  
ATOM   1876  N   GLY A  41      31.347  28.246  38.748  1.00 17.06           N  
ANISOU 1876  N   GLY A  41     2031   1960   2492    -72   -166   -136       N  
ATOM   1877  CA  GLY A  41      31.263  29.557  38.131  1.00 16.63           C  
ANISOU 1877  CA  GLY A  41     1987   1915   2418    -71   -172   -147       C  
ATOM   1878  C   GLY A  41      30.003  30.318  38.534  1.00 16.71           C  
ANISOU 1878  C   GLY A  41     2007   1940   2401    -68   -178   -152       C  
ATOM   1879  O   GLY A  41      29.731  31.372  37.994  1.00 16.87           O  
ANISOU 1879  O   GLY A  41     2037   1968   2405    -65   -182   -161       O  
ATOM   1880  N   LEU A  42      29.227  29.817  39.497  1.00 16.86           N  
ANISOU 1880  N   LEU A  42     2025   1964   2417    -67   -179   -145       N  
ATOM   1881  CA  LEU A  42      27.921  30.404  39.762  1.00 16.34           C  
ANISOU 1881  CA  LEU A  42     1967   1914   2328    -63   -181   -151       C  
ATOM   1882  C   LEU A  42      27.893  31.149  41.095  1.00 15.84           C  
ANISOU 1882  C   LEU A  42     1914   1859   2247    -57   -194   -139       C  
ATOM   1883  O   LEU A  42      28.611  30.801  42.039  1.00 15.17           O  
ANISOU 1883  O   LEU A  42     1827   1769   2169    -58   -199   -124       O  
ATOM   1884  CB  LEU A  42      26.852  29.318  39.728  1.00 16.97           C  
ANISOU 1884  CB  LEU A  42     2037   1997   2415    -68   -170   -154       C  
ATOM   1885  CG  LEU A  42      26.708  28.558  38.405  1.00 17.80           C  
ANISOU 1885  CG  LEU A  42     2133   2095   2534    -75   -158   -169       C  
ATOM   1886  CD1 LEU A  42      25.733  27.394  38.535  1.00 17.59           C  
ANISOU 1886  CD1 LEU A  42     2096   2067   2519    -82   -148   -172       C  
ATOM   1887  CD2 LEU A  42      26.290  29.498  37.260  1.00 18.21           C  
ANISOU 1887  CD2 LEU A  42     2190   2159   2568    -71   -160   -187       C  
ATOM   1888  N   LYS A  43      27.034  32.181  41.127  1.00 15.46           N  
ANISOU 1888  N   LYS A  43     1876   1824   2175    -51   -198   -147       N  
ATOM   1889  CA  LYS A  43      26.572  32.847  42.337  1.00 15.69           C  
ANISOU 1889  CA  LYS A  43     1915   1864   2183    -43   -206   -142       C  
ATOM   1890  C   LYS A  43      25.291  32.156  42.775  1.00 15.77           C  
ANISOU 1890  C   LYS A  43     1918   1885   2187    -41   -197   -139       C  
ATOM   1891  O   LYS A  43      24.682  31.438  41.974  1.00 15.60           O  
ANISOU 1891  O   LYS A  43     1886   1864   2177    -47   -186   -146       O  
ATOM   1892  CB  LYS A  43      26.276  34.338  42.110  1.00 15.92           C  
ANISOU 1892  CB  LYS A  43     1960   1899   2191    -35   -213   -152       C  
ATOM   1893  CG  LYS A  43      27.412  35.130  41.447  1.00 16.48           C  
ANISOU 1893  CG  LYS A  43     2037   1957   2267    -38   -220   -155       C  
ATOM   1894  CD  LYS A  43      27.030  36.564  41.116  1.00 16.82           C  
ANISOU 1894  CD  LYS A  43     2097   2002   2291    -30   -224   -165       C  
ATOM   1895  CE  LYS A  43      28.075  37.373  40.405  1.00 16.91           C  
ANISOU 1895  CE  LYS A  43     2114   2000   2309    -34   -228   -167       C  
ATOM   1896  NZ  LYS A  43      27.547  38.741  40.193  1.00 16.92           N  
ANISOU 1896  NZ  LYS A  43     2134   2002   2292    -24   -231   -174       N  
ATOM   1897  N   PRO A  44      24.873  32.293  44.057  1.00 15.90           N  
ANISOU 1897  N   PRO A  44     1940   1912   2189    -35   -200   -129       N  
ATOM   1898  CA  PRO A  44      23.683  31.601  44.539  1.00 15.95           C  
ANISOU 1898  CA  PRO A  44     1939   1931   2192    -35   -189   -125       C  
ATOM   1899  C   PRO A  44      22.428  31.820  43.698  1.00 16.30           C  
ANISOU 1899  C   PRO A  44     1976   1987   2229    -32   -182   -139       C  
ATOM   1900  O   PRO A  44      21.784  30.826  43.372  1.00 15.93           O  
ANISOU 1900  O   PRO A  44     1915   1941   2195    -41   -170   -139       O  
ATOM   1901  CB  PRO A  44      23.522  32.079  45.970  1.00 15.96           C  
ANISOU 1901  CB  PRO A  44     1950   1944   2171    -25   -196   -114       C  
ATOM   1902  CG  PRO A  44      24.945  32.379  46.410  1.00 16.05           C  
ANISOU 1902  CG  PRO A  44     1970   1944   2185    -26   -210   -108       C  
ATOM   1903  CD  PRO A  44      25.583  32.977  45.162  1.00 16.19           C  
ANISOU 1903  CD  PRO A  44     1989   1950   2212    -30   -214   -122       C  
ATOM   1904  N   VAL A  45      22.118  33.067  43.304  1.00 15.80           N  
ANISOU 1904  N   VAL A  45     1924   1932   2147    -22   -187   -151       N  
ATOM   1905  CA  VAL A  45      20.889  33.299  42.565  1.00 16.30           C  
ANISOU 1905  CA  VAL A  45     1981   2011   2203    -17   -181   -162       C  
ATOM   1906  C   VAL A  45      20.888  32.439  41.294  1.00 16.62           C  
ANISOU 1906  C   VAL A  45     2007   2045   2263    -30   -175   -172       C  
ATOM   1907  O   VAL A  45      19.897  31.780  41.011  1.00 16.34           O  
ANISOU 1907  O   VAL A  45     1957   2020   2231    -35   -167   -176       O  
ATOM   1908  CB  VAL A  45      20.578  34.787  42.275  1.00 16.46           C  
ANISOU 1908  CB  VAL A  45     2015   2037   2200     -2   -188   -172       C  
ATOM   1909  CG1 VAL A  45      21.609  35.440  41.361  1.00 16.59           C  
ANISOU 1909  CG1 VAL A  45     2042   2039   2221     -3   -195   -178       C  
ATOM   1910  CG2 VAL A  45      19.163  34.983  41.741  1.00 16.63           C  
ANISOU 1910  CG2 VAL A  45     2027   2079   2210      6   -182   -181       C  
ATOM   1911  N   HIS A  46      22.006  32.405  40.560  1.00 17.29           N  
ANISOU 1911  N   HIS A  46     2096   2114   2361    -35   -178   -175       N  
ATOM   1912  CA  HIS A  46      22.092  31.670  39.313  1.00 18.05           C  
ANISOU 1912  CA  HIS A  46     2181   2205   2473    -45   -172   -186       C  
ATOM   1913  C   HIS A  46      21.994  30.168  39.556  1.00 18.06           C  
ANISOU 1913  C   HIS A  46     2168   2198   2497    -59   -162   -181       C  
ATOM   1914  O   HIS A  46      21.364  29.460  38.772  1.00 17.39           O  
ANISOU 1914  O   HIS A  46     2071   2116   2421    -67   -155   -193       O  
ATOM   1915  CB  HIS A  46      23.367  32.017  38.536  1.00 19.20           C  
ANISOU 1915  CB  HIS A  46     2334   2335   2626    -47   -175   -189       C  
ATOM   1916  CG  HIS A  46      23.496  33.474  38.256  1.00 20.76           C  
ANISOU 1916  CG  HIS A  46     2547   2537   2804    -35   -184   -192       C  
ATOM   1917  ND1 HIS A  46      24.172  34.329  39.101  1.00 22.09           N  
ANISOU 1917  ND1 HIS A  46     2728   2698   2965    -30   -193   -183       N  
ATOM   1918  CD2 HIS A  46      23.015  34.240  37.274  1.00 21.59           C  
ANISOU 1918  CD2 HIS A  46     2655   2652   2895    -28   -184   -202       C  
ATOM   1919  CE1 HIS A  46      24.108  35.554  38.609  1.00 21.64           C  
ANISOU 1919  CE1 HIS A  46     2684   2644   2894    -21   -197   -188       C  
ATOM   1920  NE2 HIS A  46      23.418  35.522  37.498  1.00 20.55           N  
ANISOU 1920  NE2 HIS A  46     2541   2517   2752    -18   -192   -198       N  
ATOM   1921  N   ARG A  47      22.657  29.693  40.619  1.00 17.55           N  
ANISOU 1921  N   ARG A  47     2105   2121   2442    -61   -162   -164       N  
ATOM   1922  CA  ARG A  47      22.665  28.275  40.947  1.00 17.47           C  
ANISOU 1922  CA  ARG A  47     2084   2100   2456    -72   -152   -156       C  
ATOM   1923  C   ARG A  47      21.240  27.828  41.258  1.00 17.10           C  
ANISOU 1923  C   ARG A  47     2025   2066   2404    -76   -144   -156       C  
ATOM   1924  O   ARG A  47      20.782  26.790  40.751  1.00 16.73           O  
ANISOU 1924  O   ARG A  47     1965   2014   2377    -89   -134   -163       O  
ATOM   1925  CB  ARG A  47      23.610  27.931  42.103  1.00 17.76           C  
ANISOU 1925  CB  ARG A  47     2124   2124   2500    -70   -155   -134       C  
ATOM   1926  CG  ARG A  47      23.876  26.447  42.310  1.00 18.14           C  
ANISOU 1926  CG  ARG A  47     2162   2155   2577    -80   -144   -123       C  
ATOM   1927  CD  ARG A  47      24.904  26.186  43.392  1.00 17.91           C  
ANISOU 1927  CD  ARG A  47     2137   2116   2553    -76   -149   -100       C  
ATOM   1928  NE  ARG A  47      26.219  26.723  43.053  1.00 18.20           N  
ANISOU 1928  NE  ARG A  47     2179   2144   2592    -71   -159   -102       N  
ATOM   1929  CZ  ARG A  47      26.805  27.752  43.640  1.00 18.52           C  
ANISOU 1929  CZ  ARG A  47     2229   2192   2614    -64   -173    -97       C  
ATOM   1930  NH1 ARG A  47      26.163  28.442  44.565  1.00 18.80           N  
ANISOU 1930  NH1 ARG A  47     2274   2245   2625    -57   -179    -92       N  
ATOM   1931  NH2 ARG A  47      28.020  28.103  43.281  1.00 18.98           N  
ANISOU 1931  NH2 ARG A  47     2290   2242   2681    -63   -181    -97       N  
ATOM   1932  N   ARG A  48      20.530  28.651  42.031  1.00 16.25           N  
ANISOU 1932  N   ARG A  48     1923   1979   2274    -65   -147   -151       N  
ATOM   1933  CA  ARG A  48      19.180  28.307  42.452  1.00 16.62           C  
ANISOU 1933  CA  ARG A  48     1958   2042   2316    -68   -139   -149       C  
ATOM   1934  C   ARG A  48      18.224  28.341  41.258  1.00 16.32           C  
ANISOU 1934  C   ARG A  48     1908   2017   2277    -72   -136   -170       C  
ATOM   1935  O   ARG A  48      17.289  27.541  41.189  1.00 15.99           O  
ANISOU 1935  O   ARG A  48     1850   1982   2246    -83   -127   -173       O  
ATOM   1936  CB  ARG A  48      18.778  29.241  43.595  1.00 16.72           C  
ANISOU 1936  CB  ARG A  48     1981   2072   2302    -52   -143   -139       C  
ATOM   1937  CG  ARG A  48      19.589  28.976  44.858  1.00 17.11           C  
ANISOU 1937  CG  ARG A  48     2039   2112   2351    -50   -144   -118       C  
ATOM   1938  CD  ARG A  48      19.452  30.110  45.850  1.00 17.24           C  
ANISOU 1938  CD  ARG A  48     2070   2144   2338    -33   -152   -113       C  
ATOM   1939  NE  ARG A  48      19.965  29.705  47.163  1.00 17.82           N  
ANISOU 1939  NE  ARG A  48     2149   2215   2408    -31   -152    -92       N  
ATOM   1940  CZ  ARG A  48      20.336  30.513  48.133  1.00 18.01           C  
ANISOU 1940  CZ  ARG A  48     2189   2246   2409    -19   -161    -86       C  
ATOM   1941  NH1 ARG A  48      20.229  31.814  47.958  1.00 18.13           N  
ANISOU 1941  NH1 ARG A  48     2217   2269   2404     -7   -170   -100       N  
ATOM   1942  NH2 ARG A  48      20.800  30.018  49.260  1.00 18.52           N  
ANISOU 1942  NH2 ARG A  48     2256   2310   2470    -18   -162    -66       N  
ATOM   1943  N   ILE A  49      18.443  29.269  40.317  1.00 16.40           N  
ANISOU 1943  N   ILE A  49     1925   2031   2274    -64   -145   -184       N  
ATOM   1944  CA  ILE A  49      17.581  29.311  39.145  1.00 16.93           C  
ANISOU 1944  CA  ILE A  49     1981   2113   2338    -67   -145   -203       C  
ATOM   1945  C   ILE A  49      17.752  28.011  38.348  1.00 17.37           C  
ANISOU 1945  C   ILE A  49     2024   2155   2420    -86   -138   -214       C  
ATOM   1946  O   ILE A  49      16.778  27.369  37.976  1.00 17.08           O  
ANISOU 1946  O   ILE A  49     1971   2128   2391    -97   -133   -224       O  
ATOM   1947  CB  ILE A  49      17.861  30.552  38.286  1.00 17.05           C  
ANISOU 1947  CB  ILE A  49     2008   2136   2334    -53   -155   -214       C  
ATOM   1948  CG1 ILE A  49      17.312  31.833  38.938  1.00 17.30           C  
ANISOU 1948  CG1 ILE A  49     2050   2184   2340    -33   -160   -208       C  
ATOM   1949  CG2 ILE A  49      17.348  30.401  36.854  1.00 17.32           C  
ANISOU 1949  CG2 ILE A  49     2032   2180   2368    -57   -156   -233       C  
ATOM   1950  CD1 ILE A  49      17.994  33.089  38.419  1.00 17.46           C  
ANISOU 1950  CD1 ILE A  49     2088   2199   2345    -19   -169   -211       C  
ATOM   1951  N   LEU A  50      18.995  27.634  38.065  1.00 17.94           N  
ANISOU 1951  N   LEU A  50     2104   2203   2508    -91   -138   -213       N  
ATOM   1952  CA  LEU A  50      19.265  26.462  37.240  1.00 18.82           C  
ANISOU 1952  CA  LEU A  50     2208   2299   2644   -107   -130   -226       C  
ATOM   1953  C   LEU A  50      18.802  25.179  37.945  1.00 19.42           C  
ANISOU 1953  C   LEU A  50     2271   2364   2743   -122   -119   -217       C  
ATOM   1954  O   LEU A  50      18.262  24.260  37.315  1.00 18.34           O  
ANISOU 1954  O   LEU A  50     2121   2223   2622   -138   -112   -232       O  
ATOM   1955  CB  LEU A  50      20.753  26.450  36.896  1.00 18.67           C  
ANISOU 1955  CB  LEU A  50     2201   2259   2636   -104   -132   -224       C  
ATOM   1956  CG  LEU A  50      21.271  27.661  36.101  1.00 19.21           C  
ANISOU 1956  CG  LEU A  50     2280   2334   2684    -92   -141   -231       C  
ATOM   1957  CD1 LEU A  50      22.736  27.474  35.840  1.00 19.72           C  
ANISOU 1957  CD1 LEU A  50     2352   2378   2764    -92   -139   -227       C  
ATOM   1958  CD2 LEU A  50      20.537  27.900  34.763  1.00 19.47           C  
ANISOU 1958  CD2 LEU A  50     2308   2386   2705    -92   -142   -254       C  
ATOM   1959  N   TYR A  51      18.952  25.141  39.270  1.00 20.28           N  
ANISOU 1959  N   TYR A  51     2384   2468   2852   -117   -116   -193       N  
ATOM   1960  CA  TYR A  51      18.487  24.006  40.049  1.00 21.42           C  
ANISOU 1960  CA  TYR A  51     2518   2603   3016   -130   -104   -180       C  
ATOM   1961  C   TYR A  51      16.957  23.911  40.002  1.00 21.59           C  
ANISOU 1961  C   TYR A  51     2523   2648   3033   -138   -100   -188       C  
ATOM   1962  O   TYR A  51      16.429  22.815  39.843  1.00 21.35           O  
ANISOU 1962  O   TYR A  51     2478   2608   3025   -157    -89   -193       O  
ATOM   1963  CB  TYR A  51      18.999  24.001  41.487  1.00 22.41           C  
ANISOU 1963  CB  TYR A  51     2652   2722   3140   -122   -103   -151       C  
ATOM   1964  CG  TYR A  51      18.511  22.829  42.336  1.00 24.30           C  
ANISOU 1964  CG  TYR A  51     2882   2952   3400   -134    -88   -134       C  
ATOM   1965  CD1 TYR A  51      18.956  21.531  42.110  1.00 25.71           C  
ANISOU 1965  CD1 TYR A  51     3056   3101   3612   -148    -78   -131       C  
ATOM   1966  CD2 TYR A  51      17.629  23.036  43.386  1.00 26.66           C  
ANISOU 1966  CD2 TYR A  51     3176   3269   3683   -130    -84   -118       C  
ATOM   1967  CE1 TYR A  51      18.523  20.470  42.894  1.00 27.88           C  
ANISOU 1967  CE1 TYR A  51     3323   3364   3906   -159    -63   -113       C  
ATOM   1968  CE2 TYR A  51      17.192  21.994  44.183  1.00 28.90           C  
ANISOU 1968  CE2 TYR A  51     3451   3544   3984   -141    -69    -98       C  
ATOM   1969  CZ  TYR A  51      17.643  20.709  43.938  1.00 29.76           C  
ANISOU 1969  CZ  TYR A  51     3556   3622   4128   -156    -59    -95       C  
ATOM   1970  OH  TYR A  51      17.190  19.712  44.745  1.00 33.96           O  
ANISOU 1970  OH  TYR A  51     4080   4144   4677   -167    -43    -74       O  
ATOM   1971  N   GLY A  52      16.248  25.037  40.107  1.00 21.50           N  
ANISOU 1971  N   GLY A  52     2512   2665   2993   -125   -107   -191       N  
ATOM   1972  CA  GLY A  52      14.797  25.033  39.987  1.00 21.68           C  
ANISOU 1972  CA  GLY A  52     2515   2712   3009   -130   -104   -199       C  
ATOM   1973  C   GLY A  52      14.346  24.509  38.627  1.00 22.52           C  
ANISOU 1973  C   GLY A  52     2608   2821   3127   -145   -105   -225       C  
ATOM   1974  O   GLY A  52      13.422  23.704  38.564  1.00 22.38           O  
ANISOU 1974  O   GLY A  52     2571   2808   3124   -163    -97   -231       O  
ATOM   1975  N   LEU A  53      15.015  24.965  37.557  1.00 22.79           N  
ANISOU 1975  N   LEU A  53     2652   2852   3154   -140   -114   -242       N  
ATOM   1976  CA  LEU A  53      14.714  24.507  36.204  1.00 24.09           C  
ANISOU 1976  CA  LEU A  53     2807   3021   3326   -152   -117   -269       C  
ATOM   1977  C   LEU A  53      14.868  22.989  36.137  1.00 25.12           C  
ANISOU 1977  C   LEU A  53     2929   3123   3491   -177   -105   -274       C  
ATOM   1978  O   LEU A  53      14.039  22.303  35.535  1.00 26.17           O  
ANISOU 1978  O   LEU A  53     3045   3262   3635   -195   -103   -293       O  
ATOM   1979  CB  LEU A  53      15.624  25.193  35.185  1.00 24.11           C  
ANISOU 1979  CB  LEU A  53     2825   3021   3316   -141   -126   -281       C  
ATOM   1980  CG  LEU A  53      15.435  26.691  34.964  1.00 24.14           C  
ANISOU 1980  CG  LEU A  53     2837   3049   3286   -118   -137   -280       C  
ATOM   1981  CD1 LEU A  53      16.472  27.185  33.946  1.00 23.93           C  
ANISOU 1981  CD1 LEU A  53     2825   3015   3252   -110   -143   -289       C  
ATOM   1982  CD2 LEU A  53      14.033  27.002  34.483  1.00 25.37           C  
ANISOU 1982  CD2 LEU A  53     2975   3239   3427   -117   -142   -293       C  
ATOM   1983  N   ASN A  54      15.920  22.476  36.780  1.00 25.86           N  
ANISOU 1983  N   ASN A  54     3035   3187   3603   -177    -98   -258       N  
ATOM   1984  CA  ASN A  54      16.217  21.056  36.762  1.00 28.12           C  
ANISOU 1984  CA  ASN A  54     3317   3442   3924   -196    -85   -260       C  
ATOM   1985  C   ASN A  54      15.160  20.293  37.556  1.00 29.78           C  
ANISOU 1985  C   ASN A  54     3512   3654   4150   -212    -74   -249       C  
ATOM   1986  O   ASN A  54      14.635  19.294  37.086  1.00 26.19           O  
ANISOU 1986  O   ASN A  54     3043   3188   3718   -235    -67   -264       O  
ATOM   1987  CB  ASN A  54      17.592  20.741  37.334  1.00 28.13           C  
ANISOU 1987  CB  ASN A  54     3334   3413   3940   -189    -80   -240       C  
ATOM   1988  CG  ASN A  54      18.063  19.363  36.920  1.00 29.87           C  
ANISOU 1988  CG  ASN A  54     3553   3599   4196   -205    -68   -249       C  
ATOM   1989  OD1 ASN A  54      18.262  18.492  37.767  1.00 33.10           O  
ANISOU 1989  OD1 ASN A  54     3962   3984   4629   -211    -57   -229       O  
ATOM   1990  ND2 ASN A  54      18.249  19.136  35.632  1.00 29.94           N  
ANISOU 1990  ND2 ASN A  54     3563   3604   4210   -211    -70   -278       N  
ATOM   1991  N   GLU A  55      14.854  20.789  38.756  1.00 31.87           N  
ANISOU 1991  N   GLU A  55     3777   3932   4402   -202    -72   -223       N  
ATOM   1992  CA  GLU A  55      13.950  20.096  39.651  1.00 36.52           C  
ANISOU 1992  CA  GLU A  55     4351   4521   5004   -215    -59   -207       C  
ATOM   1993  C   GLU A  55      12.563  19.983  39.036  1.00 35.35           C  
ANISOU 1993  C   GLU A  55     4179   4398   4855   -231    -60   -228       C  
ATOM   1994  O   GLU A  55      11.885  19.003  39.290  1.00 35.17           O  
ANISOU 1994  O   GLU A  55     4140   4365   4856   -253    -48   -225       O  
ATOM   1995  CB  GLU A  55      13.838  20.801  40.998  1.00 40.59           C  
ANISOU 1995  CB  GLU A  55     4872   5052   5498   -197    -58   -177       C  
ATOM   1996  CG  GLU A  55      15.017  20.465  41.898  1.00 43.50           C  
ANISOU 1996  CG  GLU A  55     5258   5394   5876   -189    -54   -151       C  
ATOM   1997  CD  GLU A  55      15.162  18.972  42.110  1.00 47.97           C  
ANISOU 1997  CD  GLU A  55     5819   5928   6480   -209    -38   -142       C  
ATOM   1998  OE1 GLU A  55      14.357  18.477  42.919  1.00 55.63           O  
ANISOU 1998  OE1 GLU A  55     6778   6902   7458   -219    -25   -124       O  
ATOM   1999  OE2 GLU A  55      16.038  18.321  41.481  1.00 48.93           O  
ANISOU 1999  OE2 GLU A  55     5947   6020   6624   -215    -37   -151       O  
ATOM   2000  N   GLN A  56      12.183  20.966  38.218  1.00 34.01           N  
ANISOU 2000  N   GLN A  56     4007   4257   4659   -220    -74   -247       N  
ATOM   2001  CA  GLN A  56      10.879  20.974  37.575  1.00 34.67           C  
ANISOU 2001  CA  GLN A  56     4066   4369   4738   -232    -78   -267       C  
ATOM   2002  C   GLN A  56      10.943  20.384  36.162  1.00 32.49           C  
ANISOU 2002  C   GLN A  56     3784   4085   4475   -249    -84   -302       C  
ATOM   2003  O   GLN A  56       9.993  20.523  35.408  1.00 32.55           O  
ANISOU 2003  O   GLN A  56     3774   4120   4474   -257    -92   -323       O  
ATOM   2004  CB  GLN A  56      10.362  22.414  37.615  1.00 35.25           C  
ANISOU 2004  CB  GLN A  56     4138   4480   4774   -207    -90   -265       C  
ATOM   2005  CG  GLN A  56      10.198  22.967  39.028  1.00 39.01           C  
ANISOU 2005  CG  GLN A  56     4620   4965   5237   -191    -83   -235       C  
ATOM   2006  CD  GLN A  56       9.429  22.035  39.941  1.00 42.44           C  
ANISOU 2006  CD  GLN A  56     5036   5397   5692   -209    -66   -219       C  
ATOM   2007  OE1 GLN A  56       8.330  21.575  39.605  1.00 44.45           O  
ANISOU 2007  OE1 GLN A  56     5265   5668   5956   -227    -62   -230       O  
ATOM   2008  NE2 GLN A  56      10.013  21.718  41.090  1.00 45.37           N  
ANISOU 2008  NE2 GLN A  56     5420   5749   6070   -206    -55   -191       N  
ATOM   2009  N   GLY A  57      12.051  19.738  35.791  1.00 31.53           N  
ANISOU 2009  N   GLY A  57     3679   3929   4372   -254    -80   -307       N  
ATOM   2010  CA  GLY A  57      12.150  19.067  34.499  1.00 32.89           C  
ANISOU 2010  CA  GLY A  57     3848   4091   4557   -271    -83   -341       C  
ATOM   2011  C   GLY A  57      11.969  20.013  33.305  1.00 32.51           C  
ANISOU 2011  C   GLY A  57     3799   4075   4477   -259   -100   -365       C  
ATOM   2012  O   GLY A  57      11.441  19.607  32.270  1.00 32.43           O  
ANISOU 2012  O   GLY A  57     3777   4075   4470   -274   -106   -395       O  
ATOM   2013  N   MET A  58      12.457  21.262  33.422  1.00 31.35           N  
ANISOU 2013  N   MET A  58     3667   3943   4302   -231   -109   -352       N  
ATOM   2014  CA  MET A  58      12.375  22.252  32.345  1.00 31.05           C  
ANISOU 2014  CA  MET A  58     3632   3933   4232   -216   -124   -369       C  
ATOM   2015  C   MET A  58      13.596  22.126  31.435  1.00 30.73           C  
ANISOU 2015  C   MET A  58     3610   3872   4193   -212   -125   -383       C  
ATOM   2016  O   MET A  58      14.399  23.058  31.317  1.00 29.52           O  
ANISOU 2016  O   MET A  58     3474   3720   4021   -191   -130   -374       O  
ATOM   2017  CB  MET A  58      12.252  23.670  32.917  1.00 31.57           C  
ANISOU 2017  CB  MET A  58     3704   4021   4267   -188   -131   -348       C  
ATOM   2018  CG  MET A  58      11.254  23.718  34.054  1.00 33.59           C  
ANISOU 2018  CG  MET A  58     3946   4292   4525   -189   -126   -330       C  
ATOM   2019  SD  MET A  58      10.871  25.392  34.570  1.00 33.69           S  
ANISOU 2019  SD  MET A  58     3965   4337   4501   -156   -135   -312       S  
ATOM   2020  CE  MET A  58       9.357  25.105  35.512  1.00 33.98           C  
ANISOU 2020  CE  MET A  58     3973   4397   4542   -165   -127   -302       C  
ATOM   2021  N   THR A  59      13.681  20.970  30.767  1.00 30.37           N  
ANISOU 2021  N   THR A  59     3560   3807   4170   -234   -119   -407       N  
ATOM   2022  CA  THR A  59      14.829  20.590  29.967  1.00 29.90           C  
ANISOU 2022  CA  THR A  59     3517   3725   4119   -233   -116   -421       C  
ATOM   2023  C   THR A  59      14.591  21.071  28.541  1.00 30.01           C  
ANISOU 2023  C   THR A  59     3530   3767   4106   -229   -128   -449       C  
ATOM   2024  O   THR A  59      13.467  21.431  28.186  1.00 31.39           O  
ANISOU 2024  O   THR A  59     3687   3975   4262   -231   -139   -460       O  
ATOM   2025  CB  THR A  59      15.000  19.075  30.082  1.00 30.50           C  
ANISOU 2025  CB  THR A  59     3590   3764   4235   -257   -102   -431       C  
ATOM   2026  OG1 THR A  59      13.747  18.475  29.757  1.00 30.85           O  
ANISOU 2026  OG1 THR A  59     3613   3823   4287   -281   -104   -452       O  
ATOM   2027  CG2 THR A  59      15.412  18.645  31.481  1.00 31.28           C  
ANISOU 2027  CG2 THR A  59     3692   3833   4358   -258    -89   -398       C  
ATOM   2028  N   PRO A  60      15.641  21.096  27.692  1.00 30.57           N  
ANISOU 2028  N   PRO A  60     3616   3826   4172   -221   -126   -461       N  
ATOM   2029  CA  PRO A  60      15.525  21.620  26.324  1.00 30.97           C  
ANISOU 2029  CA  PRO A  60     3669   3904   4193   -213   -137   -485       C  
ATOM   2030  C   PRO A  60      14.500  20.925  25.427  1.00 31.77           C  
ANISOU 2030  C   PRO A  60     3753   4025   4293   -234   -144   -521       C  
ATOM   2031  O   PRO A  60      13.960  21.523  24.506  1.00 30.87           O  
ANISOU 2031  O   PRO A  60     3633   3946   4148   -227   -158   -536       O  
ATOM   2032  CB  PRO A  60      16.972  21.430  25.786  1.00 31.30           C  
ANISOU 2032  CB  PRO A  60     3731   3921   4241   -206   -128   -489       C  
ATOM   2033  CG  PRO A  60      17.853  21.357  27.026  1.00 30.06           C  
ANISOU 2033  CG  PRO A  60     3584   3732   4107   -200   -117   -457       C  
ATOM   2034  CD  PRO A  60      16.998  20.616  28.025  1.00 30.33           C  
ANISOU 2034  CD  PRO A  60     3603   3756   4165   -217   -113   -449       C  
ATOM   2035  N   ASP A  61      14.264  19.642  25.708  1.00 34.69           N  
ANISOU 2035  N   ASP A  61     4114   4369   4698   -260   -135   -533       N  
ATOM   2036  CA  ASP A  61      13.373  18.798  24.933  1.00 38.41           C  
ANISOU 2036  CA  ASP A  61     4568   4850   5175   -285   -140   -570       C  
ATOM   2037  C   ASP A  61      11.921  19.106  25.280  1.00 39.41           C  
ANISOU 2037  C   ASP A  61     4670   5012   5293   -293   -152   -567       C  
ATOM   2038  O   ASP A  61      11.048  18.716  24.517  1.00 41.05           O  
ANISOU 2038  O   ASP A  61     4860   5241   5495   -311   -162   -598       O  
ATOM   2039  CB  ASP A  61      13.669  17.326  25.182  1.00 40.30           C  
ANISOU 2039  CB  ASP A  61     4809   5045   5458   -310   -124   -582       C  
ATOM   2040  CG  ASP A  61      13.555  16.891  26.636  1.00 40.94           C  
ANISOU 2040  CG  ASP A  61     4886   5099   5571   -318   -112   -551       C  
ATOM   2041  OD1 ASP A  61      14.088  17.602  27.506  1.00 39.89           O  
ANISOU 2041  OD1 ASP A  61     4762   4963   5432   -298   -109   -516       O  
ATOM   2042  OD2 ASP A  61      12.938  15.845  26.893  1.00 47.35           O  
ANISOU 2042  OD2 ASP A  61     5684   5894   6413   -346   -105   -561       O  
ATOM   2043  N   LYS A  62      11.675  19.780  26.421  1.00 37.40           N  
ANISOU 2043  N   LYS A  62     4412   4763   5036   -281   -150   -532       N  
ATOM   2044  CA  LYS A  62      10.320  20.063  26.884  1.00 38.29           C  
ANISOU 2044  CA  LYS A  62     4499   4907   5142   -286   -158   -526       C  
ATOM   2045  C   LYS A  62       9.948  21.505  26.550  1.00 34.45           C  
ANISOU 2045  C   LYS A  62     4011   4464   4613   -258   -174   -517       C  
ATOM   2046  O   LYS A  62      10.801  22.310  26.188  1.00 31.25           O  
ANISOU 2046  O   LYS A  62     3627   4059   4187   -234   -176   -509       O  
ATOM   2047  CB  LYS A  62      10.159  19.748  28.381  1.00 41.09           C  
ANISOU 2047  CB  LYS A  62     4849   5241   5523   -292   -144   -495       C  
ATOM   2048  CG  LYS A  62      10.397  18.284  28.758  1.00 44.27           C  
ANISOU 2048  CG  LYS A  62     5251   5601   5970   -321   -128   -501       C  
ATOM   2049  CD  LYS A  62       9.452  17.349  28.011  1.00 49.13           C  
ANISOU 2049  CD  LYS A  62     5844   6224   6600   -353   -132   -537       C  
ATOM   2050  CE  LYS A  62       9.742  15.893  28.200  1.00 54.99           C  
ANISOU 2050  CE  LYS A  62     6589   6919   7387   -382   -116   -547       C  
ATOM   2051  NZ  LYS A  62       9.712  15.519  29.616  1.00 57.13           N  
ANISOU 2051  NZ  LYS A  62     6858   7165   7683   -386   -100   -511       N  
ATOM   2052  N   SER A  63       8.652  21.815  26.619  1.00 31.89           N  
ANISOU 2052  N   SER A  63     3661   4177   4278   -261   -184   -519       N  
ATOM   2053  CA  SER A  63       8.190  23.121  26.179  1.00 32.75           C  
ANISOU 2053  CA  SER A  63     3768   4329   4348   -233   -199   -513       C  
ATOM   2054  C   SER A  63       8.720  24.184  27.137  1.00 31.19           C  
ANISOU 2054  C   SER A  63     3588   4123   4140   -205   -193   -476       C  
ATOM   2055  O   SER A  63       9.123  23.868  28.255  1.00 32.19           O  
ANISOU 2055  O   SER A  63     3721   4220   4288   -209   -180   -456       O  
ATOM   2056  CB  SER A  63       6.702  23.172  26.103  1.00 33.13           C  
ANISOU 2056  CB  SER A  63     3782   4417   4388   -241   -211   -521       C  
ATOM   2057  OG  SER A  63       6.186  22.927  27.402  1.00 33.11           O  
ANISOU 2057  OG  SER A  63     3767   4407   4408   -250   -199   -499       O  
ATOM   2058  N   TYR A  64       8.703  25.438  26.673  1.00 29.79           N  
ANISOU 2058  N   TYR A  64     3418   3973   3928   -176   -204   -469       N  
ATOM   2059  CA  TYR A  64       9.067  26.586  27.473  1.00 29.06           C  
ANISOU 2059  CA  TYR A  64     3342   3878   3822   -148   -201   -438       C  
ATOM   2060  C   TYR A  64       8.087  26.699  28.626  1.00 30.11           C  
ANISOU 2060  C   TYR A  64     3457   4023   3962   -147   -198   -420       C  
ATOM   2061  O   TYR A  64       6.913  26.416  28.448  1.00 28.89           O  
ANISOU 2061  O   TYR A  64     3273   3896   3807   -158   -204   -432       O  
ATOM   2062  CB  TYR A  64       9.008  27.865  26.637  1.00 28.93           C  
ANISOU 2062  CB  TYR A  64     3333   3890   3767   -119   -214   -436       C  
ATOM   2063  CG  TYR A  64      10.120  28.036  25.609  1.00 28.27           C  
ANISOU 2063  CG  TYR A  64     3273   3794   3672   -112   -216   -445       C  
ATOM   2064  CD1 TYR A  64      11.374  28.516  25.982  1.00 25.00           C  
ANISOU 2064  CD1 TYR A  64     2887   3351   3261   -100   -207   -426       C  
ATOM   2065  CD2 TYR A  64       9.906  27.718  24.267  1.00 28.22           C  
ANISOU 2065  CD2 TYR A  64     3261   3811   3652   -119   -226   -472       C  
ATOM   2066  CE1 TYR A  64      12.381  28.678  25.046  1.00 25.53           C  
ANISOU 2066  CE1 TYR A  64     2974   3409   3319    -94   -206   -433       C  
ATOM   2067  CE2 TYR A  64      10.913  27.865  23.324  1.00 27.85           C  
ANISOU 2067  CE2 TYR A  64     3234   3754   3592   -112   -225   -480       C  
ATOM   2068  CZ  TYR A  64      12.150  28.346  23.720  1.00 26.29           C  
ANISOU 2068  CZ  TYR A  64     3063   3526   3399    -99   -214   -459       C  
ATOM   2069  OH  TYR A  64      13.120  28.495  22.784  1.00 25.27           O  
ANISOU 2069  OH  TYR A  64     2952   3390   3258    -93   -211   -466       O  
ATOM   2070  N   LYS A  65       8.586  27.123  29.791  1.00 29.34           N  
ANISOU 2070  N   LYS A  65     3374   3904   3869   -135   -187   -393       N  
ATOM   2071  CA  LYS A  65       7.746  27.269  30.968  1.00 30.68           C  
ANISOU 2071  CA  LYS A  65     3529   4084   4043   -132   -181   -375       C  
ATOM   2072  C   LYS A  65       7.643  28.753  31.313  1.00 27.94           C  
ANISOU 2072  C   LYS A  65     3194   3754   3668    -97   -186   -356       C  
ATOM   2073  O   LYS A  65       8.530  29.534  30.966  1.00 26.27           O  
ANISOU 2073  O   LYS A  65     3007   3532   3441    -79   -190   -351       O  
ATOM   2074  CB  LYS A  65       8.277  26.366  32.090  1.00 34.20           C  
ANISOU 2074  CB  LYS A  65     3981   4494   4519   -150   -165   -361       C  
ATOM   2075  CG  LYS A  65       8.431  24.877  31.695  1.00 39.01           C  
ANISOU 2075  CG  LYS A  65     4582   5081   5160   -184   -159   -380       C  
ATOM   2076  CD  LYS A  65       7.121  24.189  31.294  1.00 42.34           C  
ANISOU 2076  CD  LYS A  65     4969   5528   5590   -206   -163   -400       C  
ATOM   2077  CE  LYS A  65       7.220  22.891  30.525  1.00 47.89           C  
ANISOU 2077  CE  LYS A  65     5665   6214   6318   -239   -161   -428       C  
ATOM   2078  NZ  LYS A  65       8.295  21.992  30.967  1.00 50.13           N  
ANISOU 2078  NZ  LYS A  65     5968   6449   6631   -252   -147   -422       N  
ATOM   2079  N   LYS A  66       6.550  29.130  31.987  1.00 25.21           N  
ANISOU 2079  N   LYS A  66     2829   3434   3316    -88   -185   -345       N  
ATOM   2080  CA  LYS A  66       6.248  30.521  32.290  1.00 25.04           C  
ANISOU 2080  CA  LYS A  66     2815   3431   3267    -54   -188   -330       C  
ATOM   2081  C   LYS A  66       7.304  31.093  33.251  1.00 22.45           C  
ANISOU 2081  C   LYS A  66     2519   3072   2938    -40   -180   -310       C  
ATOM   2082  O   LYS A  66       7.619  30.474  34.268  1.00 21.53           O  
ANISOU 2082  O   LYS A  66     2406   2934   2840    -52   -169   -299       O  
ATOM   2083  CB  LYS A  66       4.837  30.576  32.893  1.00 28.64           C  
ANISOU 2083  CB  LYS A  66     3241   3920   3721    -50   -185   -324       C  
ATOM   2084  CG  LYS A  66       3.699  29.994  32.037  1.00 33.96           C  
ANISOU 2084  CG  LYS A  66     3878   4627   4397    -67   -195   -345       C  
ATOM   2085  CD  LYS A  66       3.492  30.792  30.756  1.00 38.51           C  
ANISOU 2085  CD  LYS A  66     4454   5232   4946    -47   -212   -356       C  
ATOM   2086  CE  LYS A  66       2.133  30.649  30.135  1.00 42.22           C  
ANISOU 2086  CE  LYS A  66     4885   5747   5408    -51   -224   -370       C  
ATOM   2087  NZ  LYS A  66       2.062  29.440  29.329  1.00 44.43           N  
ANISOU 2087  NZ  LYS A  66     5148   6027   5705    -86   -230   -396       N  
ATOM   2088  N   SER A  67       7.873  32.254  32.914  1.00 20.90           N  
ANISOU 2088  N   SER A  67     2347   2873   2722    -14   -187   -304       N  
ATOM   2089  CA  SER A  67       8.915  32.882  33.723  1.00 21.63           C  
ANISOU 2089  CA  SER A  67     2469   2936   2812     -2   -182   -287       C  
ATOM   2090  C   SER A  67       8.433  33.188  35.145  1.00 21.98           C  
ANISOU 2090  C   SER A  67     2512   2984   2854      8   -173   -270       C  
ATOM   2091  O   SER A  67       9.187  33.027  36.092  1.00 21.21           O  
ANISOU 2091  O   SER A  67     2431   2861   2766      4   -165   -259       O  
ATOM   2092  CB  SER A  67       9.440  34.138  33.088  1.00 21.73           C  
ANISOU 2092  CB  SER A  67     2505   2948   2803     23   -190   -285       C  
ATOM   2093  OG  SER A  67      10.105  33.879  31.860  1.00 20.98           O  
ANISOU 2093  OG  SER A  67     2415   2846   2708     14   -196   -297       O  
ATOM   2094  N   ALA A  68       7.166  33.584  35.295  1.00 22.92           N  
ANISOU 2094  N   ALA A  68     2612   3136   2962     22   -173   -269       N  
ATOM   2095  CA  ALA A  68       6.604  33.877  36.604  1.00 23.71           C  
ANISOU 2095  CA  ALA A  68     2708   3242   3058     34   -162   -254       C  
ATOM   2096  C   ALA A  68       6.583  32.643  37.507  1.00 23.66           C  
ANISOU 2096  C   ALA A  68     2690   3224   3074      7   -150   -248       C  
ATOM   2097  O   ALA A  68       6.762  32.791  38.714  1.00 23.47           O  
ANISOU 2097  O   ALA A  68     2677   3192   3049     14   -140   -233       O  
ATOM   2098  CB  ALA A  68       5.216  34.457  36.473  1.00 23.92           C  
ANISOU 2098  CB  ALA A  68     2712   3308   3069     53   -164   -255       C  
ATOM   2099  N  AARG A  69       6.351  31.463  36.923  0.50 23.17           N  
ANISOU 2099  N  AARG A  69     2606   3163   3032    -21   -150   -260       N  
ATOM   2100  N  BARG A  69       6.363  31.453  36.923  0.50 23.59           N  
ANISOU 2100  N  BARG A  69     2661   3217   3087    -22   -150   -260       N  
ATOM   2101  CA AARG A  69       6.267  30.235  37.692  0.50 23.22           C  
ANISOU 2101  CA AARG A  69     2601   3158   3065    -48   -136   -254       C  
ATOM   2102  CA BARG A  69       6.267  30.227  37.699  0.50 24.01           C  
ANISOU 2102  CA BARG A  69     2701   3258   3164    -48   -136   -254       C  
ATOM   2103  C  AARG A  69       7.659  29.841  38.170  0.50 22.73           C  
ANISOU 2103  C  AARG A  69     2566   3056   3015    -56   -132   -245       C  
ATOM   2104  C  BARG A  69       7.664  29.853  38.180  0.50 23.17           C  
ANISOU 2104  C  BARG A  69     2622   3112   3070    -56   -132   -245       C  
ATOM   2105  O  AARG A  69       7.831  29.396  39.302  0.50 23.11           O  
ANISOU 2105  O  AARG A  69     2617   3091   3072    -62   -121   -229       O  
ATOM   2106  O  BARG A  69       7.842  29.426  39.319  0.50 23.56           O  
ANISOU 2106  O  BARG A  69     2675   3148   3128    -61   -121   -229       O  
ATOM   2107  CB AARG A  69       5.597  29.107  36.898  0.50 23.87           C  
ANISOU 2107  CB AARG A  69     2653   3250   3166    -77   -138   -271       C  
ATOM   2108  CB BARG A  69       5.682  28.996  36.987  0.50 25.36           C  
ANISOU 2108  CB BARG A  69     2843   3435   3358    -79   -136   -270       C  
ATOM   2109  CG AARG A  69       4.086  29.273  36.777  0.50 24.90           C  
ANISOU 2109  CG AARG A  69     2749   3423   3289    -73   -138   -275       C  
ATOM   2110  CG BARG A  69       6.657  27.836  36.808  0.50 26.75           C  
ANISOU 2110  CG BARG A  69     3028   3574   3560   -106   -132   -275       C  
ATOM   2111  CD AARG A  69       3.323  28.005  36.375  0.50 24.87           C  
ANISOU 2111  CD AARG A  69     2712   3428   3311   -108   -136   -289       C  
ATOM   2112  CD BARG A  69       6.125  26.399  36.960  0.50 28.40           C  
ANISOU 2112  CD BARG A  69     3213   3778   3801   -141   -122   -279       C  
ATOM   2113  NE AARG A  69       3.393  26.950  37.394  0.50 25.17           N  
ANISOU 2113  NE AARG A  69     2746   3444   3375   -131   -118   -275       N  
ATOM   2114  NE BARG A  69       5.887  25.674  35.706  0.50 29.45           N  
ANISOU 2114  NE BARG A  69     3330   3913   3946   -163   -130   -307       N  
ATOM   2115  CZ AARG A  69       3.087  25.681  37.140  0.50 25.59           C  
ANISOU 2115  CZ AARG A  69     2778   3489   3457   -166   -113   -286       C  
ATOM   2116  CZ BARG A  69       5.941  24.354  35.562  0.50 31.86           C  
ANISOU 2116  CZ BARG A  69     3625   4197   4282   -195   -123   -316       C  
ATOM   2117  NH1AARG A  69       2.600  25.357  35.958  0.50 25.67           N  
ANISOU 2117  NH1AARG A  69     2768   3514   3470   -181   -126   -312       N  
ATOM   2118  NH1BARG A  69       6.460  23.586  36.500  0.50 33.29           N  
ANISOU 2118  NH1BARG A  69     3816   4347   4486   -207   -107   -299       N  
ATOM   2119  NH2AARG A  69       3.248  24.739  38.052  0.50 25.36           N  
ANISOU 2119  NH2AARG A  69     2749   3436   3452   -186    -96   -271       N  
ATOM   2120  NH2BARG A  69       5.517  23.792  34.450  0.50 31.99           N  
ANISOU 2120  NH2BARG A  69     3625   4224   4307   -215   -131   -344       N  
ATOM   2121  N   ILE A  70       8.640  30.026  37.292  1.00 21.80           N  
ANISOU 2121  N   ILE A  70     2466   2921   2896    -55   -142   -255       N  
ATOM   2122  CA  ILE A  70      10.023  29.774  37.621  1.00 21.36           C  
ANISOU 2122  CA  ILE A  70     2435   2829   2851    -61   -140   -248       C  
ATOM   2123  C   ILE A  70      10.461  30.702  38.745  1.00 20.62           C  
ANISOU 2123  C   ILE A  70     2363   2730   2742    -39   -138   -230       C  
ATOM   2124  O   ILE A  70      10.944  30.235  39.768  1.00 21.42           O  
ANISOU 2124  O   ILE A  70     2471   2814   2852    -45   -131   -215       O  
ATOM   2125  CB  ILE A  70      10.886  29.955  36.364  1.00 21.20           C  
ANISOU 2125  CB  ILE A  70     2428   2798   2830    -61   -150   -263       C  
ATOM   2126  CG1 ILE A  70      10.504  28.950  35.282  1.00 22.09           C  
ANISOU 2126  CG1 ILE A  70     2521   2916   2958    -84   -152   -284       C  
ATOM   2127  CG2 ILE A  70      12.363  29.861  36.690  1.00 21.14           C  
ANISOU 2127  CG2 ILE A  70     2444   2756   2831    -63   -149   -254       C  
ATOM   2128  CD1 ILE A  70      11.067  29.286  33.912  1.00 21.74           C  
ANISOU 2128  CD1 ILE A  70     2486   2871   2904    -79   -162   -301       C  
ATOM   2129  N   VAL A  71      10.200  31.997  38.609  1.00 20.27           N  
ANISOU 2129  N   VAL A  71     2328   2701   2673    -13   -145   -230       N  
ATOM   2130  CA  VAL A  71      10.678  32.957  39.598  1.00 20.51           C  
ANISOU 2130  CA  VAL A  71     2382   2723   2687      7   -145   -217       C  
ATOM   2131  C   VAL A  71       9.991  32.685  40.942  1.00 20.87           C  
ANISOU 2131  C   VAL A  71     2419   2780   2731      8   -133   -203       C  
ATOM   2132  O   VAL A  71      10.635  32.640  41.983  1.00 20.59           O  
ANISOU 2132  O   VAL A  71     2399   2729   2696      9   -129   -190       O  
ATOM   2133  CB  VAL A  71      10.455  34.408  39.112  1.00 20.19           C  
ANISOU 2133  CB  VAL A  71     2354   2696   2622     34   -154   -221       C  
ATOM   2134  CG1 VAL A  71      10.621  35.431  40.243  1.00 20.26           C  
ANISOU 2134  CG1 VAL A  71     2384   2701   2614     56   -152   -210       C  
ATOM   2135  CG2 VAL A  71      11.382  34.733  37.937  1.00 19.50           C  
ANISOU 2135  CG2 VAL A  71     2281   2593   2535     34   -164   -230       C  
ATOM   2136  N  AGLY A  72       8.673  32.480  40.901  0.50 20.86           N  
ANISOU 2136  N  AGLY A  72     2391   2807   2728      8   -127   -205       N  
ATOM   2137  CA AGLY A  72       7.911  32.268  42.116  0.50 21.44           C  
ANISOU 2137  CA AGLY A  72     2454   2895   2799     11   -114   -191       C  
ATOM   2138  C  AGLY A  72       8.385  31.023  42.857  0.50 22.00           C  
ANISOU 2138  C  AGLY A  72     2523   2946   2891    -13   -103   -178       C  
ATOM   2139  O  AGLY A  72       8.479  31.015  44.074  0.50 22.34           O  
ANISOU 2139  O  AGLY A  72     2574   2987   2928     -7    -94   -162       O  
ATOM   2140  N  BGLY A  72       8.672  32.477  40.918  0.50 20.98           N  
ANISOU 2140  N  BGLY A  72     2406   2822   2743      8   -127   -205       N  
ATOM   2141  CA BGLY A  72       7.927  32.301  42.152  0.50 21.66           C  
ANISOU 2141  CA BGLY A  72     2482   2922   2825     12   -114   -190       C  
ATOM   2142  C  BGLY A  72       8.420  31.070  42.904  0.50 22.31           C  
ANISOU 2142  C  BGLY A  72     2563   2985   2929    -12   -103   -178       C  
ATOM   2143  O  BGLY A  72       8.573  31.083  44.116  0.50 22.73           O  
ANISOU 2143  O  BGLY A  72     2625   3034   2975     -6    -95   -161       O  
ATOM   2144  N  AASP A  73       8.627  29.953  42.106  0.50 21.87           N  
ANISOU 2144  N  AASP A  73     2495   2915   2900    -39   -104   -186       N  
ATOM   2145  N  BASP A  73       8.634  29.998  42.153  0.50 22.27           N  
ANISOU 2145  N  BASP A  73     2546   2966   2949    -38   -104   -186       N  
ATOM   2146  CA AASP A  73       9.139  28.708  42.651  0.50 22.27           C  
ANISOU 2146  CA AASP A  73     2543   2942   2974    -62    -94   -175       C  
ATOM   2147  CA BASP A  73       9.122  28.741  42.684  0.50 22.71           C  
ANISOU 2147  CA BASP A  73     2600   2999   3030    -61    -94   -175       C  
ATOM   2148  C  AASP A  73      10.505  28.917  43.303  0.50 21.80           C  
ANISOU 2148  C  AASP A  73     2514   2857   2913    -55    -98   -163       C  
ATOM   2149  C  BASP A  73      10.508  28.913  43.302  0.50 22.04           C  
ANISOU 2149  C  BASP A  73     2544   2886   2942    -55    -98   -163       C  
ATOM   2150  O  AASP A  73      10.765  28.408  44.394  0.50 20.99           O  
ANISOU 2150  O  AASP A  73     2416   2745   2815    -58    -88   -144       O  
ATOM   2151  O  BASP A  73      10.769  28.411  44.396  0.50 21.18           O  
ANISOU 2151  O  BASP A  73     2440   2769   2838    -58    -88   -144       O  
ATOM   2152  CB AASP A  73       9.241  27.669  41.546  0.50 22.72           C  
ANISOU 2152  CB AASP A  73     2588   2987   3059    -88    -96   -191       C  
ATOM   2153  CB BASP A  73       9.053  27.693  41.587  0.50 23.42           C  
ANISOU 2153  CB BASP A  73     2673   3079   3146    -87    -95   -190       C  
ATOM   2154  CG AASP A  73       9.757  26.306  41.978  0.50 24.20           C  
ANISOU 2154  CG AASP A  73     2773   3145   3275   -112    -85   -180       C  
ATOM   2155  CG BASP A  73       7.646  27.149  41.312  0.50 25.28           C  
ANISOU 2155  CG BASP A  73     2874   3340   3390   -102    -88   -197       C  
ATOM   2156  OD1AASP A  73       9.011  25.614  42.710  0.50 25.28           O  
ANISOU 2156  OD1AASP A  73     2894   3289   3424   -124    -71   -167       O  
ATOM   2157  OD1BASP A  73       6.657  27.700  41.858  0.50 26.83           O  
ANISOU 2157  OD1BASP A  73     3058   3565   3570    -88    -83   -190       O  
ATOM   2158  OD2AASP A  73      10.924  25.956  41.615  0.50 24.75           O  
ANISOU 2158  OD2AASP A  73     2859   3187   3358   -118    -89   -183       O  
ATOM   2159  OD2BASP A  73       7.519  26.156  40.567  0.50 27.68           O  
ANISOU 2159  OD2BASP A  73     3163   3635   3718   -127    -88   -211       O  
ATOM   2160  N   VAL A  74      11.410  29.532  42.538  1.00 21.48           N  
ANISOU 2160  N   VAL A  74     2491   2803   2866    -47   -111   -174       N  
ATOM   2161  CA  VAL A  74      12.774  29.736  42.999  1.00 20.98           C  
ANISOU 2161  CA  VAL A  74     2453   2715   2803    -43   -117   -165       C  
ATOM   2162  C   VAL A  74      12.767  30.614  44.250  1.00 21.42           C  
ANISOU 2162  C   VAL A  74     2524   2780   2834    -22   -116   -152       C  
ATOM   2163  O   VAL A  74      13.501  30.353  45.217  1.00 21.13           O  
ANISOU 2163  O   VAL A  74     2499   2730   2798    -23   -114   -137       O  
ATOM   2164  CB  VAL A  74      13.651  30.335  41.884  1.00 21.60           C  
ANISOU 2164  CB  VAL A  74     2546   2782   2880    -39   -130   -180       C  
ATOM   2165  CG1 VAL A  74      14.991  30.825  42.421  1.00 21.81           C  
ANISOU 2165  CG1 VAL A  74     2597   2787   2902    -31   -137   -171       C  
ATOM   2166  CG2 VAL A  74      13.874  29.323  40.771  1.00 21.71           C  
ANISOU 2166  CG2 VAL A  74     2548   2783   2918    -60   -129   -193       C  
ATOM   2167  N   MET A  75      11.900  31.631  44.258  1.00 20.89           N  
ANISOU 2167  N   MET A  75     2456   2737   2744     -3   -117   -158       N  
ATOM   2168  CA  MET A  75      11.853  32.563  45.383  1.00 22.80           C  
ANISOU 2168  CA  MET A  75     2714   2987   2960     18   -117   -149       C  
ATOM   2169  C   MET A  75      11.361  31.865  46.661  1.00 21.88           C  
ANISOU 2169  C   MET A  75     2590   2881   2844     15   -102   -130       C  
ATOM   2170  O   MET A  75      11.973  32.016  47.716  1.00 20.84           O  
ANISOU 2170  O   MET A  75     2475   2742   2701     21   -102   -118       O  
ATOM   2171  CB  MET A  75      10.956  33.760  45.044  1.00 24.60           C  
ANISOU 2171  CB  MET A  75     2942   3237   3166     42   -119   -160       C  
ATOM   2172  CG  MET A  75      10.917  34.871  46.077  1.00 28.05           C  
ANISOU 2172  CG  MET A  75     3400   3681   3577     67   -119   -155       C  
ATOM   2173  SD  MET A  75      10.061  36.347  45.483  1.00 34.02           S  
ANISOU 2173  SD  MET A  75     4159   4455   4310     96   -123   -169       S  
ATOM   2174  CE  MET A  75       9.158  35.810  44.031  1.00 35.88           C  
ANISOU 2174  CE  MET A  75     4363   4708   4561     86   -124   -179       C  
ATOM   2175  N   GLY A  76      10.289  31.066  46.548  1.00 21.07           N  
ANISOU 2175  N   GLY A  76     2460   2794   2753      3    -89   -128       N  
ATOM   2176  CA  GLY A  76       9.708  30.372  47.697  1.00 22.05           C  
ANISOU 2176  CA  GLY A  76     2572   2928   2877     -2    -72   -108       C  
ATOM   2177  C   GLY A  76      10.605  29.262  48.245  1.00 21.57           C  
ANISOU 2177  C   GLY A  76     2517   2842   2835    -20    -68    -91       C  
ATOM   2178  O   GLY A  76      10.692  29.093  49.469  1.00 21.37           O  
ANISOU 2178  O   GLY A  76     2499   2820   2799    -15    -59    -71       O  
ATOM   2179  N   LYS A  77      11.272  28.538  47.343  1.00 21.16           N  
ANISOU 2179  N   LYS A  77     2463   2767   2810    -39    -74    -98       N  
ATOM   2180  CA  LYS A  77      11.997  27.349  47.743  1.00 22.39           C  
ANISOU 2180  CA  LYS A  77     2620   2899   2990    -56    -67    -82       C  
ATOM   2181  C   LYS A  77      13.442  27.628  48.138  1.00 21.58           C  
ANISOU 2181  C   LYS A  77     2543   2775   2881    -49    -79    -75       C  
ATOM   2182  O   LYS A  77      13.958  26.924  49.004  1.00 21.56           O  
ANISOU 2182  O   LYS A  77     2545   2761   2885    -53    -74    -54       O  
ATOM   2183  CB  LYS A  77      11.997  26.296  46.633  1.00 24.00           C  
ANISOU 2183  CB  LYS A  77     2807   3085   3227    -81    -65    -93       C  
ATOM   2184  CG  LYS A  77      10.654  25.646  46.381  1.00 26.32           C  
ANISOU 2184  CG  LYS A  77     3073   3394   3534    -97    -52    -96       C  
ATOM   2185  CD  LYS A  77      10.734  24.449  45.435  1.00 29.66           C  
ANISOU 2185  CD  LYS A  77     3482   3795   3993   -124    -49   -107       C  
ATOM   2186  CE  LYS A  77       9.435  23.711  45.355  1.00 34.21           C  
ANISOU 2186  CE  LYS A  77     4028   4386   4585   -144    -35   -108       C  
ATOM   2187  NZ  LYS A  77       9.339  22.846  44.176  1.00 38.01           N  
ANISOU 2187  NZ  LYS A  77     4495   4851   5094   -169    -36   -129       N  
ATOM   2188  N   TYR A  78      14.114  28.580  47.473  1.00 20.83           N  
ANISOU 2188  N   TYR A  78     2463   2675   2777    -38    -96    -92       N  
ATOM   2189  CA  TYR A  78      15.564  28.643  47.568  1.00 20.73           C  
ANISOU 2189  CA  TYR A  78     2468   2640   2768    -38   -107    -88       C  
ATOM   2190  C   TYR A  78      16.120  30.050  47.805  1.00 20.42           C  
ANISOU 2190  C   TYR A  78     2451   2605   2701    -18   -122    -95       C  
ATOM   2191  O   TYR A  78      17.200  30.180  48.379  1.00 20.03           O  
ANISOU 2191  O   TYR A  78     2418   2544   2649    -15   -131    -87       O  
ATOM   2192  CB  TYR A  78      16.211  28.080  46.296  1.00 21.60           C  
ANISOU 2192  CB  TYR A  78     2574   2728   2905    -53   -112   -101       C  
ATOM   2193  CG  TYR A  78      15.648  26.759  45.788  1.00 22.23           C  
ANISOU 2193  CG  TYR A  78     2632   2800   3014    -74    -99   -102       C  
ATOM   2194  CD1 TYR A  78      15.708  25.600  46.552  1.00 22.66           C  
ANISOU 2194  CD1 TYR A  78     2681   2843   3087    -85    -86    -81       C  
ATOM   2195  CD2 TYR A  78      15.085  26.673  44.527  1.00 23.05           C  
ANISOU 2195  CD2 TYR A  78     2723   2907   3127    -83    -99   -123       C  
ATOM   2196  CE1 TYR A  78      15.201  24.394  46.086  1.00 23.55           C  
ANISOU 2196  CE1 TYR A  78     2776   2945   3229   -106    -73    -82       C  
ATOM   2197  CE2 TYR A  78      14.588  25.472  44.045  1.00 24.87           C  
ANISOU 2197  CE2 TYR A  78     2935   3129   3384   -104    -88   -127       C  
ATOM   2198  CZ  TYR A  78      14.636  24.329  44.830  1.00 24.97           C  
ANISOU 2198  CZ  TYR A  78     2943   3128   3418   -117    -75   -107       C  
ATOM   2199  OH  TYR A  78      14.110  23.156  44.346  1.00 27.17           O  
ANISOU 2199  OH  TYR A  78     3203   3395   3725   -139    -63   -112       O  
ATOM   2200  N   HIS A  79      15.457  31.099  47.305  1.00 19.95           N  
ANISOU 2200  N   HIS A  79     2394   2561   2625     -5   -126   -111       N  
ATOM   2201  CA  HIS A  79      16.078  32.408  47.211  1.00 19.58           C  
ANISOU 2201  CA  HIS A  79     2368   2510   2559     10   -141   -122       C  
ATOM   2202  C   HIS A  79      15.150  33.476  47.768  1.00 20.17           C  
ANISOU 2202  C   HIS A  79     2450   2608   2605     31   -138   -126       C  
ATOM   2203  O   HIS A  79      14.405  34.124  47.011  1.00 20.37           O  
ANISOU 2203  O   HIS A  79     2471   2645   2625     40   -138   -139       O  
ATOM   2204  CB  HIS A  79      16.477  32.705  45.764  1.00 19.22           C  
ANISOU 2204  CB  HIS A  79     2323   2454   2526      5   -149   -139       C  
ATOM   2205  CG  HIS A  79      17.450  33.804  45.592  1.00 18.80           C  
ANISOU 2205  CG  HIS A  79     2292   2389   2463     14   -163   -146       C  
ATOM   2206  ND1 HIS A  79      18.765  33.636  45.974  1.00 18.83           N  
ANISOU 2206  ND1 HIS A  79     2306   2373   2474      8   -171   -139       N  
ATOM   2207  CD2 HIS A  79      17.366  35.038  45.052  1.00 19.00           C  
ANISOU 2207  CD2 HIS A  79     2329   2415   2473     28   -170   -158       C  
ATOM   2208  CE1 HIS A  79      19.449  34.726  45.654  1.00 18.59           C  
ANISOU 2208  CE1 HIS A  79     2293   2334   2435     15   -183   -148       C  
ATOM   2209  NE2 HIS A  79      18.624  35.600  45.113  1.00 18.35           N  
ANISOU 2209  NE2 HIS A  79     2266   2315   2392     27   -182   -159       N  
ATOM   2210  N   PRO A  80      15.244  33.744  49.093  1.00 20.91           N  
ANISOU 2210  N   PRO A  80     2557   2709   2680     41   -137   -115       N  
ATOM   2211  CA  PRO A  80      14.338  34.675  49.762  1.00 21.44           C  
ANISOU 2211  CA  PRO A  80     2630   2797   2717     63   -132   -119       C  
ATOM   2212  C   PRO A  80      14.710  36.131  49.527  1.00 21.10           C  
ANISOU 2212  C   PRO A  80     2610   2748   2658     80   -145   -135       C  
ATOM   2213  O   PRO A  80      15.034  36.861  50.453  1.00 20.82           O  
ANISOU 2213  O   PRO A  80     2595   2714   2601     92   -150   -136       O  
ATOM   2214  CB  PRO A  80      14.481  34.271  51.251  1.00 21.89           C  
ANISOU 2214  CB  PRO A  80     2693   2862   2761     65   -126   -101       C  
ATOM   2215  CG  PRO A  80      15.930  33.884  51.388  1.00 21.15           C  
ANISOU 2215  CG  PRO A  80     2611   2746   2679     53   -140    -94       C  
ATOM   2216  CD  PRO A  80      16.236  33.192  50.041  1.00 20.77           C  
ANISOU 2216  CD  PRO A  80     2548   2681   2664     35   -141    -99       C  
ATOM   2217  N   HIS A  81      14.606  36.553  48.268  1.00 20.75           N  
ANISOU 2217  N   HIS A  81     2562   2698   2623     80   -150   -148       N  
ATOM   2218  CA  HIS A  81      14.952  37.903  47.880  1.00 20.20           C  
ANISOU 2218  CA  HIS A  81     2514   2619   2541     95   -161   -162       C  
ATOM   2219  C   HIS A  81      13.920  38.365  46.853  1.00 21.22           C  
ANISOU 2219  C   HIS A  81     2632   2762   2670    106   -157   -172       C  
ATOM   2220  O   HIS A  81      13.019  37.604  46.491  1.00 22.29           O  
ANISOU 2220  O   HIS A  81     2742   2913   2813    100   -147   -169       O  
ATOM   2221  CB  HIS A  81      16.408  37.933  47.393  1.00 19.30           C  
ANISOU 2221  CB  HIS A  81     2412   2478   2442     81   -175   -164       C  
ATOM   2222  CG  HIS A  81      17.396  37.434  48.394  1.00 18.74           C  
ANISOU 2222  CG  HIS A  81     2349   2399   2373     71   -180   -154       C  
ATOM   2223  ND1 HIS A  81      17.742  38.120  49.542  1.00 18.77           N  
ANISOU 2223  ND1 HIS A  81     2373   2403   2355     81   -187   -154       N  
ATOM   2224  CD2 HIS A  81      18.057  36.264  48.454  1.00 18.58           C  
ANISOU 2224  CD2 HIS A  81     2318   2370   2372     52   -180   -142       C  
ATOM   2225  CE1 HIS A  81      18.612  37.396  50.240  1.00 18.60           C  
ANISOU 2225  CE1 HIS A  81     2352   2376   2339     69   -192   -142       C  
ATOM   2226  NE2 HIS A  81      18.812  36.249  49.602  1.00 17.95           N  
ANISOU 2226  NE2 HIS A  81     2251   2288   2283     52   -187   -133       N  
ATOM   2227  N  AGLY A  82      14.087  39.581  46.322  0.50 21.56           N  
ANISOU 2227  N  AGLY A  82     2692   2796   2703    121   -164   -183       N  
ATOM   2228  N  BGLY A  82      14.084  39.621  46.424  0.50 21.43           N  
ANISOU 2228  N  BGLY A  82     2677   2780   2686    122   -164   -182       N  
ATOM   2229  CA AGLY A  82      13.119  40.169  45.409  0.50 21.64           C  
ANISOU 2229  CA AGLY A  82     2694   2819   2709    136   -161   -190       C  
ATOM   2230  CA BGLY A  82      13.188  40.277  45.492  0.50 21.41           C  
ANISOU 2230  CA BGLY A  82     2669   2789   2678    137   -162   -190       C  
ATOM   2231  C  AGLY A  82      13.053  39.456  44.053  0.50 21.86           C  
ANISOU 2231  C  AGLY A  82     2702   2849   2756    121   -163   -192       C  
ATOM   2232  C  BGLY A  82      13.134  39.556  44.146  0.50 21.67           C  
ANISOU 2232  C  BGLY A  82     2681   2823   2731    122   -163   -192       C  
ATOM   2233  O  AGLY A  82      14.044  38.905  43.566  0.50 20.57           O  
ANISOU 2233  O  AGLY A  82     2540   2668   2610    101   -169   -191       O  
ATOM   2234  O  BGLY A  82      14.149  39.150  43.576  0.50 20.34           O  
ANISOU 2234  O  BGLY A  82     2515   2635   2578    104   -170   -192       O  
ATOM   2235  N  AASP A  83      11.865  39.546  43.437  0.50 22.32           N  
ANISOU 2235  N  AASP A  83     2741   2929   2809    132   -158   -195       N  
ATOM   2236  N  BASP A  83      11.909  39.461  43.638  0.50 21.98           N  
ANISOU 2236  N  BASP A  83     2699   2886   2767    130   -157   -194       N  
ATOM   2237  CA AASP A  83      11.546  38.919  42.164  0.50 22.58           C  
ANISOU 2237  CA AASP A  83     2753   2971   2856    120   -159   -200       C  
ATOM   2238  CA BASP A  83      11.608  38.741  42.417  0.50 22.17           C  
ANISOU 2238  CA BASP A  83     2700   2918   2805    117   -158   -198       C  
ATOM   2239  C  AASP A  83      12.434  39.501  41.075  0.50 22.37           C  
ANISOU 2239  C  AASP A  83     2741   2925   2832    120   -170   -206       C  
ATOM   2240  C  BASP A  83      12.352  39.402  41.254  0.50 22.13           C  
ANISOU 2240  C  BASP A  83     2710   2897   2803    119   -169   -205       C  
ATOM   2241  O  AASP A  83      12.848  38.798  40.155  0.50 21.91           O  
ANISOU 2241  O  AASP A  83     2674   2862   2789    102   -173   -209       O  
ATOM   2242  O  BASP A  83      12.685  38.731  40.279  0.50 21.80           O  
ANISOU 2242  O  BASP A  83     2657   2851   2774    102   -172   -209       O  
ATOM   2243  CB AASP A  83      10.093  39.147  41.763  0.50 22.92           C  
ANISOU 2243  CB AASP A  83     2774   3046   2889    136   -154   -203       C  
ATOM   2244  CB BASP A  83      10.097  38.591  42.296  0.50 22.23           C  
ANISOU 2244  CB BASP A  83     2681   2958   2806    127   -150   -199       C  
ATOM   2245  CG AASP A  83       9.720  40.562  41.334  0.50 22.94           C  
ANISOU 2245  CG AASP A  83     2790   3053   2874    166   -159   -207       C  
ATOM   2246  CG BASP A  83       9.272  39.792  42.756  0.50 22.04           C  
ANISOU 2246  CG BASP A  83     2664   2949   2760    159   -146   -199       C  
ATOM   2247  OD2AASP A  83       9.570  40.791  40.106  0.50 22.89           O  
ANISOU 2247  OD2AASP A  83     2777   3051   2867    170   -165   -212       O  
ATOM   2248  OD1BASP A  83       9.085  39.979  43.995  0.50 21.24           O  
ANISOU 2248  OD1BASP A  83     2571   2851   2647    169   -138   -194       O  
ATOM   2249  OD1AASP A  83       9.582  41.434  42.223  0.50 23.16           O  
ANISOU 2249  OD1AASP A  83     2836   3078   2887    187   -155   -205       O  
ATOM   2250  OD2BASP A  83       8.811  40.533  41.864  0.50 21.89           O  
ANISOU 2250  OD2BASP A  83     2644   2940   2734    176   -151   -204       O  
ATOM   2251  N  ASER A  84      12.720  40.795  41.210  0.50 22.47           N  
ANISOU 2251  N  ASER A  84     2779   2927   2831    139   -174   -207       N  
ATOM   2252  N  BSER A  84      12.696  40.691  41.393  0.50 22.37           N  
ANISOU 2252  N  BSER A  84     2765   2915   2819    138   -173   -206       N  
ATOM   2253  CA ASER A  84      13.471  41.519  40.202  0.50 22.36           C  
ANISOU 2253  CA ASER A  84     2781   2895   2818    142   -182   -210       C  
ATOM   2254  CA BSER A  84      13.390  41.411  40.327  0.50 22.49           C  
ANISOU 2254  CA BSER A  84     2796   2914   2836    141   -181   -210       C  
ATOM   2255  C  ASER A  84      14.914  41.017  40.160  0.50 22.16           C  
ANISOU 2255  C  ASER A  84     2765   2844   2810    118   -187   -209       C  
ATOM   2256  C  BSER A  84      14.826  40.912  40.183  0.50 22.24           C  
ANISOU 2256  C  BSER A  84     2773   2856   2820    118   -187   -209       C  
ATOM   2257  O  ASER A  84      15.485  40.922  39.079  0.50 23.33           O  
ANISOU 2257  O  ASER A  84     2913   2984   2967    110   -191   -211       O  
ATOM   2258  O  BSER A  84      15.325  40.794  39.068  0.50 23.47           O  
ANISOU 2258  O  BSER A  84     2927   3005   2985    109   -190   -211       O  
ATOM   2259  CB ASER A  84      13.381  43.017  40.428  0.50 22.61           C  
ANISOU 2259  CB ASER A  84     2838   2918   2834    168   -184   -211       C  
ATOM   2260  CB BSER A  84      13.379  42.921  40.531  0.50 23.01           C  
ANISOU 2260  CB BSER A  84     2888   2970   2885    167   -184   -211       C  
ATOM   2261  OG ASER A  84      13.466  43.338  41.816  0.50 22.21           O  
ANISOU 2261  OG ASER A  84     2802   2862   2775    175   -182   -210       O  
ATOM   2262  OG BSER A  84      14.331  43.336  41.515  0.50 22.70           O  
ANISOU 2262  OG BSER A  84     2872   2906   2845    163   -187   -210       O  
ATOM   2263  N   SER A  85      15.502  40.658  41.312  1.00 21.33           N  
ANISOU 2263  N   SER A  85     2667   2728   2709    109   -187   -204       N  
ATOM   2264  CA  SER A  85      16.849  40.087  41.304  1.00 20.22           C  
ANISOU 2264  CA  SER A  85     2531   2566   2585     87   -192   -202       C  
ATOM   2265  C   SER A  85      16.851  38.713  40.624  1.00 18.81           C  
ANISOU 2265  C   SER A  85     2329   2392   2425     67   -188   -202       C  
ATOM   2266  O   SER A  85      17.746  38.391  39.848  1.00 18.92           O  
ANISOU 2266  O   SER A  85     2343   2392   2453     54   -191   -203       O  
ATOM   2267  CB  SER A  85      17.455  40.020  42.699  1.00 20.25           C  
ANISOU 2267  CB  SER A  85     2547   2561   2588     83   -195   -196       C  
ATOM   2268  OG  SER A  85      17.915  41.284  43.160  1.00 19.87           O  
ANISOU 2268  OG  SER A  85     2525   2499   2527     95   -201   -200       O  
ATOM   2269  N   ILE A  86      15.825  37.902  40.865  1.00 18.04           N  
ANISOU 2269  N   ILE A  86     2211   2315   2329     65   -181   -201       N  
ATOM   2270  CA  ILE A  86      15.790  36.556  40.303  1.00 17.72           C  
ANISOU 2270  CA  ILE A  86     2149   2276   2308     44   -176   -202       C  
ATOM   2271  C   ILE A  86      15.536  36.623  38.789  1.00 17.28           C  
ANISOU 2271  C   ILE A  86     2085   2228   2253     44   -179   -213       C  
ATOM   2272  O   ILE A  86      16.241  35.999  37.988  1.00 16.72           O  
ANISOU 2272  O   ILE A  86     2010   2145   2197     29   -179   -218       O  
ATOM   2273  CB  ILE A  86      14.729  35.688  41.002  1.00 18.06           C  
ANISOU 2273  CB  ILE A  86     2171   2338   2353     39   -167   -198       C  
ATOM   2274  CG1 ILE A  86      14.983  35.527  42.512  1.00 17.91           C  
ANISOU 2274  CG1 ILE A  86     2160   2314   2331     40   -163   -185       C  
ATOM   2275  CG2 ILE A  86      14.585  34.321  40.314  1.00 18.15           C  
ANISOU 2275  CG2 ILE A  86     2160   2349   2386     17   -162   -202       C  
ATOM   2276  CD1 ILE A  86      13.782  35.021  43.290  1.00 18.10           C  
ANISOU 2276  CD1 ILE A  86     2166   2360   2350     41   -152   -179       C  
ATOM   2277  N   TYR A  87      14.514  37.380  38.397  1.00 17.10           N  
ANISOU 2277  N   TYR A  87     2059   2226   2214     62   -179   -217       N  
ATOM   2278  CA  TYR A  87      14.107  37.426  37.008  1.00 17.49           C  
ANISOU 2278  CA  TYR A  87     2097   2288   2259     64   -183   -227       C  
ATOM   2279  C   TYR A  87      15.241  37.981  36.152  1.00 17.75           C  
ANISOU 2279  C   TYR A  87     2149   2301   2293     64   -188   -228       C  
ATOM   2280  O   TYR A  87      15.540  37.433  35.103  1.00 17.38           O  
ANISOU 2280  O   TYR A  87     2095   2255   2254     53   -189   -235       O  
ATOM   2281  CB  TYR A  87      12.834  38.268  36.833  1.00 17.73           C  
ANISOU 2281  CB  TYR A  87     2122   2346   2270     88   -183   -228       C  
ATOM   2282  CG  TYR A  87      12.334  38.322  35.393  1.00 18.10           C  
ANISOU 2282  CG  TYR A  87     2156   2411   2310     91   -188   -237       C  
ATOM   2283  CD1 TYR A  87      12.184  37.166  34.637  1.00 17.95           C  
ANISOU 2283  CD1 TYR A  87     2116   2400   2303     70   -189   -247       C  
ATOM   2284  CD2 TYR A  87      12.024  39.534  34.782  1.00 18.72           C  
ANISOU 2284  CD2 TYR A  87     2245   2497   2370    116   -193   -235       C  
ATOM   2285  CE1 TYR A  87      11.701  37.205  33.341  1.00 18.58           C  
ANISOU 2285  CE1 TYR A  87     2185   2501   2374     74   -195   -257       C  
ATOM   2286  CE2 TYR A  87      11.542  39.588  33.485  1.00 18.47           C  
ANISOU 2286  CE2 TYR A  87     2203   2487   2330    122   -199   -241       C  
ATOM   2287  CZ  TYR A  87      11.396  38.423  32.752  1.00 18.73           C  
ANISOU 2287  CZ  TYR A  87     2214   2531   2372    100   -200   -253       C  
ATOM   2288  OH  TYR A  87      10.913  38.465  31.472  1.00 18.83           O  
ANISOU 2288  OH  TYR A  87     2215   2567   2373    105   -207   -261       O  
ATOM   2289  N   GLU A  88      15.852  39.081  36.608  1.00 18.47           N  
ANISOU 2289  N   GLU A  88     2265   2377   2377     76   -191   -221       N  
ATOM   2290  CA  GLU A  88      16.908  39.753  35.862  1.00 19.35           C  
ANISOU 2290  CA  GLU A  88     2394   2469   2489     77   -195   -220       C  
ATOM   2291  C   GLU A  88      18.135  38.859  35.713  1.00 18.08           C  
ANISOU 2291  C   GLU A  88     2231   2289   2348     54   -194   -220       C  
ATOM   2292  O   GLU A  88      18.787  38.901  34.682  1.00 17.28           O  
ANISOU 2292  O   GLU A  88     2134   2181   2251     49   -194   -223       O  
ATOM   2293  CB  GLU A  88      17.270  41.099  36.496  1.00 21.03           C  
ANISOU 2293  CB  GLU A  88     2632   2666   2691     93   -198   -214       C  
ATOM   2294  CG  GLU A  88      16.165  42.134  36.276  1.00 23.47           C  
ANISOU 2294  CG  GLU A  88     2946   2992   2981    120   -198   -214       C  
ATOM   2295  CD  GLU A  88      16.354  43.516  36.890  1.00 25.87           C  
ANISOU 2295  CD  GLU A  88     3277   3279   3275    138   -200   -210       C  
ATOM   2296  OE1 GLU A  88      15.344  44.247  36.939  1.00 30.21           O  
ANISOU 2296  OE1 GLU A  88     3828   3842   3810    162   -198   -210       O  
ATOM   2297  OE2 GLU A  88      17.463  43.862  37.330  1.00 28.66           O  
ANISOU 2297  OE2 GLU A  88     3647   3606   3636    129   -203   -208       O  
ATOM   2298  N   ALA A  89      18.446  38.056  36.736  1.00 17.84           N  
ANISOU 2298  N   ALA A  89     2196   2250   2331     41   -192   -217       N  
ATOM   2299  CA  ALA A  89      19.556  37.117  36.647  1.00 17.28           C  
ANISOU 2299  CA  ALA A  89     2122   2162   2281     21   -190   -215       C  
ATOM   2300  C   ALA A  89      19.226  36.038  35.610  1.00 17.25           C  
ANISOU 2300  C   ALA A  89     2098   2167   2287     10   -185   -225       C  
ATOM   2301  O   ALA A  89      20.079  35.657  34.816  1.00 16.95           O  
ANISOU 2301  O   ALA A  89     2062   2119   2261      0   -184   -229       O  
ATOM   2302  CB  ALA A  89      19.851  36.509  38.007  1.00 17.10           C  
ANISOU 2302  CB  ALA A  89     2098   2132   2268     13   -190   -207       C  
ATOM   2303  N   MET A  90      17.973  35.556  35.595  1.00 17.55           N  
ANISOU 2303  N   MET A  90     2121   2228   2321     10   -183   -231       N  
ATOM   2304  CA  MET A  90      17.590  34.547  34.616  1.00 17.94           C  
ANISOU 2304  CA  MET A  90     2151   2286   2378     -2   -180   -244       C  
ATOM   2305  C   MET A  90      17.661  35.122  33.203  1.00 17.83           C  
ANISOU 2305  C   MET A  90     2142   2281   2353      5   -183   -252       C  
ATOM   2306  O   MET A  90      18.153  34.483  32.274  1.00 17.05           O  
ANISOU 2306  O   MET A  90     2038   2177   2262     -6   -181   -262       O  
ATOM   2307  CB  MET A  90      16.169  34.052  34.857  1.00 18.47           C  
ANISOU 2307  CB  MET A  90     2198   2377   2442     -4   -177   -249       C  
ATOM   2308  CG  MET A  90      15.824  32.868  33.999  1.00 19.25           C  
ANISOU 2308  CG  MET A  90     2278   2482   2555    -22   -174   -264       C  
ATOM   2309  SD  MET A  90      14.140  32.290  34.268  1.00 21.54           S  
ANISOU 2309  SD  MET A  90     2540   2801   2843    -26   -172   -269       S  
ATOM   2310  CE  MET A  90      13.197  33.597  33.492  1.00 21.11           C  
ANISOU 2310  CE  MET A  90     2485   2779   2759     -1   -181   -274       C  
ATOM   2311  N   VAL A  91      17.145  36.339  33.055  1.00 18.07           N  
ANISOU 2311  N   VAL A  91     2181   2324   2362     26   -188   -249       N  
ATOM   2312  CA  VAL A  91      17.191  37.048  31.782  1.00 18.33           C  
ANISOU 2312  CA  VAL A  91     2220   2365   2379     37   -191   -252       C  
ATOM   2313  C   VAL A  91      18.623  37.133  31.243  1.00 18.66           C  
ANISOU 2313  C   VAL A  91     2276   2384   2429     29   -189   -250       C  
ATOM   2314  O   VAL A  91      18.865  36.809  30.083  1.00 18.77           O  
ANISOU 2314  O   VAL A  91     2286   2403   2442     25   -187   -258       O  
ATOM   2315  CB  VAL A  91      16.549  38.445  31.945  1.00 18.60           C  
ANISOU 2315  CB  VAL A  91     2266   2409   2392     62   -195   -244       C  
ATOM   2316  CG1 VAL A  91      16.969  39.412  30.839  1.00 18.71           C  
ANISOU 2316  CG1 VAL A  91     2295   2422   2392     75   -197   -240       C  
ATOM   2317  CG2 VAL A  91      15.025  38.335  32.043  1.00 18.31           C  
ANISOU 2317  CG2 VAL A  91     2209   2403   2343     72   -197   -249       C  
ATOM   2318  N  AARG A  92      19.572  37.576  32.073  0.50 18.79           N  
ANISOU 2318  N  AARG A  92     2308   2377   2455     28   -188   -239       N  
ATOM   2319  N  BARG A  92      19.572  37.571  32.077  0.50 18.61           N  
ANISOU 2319  N  BARG A  92     2285   2353   2432     28   -188   -239       N  
ATOM   2320  CA AARG A  92      20.943  37.743  31.613  0.50 19.30           C  
ANISOU 2320  CA AARG A  92     2383   2420   2529     21   -186   -234       C  
ATOM   2321  CA BARG A  92      20.944  37.750  31.623  0.50 18.96           C  
ANISOU 2321  CA BARG A  92     2340   2377   2485     22   -186   -234       C  
ATOM   2322  C  AARG A  92      21.490  36.420  31.080  0.50 18.62           C  
ANISOU 2322  C  AARG A  92     2285   2330   2461      3   -180   -244       C  
ATOM   2323  C  BARG A  92      21.498  36.427  31.092  0.50 18.45           C  
ANISOU 2323  C  BARG A  92     2263   2308   2439      3   -180   -244       C  
ATOM   2324  O  AARG A  92      22.193  36.403  30.078  0.50 18.02           O  
ANISOU 2324  O  AARG A  92     2211   2250   2385      1   -175   -247       O  
ATOM   2325  O  BARG A  92      22.197  36.415  30.087  0.50 17.87           O  
ANISOU 2325  O  BARG A  92     2193   2231   2366      1   -175   -246       O  
ATOM   2326  CB AARG A  92      21.912  38.210  32.703  0.50 19.98           C  
ANISOU 2326  CB AARG A  92     2484   2483   2626     18   -188   -223       C  
ATOM   2327  CB BARG A  92      21.868  38.288  32.722  0.50 19.34           C  
ANISOU 2327  CB BARG A  92     2403   2402   2543     20   -188   -223       C  
ATOM   2328  CG AARG A  92      21.815  39.689  33.034  0.50 21.16           C  
ANISOU 2328  CG AARG A  92     2652   2627   2760     35   -193   -215       C  
ATOM   2329  CG BARG A  92      21.524  39.705  33.153  0.50 20.19           C  
ANISOU 2329  CG BARG A  92     2528   2508   2634     37   -193   -215       C  
ATOM   2330  CD AARG A  92      22.987  40.071  33.923  0.50 21.85           C  
ANISOU 2330  CD AARG A  92     2753   2690   2860     27   -196   -207       C  
ATOM   2331  CD BARG A  92      22.339  40.149  34.362  0.50 20.63           C  
ANISOU 2331  CD BARG A  92     2597   2543   2698     33   -197   -208       C  
ATOM   2332  NE AARG A  92      24.267  39.736  33.294  0.50 21.80           N  
ANISOU 2332  NE AARG A  92     2744   2669   2869     14   -192   -204       N  
ATOM   2333  NE BARG A  92      21.849  41.429  34.872  0.50 20.61           N  
ANISOU 2333  NE BARG A  92     2611   2538   2680     51   -202   -204       N  
ATOM   2334  CZ AARG A  92      25.077  38.758  33.664  0.50 22.08           C  
ANISOU 2334  CZ AARG A  92     2771   2696   2924     -2   -190   -204       C  
ATOM   2335  CZ BARG A  92      21.155  41.511  35.985  0.50 20.65           C  
ANISOU 2335  CZ BARG A  92     2617   2550   2678     58   -204   -205       C  
ATOM   2336  NH1AARG A  92      24.707  37.887  34.593  0.50 22.24           N  
ANISOU 2336  NH1AARG A  92     2780   2718   2950     -7   -192   -205       N  
ATOM   2337  NH1BARG A  92      20.487  42.615  36.253  0.50 21.06           N  
ANISOU 2337  NH1BARG A  92     2683   2604   2713     77   -206   -204       N  
ATOM   2338  NH2AARG A  92      26.243  38.636  33.053  0.50 21.83           N  
ANISOU 2338  NH2AARG A  92     2737   2651   2905    -11   -186   -201       N  
ATOM   2339  NH2BARG A  92      21.073  40.457  36.782  0.50 20.74           N  
ANISOU 2339  NH2BARG A  92     2616   2566   2698     47   -203   -205       N  
ATOM   2340  N   MET A  93      21.186  35.326  31.789  1.00 18.33           N  
ANISOU 2340  N   MET A  93     2235   2293   2439     -8   -178   -247       N  
ATOM   2341  CA  MET A  93      21.670  33.997  31.423  1.00 18.39           C  
ANISOU 2341  CA  MET A  93     2230   2291   2466    -25   -171   -256       C  
ATOM   2342  C   MET A  93      21.123  33.541  30.067  1.00 17.92           C  
ANISOU 2342  C   MET A  93     2161   2249   2398    -27   -169   -274       C  
ATOM   2343  O   MET A  93      21.700  32.647  29.444  1.00 16.80           O  
ANISOU 2343  O   MET A  93     2015   2100   2270    -39   -162   -284       O  
ATOM   2344  CB  MET A  93      21.287  32.961  32.486  1.00 18.34           C  
ANISOU 2344  CB  MET A  93     2212   2280   2476    -36   -169   -255       C  
ATOM   2345  CG  MET A  93      22.142  33.050  33.719  1.00 18.94           C  
ANISOU 2345  CG  MET A  93     2296   2336   2563    -38   -170   -239       C  
ATOM   2346  SD  MET A  93      21.983  31.597  34.777  1.00 20.55           S  
ANISOU 2346  SD  MET A  93     2487   2531   2791    -52   -164   -234       S  
ATOM   2347  CE  MET A  93      20.340  31.964  35.398  1.00 19.74           C  
ANISOU 2347  CE  MET A  93     2377   2453   2669    -44   -167   -234       C  
ATOM   2348  N   ALA A  94      20.046  34.199  29.613  1.00 18.08           N  
ANISOU 2348  N   ALA A  94     2179   2294   2395    -15   -175   -278       N  
ATOM   2349  CA  ALA A  94      19.441  33.925  28.317  1.00 18.94           C  
ANISOU 2349  CA  ALA A  94     2279   2425   2491    -15   -176   -295       C  
ATOM   2350  C   ALA A  94      19.954  34.827  27.192  1.00 19.10           C  
ANISOU 2350  C   ALA A  94     2313   2450   2493     -2   -176   -292       C  
ATOM   2351  O   ALA A  94      19.564  34.627  26.038  1.00 19.08           O  
ANISOU 2351  O   ALA A  94     2305   2468   2476     -1   -177   -306       O  
ATOM   2352  CB  ALA A  94      17.938  34.055  28.408  1.00 19.25           C  
ANISOU 2352  CB  ALA A  94     2306   2493   2517     -8   -183   -300       C  
ATOM   2353  N   GLN A  95      20.800  35.816  27.495  1.00 18.38           N  
ANISOU 2353  N   GLN A  95     2240   2343   2401      6   -174   -275       N
[truncated: 1,618,705 more chars]
