# Supplementary material for: How Do Gepotidacin and Zoliflodacin Stabilize DNA Cleavage Complexes with Bacterial Type IIA Topoisomerases? 1. Experimental Definition of Metal Binding Sites
Source: Int J Mol Sci. 2024 Oct 30;25(21):11688. doi: 10.3390/ijms252111688 (PMC11546367; doi:10.3390/ijms252111688)
Supplement: Supplementary file 1 [file ijms-25-11688-s001.zip › HARRY-RAMONA/PDBs/5cdm-v2-BA-x.pdb]

HEADER                                                        5CDM              
REMARK   3
REMARK   3 REFINEMENT.
REMARK   3   PROGRAM     : REFMAC 5.8.0419   
REMARK   3   AUTHORS     : MURSHUDOV,SKUBAK,LEBEDEV,PANNU,
REMARK   3                 STEINER,NICHOLLS,WINN,LONG,VAGIN
REMARK   3
REMARK   3    REFINEMENT TARGET : MAXIMUM LIKELIHOOD
REMARK   3
REMARK   3  DATA USED IN REFINEMENT.
REMARK   3   RESOLUTION RANGE HIGH (ANGSTROMS) :   2.50
REMARK   3   RESOLUTION RANGE LOW  (ANGSTROMS) :  36.79
REMARK   3   DATA CUTOFF            (SIGMA(F)) : NONE
REMARK   3   COMPLETENESS FOR RANGE        (%) :  95.31
REMARK   3   NUMBER OF REFLECTIONS             :   63832
REMARK   3
REMARK   3  FIT TO DATA USED IN REFINEMENT.
REMARK   3   CROSS-VALIDATION METHOD          : THROUGHOUT
REMARK   3   FREE R VALUE TEST SET SELECTION  : RANDOM
REMARK   3   R VALUE     (WORKING + TEST SET) : 0.15930
REMARK   3   R VALUE            (WORKING SET) :  0.15803
REMARK   3   FREE R VALUE                     :  0.18380
REMARK   3   FREE R VALUE TEST SET SIZE   (%) :  5.1
REMARK   3   FREE R VALUE TEST SET COUNT      :  3418
REMARK   3
REMARK   3  FIT IN THE HIGHEST RESOLUTION BIN.
REMARK   3   TOTAL NUMBER OF BINS USED           :      20
REMARK   3   BIN RESOLUTION RANGE HIGH           :    2.500
REMARK   3   BIN RESOLUTION RANGE LOW            :    2.564
REMARK   3   REFLECTION IN BIN     (WORKING SET) :     4614
REMARK   3   BIN COMPLETENESS (WORKING+TEST) (%) :    94.22
REMARK   3   BIN R VALUE           (WORKING SET) :    0.220
REMARK   3   BIN FREE R VALUE SET COUNT          :      256
REMARK   3   BIN FREE R VALUE                    :    0.283
REMARK   3
REMARK   3  NUMBER OF NON-HYDROGEN ATOMS USED IN REFINEMENT.
REMARK   3   ALL ATOMS                :    11922
REMARK   3
REMARK   3  B VALUES.
REMARK   3   FROM WILSON PLOT           (A**2) : NULL
REMARK   3   MEAN B VALUE      (OVERALL, A**2) :  50.587
REMARK   3   OVERALL ANISOTROPIC B VALUE.
REMARK   3    B11 (A**2) :    -6.78
REMARK   3    B22 (A**2) :    -6.78
REMARK   3    B33 (A**2) :    13.55
REMARK   3    B12 (A**2) :    -0.00
REMARK   3    B13 (A**2) :    -0.00
REMARK   3    B23 (A**2) :    -0.00
REMARK   3
REMARK   3  ESTIMATED OVERALL COORDINATE ERROR.
REMARK   3   ESU BASED ON R VALUE                            (A):   0.074
REMARK   3   ESU BASED ON FREE R VALUE                       (A):   0.043
REMARK   3   ESU BASED ON MAXIMUM LIKELIHOOD                 (A):   0.121
REMARK   3   ESU FOR B VALUES BASED ON MAXIMUM LIKELIHOOD (A**2):   9.394
REMARK   3
REMARK   3 CORRELATION COEFFICIENTS.
REMARK   3   CORRELATION COEFFICIENT FO-FC      :   0.960
REMARK   3   CORRELATION COEFFICIENT FO-FC FREE :   0.945
REMARK   3
REMARK   3  RMS DEVIATIONS FROM IDEAL VALUES        COUNT    RMS    WEIGHT
REMARK   3   BOND LENGTHS REFINED ATOMS        (A): 11833 ; 0.007 ; 0.012
REMARK   3   BOND LENGTHS OTHERS               (A): 10992 ; 0.001 ; 0.016
REMARK   3   BOND ANGLES REFINED ATOMS   (DEGREES): 16140 ; 1.450 ; 1.846
REMARK   3   BOND ANGLES OTHERS          (DEGREES): 25255 ; 0.437 ; 1.773
REMARK   3   TORSION ANGLES, PERIOD 1    (DEGREES):  1364 ; 5.999 ; 5.000
REMARK   3   TORSION ANGLES, PERIOD 2    (DEGREES):   134 ; 7.464 ; 5.000
REMARK   3   TORSION ANGLES, PERIOD 3    (DEGREES):  1997 ;16.117 ;10.000
REMARK   3   CHIRAL-CENTER RESTRAINTS       (A**3):  1805 ; 0.056 ; 0.200
REMARK   3   GENERAL PLANES REFINED ATOMS      (A): 13699 ; 0.006 ; 0.020
REMARK   3   GENERAL PLANES OTHERS             (A):  2703 ; 0.001 ; 0.020
REMARK   3
REMARK   3  ISOTROPIC THERMAL FACTOR RESTRAINTS.     COUNT   RMS    WEIGHT
REMARK   3   MAIN-CHAIN BOND REFINED ATOMS  (A**2):  5431 ; 2.434 ; 3.254
REMARK   3   MAIN-CHAIN BOND OTHER ATOMS    (A**2):  5432 ; 2.434 ; 3.254
REMARK   3   MAIN-CHAIN ANGLE REFINED ATOMS (A**2):  6816 ; 3.768 ; 5.844
REMARK   3   MAIN-CHAIN ANGLE OTHER ATOMS (A**2)  :  6816 ; 3.767 ; 5.844
REMARK   3   SIDE-CHAIN BOND REFINED ATOMS  (A**2):  6402 ; 2.983 ; 3.511
REMARK   3   SIDE-CHAIN BOND OTHER ATOMS  (A**2)  :  6402 ; 2.983 ; 3.511
REMARK   3   SIDE-CHAIN ANGLE OTHER ATOMS (A**2)  :  9325 ; 4.535 ; 6.321
REMARK   3   LONG RANGE B REFINED ATOMS (A**2)    : 52549 ; 8.475 ;  40.06
REMARK   3   LONG RANGE B OTHER ATOMS (A**2)      : 52550 ; 8.475 ;  40.06
REMARK   3
REMARK   3  NCS RESTRAINTS STATISTICS
REMARK   3   NUMBER OF NCS GROUPS : NULL
REMARK   3
REMARK   3  TWIN DETAILS
REMARK   3   NUMBER OF TWIN DOMAINS  :    2
REMARK   3      TWIN DOMAIN   :    1
REMARK   3      TWIN OPERATOR :  H,  K,  L
REMARK   3      TWIN FRACTION : 0.786
REMARK   3      TWIN DOMAIN   :    2
REMARK   3      TWIN OPERATOR : -K, -H, -L
REMARK   3      TWIN FRACTION : 0.214
REMARK   3
REMARK   3
REMARK   3  TLS DETAILS
REMARK   3   NUMBER OF TLS GROUPS  :   14
REMARK   3   ATOM RECORD CONTAINS SUM OF TLS AND RESIDUAL B FACTORS
REMARK   3
REMARK   3   TLS GROUP :     1
REMARK   3    NUMBER OF COMPONENTS GROUP :    1
REMARK   3    COMPONENTS        C SSSEQI   TO  C SSSEQI
REMARK   3    RESIDUE RANGE :   B   417        B   608
REMARK   3    ORIGIN FOR THE GROUP (A):  14.3705  51.5892  63.8871
REMARK   3    T TENSOR
REMARK   3      T11:   0.3385 T22:   0.1664
REMARK   3      T33:   0.0687 T12:  -0.0025
REMARK   3      T13:   0.0511 T23:  -0.0337
REMARK   3    L TENSOR
REMARK   3      L11:   1.2822 L22:   0.1865
REMARK   3      L33:   0.3564 L12:   0.0642
REMARK   3      L13:  -0.1254 L23:  -0.1848
REMARK   3    S TENSOR
REMARK   3      S11:  -0.0315 S12:  -0.1676 S13:   0.0758
REMARK   3      S21:   0.0722 S22:   0.0505 S23:  -0.0073
REMARK   3      S31:  -0.0969 S32:  -0.0074 S33:  -0.0190
REMARK   3
REMARK   3   TLS GROUP :     2
REMARK   3    NUMBER OF COMPONENTS GROUP :    3
REMARK   3    COMPONENTS        C SSSEQI   TO  C SSSEQI
REMARK   3    RESIDUE RANGE :   A    29        A   244
REMARK   3    RESIDUE RANGE :   A   328        A   369
REMARK   3    RESIDUE RANGE :   A   461        A   490
REMARK   3    ORIGIN FOR THE GROUP (A):  28.9888  26.7436  33.8278
REMARK   3    T TENSOR
REMARK   3      T11:   0.2517 T22:   0.1014
REMARK   3      T33:   0.1994 T12:  -0.0628
REMARK   3      T13:   0.0691 T23:   0.0039
REMARK   3    L TENSOR
REMARK   3      L11:   0.4107 L22:   0.3707
REMARK   3      L33:   0.2448 L12:  -0.0285
REMARK   3      L13:  -0.0181 L23:   0.0632
REMARK   3    S TENSOR
REMARK   3      S11:  -0.0213 S12:   0.0402 S13:  -0.1429
REMARK   3      S21:   0.0314 S22:  -0.0118 S23:  -0.0333
REMARK   3      S31:  -0.0885 S32:  -0.0156 S33:   0.0331
REMARK   3
REMARK   3   TLS GROUP :     3
REMARK   3    NUMBER OF COMPONENTS GROUP :    2
REMARK   3    COMPONENTS        C SSSEQI   TO  C SSSEQI
REMARK   3    RESIDUE RANGE :   A   370        A   379
REMARK   3    RESIDUE RANGE :   A   445        A   460
REMARK   3    ORIGIN FOR THE GROUP (A):  27.9211  -5.2064  37.9617
REMARK   3    T TENSOR
REMARK   3      T11:   0.2819 T22:   0.0650
REMARK   3      T33:   0.3534 T12:   0.0373
REMARK   3      T13:   0.0303 T23:   0.0918
REMARK   3    L TENSOR
REMARK   3      L11:   5.7877 L22:   0.5098
REMARK   3      L33:   0.2704 L12:   1.0908
REMARK   3      L13:   1.1791 L23:   0.2625
REMARK   3    S TENSOR
REMARK   3      S11:   0.2235 S12:   0.1212 S13:  -0.0791
REMARK   3      S21:   0.0689 S22:  -0.1090 S23:  -0.2538
REMARK   3      S31:   0.0444 S32:   0.0132 S33:  -0.1144
REMARK   3
REMARK   3   TLS GROUP :     4
REMARK   3    NUMBER OF COMPONENTS GROUP :    1
REMARK   3    COMPONENTS        C SSSEQI   TO  C SSSEQI
REMARK   3    RESIDUE RANGE :   A   380        A   444
REMARK   3    ORIGIN FOR THE GROUP (A):  10.4505 -16.6200  45.3013
REMARK   3    T TENSOR
REMARK   3      T11:   0.3589 T22:   0.0134
REMARK   3      T33:   0.1785 T12:  -0.0409
REMARK   3      T13:   0.0207 T23:   0.0293
REMARK   3    L TENSOR
REMARK   3      L11:   2.9571 L22:   0.5295
REMARK   3      L33:   1.4470 L12:   0.3684
REMARK   3      L13:  -0.7110 L23:  -0.8732
REMARK   3    S TENSOR
REMARK   3      S11:   0.0043 S12:  -0.0856 S13:  -0.1749
REMARK   3      S21:  -0.0903 S22:  -0.0282 S23:  -0.0146
REMARK   3      S31:   0.1756 S32:   0.0451 S33:   0.0239
REMARK   3
REMARK   3   TLS GROUP :     5
REMARK   3    NUMBER OF COMPONENTS GROUP :    2
REMARK   3    COMPONENTS        C SSSEQI   TO  C SSSEQI
REMARK   3    RESIDUE RANGE :   A     9        A    28
REMARK   3    RESIDUE RANGE :   B   609        B   638
REMARK   3    ORIGIN FOR THE GROUP (A):  33.4270  44.4182  61.6748
REMARK   3    T TENSOR
REMARK   3      T11:   0.3218 T22:   0.1718
REMARK   3      T33:   0.1081 T12:  -0.0302
REMARK   3      T13:  -0.0546 T23:  -0.0420
REMARK   3    L TENSOR
REMARK   3      L11:   0.8482 L22:   1.1315
REMARK   3      L33:   3.1282 L12:  -0.6910
REMARK   3      L13:  -0.9563 L23:   1.8555
REMARK   3    S TENSOR
REMARK   3      S11:   0.0102 S12:  -0.2279 S13:   0.1828
REMARK   3      S21:   0.1523 S22:   0.1075 S23:  -0.1147
REMARK   3      S31:   0.2684 S32:   0.0879 S33:  -0.1177
REMARK   3
REMARK   3   TLS GROUP :     6
REMARK   3    NUMBER OF COMPONENTS GROUP :    1
REMARK   3    COMPONENTS        C SSSEQI   TO  C SSSEQI
REMARK   3    RESIDUE RANGE :   D   417        D   608
REMARK   3    ORIGIN FOR THE GROUP (A):  -3.7968  51.0521  16.2404
REMARK   3    T TENSOR
REMARK   3      T11:   0.3466 T22:   0.1973
REMARK   3      T33:   0.0573 T12:  -0.0078
REMARK   3      T13:   0.0807 T23:   0.0743
REMARK   3    L TENSOR
REMARK   3      L11:   1.3321 L22:   0.2744
REMARK   3      L33:   0.6845 L12:  -0.0942
REMARK   3      L13:  -0.6189 L23:  -0.2738
REMARK   3    S TENSOR
REMARK   3      S11:   0.0964 S12:   0.2801 S13:   0.0567
REMARK   3      S21:   0.0204 S22:  -0.0696 S23:   0.0050
REMARK   3      S31:  -0.1287 S32:  -0.0276 S33:  -0.0269
REMARK   3
REMARK   3   TLS GROUP :     7
REMARK   3    NUMBER OF COMPONENTS GROUP :    3
REMARK   3    COMPONENTS        C SSSEQI   TO  C SSSEQI
REMARK   3    RESIDUE RANGE :   C    29        C   244
REMARK   3    RESIDUE RANGE :   C   328        C   369
REMARK   3    RESIDUE RANGE :   C   461        C   490
REMARK   3    ORIGIN FOR THE GROUP (A): -20.8909  29.9913  47.7088
REMARK   3    T TENSOR
REMARK   3      T11:   0.2097 T22:   0.1229
REMARK   3      T33:   0.2140 T12:  -0.0083
REMARK   3      T13:   0.0259 T23:   0.0452
REMARK   3    L TENSOR
REMARK   3      L11:   0.3852 L22:   0.5393
REMARK   3      L33:   0.4002 L12:   0.0026
REMARK   3      L13:  -0.1997 L23:  -0.1267
REMARK   3    S TENSOR
REMARK   3      S11:  -0.0276 S12:  -0.0111 S13:  -0.1118
REMARK   3      S21:  -0.0391 S22:  -0.0722 S23:   0.0758
REMARK   3      S31:  -0.0211 S32:   0.0122 S33:   0.0998
REMARK   3
REMARK   3   TLS GROUP :     8
REMARK   3    NUMBER OF COMPONENTS GROUP :    2
REMARK   3    COMPONENTS        C SSSEQI   TO  C SSSEQI
REMARK   3    RESIDUE RANGE :   C   370        C   379
REMARK   3    RESIDUE RANGE :   C   445        C   460
REMARK   3    ORIGIN FOR THE GROUP (A): -21.8802  -1.8378  45.7493
REMARK   3    T TENSOR
REMARK   3      T11:   0.2775 T22:   0.0401
REMARK   3      T33:   0.3323 T12:  -0.0635
REMARK   3      T13:   0.0290 T23:  -0.0106
REMARK   3    L TENSOR
REMARK   3      L11:   3.2205 L22:   3.5858
REMARK   3      L33:   0.7596 L12:  -2.6448
REMARK   3      L13:  -1.3606 L23:   1.5722
REMARK   3    S TENSOR
REMARK   3      S11:   0.2596 S12:   0.1975 S13:  -0.1419
REMARK   3      S21:   0.0398 S22:  -0.2372 S23:   0.1976
REMARK   3      S31:  -0.0366 S32:  -0.1053 S33:  -0.0224
REMARK   3
REMARK   3   TLS GROUP :     9
REMARK   3    NUMBER OF COMPONENTS GROUP :    1
REMARK   3    COMPONENTS        C SSSEQI   TO  C SSSEQI
REMARK   3    RESIDUE RANGE :   C   380        C   444
REMARK   3    ORIGIN FOR THE GROUP (A):  -5.8950 -15.4334  39.8920
REMARK   3    T TENSOR
REMARK   3      T11:   0.3548 T22:   0.0083
REMARK   3      T33:   0.2199 T12:  -0.0491
REMARK   3      T13:   0.0103 T23:   0.0153
REMARK   3    L TENSOR
REMARK   3      L11:   2.4817 L22:   0.3048
REMARK   3      L33:   0.1091 L12:   0.7501
REMARK   3      L13:  -0.2463 L23:  -0.0266
REMARK   3    S TENSOR
REMARK   3      S11:  -0.1504 S12:   0.0097 S13:   0.0171
REMARK   3      S21:  -0.0873 S22:   0.0187 S23:   0.0661
REMARK   3      S31:   0.0478 S32:   0.0054 S33:   0.1317
REMARK   3
REMARK   3   TLS GROUP :    10
REMARK   3    NUMBER OF COMPONENTS GROUP :    2
REMARK   3    COMPONENTS        C SSSEQI   TO  C SSSEQI
REMARK   3    RESIDUE RANGE :   C    10        C    28
REMARK   3    RESIDUE RANGE :   D   609        D   639
REMARK   3    ORIGIN FOR THE GROUP (A): -23.7023  45.8267  19.0565
REMARK   3    T TENSOR
REMARK   3      T11:   0.2797 T22:   0.2595
REMARK   3      T33:   0.0639 T12:   0.0586
REMARK   3      T13:  -0.0772 T23:   0.0650
REMARK   3    L TENSOR
REMARK   3      L11:   1.0779 L22:   1.4863
REMARK   3      L33:   1.6030 L12:  -0.6673
REMARK   3      L13:  -0.2929 L23:  -1.0942
REMARK   3    S TENSOR
REMARK   3      S11:   0.1346 S12:   0.1330 S13:  -0.0105
REMARK   3      S21:  -0.1894 S22:   0.0241 S23:   0.1439
REMARK   3      S31:   0.0558 S32:  -0.1678 S33:  -0.1587
REMARK   3
REMARK   3   TLS GROUP :    11
REMARK   3    NUMBER OF COMPONENTS GROUP :    2
REMARK   3    COMPONENTS        C SSSEQI   TO  C SSSEQI
REMARK   3    RESIDUE RANGE :   E     2        E     8
REMARK   3    RESIDUE RANGE :   F  2013        F  2019
REMARK   3    ORIGIN FOR THE GROUP (A):  25.7527  46.9337  42.3370
REMARK   3    T TENSOR
REMARK   3      T11:   0.3103 T22:   0.0829
REMARK   3      T33:   0.1867 T12:  -0.0533
REMARK   3      T13:   0.0152 T23:   0.0115
REMARK   3    L TENSOR
REMARK   3      L11:   1.8655 L22:   0.3890
REMARK   3      L33:   0.2376 L12:   0.3875
REMARK   3      L13:   0.3985 L23:  -0.1134
REMARK   3    S TENSOR
REMARK   3      S11:  -0.0553 S12:   0.0750 S13:   0.0074
REMARK   3      S21:   0.1326 S22:  -0.0261 S23:  -0.0895
REMARK   3      S31:  -0.0426 S32:   0.0058 S33:   0.0814
REMARK   3
REMARK   3   TLS GROUP :    12
REMARK   3    NUMBER OF COMPONENTS GROUP :    2
REMARK   3    COMPONENTS        C SSSEQI   TO  C SSSEQI
REMARK   3    RESIDUE RANGE :   E  2013        E  2019
REMARK   3    RESIDUE RANGE :   F     2        F     8
REMARK   3    ORIGIN FOR THE GROUP (A): -16.1851  48.8136  38.1333
REMARK   3    T TENSOR
REMARK   3      T11:   0.3213 T22:   0.1173
REMARK   3      T33:   0.1925 T12:   0.0187
REMARK   3      T13:  -0.0038 T23:   0.0398
REMARK   3    L TENSOR
REMARK   3      L11:   2.0482 L22:   0.1935
REMARK   3      L33:   0.2343 L12:   0.6177
REMARK   3      L13:  -0.5366 L23:  -0.1469
REMARK   3    S TENSOR
REMARK   3      S11:  -0.0384 S12:  -0.0272 S13:   0.1020
REMARK   3      S21:  -0.0481 S22:  -0.0278 S23:   0.0267
REMARK   3      S31:  -0.0409 S32:  -0.0421 S33:   0.0661
REMARK   3
REMARK   3   TLS GROUP :    13
REMARK   3    NUMBER OF COMPONENTS GROUP :    1
REMARK   3    COMPONENTS        C SSSEQI   TO  C SSSEQI
REMARK   3    RESIDUE RANGE :   A   245        A   327
REMARK   3    ORIGIN FOR THE GROUP (A):  28.6361  54.4116  14.3512
REMARK   3    T TENSOR
REMARK   3      T11:   0.4000 T22:   0.1032
REMARK   3      T33:   0.0969 T12:  -0.0998
REMARK   3      T13:   0.0241 T23:   0.0038
REMARK   3    L TENSOR
REMARK   3      L11:   0.8481 L22:   0.6534
REMARK   3      L33:   1.4575 L12:  -0.5520
REMARK   3      L13:   0.2860 L23:  -0.3566
REMARK   3    S TENSOR
REMARK   3      S11:  -0.1350 S12:   0.1260 S13:  -0.0283
REMARK   3      S21:   0.2246 S22:  -0.0664 S23:  -0.0296
REMARK   3      S31:  -0.3517 S32:  -0.0199 S33:   0.2014
REMARK   3
REMARK   3   TLS GROUP :    14
REMARK   3    NUMBER OF COMPONENTS GROUP :    1
REMARK   3    COMPONENTS        C SSSEQI   TO  C SSSEQI
REMARK   3    RESIDUE RANGE :   C   245        C   327
REMARK   3    ORIGIN FOR THE GROUP (A): -17.6778  58.9323  65.3241
REMARK   3    T TENSOR
REMARK   3      T11:   0.3927 T22:   0.0947
REMARK   3      T33:   0.1327 T12:  -0.0190
REMARK   3      T13:  -0.0275 T23:   0.0378
REMARK   3    L TENSOR
REMARK   3      L11:   1.6195 L22:   0.0624
REMARK   3      L33:   1.0844 L12:  -0.0343
REMARK   3      L13:   0.4873 L23:   0.1902
REMARK   3    S TENSOR
REMARK   3      S11:  -0.1732 S12:  -0.1340 S13:   0.0687
REMARK   3      S21:  -0.0888 S22:   0.0518 S23:   0.0159
REMARK   3      S31:  -0.2072 S32:   0.0552 S33:   0.1214
REMARK   3
REMARK   3
REMARK   3  BULK SOLVENT MODELLING.
REMARK   3   METHOD USED :  MASK
REMARK   3   PARAMETERS FOR MASK CALCULATION
REMARK   3   VDW PROBE RADIUS   :   1.20
REMARK   3   ION PROBE RADIUS   :   0.80
REMARK   3   SHRINKAGE RADIUS   :   0.80
REMARK   3
REMARK   3  OTHER REFINEMENT REMARKS:
REMARK   3  HYDROGENS HAVE BEEN USED IF PRESENT IN THE INPUT
REMARK   3  U VALUES      : WITH TLS ADDED
REMARK   3
CRYST1   93.884   93.884  412.482  90.00  90.00 120.00 P 61                     
ATOM      1  N   LYS B 417       6.334  55.462  54.664  1.00 74.29           N  
ANISOU    1  N   LYS B 417    10787   9084   8356    -27    590    -29       N  
ATOM      2  CA  LYS B 417       5.526  56.449  55.434  1.00 73.88           C  
ANISOU    2  CA  LYS B 417    10741   8999   8332     17    606    -25       C  
ATOM      3  C   LYS B 417       5.354  55.934  56.859  1.00 71.02           C  
ANISOU    3  C   LYS B 417    10400   8637   7945     42    612    -69       C  
ATOM      4  O   LYS B 417       5.150  54.739  57.048  1.00 71.17           O  
ANISOU    4  O   LYS B 417    10416   8695   7930     33    609    -71       O  
ATOM      5  CB  LYS B 417       4.158  56.659  54.774  1.00 73.79           C  
ANISOU    5  CB  LYS B 417    10699   9015   8324     29    618     36       C  
ATOM      6  N   LEU B 418       5.412  56.850  57.835  1.00 65.26           N  
ANISOU    6  N   LEU B 418     9689   7868   7239     73    620   -104       N  
ATOM      7  CA  LEU B 418       5.316  56.529  59.253  1.00 62.51           C  
ANISOU    7  CA  LEU B 418     9357   7530   6863     98    627   -150       C  
ATOM      8  C   LEU B 418       3.865  56.323  59.695  1.00 59.70           C  
ANISOU    8  C   LEU B 418     8988   7205   6492    133    646   -125       C  
ATOM      9  O   LEU B 418       2.975  57.091  59.314  1.00 61.75           O  
ANISOU    9  O   LEU B 418     9233   7450   6781    154    661    -94       O  
ATOM     10  CB  LEU B 418       5.933  57.671  60.063  1.00 59.21           C  
ANISOU   10  CB  LEU B 418     8959   7064   6474    115    629   -205       C  
ATOM     11  CG  LEU B 418       5.875  57.514  61.588  1.00 59.64           C  
ANISOU   11  CG  LEU B 418     9027   7139   6494    142    636   -260       C  
ATOM     12  CD1 LEU B 418       6.795  56.410  62.100  1.00 56.46           C  
ANISOU   12  CD1 LEU B 418     8632   6776   6045    119    619   -280       C  
ATOM     13  CD2 LEU B 418       6.193  58.846  62.255  1.00 61.71           C  
ANISOU   13  CD2 LEU B 418     9302   7351   6793    161    644   -319       C  
ATOM     14  N   ALA B 419       3.668  55.311  60.555  1.00 54.90           N  
ANISOU   14  N   ALA B 419     8381   6639   5840    139    647   -137       N  
ATOM     15  CA  ALA B 419       2.454  55.141  61.332  1.00 52.80           C  
ANISOU   15  CA  ALA B 419     8104   6405   5553    176    667   -125       C  
ATOM     16  C   ALA B 419       2.790  55.413  62.798  1.00 57.73           C  
ANISOU   16  C   ALA B 419     8744   7036   6155    203    673   -183       C  
ATOM     17  O   ALA B 419       3.633  54.742  63.411  1.00 53.98           O  
ANISOU   17  O   ALA B 419     8277   6582   5649    189    660   -208       O  
ATOM     18  CB  ALA B 419       1.886  53.754  61.140  1.00 51.82           C  
ANISOU   18  CB  ALA B 419     7961   6330   5399    161    664    -85       C  
ATOM     19  N   ASP B 420       2.091  56.403  63.359  1.00 61.84           N  
ANISOU   19  N   ASP B 420     9264   7542   6690    243    694   -203       N  
ATOM     20  CA  ASP B 420       2.494  56.963  64.630  1.00 63.23           C  
ANISOU   20  CA  ASP B 420     9454   7719   6849    267    701   -274       C  
ATOM     21  C   ASP B 420       1.496  56.595  65.716  1.00 64.43           C  
ANISOU   21  C   ASP B 420     9592   7932   6956    305    721   -274       C  
ATOM     22  O   ASP B 420       0.292  56.543  65.479  1.00 65.98           O  
ANISOU   22  O   ASP B 420     9769   8141   7157    328    739   -229       O  
ATOM     23  CB  ASP B 420       2.657  58.464  64.517  1.00 63.80           C  
ANISOU   23  CB  ASP B 420     9537   7723   6980    281    711   -315       C  
ATOM     24  CG  ASP B 420       3.658  59.049  65.497  1.00 62.20           C  
ANISOU   24  CG  ASP B 420     9354   7508   6771    281    706   -402       C  
ATOM     25  OD1 ASP B 420       4.059  58.313  66.420  1.00 66.22           O  
ANISOU   25  OD1 ASP B 420     9865   8076   7219    277    698   -427       O  
ATOM     26  OD2 ASP B 420       4.053  60.212  65.295  1.00 57.86           O  
ANISOU   26  OD2 ASP B 420     8814   6891   6280    281    710   -439       O  
ATOM     27  N   CYS B 421       2.031  56.401  66.921  1.00 66.33           N  
ANISOU   27  N   CYS B 421     9839   8214   7151    312    719   -324       N  
ATOM     28  CA  CYS B 421       1.222  56.100  68.086  1.00 66.98           C  
ANISOU   28  CA  CYS B 421     9903   8364   7180    349    738   -330       C  
ATOM     29  C   CYS B 421       0.445  57.343  68.514  1.00 66.49           C  
ANISOU   29  C   CYS B 421     9841   8283   7141    394    768   -374       C  
ATOM     30  O   CYS B 421       0.848  58.459  68.207  1.00 67.30           O  
ANISOU   30  O   CYS B 421     9958   8315   7296    394    770   -420       O  
ATOM     31  CB  CYS B 421       2.109  55.570  69.206  1.00 67.63           C  
ANISOU   31  CB  CYS B 421     9986   8506   7203    340    725   -367       C  
ATOM     32  SG  CYS B 421       3.522  56.647  69.569  1.00 59.95           S  
ANISOU   32  SG  CYS B 421     9040   7493   6243    324    711   -466       S  
ATOM     33  N   SER B 422      -0.664  57.131  69.228  1.00 68.42           N  
ANISOU   33  N   SER B 422    10063   8584   7349    432    792   -360       N  
ATOM     34  CA  SER B 422      -1.511  58.210  69.723  1.00 69.55           C  
ANISOU   34  CA  SER B 422    10199   8715   7510    481    826   -402       C  
ATOM     35  C   SER B 422      -0.765  59.052  70.757  1.00 67.57           C  
ANISOU   35  C   SER B 422     9963   8466   7245    492    831   -511       C  
ATOM     36  O   SER B 422      -0.834  60.280  70.734  1.00 64.94           O  
ANISOU   36  O   SER B 422     9637   8069   6966    512    849   -569       O  
ATOM     37  CB  SER B 422      -2.780  57.663  70.334  1.00 70.18           C  
ANISOU   37  CB  SER B 422    10249   8871   7544    518    849   -361       C  
ATOM     38  OG  SER B 422      -3.245  56.524  69.622  1.00 78.13           O  
ANISOU   38  OG  SER B 422    11241   9900   8545    496    836   -266       O  
ATOM     39  N   SER B 423      -0.072  58.372  71.677  1.00 66.29           N  
ANISOU   39  N   SER B 423     9799   8379   7010    478    815   -537       N  
ATOM     40  CA  SER B 423       0.537  59.030  72.820  1.00 67.13           C  
ANISOU   40  CA  SER B 423     9909   8515   7081    487    820   -642       C  
ATOM     41  C   SER B 423       1.585  60.031  72.342  1.00 71.13           C  
ANISOU   41  C   SER B 423    10444   8928   7653    461    806   -707       C  
ATOM     42  O   SER B 423       2.399  59.713  71.485  1.00 66.14           O  
ANISOU   42  O   SER B 423     9827   8253   7050    419    778   -671       O  
ATOM     43  CB  SER B 423       1.150  58.048  73.797  1.00 64.75           C  
ANISOU   43  CB  SER B 423     9594   8319   6687    472    802   -641       C  
ATOM     44  OG  SER B 423       1.987  58.729  74.731  1.00 61.87           O  
ANISOU   44  OG  SER B 423     9235   7980   6291    469    799   -748       O  
ATOM     45  N   LYS B 424       1.560  61.230  72.930  1.00 80.28           N  
ANISOU   45  N   LYS B 424    11607  10058   8837    484    828   -807       N  
ATOM     46  CA  LYS B 424       2.499  62.292  72.603  1.00 88.00           C  
ANISOU   46  CA  LYS B 424    12607  10943   9885    461    819   -878       C  
ATOM     47  C   LYS B 424       3.604  62.372  73.653  1.00 85.62           C  
ANISOU   47  C   LYS B 424    12310  10696   9525    438    801   -973       C  
ATOM     48  O   LYS B 424       4.401  63.308  73.616  1.00 98.76           O  
ANISOU   48  O   LYS B 424    13989  12294  11241    418    794  -1051       O  
ATOM     49  CB  LYS B 424       1.780  63.646  72.539  1.00 94.44           C  
ANISOU   49  CB  LYS B 424    13421  11677  10784    500    856   -933       C  
ATOM     50  CG  LYS B 424       1.185  63.988  71.183  1.00102.21           C  
ANISOU   50  CG  LYS B 424    14405  12566  11862    506    864   -848       C  
ATOM     51  CD  LYS B 424      -0.234  64.538  71.288  1.00104.98           C  
ANISOU   51  CD  LYS B 424    14736  12903  12248    564    908   -840       C  
ATOM     52  CE  LYS B 424      -0.946  64.668  69.969  1.00103.05           C  
ANISOU   52  CE  LYS B 424    14483  12593  12079    571    915   -734       C  
ATOM     53  NZ  LYS B 424      -0.422  65.749  69.128  1.00100.76           N  
ANISOU   53  NZ  LYS B 424    14201  12183  11901    556    913   -743       N  
ATOM     54  N   SER B 425       3.641  61.402  74.579  1.00 78.12           N  
ANISOU   54  N   SER B 425    11342   9869   8470    439    793   -962       N  
ATOM     55  CA  SER B 425       4.568  61.420  75.703  1.00 74.20           C  
ANISOU   55  CA  SER B 425    10839   9451   7901    421    778  -1047       C  
ATOM     56  C   SER B 425       5.772  60.536  75.392  1.00 70.76           C  
ANISOU   56  C   SER B 425    10410   9035   7441    371    736   -997       C  
ATOM     57  O   SER B 425       5.662  59.309  75.445  1.00 67.11           O  
ANISOU   57  O   SER B 425     9931   8643   6924    368    725   -910       O  
ATOM     58  CB  SER B 425       3.893  60.993  76.980  1.00 73.13           C  
ANISOU   58  CB  SER B 425    10674   9450   7664    456    797  -1066       C  
ATOM     59  OG  SER B 425       4.857  60.788  77.999  1.00 76.60           O  
ANISOU   59  OG  SER B 425    11100   9985   8019    433    776  -1126       O  
ATOM     60  N   PRO B 426       6.940  61.136  75.047  1.00 70.92           N  
ANISOU   60  N   PRO B 426    10450   8990   7506    332    712  -1048       N  
ATOM     61  CA  PRO B 426       8.091  60.385  74.536  1.00 69.54           C  
ANISOU   61  CA  PRO B 426    10281   8814   7326    285    674   -995       C  
ATOM     62  C   PRO B 426       8.584  59.236  75.408  1.00 71.31           C  
ANISOU   62  C   PRO B 426    10481   9166   7448    274    655   -964       C  
ATOM     63  O   PRO B 426       9.006  58.217  74.873  1.00 77.23           O  
ANISOU   63  O   PRO B 426    11227   9921   8194    253    635   -877       O  
ATOM     64  CB  PRO B 426       9.176  61.460  74.391  1.00 69.39           C  
ANISOU   64  CB  PRO B 426    10281   8723   7363    252    659  -1083       C  
ATOM     65  CG  PRO B 426       8.408  62.729  74.172  1.00 71.25           C  
ANISOU   65  CG  PRO B 426    10526   8867   7678    280    691  -1141       C  
ATOM     66  CD  PRO B 426       7.192  62.586  75.067  1.00 72.25           C  
ANISOU   66  CD  PRO B 426    10633   9073   7746    331    724  -1156       C  
ATOM     67  N   GLU B 427       8.525  59.415  76.733  1.00 71.41           N  
ANISOU   67  N   GLU B 427    10472   9280   7381    290    663  -1036       N  
ATOM     68  CA  GLU B 427       9.106  58.494  77.700  1.00 70.85           C  
ANISOU   68  CA  GLU B 427    10370   9342   7208    278    643  -1015       C  
ATOM     69  C   GLU B 427       8.595  57.075  77.463  1.00 68.09           C  
ANISOU   69  C   GLU B 427    10001   9037   6833    289    643   -882       C  
ATOM     70  O   GLU B 427       9.349  56.114  77.605  1.00 63.60           O  
ANISOU   70  O   GLU B 427     9415   8522   6229    266    619   -823       O  
ATOM     71  CB  GLU B 427       8.788  58.885  79.148  1.00 79.88           C  
ANISOU   71  CB  GLU B 427    11486  10603   8261    302    660  -1103       C  
ATOM     72  CG  GLU B 427       8.949  60.373  79.453  1.00 86.59           C  
ANISOU   72  CG  GLU B 427    12352  11404   9144    301    671  -1250       C  
ATOM     73  CD  GLU B 427       7.765  61.223  79.009  1.00 92.30           C  
ANISOU   73  CD  GLU B 427    13092  12035   9942    341    711  -1278       C  
ATOM     74  OE1 GLU B 427       6.644  60.673  78.892  1.00 94.22           O  
ANISOU   74  OE1 GLU B 427    13324  12300  10174    378    733  -1202       O  
ATOM     75  OE2 GLU B 427       7.967  62.422  78.727  1.00 92.31           O  
ANISOU   75  OE2 GLU B 427    13114  11936  10021    335    719  -1369       O  
ATOM     76  N   GLU B 428       7.305  56.968  77.113  1.00 68.11           N  
ANISOU   76  N   GLU B 428    10003   9014   6860    324    671   -837       N  
ATOM     77  CA  GLU B 428       6.615  55.690  77.001  1.00 71.19           C  
ANISOU   77  CA  GLU B 428    10371   9451   7228    337    676   -720       C  
ATOM     78  C   GLU B 428       6.437  55.244  75.543  1.00 70.52           C  
ANISOU   78  C   GLU B 428    10307   9260   7228    322    671   -640       C  
ATOM     79  O   GLU B 428       5.842  54.193  75.306  1.00 64.69           O  
ANISOU   79  O   GLU B 428     9551   8543   6486    329    675   -546       O  
ATOM     80  CB  GLU B 428       5.233  55.786  77.654  1.00 70.30           C  
ANISOU   80  CB  GLU B 428    10236   9398   7076    386    711   -720       C  
ATOM     81  CG  GLU B 428       4.217  56.638  76.889  1.00 70.27           C  
ANISOU   81  CG  GLU B 428    10256   9297   7147    412    738   -738       C  
ATOM     82  CD  GLU B 428       2.780  56.566  77.399  1.00 72.85           C  
ANISOU   82  CD  GLU B 428    10557   9681   7441    461    773   -716       C  
ATOM     83  OE1 GLU B 428       2.536  55.876  78.411  1.00 78.97           O  
ANISOU   83  OE1 GLU B 428    11296  10579   8131    476    778   -689       O  
ATOM     84  OE2 GLU B 428       1.882  57.191  76.796  1.00 69.70           O  
ANISOU   84  OE2 GLU B 428    10171   9209   7103    485    797   -720       O  
ATOM     85  N   CYS B 429       6.910  56.044  74.571  1.00 67.45           N  
ANISOU   85  N   CYS B 429     9952   8761   6915    301    663   -676       N  
ATOM     86  CA  CYS B 429       6.598  55.812  73.166  1.00 66.71           C  
ANISOU   86  CA  CYS B 429     9875   8575   6896    290    662   -610       C  
ATOM     87  C   CYS B 429       7.782  55.179  72.441  1.00 64.75           C  
ANISOU   87  C   CYS B 429     9635   8294   6672    245    632   -573       C  
ATOM     88  O   CYS B 429       8.929  55.590  72.623  1.00 67.64           O  
ANISOU   88  O   CYS B 429    10010   8653   7037    220    612   -624       O  
ATOM     89  CB  CYS B 429       6.204  57.095  72.446  1.00 69.78           C  
ANISOU   89  CB  CYS B 429    10288   8865   7359    299    677   -655       C  
ATOM     90  SG  CYS B 429       4.538  57.680  72.865  1.00 61.92           S  
ANISOU   90  SG  CYS B 429     9281   7883   6362    356    719   -668       S  
ATOM     91  N   GLU B 430       7.476  54.187  71.595  1.00 63.52           N  
ANISOU   91  N   GLU B 430     9474   8119   6542    236    629   -486       N  
ATOM     92  CA  GLU B 430       8.488  53.380  70.932  1.00 60.08           C  
ANISOU   92  CA  GLU B 430     9039   7662   6126    198    606   -445       C  
ATOM     93  C   GLU B 430       8.219  53.364  69.433  1.00 55.28           C  
ANISOU   93  C   GLU B 430     8447   6970   5587    183    606   -407       C  
ATOM     94  O   GLU B 430       7.075  53.221  69.012  1.00 48.85           O  
ANISOU   94  O   GLU B 430     7627   6145   4788    200    624   -369       O  
ATOM     95  CB  GLU B 430       8.491  51.938  71.446  1.00 61.97           C  
ANISOU   95  CB  GLU B 430     9247   7973   6327    199    602   -375       C  
ATOM     96  CG  GLU B 430       8.080  51.795  72.908  1.00 64.97           C  
ANISOU   96  CG  GLU B 430     9598   8456   6630    228    612   -382       C  
ATOM     97  CD  GLU B 430       7.717  50.376  73.306  1.00 62.82           C  
ANISOU   97  CD  GLU B 430     9288   8247   6334    235    615   -291       C  
ATOM     98  OE1 GLU B 430       6.940  49.734  72.563  1.00 58.62           O  
ANISOU   98  OE1 GLU B 430     8752   7678   5841    236    625   -231       O  
ATOM     99  OE2 GLU B 430       8.202  49.926  74.370  1.00 65.98           O  
ANISOU   99  OE2 GLU B 430     9658   8734   6675    238    608   -279       O  
ATOM    100  N   ILE B 431       9.294  53.524  68.646  1.00 58.65           N  
ANISOU  100  N   ILE B 431     8889   7345   6050    148    587   -417       N  
ATOM    101  CA  ILE B 431       9.234  53.405  67.197  1.00 54.68           C  
ANISOU  101  CA  ILE B 431     8396   6779   5603    127    585   -380       C  
ATOM    102  C   ILE B 431       9.985  52.144  66.783  1.00 50.28           C  
ANISOU  102  C   ILE B 431     7826   6232   5046     99    571   -335       C  
ATOM    103  O   ILE B 431      11.161  51.969  67.094  1.00 48.43           O  
ANISOU  103  O   ILE B 431     7592   6009   4801     81    554   -352       O  
ATOM    104  CB  ILE B 431       9.792  54.640  66.464  1.00 59.49           C  
ANISOU  104  CB  ILE B 431     9027   7317   6261    111    579   -421       C  
ATOM    105  CG1 ILE B 431       9.567  54.529  64.950  1.00 60.75           C  
ANISOU  105  CG1 ILE B 431     9188   7427   6468     93    579   -374       C  
ATOM    106  CG2 ILE B 431      11.265  54.906  66.794  1.00 60.42           C  
ANISOU  106  CG2 ILE B 431     9151   7432   6373     85    556   -465       C  
ATOM    107  CD1 ILE B 431       9.813  55.811  64.176  1.00 59.64           C  
ANISOU  107  CD1 ILE B 431     9060   7219   6380     83    578   -395       C  
ATOM    108  N   PHE B 432       9.284  51.277  66.049  1.00 45.14           N  
ANISOU  108  N   PHE B 432     7164   5575   4414     96    579   -280       N  
ATOM    109  CA  PHE B 432       9.902  50.113  65.448  1.00 44.81           C  
ANISOU  109  CA  PHE B 432     7110   5527   4388     69    569   -244       C  
ATOM    110  C   PHE B 432      10.327  50.501  64.036  1.00 43.84           C  
ANISOU  110  C   PHE B 432     7001   5349   4309     40    563   -250       C  
ATOM    111  O   PHE B 432       9.533  51.087  63.302  1.00 42.94           O  
ANISOU  111  O   PHE B 432     6893   5210   4214     44    571   -244       O  
ATOM    112  CB  PHE B 432       8.930  48.933  65.506  1.00 44.37           C  
ANISOU  112  CB  PHE B 432     7030   5498   4331     78    582   -189       C  
ATOM    113  CG  PHE B 432       8.654  48.446  66.924  1.00 49.08           C  
ANISOU  113  CG  PHE B 432     7605   6159   4884    104    588   -170       C  
ATOM    114  CD1 PHE B 432       7.757  49.121  67.744  1.00 50.15           C  
ANISOU  114  CD1 PHE B 432     7740   6330   4984    137    601   -185       C  
ATOM    115  CD2 PHE B 432       9.303  47.330  67.450  1.00 50.73           C  
ANISOU  115  CD2 PHE B 432     7790   6399   5088     97    582   -136       C  
ATOM    116  CE1 PHE B 432       7.504  48.677  69.032  1.00 52.25           C  
ANISOU  116  CE1 PHE B 432     7981   6668   5202    160    607   -166       C  
ATOM    117  CE2 PHE B 432       9.024  46.877  68.732  1.00 53.18           C  
ANISOU  117  CE2 PHE B 432     8073   6778   5355    121    587   -108       C  
ATOM    118  CZ  PHE B 432       8.126  47.560  69.527  1.00 53.15           C  
ANISOU  118  CZ  PHE B 432     8069   6818   5308    152    599   -124       C  
ATOM    119  N   LEU B 433      11.583  50.182  63.685  1.00 42.33           N  
ANISOU  119  N   LEU B 433     6810   5144   4129     13    548   -258       N  
ATOM    120  CA  LEU B 433      12.072  50.283  62.310  1.00 44.45           C  
ANISOU  120  CA  LEU B 433     7083   5373   4432    -17    542   -256       C  
ATOM    121  C   LEU B 433      12.024  48.900  61.670  1.00 42.55           C  
ANISOU  121  C   LEU B 433     6823   5137   4206    -33    547   -222       C  
ATOM    122  O   LEU B 433      12.831  48.020  62.013  1.00 42.55           O  
ANISOU  122  O   LEU B 433     6811   5147   4208    -41    542   -215       O  
ATOM    123  CB  LEU B 433      13.492  50.848  62.312  1.00 47.36           C  
ANISOU  123  CB  LEU B 433     7463   5726   4807    -36    525   -288       C  
ATOM    124  CG  LEU B 433      13.705  52.115  63.152  1.00 47.03           C  
ANISOU  124  CG  LEU B 433     7437   5679   4754    -23    519   -333       C  
ATOM    125  CD1 LEU B 433      15.176  52.444  63.204  1.00 44.75           C  
ANISOU  125  CD1 LEU B 433     7153   5380   4470    -47    500   -361       C  
ATOM    126  CD2 LEU B 433      12.903  53.284  62.592  1.00 48.41           C  
ANISOU  126  CD2 LEU B 433     7624   5816   4955    -14    529   -341       C  
ATOM    127  N   VAL B 434      11.053  48.712  60.767  1.00 38.91           N  
ANISOU  127  N   VAL B 434     6355   4670   3759    -38    557   -202       N  
ATOM    128  CA  VAL B 434      10.650  47.381  60.318  1.00 37.97           C  
ANISOU  128  CA  VAL B 434     6214   4558   3656    -51    565   -176       C  
ATOM    129  C   VAL B 434      11.143  47.139  58.898  1.00 37.48           C  
ANISOU  129  C   VAL B 434     6147   4479   3616    -85    563   -185       C  
ATOM    130  O   VAL B 434      10.985  48.012  58.046  1.00 42.71           O  
ANISOU  130  O   VAL B 434     6816   5135   4278    -94    560   -190       O  
ATOM    131  CB  VAL B 434       9.117  47.205  60.379  1.00 35.78           C  
ANISOU  131  CB  VAL B 434     5926   4297   3372    -35    578   -148       C  
ATOM    132  CG1 VAL B 434       8.697  45.763  60.119  1.00 35.52           C  
ANISOU  132  CG1 VAL B 434     5866   4269   3360    -49    587   -124       C  
ATOM    133  CG2 VAL B 434       8.575  47.647  61.731  1.00 37.74           C  
ANISOU  133  CG2 VAL B 434     6178   4569   3591      2    583   -143       C  
ATOM    134  N   GLU B 435      11.635  45.924  58.618  1.00 36.42           N  
ANISOU  134  N   GLU B 435     5994   4340   3503   -103    566   -184       N  
ATOM    135  CA  GLU B 435      12.207  45.602  57.314  1.00 36.14           C  
ANISOU  135  CA  GLU B 435     5950   4296   3486   -135    566   -202       C  
ATOM    136  C   GLU B 435      11.095  45.119  56.386  1.00 39.13           C  
ANISOU  136  C   GLU B 435     6311   4686   3871   -151    576   -196       C  
ATOM    137  O   GLU B 435      10.541  44.031  56.606  1.00 41.38           O  
ANISOU  137  O   GLU B 435     6577   4970   4175   -152    586   -185       O  
ATOM    138  CB  GLU B 435      13.291  44.528  57.409  1.00 36.07           C  
ANISOU  138  CB  GLU B 435     5927   4274   3505   -146    568   -211       C  
ATOM    139  CG  GLU B 435      13.655  43.855  56.076  1.00 36.61           C  
ANISOU  139  CG  GLU B 435     5978   4336   3596   -178    576   -235       C  
ATOM    140  CD  GLU B 435      14.677  42.726  56.188  1.00 36.88           C  
ANISOU  140  CD  GLU B 435     5994   4350   3669   -185    583   -246       C  
ATOM    141  OE1 GLU B 435      14.923  42.269  57.334  1.00 37.96           O  
ANISOU  141  OE1 GLU B 435     6126   4479   3818   -164    583   -222       O  
ATOM    142  OE2 GLU B 435      15.214  42.286  55.138  1.00 35.87           O  
ANISOU  142  OE2 GLU B 435     5853   4219   3559   -210    590   -275       O  
ATOM    143  N   GLY B 436      10.768  45.945  55.381  1.00 38.44           N  
ANISOU  143  N   GLY B 436     6225   4612   3769   -165    573   -198       N  
ATOM    144  CA  GLY B 436       9.831  45.560  54.339  1.00 42.48           C  
ANISOU  144  CA  GLY B 436     6716   5148   4278   -186    579   -195       C  
ATOM    145  C   GLY B 436       8.441  46.160  54.555  1.00 43.42           C  
ANISOU  145  C   GLY B 436     6834   5284   4380   -167    581   -162       C  
ATOM    146  O   GLY B 436       8.013  46.330  55.689  1.00 46.41           O  
ANISOU  146  O   GLY B 436     7224   5654   4756   -136    584   -146       O  
ATOM    147  N   ASP B 437       7.759  46.491  53.450  1.00 41.35           N  
ANISOU  147  N   ASP B 437     6555   5052   4105   -186    581   -152       N  
ATOM    148  CA  ASP B 437       6.409  47.020  53.482  1.00 39.86           C  
ANISOU  148  CA  ASP B 437     6359   4884   3902   -170    585   -117       C  
ATOM    149  C   ASP B 437       5.370  45.941  53.765  1.00 38.81           C  
ANISOU  149  C   ASP B 437     6207   4764   3777   -173    593   -108       C  
ATOM    150  O   ASP B 437       4.260  46.259  54.176  1.00 43.37           O  
ANISOU  150  O   ASP B 437     6780   5354   4346   -151    598    -76       O  
ATOM    151  CB  ASP B 437       6.080  47.776  52.202  1.00 40.86           C  
ANISOU  151  CB  ASP B 437     6467   5046   4011   -189    580    -99       C  
ATOM    152  CG  ASP B 437       6.394  49.270  52.226  1.00 39.21           C  
ANISOU  152  CG  ASP B 437     6273   4821   3803   -169    576    -77       C  
ATOM    153  OD1 ASP B 437       6.292  49.874  53.302  1.00 41.90           O  
ANISOU  153  OD1 ASP B 437     6637   5129   4154   -134    579    -72       O  
ATOM    154  OD2 ASP B 437       6.693  49.817  51.170  1.00 37.74           O  
ANISOU  154  OD2 ASP B 437     6073   4658   3609   -189    571    -65       O  
ATOM    155  N   SER B 438       5.677  44.681  53.508  1.00 39.07           N  
ANISOU  155  N   SER B 438     6224   4792   3829   -200    596   -135       N  
ATOM    156  CA  SER B 438       4.817  43.614  54.000  1.00 43.71           C  
ANISOU  156  CA  SER B 438     6793   5377   4436   -200    605   -124       C  
ATOM    157  C   SER B 438       4.800  43.594  55.533  1.00 43.72           C  
ANISOU  157  C   SER B 438     6811   5356   4446   -160    609    -99       C  
ATOM    158  O   SER B 438       3.729  43.590  56.137  1.00 45.94           O  
ANISOU  158  O   SER B 438     7084   5651   4721   -140    615    -66       O  
ATOM    159  CB  SER B 438       5.222  42.278  53.451  1.00 47.08           C  
ANISOU  159  CB  SER B 438     7199   5793   4897   -236    610   -162       C  
ATOM    160  OG  SER B 438       5.067  42.243  52.042  1.00 53.33           O  
ANISOU  160  OG  SER B 438     7970   6622   5673   -275    608   -189       O  
ATOM    161  N   ALA B 439       5.989  43.543  56.155  1.00 44.04           N  
ANISOU  161  N   ALA B 439     6869   5369   4496   -149    607   -114       N  
ATOM    162  CA  ALA B 439       6.105  43.479  57.607  1.00 44.60           C  
ANISOU  162  CA  ALA B 439     6948   5431   4566   -114    609    -92       C  
ATOM    163  C   ALA B 439       5.524  44.745  58.228  1.00 46.53           C  
ANISOU  163  C   ALA B 439     7211   5692   4775    -80    608    -75       C  
ATOM    164  O   ALA B 439       4.913  44.675  59.284  1.00 49.63           O  
ANISOU  164  O   ALA B 439     7600   6098   5158    -51    614    -50       O  
ATOM    165  CB  ALA B 439       7.546  43.275  58.023  1.00 43.65           C  
ANISOU  165  CB  ALA B 439     6839   5288   4458   -113    604   -112       C  
ATOM    166  N   GLY B 440       5.747  45.888  57.571  1.00 47.50           N  
ANISOU  166  N   GLY B 440     7351   5814   4884    -82    601    -89       N  
ATOM    167  CA  GLY B 440       5.191  47.165  57.993  1.00 50.71           C  
ANISOU  167  CA  GLY B 440     7771   6226   5270    -51    603    -78       C  
ATOM    168  C   GLY B 440       3.682  47.079  58.230  1.00 52.95           C  
ANISOU  168  C   GLY B 440     8037   6535   5545    -33    614    -43       C  
ATOM    169  O   GLY B 440       3.201  47.383  59.324  1.00 55.51           O  
ANISOU  169  O   GLY B 440     8367   6869   5856      3    622    -31       O  
ATOM    170  N   GLY B 441       2.948  46.639  57.197  1.00 52.64           N  
ANISOU  170  N   GLY B 441     7974   6514   5511    -59    615    -28       N  
ATOM    171  CA  GLY B 441       1.498  46.533  57.250  1.00 50.51           C  
ANISOU  171  CA  GLY B 441     7684   6273   5236    -49    624      9       C  
ATOM    172  C   GLY B 441       1.015  45.659  58.414  1.00 51.58           C  
ANISOU  172  C   GLY B 441     7809   6416   5375    -30    633     29       C  
ATOM    173  O   GLY B 441       0.110  46.055  59.146  1.00 49.60           O  
ANISOU  173  O   GLY B 441     7553   6184   5108      4    643     56       O  
ATOM    174  N   SER B 442       1.624  44.471  58.567  1.00 51.17           N  
ANISOU  174  N   SER B 442     7748   6349   5346    -51    631     18       N  
ATOM    175  CA  SER B 442       1.259  43.509  59.604  1.00 53.11           C  
ANISOU  175  CA  SER B 442     7976   6601   5603    -38    640     47       C  
ATOM    176  C   SER B 442       1.498  44.111  60.986  1.00 50.65           C  
ANISOU  176  C   SER B 442     7681   6301   5263      7    644     55       C  
ATOM    177  O   SER B 442       0.706  43.940  61.904  1.00 52.98           O  
ANISOU  177  O   SER B 442     7960   6624   5545     33    654     90       O  
ATOM    178  CB  SER B 442       2.041  42.227  59.455  1.00 54.33           C  
ANISOU  178  CB  SER B 442     8117   6727   5799    -67    638     35       C  
ATOM    179  OG  SER B 442       2.329  41.946  58.087  1.00 55.66           O  
ANISOU  179  OG  SER B 442     8280   6882   5986   -110    633      0       O  
ATOM    180  N   THR B 443       2.609  44.832  61.104  1.00 50.30           N  
ANISOU  180  N   THR B 443     7664   6240   5207     12    636     21       N  
ATOM    181  CA  THR B 443       3.030  45.432  62.356  1.00 50.93           C  
ANISOU  181  CA  THR B 443     7760   6335   5258     48    637     13       C  
ATOM    182  C   THR B 443       2.070  46.551  62.757  1.00 47.46           C  
ANISOU  182  C   THR B 443     7326   5916   4789     83    647     17       C  
ATOM    183  O   THR B 443       1.720  46.646  63.920  1.00 42.93           O  
ANISOU  183  O   THR B 443     6748   5375   4189    116    656     27       O  
ATOM    184  CB  THR B 443       4.470  45.917  62.198  1.00 56.83           C  
ANISOU  184  CB  THR B 443     8531   7055   6005     37    624    -29       C  
ATOM    185  OG1 THR B 443       5.279  44.741  62.164  1.00 58.08           O  
ANISOU  185  OG1 THR B 443     8676   7201   6189     14    619    -24       O  
ATOM    186  CG2 THR B 443       4.978  46.696  63.391  1.00 63.77           C  
ANISOU  186  CG2 THR B 443     9427   7951   6851     67    622    -50       C  
ATOM    187  N   LYS B 444       1.619  47.359  61.792  1.00 47.16           N  
ANISOU  187  N   LYS B 444     7296   5864   4759     78    647     11       N  
ATOM    188  CA  LYS B 444       0.693  48.452  62.064  1.00 48.01           C  
ANISOU  188  CA  LYS B 444     7406   5983   4852    113    659     16       C  
ATOM    189  C   LYS B 444      -0.621  47.964  62.662  1.00 47.17           C  
ANISOU  189  C   LYS B 444     7273   5917   4733    136    675     59       C  
ATOM    190  O   LYS B 444      -1.126  48.627  63.553  1.00 42.24           O  
ANISOU  190  O   LYS B 444     6651   5314   4086    176    688     57       O  
ATOM    191  CB  LYS B 444       0.355  49.258  60.811  1.00 52.39           C  
ANISOU  191  CB  LYS B 444     7963   6518   5425    101    658     20       C  
ATOM    192  CG  LYS B 444       1.458  50.231  60.480  1.00 57.70           C  
ANISOU  192  CG  LYS B 444     8662   7154   6109     96    648    -18       C  
ATOM    193  CD  LYS B 444       1.760  50.253  58.996  1.00 58.84           C  
ANISOU  193  CD  LYS B 444     8800   7284   6271     57    637    -11       C  
ATOM    194  CE  LYS B 444       3.049  50.971  58.785  1.00 60.99           C  
ANISOU  194  CE  LYS B 444     9095   7521   6555     47    626    -46       C  
ATOM    195  NZ  LYS B 444       3.063  51.642  57.485  1.00 59.92           N  
ANISOU  195  NZ  LYS B 444     8953   7378   6437     27    621    -29       N  
ATOM    196  N   SER B 445      -1.181  46.857  62.142  1.00 48.89           N  
ANISOU  196  N   SER B 445     7464   6146   4967    109    673     94       N  
ATOM    197  CA  SER B 445      -2.356  46.232  62.731  1.00 51.62           C  
ANISOU  197  CA  SER B 445     7779   6529   5305    124    686    141       C  
ATOM    198  C   SER B 445      -2.004  45.619  64.082  1.00 52.19           C  
ANISOU  198  C   SER B 445     7845   6626   5360    144    691    151       C  
ATOM    199  O   SER B 445      -2.699  45.866  65.072  1.00 48.39           O  
ANISOU  199  O   SER B 445     7352   6186   4849    181    705    171       O  
ATOM    200  CB  SER B 445      -2.947  45.206  61.815  1.00 56.84           C  
ANISOU  200  CB  SER B 445     8411   7190   5993     84    682    169       C  
ATOM    201  OG  SER B 445      -3.490  45.841  60.668  1.00 69.57           O  
ANISOU  201  OG  SER B 445    10022   8803   7610     71    679    170       O  
ATOM    202  N   GLY B 446      -0.880  44.875  64.093  1.00 53.81           N  
ANISOU  202  N   GLY B 446     8054   6809   5582    119    679    138       N  
ATOM    203  CA  GLY B 446      -0.459  44.036  65.206  1.00 52.70           C  
ANISOU  203  CA  GLY B 446     7896   6693   5436    128    681    163       C  
ATOM    204  C   GLY B 446      -0.089  44.832  66.458  1.00 51.98           C  
ANISOU  204  C   GLY B 446     7818   6639   5293    168    685    143       C  
ATOM    205  O   GLY B 446      -0.335  44.388  67.579  1.00 58.04           O  
ANISOU  205  O   GLY B 446     8561   7457   6035    191    694    178       O  
ATOM    206  N   ARG B 447       0.478  46.023  66.261  1.00 53.17           N  
ANISOU  206  N   ARG B 447     8003   6770   5429    176    680     87       N  
ATOM    207  CA  ARG B 447       1.053  46.801  67.354  1.00 51.95           C  
ANISOU  207  CA  ARG B 447     7863   6645   5231    205    681     50       C  
ATOM    208  C   ARG B 447      -0.012  47.416  68.249  1.00 50.97           C  
ANISOU  208  C   ARG B 447     7727   6572   5066    249    701     54       C  
ATOM    209  O   ARG B 447      -1.182  47.511  67.900  1.00 53.42           O  
ANISOU  209  O   ARG B 447     8026   6886   5386    260    714     82       O  
ATOM    210  CB  ARG B 447       1.815  48.009  66.813  1.00 50.71           C  
ANISOU  210  CB  ARG B 447     7743   6443   5081    199    672    -13       C  
ATOM    211  CG  ARG B 447       1.000  48.684  65.723  1.00 50.25           C  
ANISOU  211  CG  ARG B 447     7693   6350   5051    197    678    -12       C  
ATOM    212  CD  ARG B 447       1.029  50.157  65.904  1.00 50.27           C  
ANISOU  212  CD  ARG B 447     7719   6335   5047    223    685    -61       C  
ATOM    213  NE  ARG B 447       0.365  50.789  64.760  1.00 49.46           N  
ANISOU  213  NE  ARG B 447     7618   6196   4978    219    689    -49       N  
ATOM    214  CZ  ARG B 447       0.306  52.093  64.589  1.00 46.95           C  
ANISOU  214  CZ  ARG B 447     7316   5846   4676    237    696    -80       C  
ATOM    215  NH1 ARG B 447      -0.475  52.585  63.658  1.00 49.45           N  
ANISOU  215  NH1 ARG B 447     7625   6142   5021    239    703    -52       N  
ATOM    216  NH2 ARG B 447       0.990  52.895  65.377  1.00 44.67           N  
ANISOU  216  NH2 ARG B 447     7046   5548   4377    254    697   -137       N  
ATOM    217  N   ASP B 448       0.430  47.856  69.420  1.00 54.59           N  
ANISOU  217  N   ASP B 448     8188   7076   5478    275    704     23       N  
ATOM    218  CA  ASP B 448      -0.385  48.682  70.291  1.00 53.42           C  
ANISOU  218  CA  ASP B 448     8034   6976   5287    319    725      3       C  
ATOM    219  C   ASP B 448      -0.321  50.128  69.812  1.00 50.65           C  
ANISOU  219  C   ASP B 448     7718   6574   4954    329    729    -64       C  
ATOM    220  O   ASP B 448       0.671  50.798  70.027  1.00 47.16           O  
ANISOU  220  O   ASP B 448     7298   6114   4505    324    719   -125       O  
ATOM    221  CB  ASP B 448       0.081  48.593  71.738  1.00 55.35           C  
ANISOU  221  CB  ASP B 448     8262   7300   5468    339    726    -11       C  
ATOM    222  CG  ASP B 448      -0.723  49.460  72.701  1.00 54.19           C  
ANISOU  222  CG  ASP B 448     8107   7212   5271    386    750    -45       C  
ATOM    223  OD1 ASP B 448      -1.729  50.016  72.266  1.00 53.61           O  
ANISOU  223  OD1 ASP B 448     8037   7115   5218    406    768    -45       O  
ATOM    224  OD2 ASP B 448      -0.336  49.580  73.871  1.00 57.70           O  
ANISOU  224  OD2 ASP B 448     8539   7730   5655    403    753    -72       O  
ATOM    225  N   SER B 449      -1.423  50.646  69.263  1.00 54.69           N  
ANISOU  225  N   SER B 449     8227   7065   5488    346    745    -51       N  
ATOM    226  CA  SER B 449      -1.428  51.948  68.610  1.00 55.72           C  
ANISOU  226  CA  SER B 449     8383   7134   5653    354    750    -97       C  
ATOM    227  C   SER B 449      -1.119  53.111  69.568  1.00 57.84           C  
ANISOU  227  C   SER B 449     8666   7411   5898    386    762   -176       C  
ATOM    228  O   SER B 449      -0.677  54.159  69.114  1.00 60.20           O  
ANISOU  228  O   SER B 449     8990   7650   6235    384    760   -224       O  
ATOM    229  CB  SER B 449      -2.736  52.180  67.887  1.00 55.70           C  
ANISOU  229  CB  SER B 449     8366   7118   5679    368    766    -54       C  
ATOM    230  OG  SER B 449      -3.632  52.910  68.718  1.00 66.17           O  
ANISOU  230  OG  SER B 449     9681   8477   6984    419    794    -72       O  
ATOM    231  N  AARG B 450      -1.372  52.916  70.871  0.50 58.67           N  
ANISOU  231  N  AARG B 450     8752   7596   5944    415    775   -187       N  
ATOM    232  N  BARG B 450      -1.361  52.948  70.873  0.50 58.72           N  
ANISOU  232  N  BARG B 450     8759   7600   5951    415    775   -189       N  
ATOM    233  CA AARG B 450      -1.196  53.952  71.878  0.50 60.78           C  
ANISOU  233  CA AARG B 450     9027   7886   6180    447    789   -271       C  
ATOM    234  CA BARG B 450      -1.204  54.041  71.820  0.50 60.79           C  
ANISOU  234  CA BARG B 450     9030   7881   6186    447    790   -274       C  
ATOM    235  C  AARG B 450       0.240  54.461  71.944  0.50 60.41           C  
ANISOU  235  C  AARG B 450     9008   7807   6140    420    768   -341       C  
ATOM    236  C  BARG B 450       0.256  54.485  71.936  0.50 60.44           C  
ANISOU  236  C  BARG B 450     9012   7808   6144    420    768   -342       C  
ATOM    237  O  AARG B 450       0.455  55.662  72.058  0.50 62.14           O  
ANISOU  237  O  AARG B 450     9246   7986   6380    433    777   -417       O  
ATOM    238  O  BARG B 450       0.512  55.679  72.047  0.50 62.29           O  
ANISOU  238  O  BARG B 450     9265   8002   6399    432    776   -419       O  
ATOM    239  CB AARG B 450      -1.491  53.485  73.310  0.50 62.66           C  
ANISOU  239  CB AARG B 450     9235   8236   6339    474    802   -271       C  
ATOM    240  CB BARG B 450      -1.786  53.645  73.184  0.50 62.96           C  
ANISOU  240  CB BARG B 450     9272   8263   6385    481    808   -269       C  
ATOM    241  CG AARG B 450      -2.711  54.131  73.954  0.50 62.12           C  
ANISOU  241  CG AARG B 450     9147   8207   6247    526    838   -290       C  
ATOM    242  CG BARG B 450      -3.300  53.460  73.183  0.50 61.51           C  
ANISOU  242  CG BARG B 450     9060   8110   6201    515    835   -212       C  
ATOM    243  CD AARG B 450      -2.473  54.539  75.414  0.50 61.28           C  
ANISOU  243  CD AARG B 450     9027   8189   6065    554    851   -363       C  
ATOM    244  CD BARG B 450      -3.852  52.839  74.470  0.50 61.53           C  
ANISOU  244  CD BARG B 450     9023   8229   6126    543    850   -186       C  
ATOM    245  NE AARG B 450      -1.676  53.570  76.175  0.50 58.90           N  
ANISOU  245  NE AARG B 450     8707   7971   5700    532    830   -339       N  
ATOM    246  NE BARG B 450      -3.312  51.505  74.763  0.50 59.46           N  
ANISOU  246  NE BARG B 450     8739   8018   5834    514    829   -122       N  
ATOM    247  CZ AARG B 450      -0.552  53.876  76.810  0.50 57.60           C  
ANISOU  247  CZ AARG B 450     8551   7835   5499    518    814   -408       C  
ATOM    248  CZ BARG B 450      -3.691  50.768  75.796  0.50 57.43           C  
ANISOU  248  CZ BARG B 450     8441   7864   5515    532    838    -77       C  
ATOM    249  NH1AARG B 450      -0.178  55.139  76.917  0.50 57.23           N  
ANISOU  249  NH1AARG B 450     8530   7747   5468    525    821   -516       N  
ATOM    250  NH1BARG B 450      -4.659  51.199  76.585  0.50 56.97           N  
ANISOU  250  NH1BARG B 450     8358   7875   5412    577    868    -89       N  
ATOM    251  NH2AARG B 450       0.188  52.918  77.337  0.50 57.24           N  
ANISOU  251  NH2AARG B 450     8485   7859   5406    495    793   -368       N  
ATOM    252  NH2BARG B 450      -3.105  49.611  76.033  0.50 55.30           N  
ANISOU  252  NH2BARG B 450     8151   7631   5231    505    818    -17       N  
ATOM    253  N   THR B 451       1.201  53.530  71.933  1.00 60.07           N  
ANISOU  253  N   THR B 451     8963   7780   6079    385    742   -315       N  
ATOM    254  CA  THR B 451       2.585  53.821  72.311  1.00 60.41           C  
ANISOU  254  CA  THR B 451     9022   7822   6107    362    721   -375       C  
ATOM    255  C   THR B 451       3.613  53.367  71.273  1.00 60.62           C  
ANISOU  255  C   THR B 451     9066   7788   6178    315    693   -351       C  
ATOM    256  O   THR B 451       4.810  53.583  71.466  1.00 61.66           O  
ANISOU  256  O   THR B 451     9210   7913   6303    293    674   -394       O  
ATOM    257  CB  THR B 451       2.894  53.145  73.645  1.00 62.16           C  
ANISOU  257  CB  THR B 451     9216   8152   6249    369    718   -373       C  
ATOM    258  OG1 THR B 451       2.220  51.890  73.578  1.00 67.59           O  
ANISOU  258  OG1 THR B 451     9874   8878   6928    371    721   -276       O  
ATOM    259  CG2 THR B 451       2.440  53.957  74.848  1.00 65.11           C  
ANISOU  259  CG2 THR B 451     9579   8594   6567    408    740   -442       C  
ATOM    260  N   GLN B 452       3.157  52.721  70.196  1.00 58.11           N  
ANISOU  260  N   GLN B 452     8746   7432   5901    300    691   -284       N  
ATOM    261  CA  GLN B 452       4.047  52.028  69.277  1.00 52.69           C  
ANISOU  261  CA  GLN B 452     8067   6705   5247    258    668   -254       C  
ATOM    262  C   GLN B 452       3.839  52.555  67.866  1.00 48.48           C  
ANISOU  262  C   GLN B 452     7552   6094   4776    242    667   -247       C  
ATOM    263  O   GLN B 452       2.749  52.475  67.314  1.00 45.89           O  
ANISOU  263  O   GLN B 452     7213   5758   4465    252    681   -207       O  
ATOM    264  CB  GLN B 452       3.797  50.523  69.267  1.00 53.39           C  
ANISOU  264  CB  GLN B 452     8128   6830   5328    246    665   -179       C  
ATOM    265  CG  GLN B 452       4.409  49.794  70.458  1.00 56.22           C  
ANISOU  265  CG  GLN B 452     8464   7260   5636    249    658   -168       C  
ATOM    266  CD  GLN B 452       3.955  48.359  70.547  1.00 56.44           C  
ANISOU  266  CD  GLN B 452     8457   7320   5666    245    661    -86       C  
ATOM    267  OE1 GLN B 452       2.912  47.986  69.996  1.00 60.12           O  
ANISOU  267  OE1 GLN B 452     8913   7772   6157    248    673    -43       O  
ATOM    268  NE2 GLN B 452       4.711  47.563  71.291  1.00 56.02           N  
ANISOU  268  NE2 GLN B 452     8382   7314   5588    238    651    -60       N  
ATOM    269  N   ALA B 453       4.909  53.107  67.303  1.00 49.14           N  
ANISOU  269  N   ALA B 453     7657   6126   4888    216    651   -283       N  
ATOM    270  CA  ALA B 453       4.902  53.640  65.953  1.00 49.23           C  
ANISOU  270  CA  ALA B 453     7680   6071   4954    198    648   -272       C  
ATOM    271  C   ALA B 453       5.740  52.745  65.040  1.00 47.29           C  
ANISOU  271  C   ALA B 453     7434   5809   4724    155    628   -243       C  
ATOM    272  O   ALA B 453       6.613  52.012  65.509  1.00 43.98           O  
ANISOU  272  O   ALA B 453     7012   5415   4284    140    615   -247       O  
ATOM    273  CB  ALA B 453       5.436  55.053  65.963  1.00 50.01           C  
ANISOU  273  CB  ALA B 453     7800   6120   5082    201    648   -332       C  
ATOM    274  N   ILE B 454       5.471  52.831  63.732  1.00 44.05           N  
ANISOU  274  N   ILE B 454     7023   5364   4351    137    627   -213       N  
ATOM    275  CA  ILE B 454       6.140  51.990  62.764  1.00 44.18           C  
ANISOU  275  CA  ILE B 454     7034   5369   4381     97    612   -191       C  
ATOM    276  C   ILE B 454       6.624  52.825  61.593  1.00 45.77           C  
ANISOU  276  C   ILE B 454     7246   5525   4619     76    604   -197       C  
ATOM    277  O   ILE B 454       5.839  53.479  60.912  1.00 43.87           O  
ANISOU  277  O   ILE B 454     6999   5268   4400     83    613   -175       O  
ATOM    278  CB  ILE B 454       5.194  50.886  62.274  1.00 46.39           C  
ANISOU  278  CB  ILE B 454     7292   5675   4661     90    619   -140       C  
ATOM    279  CG1 ILE B 454       4.832  50.004  63.430  1.00 48.35           C  
ANISOU  279  CG1 ILE B 454     7526   5967   4879    109    626   -125       C  
ATOM    280  CG2 ILE B 454       5.784  50.069  61.111  1.00 43.60           C  
ANISOU  280  CG2 ILE B 454     6931   5309   4327     48    607   -127       C  
ATOM    281  CD1 ILE B 454       3.469  49.408  63.239  1.00 52.41           C  
ANISOU  281  CD1 ILE B 454     8016   6505   5393    117    639    -79       C  
ATOM    282  N   LEU B 455       7.923  52.695  61.331  1.00 44.91           N  
ANISOU  282  N   LEU B 455     7146   5401   4518     48    588   -217       N  
ATOM    283  CA  LEU B 455       8.546  53.229  60.142  1.00 45.39           C  
ANISOU  283  CA  LEU B 455     7209   5428   4608     20    579   -214       C  
ATOM    284  C   LEU B 455       9.095  52.053  59.333  1.00 44.69           C  
ANISOU  284  C   LEU B 455     7109   5354   4517    -14    570   -197       C  
ATOM    285  O   LEU B 455      10.158  51.522  59.651  1.00 42.34           O  
ANISOU  285  O   LEU B 455     6815   5059   4214    -28    560   -216       O  
ATOM    286  CB  LEU B 455       9.656  54.195  60.576  1.00 45.69           C  
ANISOU  286  CB  LEU B 455     7265   5433   4660     17    568   -258       C  
ATOM    287  CG  LEU B 455      10.528  54.730  59.435  1.00 45.99           C  
ANISOU  287  CG  LEU B 455     7304   5439   4731    -14    557   -253       C  
ATOM    288  CD1 LEU B 455       9.624  55.448  58.454  1.00 48.12           C  
ANISOU  288  CD1 LEU B 455     7562   5693   5030     -9    567   -214       C  
ATOM    289  CD2 LEU B 455      11.620  55.646  59.911  1.00 44.11           C  
ANISOU  289  CD2 LEU B 455     7081   5167   4511    -21    545   -296       C  
ATOM    290  N   PRO B 456       8.449  51.603  58.238  1.00 43.85           N  
ANISOU  290  N   PRO B 456     6985   5261   4416    -30    574   -164       N  
ATOM    291  CA  PRO B 456       9.053  50.548  57.439  1.00 45.15           C  
ANISOU  291  CA  PRO B 456     7136   5437   4581    -64    568   -163       C  
ATOM    292  C   PRO B 456      10.266  51.065  56.678  1.00 44.28           C  
ANISOU  292  C   PRO B 456     7031   5308   4484    -90    556   -177       C  
ATOM    293  O   PRO B 456      10.328  52.239  56.335  1.00 43.42           O  
ANISOU  293  O   PRO B 456     6927   5180   4389    -87    554   -172       O  
ATOM    294  CB  PRO B 456       7.911  50.170  56.500  1.00 47.23           C  
ANISOU  294  CB  PRO B 456     7377   5725   4843    -74    576   -131       C  
ATOM    295  CG  PRO B 456       7.215  51.478  56.255  1.00 46.37           C  
ANISOU  295  CG  PRO B 456     7269   5608   4741    -56    580   -110       C  
ATOM    296  CD  PRO B 456       7.196  52.101  57.646  1.00 46.61           C  
ANISOU  296  CD  PRO B 456     7321   5617   4771    -20    585   -131       C  
ATOM    297  N   LEU B 457      11.197  50.151  56.388  1.00 44.04           N  
ANISOU  297  N   LEU B 457     6995   5284   4454   -114    551   -191       N  
ATOM    298  CA  LEU B 457      12.375  50.440  55.591  1.00 44.39           C  
ANISOU  298  CA  LEU B 457     7038   5320   4509   -140    541   -202       C  
ATOM    299  C   LEU B 457      12.352  49.616  54.308  1.00 43.36           C  
ANISOU  299  C   LEU B 457     6883   5215   4375   -171    545   -197       C  
ATOM    300  O   LEU B 457      12.285  48.388  54.346  1.00 47.08           O  
ANISOU  300  O   LEU B 457     7343   5697   4847   -178    552   -207       O  
ATOM    301  CB  LEU B 457      13.601  50.091  56.423  1.00 45.38           C  
ANISOU  301  CB  LEU B 457     7173   5433   4635   -140    533   -228       C  
ATOM    302  CG  LEU B 457      13.750  50.825  57.756  1.00 45.52           C  
ANISOU  302  CG  LEU B 457     7211   5437   4647   -115    527   -244       C  
ATOM    303  CD1 LEU B 457      14.856  50.172  58.549  1.00 45.91           C  
ANISOU  303  CD1 LEU B 457     7260   5491   4690   -117    519   -261       C  
ATOM    304  CD2 LEU B 457      14.019  52.295  57.549  1.00 46.28           C  
ANISOU  304  CD2 LEU B 457     7319   5505   4759   -116    520   -252       C  
ATOM    305  N   ARG B 458      12.497  50.289  53.170  1.00 42.16           N  
ANISOU  305  N   ARG B 458     6720   5076   4222   -190    542   -184       N  
ATOM    306  CA  ARG B 458      12.360  49.628  51.885  1.00 42.29           C  
ANISOU  306  CA  ARG B 458     6709   5134   4227   -220    546   -183       C  
ATOM    307  C   ARG B 458      13.705  49.033  51.456  1.00 39.46           C  
ANISOU  307  C   ARG B 458     6344   4777   3871   -244    544   -213       C  
ATOM    308  O   ARG B 458      14.364  49.529  50.548  1.00 41.87           O  
ANISOU  308  O   ARG B 458     6638   5101   4171   -264    540   -208       O  
ATOM    309  CB  ARG B 458      11.760  50.625  50.893  1.00 43.39           C  
ANISOU  309  CB  ARG B 458     6831   5298   4356   -227    545   -145       C  
ATOM    310  CG  ARG B 458      10.400  51.135  51.332  1.00 45.57           C  
ANISOU  310  CG  ARG B 458     7109   5571   4634   -201    550   -114       C  
ATOM    311  CD  ARG B 458       9.746  51.857  50.185  1.00 50.27           C  
ANISOU  311  CD  ARG B 458     7676   6204   5220   -212    550    -68       C  
ATOM    312  NE  ARG B 458       8.435  52.408  50.547  1.00 54.43           N  
ANISOU  312  NE  ARG B 458     8201   6728   5753   -184    557    -33       N  
ATOM    313  CZ  ARG B 458       7.571  53.008  49.708  1.00 56.98           C  
ANISOU  313  CZ  ARG B 458     8493   7086   6070   -186    559     19       C  
ATOM    314  NH1 ARG B 458       7.866  53.242  48.429  1.00 56.76           N  
ANISOU  314  NH1 ARG B 458     8434   7106   6027   -216    554     45       N  
ATOM    315  NH2 ARG B 458       6.390  53.371  50.172  1.00 56.95           N  
ANISOU  315  NH2 ARG B 458     8488   7076   6074   -157    568     47       N  
ATOM    316  N   GLY B 459      14.079  47.929  52.104  1.00 38.08           N  
ANISOU  316  N   GLY B 459     6173   4588   3709   -240    549   -239       N  
ATOM    317  CA  GLY B 459      15.232  47.145  51.715  1.00 35.90           C  
ANISOU  317  CA  GLY B 459     5885   4312   3442   -259    552   -268       C  
ATOM    318  C   GLY B 459      16.522  47.710  52.291  1.00 35.47           C  
ANISOU  318  C   GLY B 459     5846   4233   3396   -252    541   -271       C  
ATOM    319  O   GLY B 459      16.537  48.294  53.367  1.00 36.77           O  
ANISOU  319  O   GLY B 459     6032   4373   3564   -230    532   -262       O  
ATOM    320  N   LYS B 460      17.617  47.502  51.562  1.00 37.86           N  
ANISOU  320  N   LYS B 460     6135   4547   3702   -273    541   -287       N  
ATOM    321  CA  LYS B 460      18.920  48.006  51.963  1.00 39.45           C  
ANISOU  321  CA  LYS B 460     6345   4731   3912   -273    530   -289       C  
ATOM    322  C   LYS B 460      18.880  49.520  51.925  1.00 40.46           C  
ANISOU  322  C   LYS B 460     6486   4852   4035   -272    517   -265       C  
ATOM    323  O   LYS B 460      18.312  50.114  51.014  1.00 40.41           O  
ANISOU  323  O   LYS B 460     6469   4867   4018   -282    518   -245       O  
ATOM    324  CB  LYS B 460      20.067  47.536  51.056  1.00 38.13           C  
ANISOU  324  CB  LYS B 460     6156   4583   3748   -296    536   -308       C  
ATOM    325  CG  LYS B 460      20.233  46.022  51.016  1.00 37.20           C  
ANISOU  325  CG  LYS B 460     6021   4463   3649   -297    553   -338       C  
ATOM    326  CD  LYS B 460      20.100  45.341  52.382  1.00 36.12           C  
ANISOU  326  CD  LYS B 460     5896   4292   3535   -272    554   -333       C  
ATOM    327  CE  LYS B 460      19.908  43.843  52.329  1.00 36.26           C  
ANISOU  327  CE  LYS B 460     5893   4299   3584   -272    574   -353       C  
ATOM    328  NZ  LYS B 460      21.106  43.187  51.807  1.00 37.14           N  
ANISOU  328  NZ  LYS B 460     5983   4410   3719   -282    585   -378       N  
ATOM    329  N   ILE B 461      19.501  50.111  52.936  1.00 42.48           N  
ANISOU  329  N   ILE B 461     6761   5077   4301   -260    504   -268       N  
ATOM    330  CA  ILE B 461      19.531  51.549  53.088  1.00 43.70           C  
ANISOU  330  CA  ILE B 461     6928   5211   4464   -258    492   -253       C  
ATOM    331  C   ILE B 461      20.971  52.012  52.897  1.00 42.75           C  
ANISOU  331  C   ILE B 461     6802   5084   4356   -277    480   -257       C  
ATOM    332  O   ILE B 461      21.905  51.216  52.995  1.00 41.91           O  
ANISOU  332  O   ILE B 461     6688   4988   4248   -284    480   -272       O  
ATOM    333  CB  ILE B 461      18.976  51.975  54.459  1.00 47.77           C  
ANISOU  333  CB  ILE B 461     7468   5699   4982   -231    487   -263       C  
ATOM    334  CG1 ILE B 461      19.772  51.353  55.605  1.00 50.08           C  
ANISOU  334  CG1 ILE B 461     7767   5989   5270   -222    481   -286       C  
ATOM    335  CG2 ILE B 461      17.485  51.660  54.555  1.00 49.04           C  
ANISOU  335  CG2 ILE B 461     7631   5869   5133   -211    500   -251       C  
ATOM    336  CD1 ILE B 461      20.230  52.360  56.643  1.00 54.99           C  
ANISOU  336  CD1 ILE B 461     8407   6589   5897   -216    466   -304       C  
ATOM    337  N   LEU B 462      21.126  53.323  52.680  1.00 42.23           N  
ANISOU  337  N   LEU B 462     6738   4998   4308   -284    470   -239       N  
ATOM    338  CA  LEU B 462      22.406  53.931  52.351  1.00 41.69           C  
ANISOU  338  CA  LEU B 462     6660   4923   4256   -307    458   -234       C  
ATOM    339  C   LEU B 462      23.459  53.612  53.413  1.00 38.18           C  
ANISOU  339  C   LEU B 462     6226   4467   3814   -305    447   -264       C  
ATOM    340  O   LEU B 462      23.194  53.761  54.588  1.00 36.19           O  
ANISOU  340  O   LEU B 462     5994   4195   3560   -288    441   -285       O  
ATOM    341  CB  LEU B 462      22.146  55.432  52.261  1.00 39.38           C  
ANISOU  341  CB  LEU B 462     6371   4595   3996   -309    451   -211       C  
ATOM    342  CG  LEU B 462      23.355  56.306  51.922  1.00 40.17           C  
ANISOU  342  CG  LEU B 462     6458   4679   4125   -334    438   -197       C  
ATOM    343  CD1 LEU B 462      23.868  56.144  50.508  1.00 43.71           C  
ANISOU  343  CD1 LEU B 462     6873   5173   4563   -358    442   -161       C  
ATOM    344  CD2 LEU B 462      23.022  57.763  52.153  1.00 42.22           C  
ANISOU  344  CD2 LEU B 462     6724   4885   4431   -331    432   -183       C  
ATOM    345  N   ASN B 463      24.657  53.213  52.985  1.00 38.76           N  
ANISOU  345  N   ASN B 463     6281   4559   3886   -324    444   -265       N  
ATOM    346  CA  ASN B 463      25.820  53.148  53.858  1.00 40.96           C  
ANISOU  346  CA  ASN B 463     6562   4831   4170   -328    429   -283       C  
ATOM    347  C   ASN B 463      26.404  54.561  53.945  1.00 41.43           C  
ANISOU  347  C   ASN B 463     6624   4860   4256   -346    411   -279       C  
ATOM    348  O   ASN B 463      26.956  55.057  52.957  1.00 44.75           O  
ANISOU  348  O   ASN B 463     7025   5286   4691   -368    410   -253       O  
ATOM    349  CB  ASN B 463      26.817  52.104  53.350  1.00 40.18           C  
ANISOU  349  CB  ASN B 463     6439   4763   4064   -338    437   -283       C  
ATOM    350  CG  ASN B 463      28.043  51.977  54.225  1.00 41.71           C  
ANISOU  350  CG  ASN B 463     6630   4956   4263   -342    422   -294       C  
ATOM    351  OD1 ASN B 463      28.225  52.761  55.159  1.00 45.00           O  
ANISOU  351  OD1 ASN B 463     7060   5354   4684   -343    403   -306       O  
ATOM    352  ND2 ASN B 463      28.903  51.012  53.948  1.00 41.03           N  
ANISOU  352  ND2 ASN B 463     6521   4893   4176   -345    430   -294       N  
ATOM    353  N   VAL B 464      26.233  55.203  55.107  1.00 40.73           N  
ANISOU  353  N   VAL B 464     6557   4743   4176   -337    399   -304       N  
ATOM    354  CA  VAL B 464      26.682  56.567  55.338  1.00 43.71           C  
ANISOU  354  CA  VAL B 464     6937   5081   4588   -354    382   -311       C  
ATOM    355  C   VAL B 464      28.205  56.644  55.472  1.00 43.17           C  
ANISOU  355  C   VAL B 464     6853   5021   4527   -381    365   -317       C  
ATOM    356  O   VAL B 464      28.792  57.693  55.247  1.00 44.77           O  
ANISOU  356  O   VAL B 464     7048   5195   4766   -404    352   -311       O  
ATOM    357  CB  VAL B 464      25.992  57.158  56.583  1.00 43.71           C  
ANISOU  357  CB  VAL B 464     6963   5052   4592   -336    377   -351       C  
ATOM    358  CG1 VAL B 464      24.483  57.170  56.419  1.00 43.68           C  
ANISOU  358  CG1 VAL B 464     6971   5040   4585   -309    396   -340       C  
ATOM    359  CG2 VAL B 464      26.389  56.444  57.858  1.00 42.96           C  
ANISOU  359  CG2 VAL B 464     6874   4988   4462   -326    368   -386       C  
ATOM    360  N   GLU B 465      28.840  55.532  55.824  1.00 45.09           N  
ANISOU  360  N   GLU B 465     7088   5302   4741   -377    364   -324       N  
ATOM    361  CA  GLU B 465      30.276  55.490  56.012  1.00 48.07           C  
ANISOU  361  CA  GLU B 465     7447   5696   5122   -399    348   -326       C  
ATOM    362  C   GLU B 465      30.957  55.645  54.660  1.00 49.71           C  
ANISOU  362  C   GLU B 465     7629   5911   5346   -421    353   -290       C  
ATOM    363  O   GLU B 465      32.131  56.012  54.640  1.00 48.87           O  
ANISOU  363  O   GLU B 465     7506   5809   5255   -446    338   -284       O  
ATOM    364  CB  GLU B 465      30.679  54.157  56.646  1.00 49.29           C  
ANISOU  364  CB  GLU B 465     7593   5890   5245   -383    352   -331       C  
ATOM    365  CG  GLU B 465      32.141  54.094  57.077  1.00 52.84           C  
ANISOU  365  CG  GLU B 465     8021   6361   5694   -402    333   -332       C  
ATOM    366  CD  GLU B 465      32.551  55.033  58.203  1.00 56.76           C  
ANISOU  366  CD  GLU B 465     8525   6849   6192   -418    306   -365       C  
ATOM    367  OE1 GLU B 465      33.725  55.497  58.190  1.00 56.61           O  
ANISOU  367  OE1 GLU B 465     8488   6835   6187   -446    287   -363       O  
ATOM    368  OE2 GLU B 465      31.697  55.291  59.090  1.00 53.47           O  
ANISOU  368  OE2 GLU B 465     8130   6424   5761   -402    304   -395       O  
ATOM    369  N   LYS B 466      30.217  55.366  53.565  1.00 48.64           N  
ANISOU  369  N   LYS B 466     7488   5786   5205   -415    373   -265       N  
ATOM    370  CA  LYS B 466      30.767  55.478  52.223  1.00 48.50           C  
ANISOU  370  CA  LYS B 466     7441   5793   5195   -435    381   -229       C  
ATOM    371  C   LYS B 466      30.226  56.690  51.468  1.00 48.54           C  
ANISOU  371  C   LYS B 466     7442   5774   5228   -447    380   -195       C  
ATOM    372  O   LYS B 466      30.645  56.921  50.332  1.00 45.25           O  
ANISOU  372  O   LYS B 466     6995   5383   4814   -466    385   -156       O  
ATOM    373  CB  LYS B 466      30.440  54.250  51.368  1.00 47.89           C  
ANISOU  373  CB  LYS B 466     7350   5760   5087   -423    405   -224       C  
ATOM    374  CG  LYS B 466      31.198  52.988  51.756  1.00 45.57           C  
ANISOU  374  CG  LYS B 466     7046   5490   4780   -414    412   -245       C  
ATOM    375  CD  LYS B 466      30.825  51.789  50.893  1.00 41.11           C  
ANISOU  375  CD  LYS B 466     6465   4959   4195   -404    439   -251       C  
ATOM    376  CE  LYS B 466      31.413  50.529  51.420  1.00 41.37           C  
ANISOU  376  CE  LYS B 466     6489   5001   4229   -389    448   -271       C  
ATOM    377  NZ  LYS B 466      30.892  49.288  50.836  1.00 38.23           N  
ANISOU  377  NZ  LYS B 466     6080   4621   3825   -376    476   -289       N  
ATOM    378  N   ALA B 467      29.264  57.413  52.061  1.00 46.24           N  
ANISOU  378  N   ALA B 467     7175   5439   4956   -435    376   -205       N  
ATOM    379  CA  ALA B 467      28.619  58.527  51.380  1.00 43.88           C  
ANISOU  379  CA  ALA B 467     6869   5112   4693   -440    379   -167       C  
ATOM    380  C   ALA B 467      29.075  59.840  52.005  1.00 44.74           C  
ANISOU  380  C   ALA B 467     6983   5159   4859   -456    361   -176       C  
ATOM    381  O   ALA B 467      29.427  59.867  53.185  1.00 47.50           O  
ANISOU  381  O   ALA B 467     7352   5487   5210   -455    347   -226       O  
ATOM    382  CB  ALA B 467      27.095  58.389  51.437  1.00 40.65           C  
ANISOU  382  CB  ALA B 467     6477   4696   4271   -412    394   -168       C  
ATOM    383  N   ARG B 468      29.000  60.910  51.197  1.00 46.84           N  
ANISOU  383  N   ARG B 468     7227   5398   5173   -472    361   -125       N  
ATOM    384  CA  ARG B 468      29.240  62.282  51.618  1.00 46.81           C  
ANISOU  384  CA  ARG B 468     7223   5320   5241   -487    348   -128       C  
ATOM    385  C   ARG B 468      27.914  62.881  52.083  1.00 48.44           C  
ANISOU  385  C   ARG B 468     7451   5474   5477   -461    358   -141       C  
ATOM    386  O   ARG B 468      26.859  62.353  51.739  1.00 46.58           O  
ANISOU  386  O   ARG B 468     7221   5267   5208   -435    375   -125       O  
ATOM    387  CB  ARG B 468      29.881  63.042  50.451  1.00 47.55           C  
ANISOU  387  CB  ARG B 468     7274   5414   5378   -517    346    -55       C  
ATOM    388  CG  ARG B 468      31.350  62.718  50.191  1.00 47.16           C  
ANISOU  388  CG  ARG B 468     7201   5403   5314   -546    333    -48       C  
ATOM    389  CD  ARG B 468      31.815  63.305  48.863  1.00 47.23           C  
ANISOU  389  CD  ARG B 468     7162   5433   5351   -571    337     37       C  
ATOM    390  NE  ARG B 468      33.239  63.093  48.550  1.00 50.85           N  
ANISOU  390  NE  ARG B 468     7592   5928   5800   -600    326     50       N  
ATOM    391  CZ  ARG B 468      34.309  63.712  49.082  1.00 50.58           C  
ANISOU  391  CZ  ARG B 468     7551   5856   5811   -629    305     37       C  
ATOM    392  NH1 ARG B 468      34.169  64.735  49.906  1.00 52.39           N  
ANISOU  392  NH1 ARG B 468     7796   6000   6109   -638    291      8       N  
ATOM    393  NH2 ARG B 468      35.535  63.338  48.760  1.00 47.78           N  
ANISOU  393  NH2 ARG B 468     7169   5549   5437   -651    298     51       N  
ATOM    394  N   LEU B 469      27.976  64.004  52.821  1.00 46.77           N  
ANISOU  394  N   LEU B 469     7250   5188   5333   -467    349   -172       N  
ATOM    395  CA  LEU B 469      26.823  64.552  53.527  1.00 47.58           C  
ANISOU  395  CA  LEU B 469     7376   5236   5464   -439    359   -205       C  
ATOM    396  C   LEU B 469      25.685  64.947  52.577  1.00 48.31           C  
ANISOU  396  C   LEU B 469     7453   5319   5585   -420    380   -136       C  
ATOM    397  O   LEU B 469      24.508  64.786  52.918  1.00 46.55           O  
ANISOU  397  O   LEU B 469     7249   5092   5348   -387    395   -151       O  
ATOM    398  CB  LEU B 469      27.268  65.751  54.364  1.00 49.65           C  
ANISOU  398  CB  LEU B 469     7644   5417   5803   -456    347   -255       C  
ATOM    399  CG  LEU B 469      26.184  66.363  55.256  1.00 53.11           C  
ANISOU  399  CG  LEU B 469     8107   5797   6276   -427    359   -308       C  
ATOM    400  CD1 LEU B 469      25.827  65.364  56.355  1.00 53.20           C  
ANISOU  400  CD1 LEU B 469     8151   5860   6203   -403    359   -377       C  
ATOM    401  CD2 LEU B 469      26.578  67.727  55.829  1.00 53.48           C  
ANISOU  401  CD2 LEU B 469     8150   5750   6419   -447    351   -353       C  
ATOM    402  N   ASP B 470      26.019  65.477  51.392  1.00 48.23           N  
ANISOU  402  N   ASP B 470     7404   5310   5612   -441    381    -56       N  
ATOM    403  CA  ASP B 470      24.986  65.911  50.465  1.00 50.33           C  
ANISOU  403  CA  ASP B 470     7645   5574   5904   -425    399     21       C  
ATOM    404  C   ASP B 470      24.023  64.749  50.206  1.00 47.95           C  
ANISOU  404  C   ASP B 470     7354   5348   5517   -398    413     23       C  
ATOM    405  O   ASP B 470      22.813  64.879  50.369  1.00 47.82           O  
ANISOU  405  O   ASP B 470     7348   5316   5507   -369    427     27       O  
ATOM    406  CB  ASP B 470      25.579  66.521  49.200  1.00 53.11           C  
ANISOU  406  CB  ASP B 470     7946   5937   6296   -453    398    116       C  
ATOM    407  CG  ASP B 470      26.231  65.551  48.217  1.00 58.93           C  
ANISOU  407  CG  ASP B 470     8658   6778   6954   -471    395    152       C  
ATOM    408  OD1 ASP B 470      27.061  64.699  48.652  1.00 60.79           O  
ANISOU  408  OD1 ASP B 470     8911   7047   7137   -481    385     96       O  
ATOM    409  OD2 ASP B 470      25.893  65.634  47.013  1.00 61.16           O  
ANISOU  409  OD2 ASP B 470     8901   7112   7227   -475    405    236       O  
ATOM    410  N   ARG B 471      24.570  63.595  49.823  1.00 46.46           N  
ANISOU  410  N   ARG B 471     7162   5238   5252   -409    409     17       N  
ATOM    411  CA  ARG B 471      23.757  62.434  49.499  1.00 48.50           C  
ANISOU  411  CA  ARG B 471     7426   5566   5434   -391    421     16       C  
ATOM    412  C   ARG B 471      23.035  61.924  50.741  1.00 47.25           C  
ANISOU  412  C   ARG B 471     7311   5389   5254   -361    425    -54       C  
ATOM    413  O   ARG B 471      21.854  61.592  50.662  1.00 52.99           O  
ANISOU  413  O   ARG B 471     8042   6133   5957   -337    438    -45       O  
ATOM    414  CB  ARG B 471      24.643  61.330  48.920  1.00 49.79           C  
ANISOU  414  CB  ARG B 471     7576   5806   5535   -410    418     12       C  
ATOM    415  CG  ARG B 471      23.863  60.156  48.356  1.00 50.94           C  
ANISOU  415  CG  ARG B 471     7718   6026   5612   -398    433     13       C  
ATOM    416  CD  ARG B 471      24.803  59.022  48.033  1.00 50.95           C  
ANISOU  416  CD  ARG B 471     7710   6086   5561   -414    432    -12       C  
ATOM    417  NE  ARG B 471      24.025  58.023  47.307  1.00 53.24           N  
ANISOU  417  NE  ARG B 471     7989   6445   5796   -407    447     -9       N  
ATOM    418  CZ  ARG B 471      24.452  56.815  47.057  1.00 50.41           C  
ANISOU  418  CZ  ARG B 471     7625   6136   5391   -413    454    -42       C  
ATOM    419  NH1 ARG B 471      25.698  56.509  47.368  1.00 51.81           N  
ANISOU  419  NH1 ARG B 471     7805   6311   5572   -424    447    -68       N  
ATOM    420  NH2 ARG B 471      23.637  55.955  46.480  1.00 47.35           N  
ANISOU  420  NH2 ARG B 471     7228   5803   4961   -408    468    -49       N  
ATOM    421  N   ILE B 472      23.747  61.859  51.869  1.00 46.40           N  
ANISOU  421  N   ILE B 472     7229   5252   5149   -364    412   -120       N  
ATOM    422  CA  ILE B 472      23.190  61.318  53.100  1.00 46.38           C  
ANISOU  422  CA  ILE B 472     7262   5246   5116   -338    414   -184       C  
ATOM    423  C   ILE B 472      21.937  62.099  53.484  1.00 49.55           C  
ANISOU  423  C   ILE B 472     7674   5598   5555   -309    427   -185       C  
ATOM    424  O   ILE B 472      20.932  61.488  53.880  1.00 47.89           O  
ANISOU  424  O   ILE B 472     7480   5410   5308   -281    438   -200       O  
ATOM    425  CB  ILE B 472      24.224  61.293  54.245  1.00 46.58           C  
ANISOU  425  CB  ILE B 472     7304   5255   5139   -350    396   -248       C  
ATOM    426  CG1 ILE B 472      25.364  60.353  53.940  1.00 44.79           C  
ANISOU  426  CG1 ILE B 472     7065   5081   4871   -371    386   -245       C  
ATOM    427  CG2 ILE B 472      23.570  60.904  55.575  1.00 48.16           C  
ANISOU  427  CG2 ILE B 472     7535   5455   5308   -321    399   -309       C  
ATOM    428  CD1 ILE B 472      26.582  60.572  54.809  1.00 44.97           C  
ANISOU  428  CD1 ILE B 472     7093   5091   4903   -391    365   -289       C  
ATOM    429  N   LEU B 473      22.005  63.433  53.356  1.00 49.70           N  
ANISOU  429  N   LEU B 473     7682   5550   5652   -316    426   -167       N  
ATOM    430  CA  LEU B 473      20.922  64.293  53.798  1.00 49.97           C  
ANISOU  430  CA  LEU B 473     7724   5525   5737   -288    441   -175       C  
ATOM    431  C   LEU B 473      19.824  64.390  52.740  1.00 51.36           C  
ANISOU  431  C   LEU B 473     7875   5719   5919   -271    459    -95       C  
ATOM    432  O   LEU B 473      18.777  64.959  53.022  1.00 53.98           O  
ANISOU  432  O   LEU B 473     8210   6012   6288   -242    474    -92       O  
ATOM    433  CB  LEU B 473      21.482  65.669  54.135  1.00 52.34           C  
ANISOU  433  CB  LEU B 473     8019   5737   6130   -302    435   -193       C  
ATOM    434  CG  LEU B 473      22.166  65.797  55.496  1.00 55.29           C  
ANISOU  434  CG  LEU B 473     8419   6084   6503   -310    421   -292       C  
ATOM    435  CD1 LEU B 473      22.827  67.148  55.597  1.00 56.08           C  
ANISOU  435  CD1 LEU B 473     8507   6098   6703   -334    414   -305       C  
ATOM    436  CD2 LEU B 473      21.155  65.591  56.621  1.00 55.11           C  
ANISOU  436  CD2 LEU B 473     8425   6061   6451   -272    434   -356       C  
ATOM    437  N   ASN B 474      20.066  63.880  51.526  1.00 50.61           N  
ANISOU  437  N   ASN B 474     7751   5687   5790   -290    457    -31       N  
ATOM    438  CA  ASN B 474      19.047  63.874  50.484  1.00 52.32           C  
ANISOU  438  CA  ASN B 474     7939   5941   5999   -279    471     45       C  
ATOM    439  C   ASN B 474      18.339  62.516  50.435  1.00 51.30           C  
ANISOU  439  C   ASN B 474     7820   5888   5782   -267    477     29       C  
ATOM    440  O   ASN B 474      17.337  62.354  49.752  1.00 50.17           O  
ANISOU  440  O   ASN B 474     7658   5784   5621   -255    489     78       O  
ATOM    441  CB  ASN B 474      19.632  64.267  49.130  1.00 52.30           C  
ANISOU  441  CB  ASN B 474     7889   5969   6013   -308    467    129       C  
ATOM    442  CG  ASN B 474      19.642  65.767  48.939  1.00 56.58           C  
ANISOU  442  CG  ASN B 474     8407   6431   6660   -309    471    181       C  
ATOM    443  OD1 ASN B 474      18.579  66.384  48.785  1.00 59.46           O  
ANISOU  443  OD1 ASN B 474     8757   6767   7066   -284    486    225       O  
ATOM    444  ND2 ASN B 474      20.819  66.375  48.954  1.00 55.49           N  
ANISOU  444  ND2 ASN B 474     8260   6252   6571   -337    458    180       N  
ATOM    445  N   ASN B 475      18.856  61.538  51.171  1.00 49.10           N  
ANISOU  445  N   ASN B 475     7571   5631   5455   -269    469    -37       N  
ATOM    446  CA  ASN B 475      18.285  60.208  51.162  1.00 46.48           C  
ANISOU  446  CA  ASN B 475     7246   5362   5052   -260    475    -54       C  
ATOM    447  C   ASN B 475      16.925  60.264  51.855  1.00 48.22           C  
ANISOU  447  C   ASN B 475     7484   5565   5274   -224    489    -66       C  
ATOM    448  O   ASN B 475      16.826  60.786  52.964  1.00 48.49           O  
ANISOU  448  O   ASN B 475     7542   5546   5337   -205    489   -110       O  
ATOM    449  CB  ASN B 475      19.253  59.244  51.828  1.00 43.62           C  
ANISOU  449  CB  ASN B 475     6905   5018   4653   -271    465   -113       C  
ATOM    450  CG  ASN B 475      18.955  57.820  51.467  1.00 41.03           C  
ANISOU  450  CG  ASN B 475     6572   4754   4262   -272    472   -119       C  
ATOM    451  OD1 ASN B 475      18.273  57.114  52.222  1.00 37.27           O  
ANISOU  451  OD1 ASN B 475     6115   4284   3762   -250    478   -149       O  
ATOM    452  ND2 ASN B 475      19.455  57.392  50.320  1.00 40.74           N  
ANISOU  452  ND2 ASN B 475     6508   4768   4205   -297    472    -92       N  
ATOM    453  N   ASN B 476      15.886  59.777  51.165  1.00 48.66           N  
ANISOU  453  N   ASN B 476     7522   5669   5299   -216    500    -27       N  
ATOM    454  CA  ASN B 476      14.526  59.712  51.678  1.00 52.47           C  
ANISOU  454  CA  ASN B 476     8014   6147   5777   -183    513    -29       C  
ATOM    455  C   ASN B 476      14.488  58.985  53.021  1.00 52.85           C  
ANISOU  455  C   ASN B 476     8096   6187   5795   -165    513    -98       C  
ATOM    456  O   ASN B 476      13.967  59.519  54.007  1.00 53.16           O  
ANISOU  456  O   ASN B 476     8154   6186   5858   -137    520   -125       O  
ATOM    457  CB  ASN B 476      13.608  59.014  50.676  1.00 55.60           C  
ANISOU  457  CB  ASN B 476     8382   6614   6130   -188    521     17       C  
ATOM    458  CG  ASN B 476      13.404  59.821  49.415  1.00 58.28           C  
ANISOU  458  CG  ASN B 476     8680   6972   6493   -200    523     97       C  
ATOM    459  OD1 ASN B 476      13.658  61.032  49.397  1.00 60.95           O  
ANISOU  459  OD1 ASN B 476     9009   7255   6894   -195    523    126       O  
ATOM    460  ND2 ASN B 476      12.913  59.184  48.361  1.00 62.23           N  
ANISOU  460  ND2 ASN B 476     9148   7552   6946   -215    525    134       N  
ATOM    461  N   GLU B 477      15.039  57.762  53.032  1.00 53.13           N  
ANISOU  461  N   GLU B 477     8136   6266   5783   -181    506   -123       N  
ATOM    462  CA  GLU B 477      14.990  56.881  54.191  1.00 57.84           C  
ANISOU  462  CA  GLU B 477     8757   6870   6349   -166    506   -173       C  
ATOM    463  C   GLU B 477      15.650  57.570  55.383  1.00 57.27           C  
ANISOU  463  C   GLU B 477     8709   6752   6299   -157    498   -221       C  
ATOM    464  O   GLU B 477      15.051  57.677  56.451  1.00 61.01           O  
ANISOU  464  O   GLU B 477     9199   7215   6768   -130    505   -251       O  
ATOM    465  CB  GLU B 477      15.656  55.527  53.920  1.00 62.73           C  
ANISOU  465  CB  GLU B 477     9372   7534   6930   -187    502   -186       C  
ATOM    466  CG  GLU B 477      14.910  54.636  52.928  1.00 70.88           C  
ANISOU  466  CG  GLU B 477    10382   8616   7934   -196    511   -159       C  
ATOM    467  CD  GLU B 477      14.724  55.194  51.519  1.00 82.15           C  
ANISOU  467  CD  GLU B 477    11779  10068   9367   -215    513   -110       C  
ATOM    468  OE1 GLU B 477      15.707  55.493  50.787  1.00 84.21           O  
ANISOU  468  OE1 GLU B 477    12026  10336   9635   -240    505    -99       O  
ATOM    469  OE2 GLU B 477      13.541  55.337  51.155  1.00 90.42           O  
ANISOU  469  OE2 GLU B 477    12813  11132  10409   -204    521    -78       O  
ATOM    470  N   ILE B 478      16.873  58.070  55.167  1.00 56.18           N  
ANISOU  470  N   ILE B 478     8568   6593   6185   -182    485   -228       N  
ATOM    471  CA  ILE B 478      17.623  58.778  56.191  1.00 54.05           C  
ANISOU  471  CA  ILE B 478     8315   6283   5938   -182    474   -277       C  
ATOM    472  C   ILE B 478      16.803  59.959  56.688  1.00 52.37           C  
ANISOU  472  C   ILE B 478     8110   6018   5769   -157    485   -289       C  
ATOM    473  O   ILE B 478      16.832  60.255  57.873  1.00 49.12           O  
ANISOU  473  O   ILE B 478     7716   5589   5357   -143    484   -345       O  
ATOM    474  CB  ILE B 478      18.994  59.258  55.685  1.00 55.50           C  
ANISOU  474  CB  ILE B 478     8488   6449   6149   -217    458   -272       C  
ATOM    475  CG1 ILE B 478      19.900  58.099  55.275  1.00 59.23           C  
ANISOU  475  CG1 ILE B 478     8952   6972   6582   -238    450   -268       C  
ATOM    476  CG2 ILE B 478      19.678  60.143  56.731  1.00 56.36           C  
ANISOU  476  CG2 ILE B 478     8612   6512   6290   -220    447   -327       C  
ATOM    477  CD1 ILE B 478      20.307  57.192  56.420  1.00 61.34           C  
ANISOU  477  CD1 ILE B 478     9234   7264   6810   -231    444   -312       C  
ATOM    478  N   ARG B 479      16.149  60.661  55.759  1.00 53.81           N  
ANISOU  478  N   ARG B 479     8275   6179   5993   -154    495   -236       N  
ATOM    479  CA  ARG B 479      15.405  61.868  56.070  1.00 56.19           C  
ANISOU  479  CA  ARG B 479     8577   6420   6353   -129    509   -238       C  
ATOM    480  C   ARG B 479      14.178  61.537  56.914  1.00 57.04           C  
ANISOU  480  C   ARG B 479     8698   6543   6432    -90    525   -262       C  
ATOM    481  O   ARG B 479      13.841  62.291  57.809  1.00 58.06           O  
ANISOU  481  O   ARG B 479     8839   6630   6592    -67    535   -306       O  
ATOM    482  CB  ARG B 479      14.995  62.525  54.751  1.00 62.63           C  
ANISOU  482  CB  ARG B 479     9360   7221   7214   -134    517   -157       C  
ATOM    483  CG  ARG B 479      14.913  64.043  54.775  1.00 72.81           C  
ANISOU  483  CG  ARG B 479    10640   8426   8597   -126    525   -148       C  
ATOM    484  CD  ARG B 479      15.153  64.605  53.376  1.00 78.66           C  
ANISOU  484  CD  ARG B 479    11343   9163   9381   -147    523    -59       C  
ATOM    485  NE  ARG B 479      14.342  63.929  52.354  1.00 88.76           N  
ANISOU  485  NE  ARG B 479    12597  10514  10613   -145    530     11       N  
ATOM    486  CZ  ARG B 479      14.557  63.962  51.039  1.00 97.91           C  
ANISOU  486  CZ  ARG B 479    13719  11713  11770   -169    526     88       C  
ATOM    487  NH1 ARG B 479      15.532  64.700  50.541  1.00101.59           N  
ANISOU  487  NH1 ARG B 479    14166  12148  12286   -194    517    117       N  
ATOM    488  NH2 ARG B 479      13.787  63.268  50.217  1.00102.13           N  
ANISOU  488  NH2 ARG B 479    14231  12323  12251   -168    531    137       N  
ATOM    489  N   GLN B 480      13.521  60.402  56.639  1.00 61.25           N  
ANISOU  489  N   GLN B 480     9227   7137   6909    -84    530   -235       N  
ATOM    490  CA  GLN B 480      12.310  60.006  57.343  1.00 60.38           C  
ANISOU  490  CA  GLN B 480     9124   7049   6770    -49    546   -245       C  
ATOM    491  C   GLN B 480      12.630  59.718  58.805  1.00 56.21           C  
ANISOU  491  C   GLN B 480     8619   6529   6210    -36    542   -316       C  
ATOM    492  O   GLN B 480      11.819  60.026  59.675  1.00 56.26           O  
ANISOU  492  O   GLN B 480     8632   6530   6215     -3    557   -344       O  
ATOM    493  CB  GLN B 480      11.626  58.779  56.731  1.00 65.84           C  
ANISOU  493  CB  GLN B 480     9802   7803   7411    -51    549   -203       C  
ATOM    494  CG  GLN B 480      11.132  58.990  55.303  1.00 73.18           C  
ANISOU  494  CG  GLN B 480    10702   8744   8357    -63    553   -132       C  
ATOM    495  CD  GLN B 480      10.584  57.735  54.654  1.00 82.10           C  
ANISOU  495  CD  GLN B 480    11817   9941   9437    -74    554   -103       C  
ATOM    496  OE1 GLN B 480      10.057  56.840  55.325  1.00 91.89           O  
ANISOU  496  OE1 GLN B 480    13065  11207  10640    -61    559   -123       O  
ATOM    497  NE2 GLN B 480      10.679  57.662  53.331  1.00 89.14           N  
ANISOU  497  NE2 GLN B 480    12681  10862  10325   -100    550    -56       N  
ATOM    498  N   MET B 481      13.811  59.152  59.069  1.00 51.31           N  
ANISOU  498  N   MET B 481     8005   5928   5562    -62    523   -343       N  
ATOM    499  CA  MET B 481      14.201  58.797  60.425  1.00 52.97           C  
ANISOU  499  CA  MET B 481     8230   6163   5734    -54    517   -402       C  
ATOM    500  C   MET B 481      14.580  60.044  61.216  1.00 52.57           C  
ANISOU  500  C   MET B 481     8189   6064   5719    -50    516   -464       C  
ATOM    501  O   MET B 481      14.104  60.236  62.332  1.00 51.61           O  
ANISOU  501  O   MET B 481     8076   5954   5579    -24    525   -513       O  
ATOM    502  CB  MET B 481      15.383  57.820  60.451  1.00 53.81           C  
ANISOU  502  CB  MET B 481     8334   6305   5804    -82    498   -405       C  
ATOM    503  CG  MET B 481      15.061  56.464  59.867  1.00 54.57           C  
ANISOU  503  CG  MET B 481     8420   6447   5868    -85    502   -360       C  
ATOM    504  SD  MET B 481      16.382  55.254  60.092  1.00 55.79           S  
ANISOU  504  SD  MET B 481     8568   6640   5989   -109    485   -366       S  
ATOM    505  CE  MET B 481      17.725  55.931  59.106  1.00 57.59           C  
ANISOU  505  CE  MET B 481     8792   6835   6255   -148    470   -363       C  
ATOM    506  N   ILE B 482      15.452  60.877  60.642  1.00 52.27           N  
ANISOU  506  N   ILE B 482     8149   5977   5735    -77    505   -465       N  
ATOM    507  CA  ILE B 482      15.775  62.162  61.242  1.00 53.32           C  
ANISOU  507  CA  ILE B 482     8288   6050   5920    -77    505   -524       C  
ATOM    508  C   ILE B 482      14.474  62.826  61.686  1.00 56.68           C  
ANISOU  508  C   ILE B 482     8716   6448   6371    -36    531   -542       C  
ATOM    509  O   ILE B 482      14.326  63.195  62.846  1.00 56.67           O  
ANISOU  509  O   ILE B 482     8725   6448   6361    -19    537   -615       O  
ATOM    510  CB  ILE B 482      16.547  63.079  60.275  1.00 53.58           C  
ANISOU  510  CB  ILE B 482     8309   6020   6028   -108    496   -498       C  
ATOM    511  CG1 ILE B 482      17.939  62.524  59.930  1.00 49.42           C  
ANISOU  511  CG1 ILE B 482     7778   5520   5477   -148    471   -489       C  
ATOM    512  CG2 ILE B 482      16.624  64.502  60.844  1.00 56.44           C  
ANISOU  512  CG2 ILE B 482     8675   6304   6465   -104    502   -558       C  
ATOM    513  CD1 ILE B 482      18.745  63.409  58.997  1.00 49.76           C  
ANISOU  513  CD1 ILE B 482     7806   5509   5592   -180    462   -459       C  
ATOM    514  N   THR B 483      13.540  62.989  60.739  1.00 57.60           N  
ANISOU  514  N   THR B 483     8819   6545   6520    -20    547   -474       N  
ATOM    515  CA  THR B 483      12.298  63.698  61.004  1.00 59.80           C  
ANISOU  515  CA  THR B 483     9094   6790   6835     20    574   -478       C  
ATOM    516  C   THR B 483      11.521  63.007  62.119  1.00 57.68           C  
ANISOU  516  C   THR B 483     8836   6582   6497     53    586   -516       C  
ATOM    517  O   THR B 483      10.984  63.672  62.996  1.00 55.07           O  
ANISOU  517  O   THR B 483     8510   6230   6183     82    604   -573       O  
ATOM    518  CB  THR B 483      11.452  63.790  59.737  1.00 62.21           C  
ANISOU  518  CB  THR B 483     9379   7086   7174     29    587   -385       C  
ATOM    519  OG1 THR B 483      12.198  64.628  58.862  1.00 63.61           O  
ANISOU  519  OG1 THR B 483     9541   7205   7421      2    578   -354       O  
ATOM    520  CG2 THR B 483      10.085  64.402  59.987  1.00 62.31           C  
ANISOU  520  CG2 THR B 483     9383   7071   7220     75    617   -379       C  
ATOM    521  N   ALA B 484      11.434  61.678  62.047  1.00 56.69           N  
ANISOU  521  N   ALA B 484     8710   6530   6299     47    577   -482       N  
ATOM    522  CA  ALA B 484      10.659  60.910  63.005  1.00 55.06           C  
ANISOU  522  CA  ALA B 484     8507   6386   6028     76    588   -499       C  
ATOM    523  C   ALA B 484      11.254  60.984  64.415  1.00 56.10           C  
ANISOU  523  C   ALA B 484     8650   6546   6121     79    581   -584       C  
ATOM    524  O   ALA B 484      10.500  61.007  65.388  1.00 55.07           O  
ANISOU  524  O   ALA B 484     8519   6446   5959    112    598   -619       O  
ATOM    525  CB  ALA B 484      10.540  59.485  62.542  1.00 54.11           C  
ANISOU  525  CB  ALA B 484     8378   6326   5853     65    580   -441       C  
ATOM    526  N   PHE B 485      12.587  61.015  64.532  1.00 53.76           N  
ANISOU  526  N   PHE B 485     8359   6246   5823     44    557   -615       N  
ATOM    527  CA  PHE B 485      13.217  61.104  65.841  1.00 58.46           C  
ANISOU  527  CA  PHE B 485     8959   6877   6375     41    548   -695       C  
ATOM    528  C   PHE B 485      13.167  62.535  66.372  1.00 63.01           C  
ANISOU  528  C   PHE B 485     9541   7394   7006     50    559   -776       C  
ATOM    529  O   PHE B 485      13.107  62.714  67.582  1.00 65.10           O  
ANISOU  529  O   PHE B 485     9806   7699   7231     64    564   -851       O  
ATOM    530  CB  PHE B 485      14.667  60.626  65.794  1.00 57.02           C  
ANISOU  530  CB  PHE B 485     8776   6717   6172     -1    518   -698       C  
ATOM    531  CG  PHE B 485      14.848  59.201  65.315  1.00 55.26           C  
ANISOU  531  CG  PHE B 485     8545   6546   5905    -11    509   -628       C  
ATOM    532  CD1 PHE B 485      13.819  58.273  65.389  1.00 54.74           C  
ANISOU  532  CD1 PHE B 485     8473   6525   5802     15    523   -584       C  
ATOM    533  CD2 PHE B 485      16.053  58.804  64.771  1.00 58.84           C  
ANISOU  533  CD2 PHE B 485     8995   6999   6362    -48    487   -608       C  
ATOM    534  CE1 PHE B 485      14.004  56.977  64.961  1.00 55.52           C  
ANISOU  534  CE1 PHE B 485     8562   6662   5872      4    516   -526       C  
ATOM    535  CE2 PHE B 485      16.239  57.497  64.349  1.00 59.97           C  
ANISOU  535  CE2 PHE B 485     9129   7183   6473    -55    481   -551       C  
ATOM    536  CZ  PHE B 485      15.213  56.590  64.441  1.00 58.65           C  
ANISOU  536  CZ  PHE B 485     8956   7054   6275    -30    496   -513       C  
ATOM    537  N   GLY B 486      13.239  63.526  65.469  1.00 63.34           N  
ANISOU  537  N   GLY B 486     9583   7346   7139     41    564   -762       N  
ATOM    538  CA  GLY B 486      13.101  64.934  65.811  1.00 65.31           C  
ANISOU  538  CA  GLY B 486     9833   7518   7464     51    580   -831       C  
ATOM    539  C   GLY B 486      14.227  65.457  66.703  1.00 66.19           C  
ANISOU  539  C   GLY B 486     9950   7627   7573     22    561   -930       C  
ATOM    540  O   GLY B 486      14.042  66.477  67.360  1.00 68.75           O  
ANISOU  540  O   GLY B 486    10274   7907   7940     34    576  -1015       O  
ATOM    541  N   THR B 487      15.384  64.774  66.714  1.00 64.87           N  
ANISOU  541  N   THR B 487     9782   7506   7357    -16    530   -922       N  
ATOM    542  CA  THR B 487      16.469  65.103  67.632  1.00 65.47           C  
ANISOU  542  CA  THR B 487     9859   7603   7414    -46    510  -1012       C  
ATOM    543  C   THR B 487      17.540  65.955  66.948  1.00 66.66           C  
ANISOU  543  C   THR B 487    10008   7671   7650    -89    492  -1018       C  
ATOM    544  O   THR B 487      18.445  66.466  67.605  1.00 67.18           O  
ANISOU  544  O   THR B 487    10072   7734   7721   -119    475  -1098       O  
ATOM    545  CB  THR B 487      17.089  63.824  68.205  1.00 67.55           C  
ANISOU  545  CB  THR B 487    10118   7978   7572    -59    487   -998       C  
ATOM    546  OG1 THR B 487      17.660  63.044  67.157  1.00 70.12           O  
ANISOU  546  OG1 THR B 487    10440   8303   7897    -82    471   -908       O  
ATOM    547  CG2 THR B 487      16.083  62.968  68.948  1.00 68.70           C  
ANISOU  547  CG2 THR B 487    10260   8208   7634    -19    503   -987       C  
ATOM    548  N   GLY B 488      17.467  66.074  65.618  1.00 67.49           N  
ANISOU  548  N   GLY B 488    10108   7716   7817    -95    495   -930       N  
ATOM    549  CA  GLY B 488      18.558  66.653  64.849  1.00 67.14           C  
ANISOU  549  CA  GLY B 488    10058   7611   7843   -139    476   -911       C  
ATOM    550  C   GLY B 488      19.747  65.692  64.764  1.00 66.89           C  
ANISOU  550  C   GLY B 488    10022   7647   7745   -175    444   -887       C  
ATOM    551  O   GLY B 488      19.769  64.645  65.424  1.00 63.49           O  
ANISOU  551  O   GLY B 488     9595   7307   7221   -166    437   -892       O  
ATOM    552  N   ILE B 489      20.738  66.064  63.944  1.00 70.72           N  
ANISOU  552  N   ILE B 489    10497   8088   8284   -213    427   -854       N  
ATOM    553  CA  ILE B 489      21.933  65.253  63.740  1.00 74.64           C  
ANISOU  553  CA  ILE B 489    10987   8641   8733   -248    399   -826       C  
ATOM    554  C   ILE B 489      23.168  66.083  64.073  1.00 77.97           C  
ANISOU  554  C   ILE B 489    11400   9027   9197   -292    376   -886       C  
ATOM    555  O   ILE B 489      23.150  67.309  63.948  1.00 70.19           O  
ANISOU  555  O   ILE B 489    10412   7953   8304   -302    383   -917       O  
ATOM    556  CB  ILE B 489      22.027  64.711  62.300  1.00 70.31           C  
ANISOU  556  CB  ILE B 489    10428   8090   8195   -255    400   -719       C  
ATOM    557  CG1 ILE B 489      22.093  65.855  61.279  1.00 69.28           C  
ANISOU  557  CG1 ILE B 489    10285   7867   8170   -270    406   -681       C  
ATOM    558  CG2 ILE B 489      20.886  63.735  62.009  1.00 69.30           C  
ANISOU  558  CG2 ILE B 489    10306   8009   8016   -217    419   -666       C  
ATOM    559  CD1 ILE B 489      22.228  65.411  59.836  1.00 67.31           C  
ANISOU  559  CD1 ILE B 489    10020   7629   7927   -280    406   -577       C  
ATOM    560  N   GLY B 490      24.240  65.373  64.452  1.00 81.26           N  
ANISOU  560  N   GLY B 490    11811   9513   9551   -320    350   -894       N  
ATOM    561  CA  GLY B 490      25.525  65.986  64.734  1.00 83.07           C  
ANISOU  561  CA  GLY B 490    12028   9725   9809   -367    324   -942       C  
ATOM    562  C   GLY B 490      25.421  66.988  65.881  1.00 87.48           C  
ANISOU  562  C   GLY B 490    12590  10257  10391   -373    324  -1060       C  
ATOM    563  O   GLY B 490      24.617  66.803  66.792  1.00 88.19           O  
ANISOU  563  O   GLY B 490    12690  10389  10430   -341    337  -1112       O  
ATOM    564  N   GLY B 491      26.228  68.056  65.806  1.00 89.22           N  
ANISOU  564  N   GLY B 491    12799  10407  10692   -414    310  -1102       N  
ATOM    565  CA  GLY B 491      26.255  69.095  66.825  1.00 92.65           C  
ANISOU  565  CA  GLY B 491    13233  10806  11163   -428    309  -1226       C  
ATOM    566  C   GLY B 491      24.849  69.551  67.212  1.00 93.92           C  
ANISOU  566  C   GLY B 491    13409  10930  11347   -380    345  -1270       C  
ATOM    567  O   GLY B 491      24.578  69.829  68.380  1.00 95.76           O  
ANISOU  567  O   GLY B 491    13645  11192  11546   -373    349  -1377       O  
ATOM    568  N   ASP B 492      23.951  69.585  66.218  1.00 88.40           N  
ANISOU  568  N   ASP B 492    12716  10175  10698   -347    370  -1184       N  
ATOM    569  CA  ASP B 492      22.580  70.024  66.413  1.00 87.34           C  
ANISOU  569  CA  ASP B 492    12591   9998  10595   -299    406  -1207       C  
ATOM    570  C   ASP B 492      21.740  68.940  67.088  1.00 82.20           C  
ANISOU  570  C   ASP B 492    11952   9453   9826   -256    417  -1207       C  
ATOM    571  O   ASP B 492      20.568  69.166  67.383  1.00 71.16           O  
ANISOU  571  O   ASP B 492    10561   8040   8435   -213    447  -1228       O  
ATOM    572  CB  ASP B 492      21.947  70.420  65.090  1.00 89.18           C  
ANISOU  572  CB  ASP B 492    12818  10145  10921   -280    427  -1105       C  
ATOM    573  CG  ASP B 492      22.659  71.535  64.339  1.00 90.87           C  
ANISOU  573  CG  ASP B 492    13014  10248  11265   -318    421  -1086       C  
ATOM    574  OD1 ASP B 492      23.585  72.139  64.916  1.00 93.69           O  
ANISOU  574  OD1 ASP B 492    13365  10580  11653   -358    402  -1169       O  
ATOM    575  OD2 ASP B 492      22.289  71.781  63.178  1.00 94.27           O  
ANISOU  575  OD2 ASP B 492    13432  10623  11762   -308    434   -985       O  
ATOM    576  N   PHE B 493      22.342  67.769  67.331  1.00 82.28           N  
ANISOU  576  N   PHE B 493    11961   9570   9732   -268    394  -1178       N  
ATOM    577  CA  PHE B 493      21.628  66.656  67.933  1.00 78.04           C  
ANISOU  577  CA  PHE B 493    11429   9134   9086   -232    402  -1164       C  
ATOM    578  C   PHE B 493      21.171  67.063  69.333  1.00 77.12           C  
ANISOU  578  C   PHE B 493    11315   9057   8931   -215    412  -1280       C  
ATOM    579  O   PHE B 493      22.005  67.337  70.190  1.00 78.29           O  
ANISOU  579  O   PHE B 493    11453   9242   9051   -246    392  -1365       O  
ATOM    580  CB  PHE B 493      22.490  65.393  68.005  1.00 76.59           C  
ANISOU  580  CB  PHE B 493    11238   9050   8813   -251    375  -1115       C  
ATOM    581  CG  PHE B 493      21.769  64.221  68.653  1.00 71.62           C  
ANISOU  581  CG  PHE B 493    10610   8522   8081   -214    384  -1093       C  
ATOM    582  CD1 PHE B 493      21.780  64.048  70.032  1.00 69.41           C  
ANISOU  582  CD1 PHE B 493    10322   8331   7721   -208    379  -1167       C  
ATOM    583  CD2 PHE B 493      21.070  63.304  67.884  1.00 68.21           C  
ANISOU  583  CD2 PHE B 493    10182   8101   7634   -187    398   -996       C  
ATOM    584  CE1 PHE B 493      21.107  62.985  70.621  1.00 66.27           C  
ANISOU  584  CE1 PHE B 493     9919   8027   7234   -174    388  -1136       C  
ATOM    585  CE2 PHE B 493      20.412  62.237  68.479  1.00 66.39           C  
ANISOU  585  CE2 PHE B 493     9948   7957   7319   -156    407   -972       C  
ATOM    586  CZ  PHE B 493      20.425  62.085  69.845  1.00 63.96           C  
ANISOU  586  CZ  PHE B 493     9631   7733   6937   -148    402  -1037       C  
ATOM    587  N   ASP B 494      19.848  67.109  69.555  1.00 77.85           N  
ANISOU  587  N   ASP B 494    11415   9146   9019   -166    445  -1286       N  
ATOM    588  CA  ASP B 494      19.288  67.384  70.874  1.00 78.17           C  
ANISOU  588  CA  ASP B 494    11453   9238   9009   -143    459  -1392       C  
ATOM    589  C   ASP B 494      18.475  66.190  71.377  1.00 75.03           C  
ANISOU  589  C   ASP B 494    11054   8953   8503   -103    470  -1348       C  
ATOM    590  O   ASP B 494      17.314  66.027  71.004  1.00 66.50           O  
ANISOU  590  O   ASP B 494     9979   7852   7434    -61    497  -1298       O  
ATOM    591  CB  ASP B 494      18.414  68.630  70.885  1.00 82.68           C  
ANISOU  591  CB  ASP B 494    12029   9707   9678   -117    493  -1455       C  
ATOM    592  CG  ASP B 494      17.930  69.059  72.264  1.00 83.90           C  
ANISOU  592  CG  ASP B 494    12179   9911   9789    -96    511  -1584       C  
ATOM    593  OD1 ASP B 494      18.505  68.573  73.255  1.00 82.56           O  
ANISOU  593  OD1 ASP B 494    11999   9853   9516   -114    490  -1639       O  
ATOM    594  OD2 ASP B 494      16.997  69.879  72.326  1.00 86.94           O  
ANISOU  594  OD2 ASP B 494    12566  10225  10241    -62    546  -1629       O  
ATOM    595  N   LEU B 495      19.075  65.401  72.279  1.00 75.90           N  
ANISOU  595  N   LEU B 495    11151   9181   8506   -117    447  -1367       N  
ATOM    596  CA  LEU B 495      18.455  64.201  72.822  1.00 74.09           C  
ANISOU  596  CA  LEU B 495    10912   9065   8172    -85    454  -1317       C  
ATOM    597  C   LEU B 495      17.125  64.514  73.516  1.00 76.35           C  
ANISOU  597  C   LEU B 495    11199   9371   8439    -36    489  -1366       C  
ATOM    598  O   LEU B 495      16.312  63.618  73.723  1.00 85.08           O  
ANISOU  598  O   LEU B 495    12299  10545   9482     -1    502  -1308       O  
ATOM    599  CB  LEU B 495      19.465  63.579  73.784  1.00 75.02           C  
ANISOU  599  CB  LEU B 495    11008   9302   8192   -113    423  -1343       C  
ATOM    600  CG  LEU B 495      19.076  62.238  74.421  1.00 78.78           C  
ANISOU  600  CG  LEU B 495    11466   9907   8560    -86    424  -1280       C  
ATOM    601  CD1 LEU B 495      18.903  61.105  73.400  1.00 76.60           C  
ANISOU  601  CD1 LEU B 495    11194   9614   8295    -76    425  -1146       C  
ATOM    602  CD2 LEU B 495      20.139  61.871  75.445  1.00 78.65           C  
ANISOU  602  CD2 LEU B 495    11422  10007   8455   -117    394  -1316       C  
ATOM    603  N   ALA B 496      16.906  65.772  73.900  1.00 71.47           N  
ANISOU  603  N   ALA B 496    10585   8694   7876    -33    505  -1475       N  
ATOM    604  CA  ALA B 496      15.704  66.122  74.637  1.00 71.86           C  
ANISOU  604  CA  ALA B 496    10631   8766   7906     14    541  -1534       C  
ATOM    605  C   ALA B 496      14.514  66.284  73.698  1.00 67.96           C  
ANISOU  605  C   ALA B 496    10150   8183   7487     56    573  -1462       C  
ATOM    606  O   ALA B 496      13.369  66.282  74.150  1.00 60.83           O  
ANISOU  606  O   ALA B 496     9242   7309   6560    102    605  -1475       O  
ATOM    607  CB  ALA B 496      15.937  67.393  75.417  1.00 73.97           C  
ANISOU  607  CB  ALA B 496    10895   9003   8209      2    549  -1687       C  
ATOM    608  N   LYS B 497      14.794  66.446  72.402  1.00 68.93           N  
ANISOU  608  N   LYS B 497    10285   8206   7700     38    566  -1385       N  
ATOM    609  CA  LYS B 497      13.740  66.548  71.406  1.00 69.86           C  
ANISOU  609  CA  LYS B 497    10408   8249   7885     72    592  -1303       C  
ATOM    610  C   LYS B 497      13.367  65.158  70.871  1.00 66.06           C  
ANISOU  610  C   LYS B 497     9926   7833   7340     83    586  -1180       C  
ATOM    611  O   LYS B 497      12.549  65.052  69.963  1.00 66.84           O  
ANISOU  611  O   LYS B 497    10027   7887   7482    105    602  -1100       O  
ATOM    612  CB  LYS B 497      14.201  67.575  70.369  1.00 73.40           C  
ANISOU  612  CB  LYS B 497    10862   8562   8464     48    590  -1292       C  
ATOM    613  CG  LYS B 497      14.192  69.020  70.837  1.00 78.41           C  
ANISOU  613  CG  LYS B 497    11495   9110   9187     49    609  -1409       C  
ATOM    614  CD  LYS B 497      14.304  69.984  69.664  1.00 82.17           C  
ANISOU  614  CD  LYS B 497    11970   9444   9807     37    615  -1365       C  
ATOM    615  CE  LYS B 497      14.890  71.309  70.058  1.00 85.31           C  
ANISOU  615  CE  LYS B 497    12363   9750  10300     14    618  -1480       C  
ATOM    616  NZ  LYS B 497      15.942  71.715  69.117  1.00 85.94           N  
ANISOU  616  NZ  LYS B 497    12440   9750  10463    -35    593  -1434       N  
ATOM    617  N   ALA B 498      13.934  64.095  71.467  1.00 68.05           N  
ANISOU  617  N   ALA B 498    10171   8193   7492     68    563  -1167       N  
ATOM    618  CA  ALA B 498      13.626  62.721  71.071  1.00 69.99           C  
ANISOU  618  CA  ALA B 498    10412   8500   7683     77    558  -1059       C  
ATOM    619  C   ALA B 498      12.139  62.429  71.248  1.00 66.47           C  
ANISOU  619  C   ALA B 498     9960   8080   7214    127    590  -1027       C  
ATOM    620  O   ALA B 498      11.611  62.587  72.344  1.00 71.90           O  
ANISOU  620  O   ALA B 498    10639   8828   7852    154    606  -1089       O  
ATOM    621  CB  ALA B 498      14.457  61.736  71.874  1.00 68.82           C  
ANISOU  621  CB  ALA B 498    10249   8461   7437     57    532  -1057       C  
ATOM    622  N   ARG B 499      11.485  61.984  70.174  1.00 61.24           N  
ANISOU  622  N   ARG B 499     9301   7381   6585    138    598   -932       N  
ATOM    623  CA  ARG B 499      10.047  61.761  70.196  1.00 61.42           C  
ANISOU  623  CA  ARG B 499     9316   7420   6598    183    628   -894       C  
ATOM    624  C   ARG B 499       9.727  60.333  70.633  1.00 57.92           C  
ANISOU  624  C   ARG B 499     8860   7082   6067    192    623   -835       C  
ATOM    625  O   ARG B 499       8.569  60.013  70.912  1.00 59.64           O  
ANISOU  625  O   ARG B 499     9066   7336   6258    229    646   -807       O  
ATOM    626  CB  ARG B 499       9.416  62.048  68.833  1.00 62.51           C  
ANISOU  626  CB  ARG B 499     9459   7475   6817    189    639   -822       C  
ATOM    627  CG  ARG B 499       9.619  63.472  68.325  1.00 63.51           C  
ANISOU  627  CG  ARG B 499     9593   7492   7046    184    647   -862       C  
ATOM    628  CD  ARG B 499       8.689  63.814  67.156  1.00 61.28           C  
ANISOU  628  CD  ARG B 499     9304   7143   6835    203    666   -784       C  
ATOM    629  NE  ARG B 499       8.572  62.690  66.218  1.00 64.19           N  
ANISOU  629  NE  ARG B 499     9669   7547   7175    188    653   -682       N  
ATOM    630  CZ  ARG B 499       7.551  61.824  66.131  1.00 65.61           C  
ANISOU  630  CZ  ARG B 499     9838   7779   7311    211    664   -623       C  
ATOM    631  NH1 ARG B 499       7.589  60.811  65.274  1.00 68.24           N  
ANISOU  631  NH1 ARG B 499    10166   8139   7622    190    650   -545       N  
ATOM    632  NH2 ARG B 499       6.495  61.962  66.904  1.00 61.69           N  
ANISOU  632  NH2 ARG B 499     9334   7311   6794    254    691   -646       N  
ATOM    633  N   TYR B 500      10.765  59.490  70.711  1.00 55.20           N  
ANISOU  633  N   TYR B 500     8511   6782   5681    159    595   -812       N  
ATOM    634  CA  TYR B 500      10.641  58.152  71.269  1.00 56.43           C  
ANISOU  634  CA  TYR B 500     8648   7035   5759    166    590   -759       C  
ATOM    635  C   TYR B 500      11.855  57.840  72.145  1.00 57.82           C  
ANISOU  635  C   TYR B 500     8812   7279   5876    140    564   -795       C  
ATOM    636  O   TYR B 500      12.980  58.206  71.826  1.00 57.56           O  
ANISOU  636  O   TYR B 500     8789   7210   5872    105    543   -822       O  
ATOM    637  CB  TYR B 500      10.531  57.133  70.131  1.00 53.96           C  
ANISOU  637  CB  TYR B 500     8334   6699   5470    153    584   -659       C  
ATOM    638  CG  TYR B 500       9.505  57.477  69.054  1.00 52.21           C  
ANISOU  638  CG  TYR B 500     8121   6409   5310    168    603   -618       C  
ATOM    639  CD1 TYR B 500       8.184  57.066  69.172  1.00 52.29           C  
ANISOU  639  CD1 TYR B 500     8117   6448   5301    202    625   -577       C  
ATOM    640  CD2 TYR B 500       9.849  58.234  67.936  1.00 48.57           C  
ANISOU  640  CD2 TYR B 500     7673   5859   4921    148    598   -616       C  
ATOM    641  CE1 TYR B 500       7.244  57.359  68.197  1.00 51.10           C  
ANISOU  641  CE1 TYR B 500     7970   6245   5202    214    641   -535       C  
ATOM    642  CE2 TYR B 500       8.908  58.580  66.983  1.00 49.08           C  
ANISOU  642  CE2 TYR B 500     7738   5872   5037    162    615   -573       C  
ATOM    643  CZ  TYR B 500       7.608  58.120  67.097  1.00 50.46           C  
ANISOU  643  CZ  TYR B 500     7901   6081   5190    194    636   -532       C  
ATOM    644  OH  TYR B 500       6.691  58.425  66.133  1.00 47.86           O  
ANISOU  644  OH  TYR B 500     7567   5709   4908    206    650   -484       O  
ATOM    645  N   HIS B 501      11.634  57.133  73.252  1.00 62.21           N  
ANISOU  645  N   HIS B 501     9343   7943   6350    157    567   -788       N  
ATOM    646  CA  HIS B 501      12.724  56.790  74.154  1.00 63.90           C  
ANISOU  646  CA  HIS B 501     9538   8240   6500    135    543   -812       C  
ATOM    647  C   HIS B 501      13.261  55.403  73.815  1.00 62.47           C  
ANISOU  647  C   HIS B 501     9341   8088   6306    118    526   -714       C  
ATOM    648  O   HIS B 501      14.381  55.070  74.195  1.00 62.92           O  
ANISOU  648  O   HIS B 501     9384   8190   6334     93    502   -715       O  
ATOM    649  CB  HIS B 501      12.297  56.927  75.620  1.00 63.54           C  
ANISOU  649  CB  HIS B 501     9468   8307   6368    160    554   -866       C  
ATOM    650  CG  HIS B 501      12.309  58.338  76.123  1.00 68.10           C  
ANISOU  650  CG  HIS B 501    10057   8863   6954    163    563   -991       C  
ATOM    651  ND1 HIS B 501      13.042  58.733  77.227  1.00 72.89           N  
ANISOU  651  ND1 HIS B 501    10646   9551   7496    147    549  -1077       N  
ATOM    652  CD2 HIS B 501      11.716  59.454  75.668  1.00 70.19           C  
ANISOU  652  CD2 HIS B 501    10346   9034   7289    177    584  -1047       C  
ATOM    653  CE1 HIS B 501      12.867  60.032  77.436  1.00 71.64           C  
ANISOU  653  CE1 HIS B 501    10503   9345   7371    152    563  -1190       C  
ATOM    654  NE2 HIS B 501      12.069  60.491  76.494  1.00 72.69           N  
ANISOU  654  NE2 HIS B 501    10661   9366   7592    171    585  -1169       N  
ATOM    655  N   LYS B 502      12.440  54.596  73.132  1.00 61.63           N  
ANISOU  655  N   LYS B 502     9233   7958   6225    133    539   -632       N  
ATOM    656  CA  LYS B 502      12.873  53.316  72.595  1.00 59.32           C  
ANISOU  656  CA  LYS B 502     8927   7667   5944    117    528   -544       C  
ATOM    657  C   LYS B 502      12.814  53.355  71.072  1.00 57.34           C  
ANISOU  657  C   LYS B 502     8701   7312   5772    101    529   -514       C  
ATOM    658  O   LYS B 502      11.734  53.449  70.495  1.00 55.51           O  
ANISOU  658  O   LYS B 502     8478   7044   5570    119    548   -492       O  
ATOM    659  CB  LYS B 502      12.012  52.144  73.085  1.00 61.19           C  
ANISOU  659  CB  LYS B 502     9133   7971   6144    143    542   -467       C  
ATOM    660  CG  LYS B 502      12.387  51.596  74.466  1.00 58.49           C  
ANISOU  660  CG  LYS B 502     8752   7750   5721    150    535   -455       C  
ATOM    661  CD  LYS B 502      11.684  50.285  74.797  1.00 56.91           C  
ANISOU  661  CD  LYS B 502     8516   7607   5502    170    547   -358       C  
ATOM    662  CE  LYS B 502      12.068  49.663  76.109  1.00 60.32           C  
ANISOU  662  CE  LYS B 502     8900   8163   5856    178    539   -327       C  
ATOM    663  NZ  LYS B 502      12.119  50.605  77.228  1.00 60.57           N  
ANISOU  663  NZ  LYS B 502     8925   8278   5811    188    538   -410       N  
ATOM    664  N   ILE B 503      13.987  53.266  70.436  1.00 55.72           N  
ANISOU  664  N   ILE B 503     8503   7071   5598     67    509   -511       N  
ATOM    665  CA  ILE B 503      14.084  53.112  68.995  1.00 54.78           C  
ANISOU  665  CA  ILE B 503     8398   6871   5543     49    508   -476       C  
ATOM    666  C   ILE B 503      14.522  51.680  68.701  1.00 54.54           C  
ANISOU  666  C   ILE B 503     8347   6860   5514     37    503   -407       C  
ATOM    667  O   ILE B 503      15.648  51.299  69.011  1.00 51.57           O  
ANISOU  667  O   ILE B 503     7958   6511   5125     19    485   -404       O  
ATOM    668  CB  ILE B 503      15.059  54.138  68.381  1.00 58.10           C  
ANISOU  668  CB  ILE B 503     8840   7231   6005     19    493   -524       C  
ATOM    669  CG1 ILE B 503      14.589  55.582  68.586  1.00 59.64           C  
ANISOU  669  CG1 ILE B 503     9053   7389   6219     31    502   -592       C  
ATOM    670  CG2 ILE B 503      15.316  53.836  66.905  1.00 56.63           C  
ANISOU  670  CG2 ILE B 503     8660   6982   5873     -3    491   -480       C  
ATOM    671  CD1 ILE B 503      15.049  56.220  69.889  1.00 63.27           C  
ANISOU  671  CD1 ILE B 503     9508   7897   6634     33    494   -669       C  
ATOM    672  N   VAL B 504      13.645  50.918  68.037  1.00 54.22           N  
ANISOU  672  N   VAL B 504     8302   6803   5498     45    518   -353       N  
ATOM    673  CA  VAL B 504      13.844  49.488  67.883  1.00 52.51           C  
ANISOU  673  CA  VAL B 504     8061   6602   5289     39    518   -290       C  
ATOM    674  C   VAL B 504      14.170  49.100  66.434  1.00 49.17           C  
ANISOU  674  C   VAL B 504     7645   6115   4921     13    517   -271       C  
ATOM    675  O   VAL B 504      13.446  49.446  65.512  1.00 49.07           O  
ANISOU  675  O   VAL B 504     7647   6062   4936     11    526   -272       O  
ATOM    676  CB  VAL B 504      12.583  48.758  68.365  1.00 55.02           C  
ANISOU  676  CB  VAL B 504     8359   6957   5590     66    537   -244       C  
ATOM    677  CG1 VAL B 504      12.763  47.252  68.259  1.00 53.11           C  
ANISOU  677  CG1 VAL B 504     8086   6724   5368     60    539   -177       C  
ATOM    678  CG2 VAL B 504      12.209  49.151  69.792  1.00 58.40           C  
ANISOU  678  CG2 VAL B 504     8775   7460   5954     94    540   -263       C  
ATOM    679  N   ILE B 505      15.238  48.316  66.258  1.00 43.82           N  
ANISOU  679  N   ILE B 505     6952   5437   4259     -6    507   -251       N  
ATOM    680  CA  ILE B 505      15.630  47.775  64.967  1.00 44.48           C  
ANISOU  680  CA  ILE B 505     7037   5473   4391    -30    509   -236       C  
ATOM    681  C   ILE B 505      15.007  46.394  64.818  1.00 44.90           C  
ANISOU  681  C   ILE B 505     7064   5529   4466    -24    524   -185       C  
ATOM    682  O   ILE B 505      15.433  45.447  65.475  1.00 43.67           O  
ANISOU  682  O   ILE B 505     6882   5400   4311    -18    524   -150       O  
ATOM    683  CB  ILE B 505      17.158  47.670  64.830  1.00 46.10           C  
ANISOU  683  CB  ILE B 505     7237   5674   4607    -52    493   -245       C  
ATOM    684  CG1 ILE B 505      17.849  49.013  65.002  1.00 47.31           C  
ANISOU  684  CG1 ILE B 505     7411   5822   4744    -62    476   -296       C  
ATOM    685  CG2 ILE B 505      17.526  47.002  63.509  1.00 48.57           C  
ANISOU  685  CG2 ILE B 505     7545   5944   4967    -74    499   -232       C  
ATOM    686  CD1 ILE B 505      19.365  48.934  65.099  1.00 48.26           C  
ANISOU  686  CD1 ILE B 505     7521   5950   4867    -83    459   -303       C  
ATOM    687  N   MET B 506      14.033  46.273  63.912  1.00 44.86           N  
ANISOU  687  N   MET B 506     7065   5496   4484    -27    537   -178       N  
ATOM    688  CA  MET B 506      13.329  45.020  63.711  1.00 43.44           C  
ANISOU  688  CA  MET B 506     6861   5313   4332    -26    552   -136       C  
ATOM    689  C   MET B 506      13.594  44.535  62.283  1.00 40.63           C  
ANISOU  689  C   MET B 506     6504   4914   4021    -55    556   -146       C  
ATOM    690  O   MET B 506      12.963  45.008  61.347  1.00 40.27           O  
ANISOU  690  O   MET B 506     6470   4852   3979    -65    559   -161       O  
ATOM    691  CB  MET B 506      11.836  45.230  64.000  1.00 48.64           C  
ANISOU  691  CB  MET B 506     7520   5988   4972     -5    563   -122       C  
ATOM    692  CG  MET B 506      11.015  43.959  64.240  1.00 50.23           C  
ANISOU  692  CG  MET B 506     7690   6200   5195      1    578    -71       C  
ATOM    693  SD  MET B 506       9.295  44.359  64.640  1.00 51.01           S  
ANISOU  693  SD  MET B 506     7788   6327   5265     27    591    -53       S  
ATOM    694  CE  MET B 506       8.519  43.204  63.502  1.00 53.14           C  
ANISOU  694  CE  MET B 506     8038   6563   5592      2    602    -27       C  
ATOM    695  N   THR B 507      14.526  43.584  62.129  1.00 38.04           N  
ANISOU  695  N   THR B 507     6156   4572   3726    -67    557   -136       N  
ATOM    696  CA  THR B 507      14.826  43.001  60.834  1.00 39.73           C  
ANISOU  696  CA  THR B 507     6363   4751   3982    -94    564   -152       C  
ATOM    697  C   THR B 507      14.640  41.495  60.881  1.00 41.06           C  
ANISOU  697  C   THR B 507     6498   4903   4201    -95    581   -123       C  
ATOM    698  O   THR B 507      14.497  40.943  61.970  1.00 45.27           O  
ANISOU  698  O   THR B 507     7012   5453   4737    -75    584    -81       O  
ATOM    699  CB  THR B 507      16.228  43.391  60.372  1.00 38.86           C  
ANISOU  699  CB  THR B 507     6260   4630   3875   -110    554   -179       C  
ATOM    700  OG1 THR B 507      17.253  42.887  61.228  1.00 39.07           O  
ANISOU  700  OG1 THR B 507     6270   4666   3909   -101    549   -160       O  
ATOM    701  CG2 THR B 507      16.317  44.899  60.277  1.00 37.72           C  
ANISOU  701  CG2 THR B 507     6146   4493   3693   -112    539   -206       C  
ATOM    702  N   ASP B 508      14.613  40.878  59.686  1.00 40.47           N  
ANISOU  702  N   ASP B 508     6413   4797   4165   -120    592   -146       N  
ATOM    703  CA  ASP B 508      14.475  39.441  59.526  1.00 40.97           C  
ANISOU  703  CA  ASP B 508     6444   4832   4292   -127    610   -132       C  
ATOM    704  C   ASP B 508      15.638  38.735  60.214  1.00 42.50           C  
ANISOU  704  C   ASP B 508     6615   5014   4520   -116    612   -106       C  
ATOM    705  O   ASP B 508      16.741  39.281  60.298  1.00 43.60           O  
ANISOU  705  O   ASP B 508     6764   5163   4639   -115    601   -118       O  
ATOM    706  CB  ASP B 508      14.449  39.024  58.061  1.00 43.18           C  
ANISOU  706  CB  ASP B 508     6717   5086   4603   -159    621   -179       C  
ATOM    707  CG  ASP B 508      13.173  39.359  57.308  1.00 44.29           C  
ANISOU  707  CG  ASP B 508     6865   5242   4723   -174    622   -195       C  
ATOM    708  OD1 ASP B 508      12.312  40.067  57.887  1.00 46.92           O  
ANISOU  708  OD1 ASP B 508     7213   5600   5015   -157    614   -170       O  
ATOM    709  OD2 ASP B 508      13.050  38.904  56.157  1.00 42.73           O  
ANISOU  709  OD2 ASP B 508     6655   5034   4547   -202    631   -234       O  
ATOM    710  N   ALA B 509      15.391  37.511  60.701  1.00 43.71           N  
ANISOU  710  N   ALA B 509     6732   5146   4730   -107    628    -65       N  
ATOM    711  CA  ALA B 509      16.470  36.697  61.248  1.00 43.37           C  
ANISOU  711  CA  ALA B 509     6658   5087   4734    -96    634    -32       C  
ATOM    712  C   ALA B 509      17.223  35.966  60.128  1.00 42.35           C  
ANISOU  712  C   ALA B 509     6514   4906   4670   -118    650    -75       C  
ATOM    713  O   ALA B 509      17.440  34.761  60.218  1.00 48.34           O  
ANISOU  713  O   ALA B 509     7234   5623   5508   -115    670    -52       O  
ATOM    714  CB  ALA B 509      15.920  35.769  62.307  1.00 41.89           C  
ANISOU  714  CB  ALA B 509     6433   4900   4583    -76    644     40       C  
ATOM    715  N   ASP B 510      17.673  36.722  59.104  1.00 40.34           N  
ANISOU  715  N   ASP B 510     6287   4658   4384   -138    643   -135       N  
ATOM    716  CA  ASP B 510      18.540  36.231  58.046  1.00 37.39           C  
ANISOU  716  CA  ASP B 510     5901   4252   4055   -156    657   -182       C  
ATOM    717  C   ASP B 510      19.755  37.158  57.906  1.00 38.18           C  
ANISOU  717  C   ASP B 510     6020   4377   4110   -157    641   -199       C  
ATOM    718  O   ASP B 510      19.854  38.163  58.585  1.00 39.90           O  
ANISOU  718  O   ASP B 510     6260   4632   4267   -147    619   -179       O  
ATOM    719  CB  ASP B 510      17.749  36.100  56.758  1.00 37.13           C  
ANISOU  719  CB  ASP B 510     5872   4208   4027   -186    668   -240       C  
ATOM    720  CG  ASP B 510      16.900  37.311  56.392  1.00 38.62           C  
ANISOU  720  CG  ASP B 510     6095   4439   4138   -195    650   -255       C  
ATOM    721  OD1 ASP B 510      17.384  38.460  56.595  1.00 40.11           O  
ANISOU  721  OD1 ASP B 510     6310   4659   4270   -189    631   -251       O  
ATOM    722  OD2 ASP B 510      15.794  37.095  55.884  1.00 40.55           O  
ANISOU  722  OD2 ASP B 510     6337   4685   4386   -210    656   -271       O  
ATOM    723  N   VAL B 511      20.681  36.845  56.989  1.00 37.86           N  
ANISOU  723  N   VAL B 511     5968   4318   4099   -172    653   -239       N  
ATOM    724  CA  VAL B 511      21.920  37.580  56.829  1.00 37.54           C  
ANISOU  724  CA  VAL B 511     5937   4299   4027   -174    640   -250       C  
ATOM    725  C   VAL B 511      21.671  38.969  56.241  1.00 38.86           C  
ANISOU  725  C   VAL B 511     6141   4503   4122   -191    620   -278       C  
ATOM    726  O   VAL B 511      22.460  39.885  56.471  1.00 38.11           O  
ANISOU  726  O   VAL B 511     6060   4430   3988   -190    601   -272       O  
ATOM    727  CB  VAL B 511      22.925  36.803  55.957  1.00 39.11           C  
ANISOU  727  CB  VAL B 511     6109   4471   4282   -184    662   -285       C  
ATOM    728  CG1 VAL B 511      23.522  35.596  56.696  1.00 37.19           C  
ANISOU  728  CG1 VAL B 511     5825   4189   4118   -161    680   -244       C  
ATOM    729  CG2 VAL B 511      22.314  36.429  54.606  1.00 38.81           C  
ANISOU  729  CG2 VAL B 511     6067   4421   4259   -210    681   -350       C  
ATOM    730  N   ASP B 512      20.609  39.110  55.438  1.00 38.87           N  
ANISOU  730  N   ASP B 512     6152   4509   4108   -207    625   -306       N  
ATOM    731  CA  ASP B 512      20.301  40.381  54.820  1.00 36.70           C  
ANISOU  731  CA  ASP B 512     5904   4266   3772   -222    608   -323       C  
ATOM    732  C   ASP B 512      19.712  41.296  55.881  1.00 36.56           C  
ANISOU  732  C   ASP B 512     5912   4264   3713   -203    588   -288       C  
ATOM    733  O   ASP B 512      19.947  42.495  55.861  1.00 34.56           O  
ANISOU  733  O   ASP B 512     5682   4030   3420   -206    571   -289       O  
ATOM    734  CB  ASP B 512      19.381  40.250  53.622  1.00 38.31           C  
ANISOU  734  CB  ASP B 512     6105   4482   3971   -245    619   -359       C  
ATOM    735  CG  ASP B 512      19.993  39.579  52.401  1.00 40.32           C  
ANISOU  735  CG  ASP B 512     6334   4737   4250   -269    638   -410       C  
ATOM    736  OD1 ASP B 512      20.758  40.245  51.661  1.00 40.13           O  
ANISOU  736  OD1 ASP B 512     6312   4739   4196   -282    633   -427       O  
ATOM    737  OD2 ASP B 512      19.706  38.380  52.201  1.00 44.39           O  
ANISOU  737  OD2 ASP B 512     6825   5224   4817   -273    660   -433       O  
ATOM    738  N   GLY B 513      18.925  40.729  56.797  1.00 39.63           N  
ANISOU  738  N   GLY B 513     6296   4646   4117   -185    593   -257       N  
ATOM    739  CA  GLY B 513      18.368  41.490  57.908  1.00 37.32           C  
ANISOU  739  CA  GLY B 513     6022   4373   3784   -164    578   -227       C  
ATOM    740  C   GLY B 513      19.454  41.907  58.894  1.00 38.11           C  
ANISOU  740  C   GLY B 513     6125   4488   3867   -150    562   -210       C  
ATOM    741  O   GLY B 513      19.311  42.879  59.615  1.00 39.79           O  
ANISOU  741  O   GLY B 513     6358   4724   4037   -140    546   -205       O  
ATOM    742  N   ALA B 514      20.540  41.139  58.941  1.00 41.51           N  
ANISOU  742  N   ALA B 514     6532   4907   4334   -151    568   -203       N  
ATOM    743  CA  ALA B 514      21.680  41.486  59.766  1.00 40.57           C  
ANISOU  743  CA  ALA B 514     6408   4808   4198   -142    552   -186       C  
ATOM    744  C   ALA B 514      22.480  42.562  59.062  1.00 38.34           C  
ANISOU  744  C   ALA B 514     6145   4530   3890   -162    538   -220       C  
ATOM    745  O   ALA B 514      23.065  43.406  59.708  1.00 42.19           O  
ANISOU  745  O   ALA B 514     6645   5041   4346   -161    518   -219       O  
ATOM    746  CB  ALA B 514      22.529  40.260  60.027  1.00 42.67           C  
ANISOU  746  CB  ALA B 514     6636   5058   4518   -134    566   -158       C  
ATOM    747  N   HIS B 515      22.532  42.500  57.735  1.00 39.26           N  
ANISOU  747  N   HIS B 515     6263   4631   4023   -182    549   -251       N  
ATOM    748  CA  HIS B 515      23.180  43.537  56.950  1.00 37.90           C  
ANISOU  748  CA  HIS B 515     6104   4467   3828   -203    537   -276       C  
ATOM    749  C   HIS B 515      22.498  44.870  57.215  1.00 35.71           C  
ANISOU  749  C   HIS B 515     5858   4201   3509   -202    520   -279       C  
ATOM    750  O   HIS B 515      23.142  45.876  57.479  1.00 36.36           O  
ANISOU  750  O   HIS B 515     5953   4290   3572   -208    501   -283       O  
ATOM    751  CB  HIS B 515      23.163  43.184  55.466  1.00 38.83           C  
ANISOU  751  CB  HIS B 515     6211   4579   3962   -224    554   -306       C  
ATOM    752  CG  HIS B 515      24.063  44.052  54.643  1.00 40.96           C  
ANISOU  752  CG  HIS B 515     6484   4864   4215   -244    545   -321       C  
ATOM    753  ND1 HIS B 515      23.595  44.646  53.496  1.00 42.09           N  
ANISOU  753  ND1 HIS B 515     6632   5023   4338   -264    546   -337       N  
ATOM    754  CD2 HIS B 515      25.328  44.455  54.763  1.00 41.37           C  
ANISOU  754  CD2 HIS B 515     6531   4923   4265   -250    533   -317       C  
ATOM    755  CE1 HIS B 515      24.552  45.379  52.952  1.00 42.88           C  
ANISOU  755  CE1 HIS B 515     6729   5136   4427   -279    537   -339       C  
ATOM    756  NE2 HIS B 515      25.615  45.277  53.708  1.00 41.88           N  
ANISOU  756  NE2 HIS B 515     6597   5002   4312   -272    529   -329       N  
ATOM    757  N   ILE B 516      21.174  44.865  57.164  1.00 36.67           N  
ANISOU  757  N   ILE B 516     5989   4321   3623   -195    527   -276       N  
ATOM    758  CA  ILE B 516      20.400  46.068  57.389  1.00 38.04           C  
ANISOU  758  CA  ILE B 516     6188   4499   3765   -191    515   -277       C  
ATOM    759  C   ILE B 516      20.674  46.595  58.788  1.00 37.81           C  
ANISOU  759  C   ILE B 516     6169   4481   3714   -173    500   -271       C  
ATOM    760  O   ILE B 516      20.774  47.798  58.963  1.00 37.39           O  
ANISOU  760  O   ILE B 516     6135   4427   3645   -176    486   -285       O  
ATOM    761  CB  ILE B 516      18.901  45.817  57.161  1.00 38.46           C  
ANISOU  761  CB  ILE B 516     6244   4553   3816   -183    528   -270       C  
ATOM    762  CG1 ILE B 516      18.635  45.505  55.713  1.00 40.56           C  
ANISOU  762  CG1 ILE B 516     6498   4820   4093   -206    539   -284       C  
ATOM    763  CG2 ILE B 516      18.070  47.015  57.610  1.00 40.02           C  
ANISOU  763  CG2 ILE B 516     6465   4754   3987   -170    519   -268       C  
ATOM    764  CD1 ILE B 516      17.227  45.021  55.421  1.00 41.23           C  
ANISOU  764  CD1 ILE B 516     6577   4910   4179   -204    552   -278       C  
ATOM    765  N   ARG B 517      20.754  45.696  59.775  1.00 38.64           N  
ANISOU  765  N   ARG B 517     6259   4600   3823   -156    503   -250       N  
ATOM    766  CA  ARG B 517      21.107  46.079  61.134  1.00 39.44           C  
ANISOU  766  CA  ARG B 517     6361   4728   3895   -142    488   -244       C  
ATOM    767  C   ARG B 517      22.407  46.899  61.164  1.00 41.62           C  
ANISOU  767  C   ARG B 517     6643   5009   4163   -159    468   -265       C  
ATOM    768  O   ARG B 517      22.469  47.919  61.854  1.00 41.30           O  
ANISOU  768  O   ARG B 517     6616   4981   4094   -158    452   -285       O  
ATOM    769  CB  ARG B 517      21.170  44.829  62.018  1.00 40.24           C  
ANISOU  769  CB  ARG B 517     6433   4849   4006   -124    496   -205       C  
ATOM    770  CG  ARG B 517      21.774  45.084  63.387  1.00 44.29           C  
ANISOU  770  CG  ARG B 517     6936   5408   4484   -112    479   -194       C  
ATOM    771  CD  ARG B 517      21.391  44.029  64.393  1.00 44.20           C  
ANISOU  771  CD  ARG B 517     6894   5428   4472    -89    488   -144       C  
ATOM    772  NE  ARG B 517      21.881  42.711  63.996  1.00 47.08           N  
ANISOU  772  NE  ARG B 517     7227   5769   4893    -89    503   -109       N  
ATOM    773  CZ  ARG B 517      21.143  41.763  63.432  1.00 51.59           C  
ANISOU  773  CZ  ARG B 517     7788   6305   5510    -86    525    -93       C  
ATOM    774  NH1 ARG B 517      19.868  41.994  63.135  1.00 54.29           N  
ANISOU  774  NH1 ARG B 517     8148   6636   5843    -84    533   -105       N  
ATOM    775  NH2 ARG B 517      21.699  40.600  63.117  1.00 48.48           N  
ANISOU  775  NH2 ARG B 517     7361   5883   5175    -86    540    -67       N  
ATOM    776  N   THR B 518      23.441  46.459  60.429  1.00 38.74           N  
ANISOU  776  N   THR B 518     6262   4633   3825   -175    470   -263       N  
ATOM    777  CA  THR B 518      24.752  47.102  60.478  1.00 36.95           C  
ANISOU  777  CA  THR B 518     6033   4413   3593   -192    452   -275       C  
ATOM    778  C   THR B 518      24.690  48.451  59.775  1.00 37.41           C  
ANISOU  778  C   THR B 518     6115   4451   3647   -211    442   -302       C  
ATOM    779  O   THR B 518      25.500  49.335  60.074  1.00 39.05           O  
ANISOU  779  O   THR B 518     6327   4663   3847   -225    423   -318       O  
ATOM    780  CB  THR B 518      25.847  46.242  59.842  1.00 35.52           C  
ANISOU  780  CB  THR B 518     5825   4228   3444   -202    459   -262       C  
ATOM    781  OG1 THR B 518      25.609  46.157  58.440  1.00 34.39           O  
ANISOU  781  OG1 THR B 518     5684   4061   3321   -216    475   -276       O  
ATOM    782  CG2 THR B 518      25.879  44.817  60.360  1.00 35.24           C  
ANISOU  782  CG2 THR B 518     5759   4198   3431   -183    475   -229       C  
ATOM    783  N   LEU B 519      23.766  48.586  58.815  1.00 36.15           N  
ANISOU  783  N   LEU B 519     5966   4272   3497   -213    455   -304       N  
ATOM    784  CA  LEU B 519      23.625  49.820  58.055  1.00 34.94           C  
ANISOU  784  CA  LEU B 519     5828   4099   3347   -229    449   -317       C  
ATOM    785  C   LEU B 519      22.974  50.874  58.940  1.00 37.69           C  
ANISOU  785  C   LEU B 519     6199   4440   3681   -217    439   -333       C  
ATOM    786  O   LEU B 519      23.305  52.052  58.800  1.00 38.18           O  
ANISOU  786  O   LEU B 519     6271   4483   3753   -231    427   -348       O  
ATOM    787  CB  LEU B 519      22.848  49.632  56.751  1.00 34.08           C  
ANISOU  787  CB  LEU B 519     5717   3985   3249   -236    466   -308       C  
ATOM    788  CG  LEU B 519      23.528  48.735  55.696  1.00 33.09           C  
ANISOU  788  CG  LEU B 519     5567   3869   3136   -252    477   -305       C  
ATOM    789  CD1 LEU B 519      22.562  48.076  54.720  1.00 32.96           C  
ANISOU  789  CD1 LEU B 519     5542   3860   3122   -254    497   -304       C  
ATOM    790  CD2 LEU B 519      24.548  49.525  54.903  1.00 31.61           C  
ANISOU  790  CD2 LEU B 519     5372   3683   2955   -277    468   -305       C  
ATOM    791  N   LEU B 520      22.068  50.453  59.844  1.00 37.85           N  
ANISOU  791  N   LEU B 520     6223   4475   3682   -192    446   -331       N  
ATOM    792  CA  LEU B 520      21.413  51.379  60.748  1.00 38.06           C  
ANISOU  792  CA  LEU B 520     6269   4501   3692   -177    440   -353       C  
ATOM    793  C   LEU B 520      22.387  51.845  61.823  1.00 41.09           C  
ANISOU  793  C   LEU B 520     6651   4904   4058   -183    420   -380       C  
ATOM    794  O   LEU B 520      22.457  53.029  62.140  1.00 45.19           O  
ANISOU  794  O   LEU B 520     7184   5406   4579   -189    410   -415       O  
ATOM    795  CB  LEU B 520      20.198  50.715  61.386  1.00 39.21           C  
ANISOU  795  CB  LEU B 520     6413   4667   3817   -148    455   -339       C  
ATOM    796  CG  LEU B 520      18.998  50.475  60.472  1.00 39.17           C  
ANISOU  796  CG  LEU B 520     6411   4647   3826   -142    473   -319       C  
ATOM    797  CD1 LEU B 520      18.018  49.512  61.108  1.00 38.92           C  
ANISOU  797  CD1 LEU B 520     6370   4639   3779   -119    486   -298       C  
ATOM    798  CD2 LEU B 520      18.320  51.800  60.167  1.00 38.31           C  
ANISOU  798  CD2 LEU B 520     6319   4510   3725   -139    473   -333       C  
ATOM    799  N   LEU B 521      23.113  50.895  62.409  1.00 42.93           N  
ANISOU  799  N   LEU B 521     6864   5174   4275   -182    416   -364       N  
ATOM    800  CA  LEU B 521      24.034  51.197  63.492  1.00 45.50           C  
ANISOU  800  CA  LEU B 521     7180   5533   4574   -188    395   -385       C  
ATOM    801  C   LEU B 521      25.104  52.195  63.035  1.00 43.31           C  
ANISOU  801  C   LEU B 521     6907   5231   4318   -219    377   -411       C  
ATOM    802  O   LEU B 521      25.497  53.073  63.791  1.00 46.70           O  
ANISOU  802  O   LEU B 521     7341   5670   4733   -230    360   -450       O  
ATOM    803  CB  LEU B 521      24.646  49.883  63.978  1.00 44.27           C  
ANISOU  803  CB  LEU B 521     6994   5420   4408   -181    396   -346       C  
ATOM    804  CG  LEU B 521      23.680  48.900  64.645  1.00 46.91           C  
ANISOU  804  CG  LEU B 521     7316   5783   4724   -151    411   -314       C  
ATOM    805  CD1 LEU B 521      24.443  47.729  65.261  1.00 47.77           C  
ANISOU  805  CD1 LEU B 521     7388   5934   4829   -144    410   -269       C  
ATOM    806  CD2 LEU B 521      22.796  49.528  65.701  1.00 49.12           C  
ANISOU  806  CD2 LEU B 521     7607   6094   4962   -133    409   -339       C  
ATOM    807  N   THR B 522      25.603  52.028  61.812  1.00 42.73           N  
ANISOU  807  N   THR B 522     6829   5129   4277   -236    382   -391       N  
ATOM    808  CA  THR B 522      26.618  52.904  61.248  1.00 42.68           C  
ANISOU  808  CA  THR B 522     6821   5099   4295   -267    367   -404       C  
ATOM    809  C   THR B 522      26.099  54.337  61.254  1.00 42.67           C  
ANISOU  809  C   THR B 522     6842   5059   4311   -273    362   -438       C  
ATOM    810  O   THR B 522      26.803  55.238  61.705  1.00 45.51           O  
ANISOU  810  O   THR B 522     7202   5411   4678   -293    343   -470       O  
ATOM    811  CB  THR B 522      26.999  52.420  59.850  1.00 42.41           C  
ANISOU  811  CB  THR B 522     6776   5051   4289   -280    378   -372       C  
ATOM    812  OG1 THR B 522      27.490  51.079  59.914  1.00 36.90           O  
ANISOU  812  OG1 THR B 522     6055   4382   3584   -271    386   -347       O  
ATOM    813  CG2 THR B 522      28.054  53.304  59.221  1.00 43.47           C  
ANISOU  813  CG2 THR B 522     6903   5167   4448   -311    364   -376       C  
ATOM    814  N   PHE B 523      24.837  54.516  60.859  1.00 43.95           N  
ANISOU  814  N   PHE B 523     7019   5198   4482   -255    379   -431       N  
ATOM    815  CA  PHE B 523      24.203  55.827  60.828  1.00 48.64           C  
ANISOU  815  CA  PHE B 523     7630   5747   5102   -254    380   -457       C  
ATOM    816  C   PHE B 523      24.055  56.391  62.241  1.00 47.85           C  
ANISOU  816  C   PHE B 523     7540   5659   4980   -245    371   -510       C  
ATOM    817  O   PHE B 523      24.540  57.489  62.537  1.00 53.00           O  
ANISOU  817  O   PHE B 523     8197   6285   5657   -263    358   -551       O  
ATOM    818  CB  PHE B 523      22.843  55.733  60.128  1.00 50.51           C  
ANISOU  818  CB  PHE B 523     7876   5968   5349   -233    402   -430       C  
ATOM    819  CG  PHE B 523      21.967  56.977  60.239  1.00 53.59           C  
ANISOU  819  CG  PHE B 523     8280   6313   5767   -222    408   -450       C  
ATOM    820  CD1 PHE B 523      22.420  58.224  59.805  1.00 53.18           C  
ANISOU  820  CD1 PHE B 523     8229   6210   5766   -243    401   -459       C  
ATOM    821  CD2 PHE B 523      20.696  56.889  60.798  1.00 52.99           C  
ANISOU  821  CD2 PHE B 523     8215   6245   5674   -190    424   -458       C  
ATOM    822  CE1 PHE B 523      21.615  59.342  59.911  1.00 54.24           C  
ANISOU  822  CE1 PHE B 523     8373   6296   5940   -230    410   -476       C  
ATOM    823  CE2 PHE B 523      19.899  58.014  60.912  1.00 56.68           C  
ANISOU  823  CE2 PHE B 523     8693   6669   6174   -176    433   -478       C  
ATOM    824  CZ  PHE B 523      20.353  59.238  60.460  1.00 55.09           C  
ANISOU  824  CZ  PHE B 523     8492   6411   6030   -195    426   -487       C  
ATOM    825  N   PHE B 524      23.370  55.645  63.108  1.00 46.55           N  
ANISOU  825  N   PHE B 524     7376   5539   4772   -217    379   -512       N  
ATOM    826  CA  PHE B 524      23.161  56.098  64.472  1.00 48.40           C  
ANISOU  826  CA  PHE B 524     7614   5802   4974   -206    373   -564       C  
ATOM    827  C   PHE B 524      24.496  56.535  65.064  1.00 46.97           C  
ANISOU  827  C   PHE B 524     7423   5640   4785   -236    347   -602       C  
ATOM    828  O   PHE B 524      24.591  57.637  65.592  1.00 47.74           O  
ANISOU  828  O   PHE B 524     7528   5718   4894   -247    338   -662       O  
ATOM    829  CB  PHE B 524      22.457  55.016  65.291  1.00 49.97           C  
ANISOU  829  CB  PHE B 524     7805   6062   5120   -176    383   -544       C  
ATOM    830  CG  PHE B 524      21.058  54.677  64.804  1.00 49.83           C  
ANISOU  830  CG  PHE B 524     7797   6027   5111   -148    408   -513       C  
ATOM    831  CD1 PHE B 524      20.278  55.610  64.131  1.00 55.00           C  
ANISOU  831  CD1 PHE B 524     8467   6624   5804   -143    420   -523       C  
ATOM    832  CD2 PHE B 524      20.529  53.415  65.005  1.00 49.46           C  
ANISOU  832  CD2 PHE B 524     7736   6020   5036   -127    420   -470       C  
ATOM    833  CE1 PHE B 524      19.011  55.276  63.675  1.00 53.86           C  
ANISOU  833  CE1 PHE B 524     8328   6472   5665   -119    441   -490       C  
ATOM    834  CE2 PHE B 524      19.260  53.095  64.550  1.00 50.82           C  
ANISOU  834  CE2 PHE B 524     7914   6178   5216   -106    440   -442       C  
ATOM    835  CZ  PHE B 524      18.503  54.027  63.896  1.00 50.14           C  
ANISOU  835  CZ  PHE B 524     7845   6044   5162   -102    450   -453       C  
ATOM    836  N   TYR B 525      25.534  55.713  64.875  1.00 47.42           N  
ANISOU  836  N   TYR B 525     7460   5728   4831   -252    335   -567       N  
ATOM    837  CA  TYR B 525      26.842  55.972  65.463  1.00 50.31           C  
ANISOU  837  CA  TYR B 525     7809   6123   5182   -281    309   -594       C  
ATOM    838  C   TYR B 525      27.477  57.239  64.887  1.00 52.69           C  
ANISOU  838  C   TYR B 525     8118   6364   5538   -315    296   -626       C  
ATOM    839  O   TYR B 525      28.187  57.933  65.607  1.00 53.98           O  
ANISOU  839  O   TYR B 525     8274   6540   5695   -339    276   -677       O  
ATOM    840  CB  TYR B 525      27.782  54.780  65.259  1.00 49.66           C  
ANISOU  840  CB  TYR B 525     7700   6082   5086   -287    304   -540       C  
ATOM    841  CG  TYR B 525      29.089  54.940  66.019  1.00 53.26           C  
ANISOU  841  CG  TYR B 525     8132   6585   5518   -314    276   -561       C  
ATOM    842  CD1 TYR B 525      29.137  54.751  67.399  1.00 58.98           C  
ANISOU  842  CD1 TYR B 525     8841   7386   6183   -307    264   -583       C  
ATOM    843  CD2 TYR B 525      30.256  55.341  65.383  1.00 54.49           C  
ANISOU  843  CD2 TYR B 525     8279   6718   5708   -348    260   -557       C  
ATOM    844  CE1 TYR B 525      30.309  54.934  68.114  1.00 56.77           C  
ANISOU  844  CE1 TYR B 525     8535   7160   5876   -334    236   -604       C  
ATOM    845  CE2 TYR B 525      31.441  55.509  66.086  1.00 56.31           C  
ANISOU  845  CE2 TYR B 525     8484   6995   5916   -375    233   -576       C  
ATOM    846  CZ  TYR B 525      31.467  55.313  67.457  1.00 56.83           C  
ANISOU  846  CZ  TYR B 525     8534   7138   5920   -369    220   -600       C  
ATOM    847  OH  TYR B 525      32.621  55.452  68.179  1.00 56.59           O  
ANISOU  847  OH  TYR B 525     8474   7167   5861   -397    192   -617       O  
ATOM    848  N   ARG B 526      27.251  57.528  63.597  1.00 51.95           N  
ANISOU  848  N   ARG B 526     8033   6209   5497   -319    308   -593       N  
ATOM    849  CA  ARG B 526      27.942  58.629  62.955  1.00 53.99           C  
ANISOU  849  CA  ARG B 526     8290   6412   5812   -353    297   -605       C  
ATOM    850  C   ARG B 526      27.116  59.917  62.958  1.00 54.05           C  
ANISOU  850  C   ARG B 526     8316   6353   5867   -349    305   -644       C  
ATOM    851  O   ARG B 526      27.647  60.959  62.591  1.00 50.75           O  
ANISOU  851  O   ARG B 526     7894   5881   5506   -377    296   -659       O  
ATOM    852  CB  ARG B 526      28.344  58.219  61.536  1.00 54.76           C  
ANISOU  852  CB  ARG B 526     8377   6492   5938   -363    304   -540       C  
ATOM    853  CG  ARG B 526      29.410  57.137  61.504  1.00 55.36           C  
ANISOU  853  CG  ARG B 526     8430   6622   5984   -372    295   -510       C  
ATOM    854  CD  ARG B 526      30.730  57.561  62.145  1.00 55.38           C  
ANISOU  854  CD  ARG B 526     8415   6643   5983   -405    267   -539       C  
ATOM    855  NE  ARG B 526      31.842  56.715  61.683  1.00 54.63           N  
ANISOU  855  NE  ARG B 526     8293   6583   5880   -417    262   -496       N  
ATOM    856  CZ  ARG B 526      33.034  56.575  62.264  1.00 55.54           C  
ANISOU  856  CZ  ARG B 526     8385   6739   5978   -439    240   -502       C  
ATOM    857  NH1 ARG B 526      33.379  57.323  63.307  1.00 60.21           N  
ANISOU  857  NH1 ARG B 526     8975   7345   6557   -458    217   -555       N  
ATOM    858  NH2 ARG B 526      33.877  55.647  61.833  1.00 51.23           N  
ANISOU  858  NH2 ARG B 526     7814   6225   5426   -440    242   -457       N  
ATOM    859  N   PHE B 527      25.831  59.864  63.339  1.00 53.91           N  
ANISOU  859  N   PHE B 527     8315   6336   5834   -313    325   -657       N  
ATOM    860  CA  PHE B 527      24.992  61.055  63.252  1.00 53.81           C  
ANISOU  860  CA  PHE B 527     8316   6255   5876   -304    338   -687       C  
ATOM    861  C   PHE B 527      24.115  61.278  64.484  1.00 52.07           C  
ANISOU  861  C   PHE B 527     8107   6054   5623   -276    347   -751       C  
ATOM    862  O   PHE B 527      23.614  62.384  64.673  1.00 53.82           O  
ANISOU  862  O   PHE B 527     8339   6219   5893   -272    356   -797       O  
ATOM    863  CB  PHE B 527      24.123  60.964  61.996  1.00 52.49           C  
ANISOU  863  CB  PHE B 527     8152   6051   5741   -287    359   -620       C  
ATOM    864  CG  PHE B 527      24.896  61.222  60.713  1.00 52.78           C  
ANISOU  864  CG  PHE B 527     8173   6056   5825   -317    353   -568       C  
ATOM    865  CD2 PHE B 527      25.489  60.178  60.023  1.00 49.49           C  
ANISOU  865  CD2 PHE B 527     7743   5683   5378   -327    349   -518       C  
ATOM    866  CD1 PHE B 527      25.011  62.509  60.198  1.00 54.53           C  
ANISOU  866  CD1 PHE B 527     8390   6204   6125   -335    352   -568       C  
ATOM    867  CE2 PHE B 527      26.186  60.417  58.857  1.00 51.95           C  
ANISOU  867  CE2 PHE B 527     8038   5976   5726   -353    345   -472       C  
ATOM    868  CE1 PHE B 527      25.709  62.750  59.026  1.00 52.66           C  
ANISOU  868  CE1 PHE B 527     8134   5947   5928   -362    347   -512       C  
ATOM    869  CZ  PHE B 527      26.302  61.706  58.363  1.00 54.15           C  
ANISOU  869  CZ  PHE B 527     8310   6190   6075   -371    343   -465       C  
ATOM    870  N   MET B 528      23.899  60.225  65.277  1.00 53.05           N  
ANISOU  870  N   MET B 528     8229   6258   5671   -257    347   -748       N  
ATOM    871  CA  MET B 528      23.061  60.279  66.460  1.00 56.11           C  
ANISOU  871  CA  MET B 528     8621   6684   6014   -228    357   -800       C  
ATOM    872  C   MET B 528      23.661  59.373  67.523  1.00 56.97           C  
ANISOU  872  C   MET B 528     8713   6892   6042   -231    341   -809       C  
ATOM    873  O   MET B 528      22.963  58.557  68.117  1.00 61.66           O  
ANISOU  873  O   MET B 528     9301   7545   6579   -201    352   -790       O  
ATOM    874  CB  MET B 528      21.642  59.785  66.176  1.00 59.46           C  
ANISOU  874  CB  MET B 528     9054   7107   6429   -186    385   -758       C  
ATOM    875  CG  MET B 528      20.899  60.612  65.162  1.00 63.61           C  
ANISOU  875  CG  MET B 528     9592   7548   7029   -178    403   -739       C  
ATOM    876  SD  MET B 528      19.390  59.766  64.670  1.00 70.50           S  
ANISOU  876  SD  MET B 528    10469   8437   7883   -137    430   -673       S  
ATOM    877  CE  MET B 528      18.683  61.050  63.629  1.00 68.87           C  
ANISOU  877  CE  MET B 528    10268   8133   7768   -132    448   -659       C  
ATOM    878  N   ARG B 529      24.964  59.540  67.756  1.00 60.50           N  
ANISOU  878  N   ARG B 529     9145   7357   6484   -267    315   -830       N  
ATOM    879  CA  ARG B 529      25.681  58.780  68.768  1.00 62.38           C  
ANISOU  879  CA  ARG B 529     9359   7693   6648   -274    296   -835       C  
ATOM    880  C   ARG B 529      25.041  58.984  70.141  1.00 61.78           C  
ANISOU  880  C   ARG B 529     9279   7683   6510   -255    300   -899       C  
ATOM    881  O   ARG B 529      24.748  58.014  70.833  1.00 58.96           O  
ANISOU  881  O   ARG B 529     8906   7410   6086   -232    303   -868       O  
ATOM    882  CB  ARG B 529      27.160  59.182  68.748  1.00 65.11           C  
ANISOU  882  CB  ARG B 529     9689   8040   7008   -321    266   -856       C  
ATOM    883  CG  ARG B 529      28.089  58.215  69.464  1.00 67.58           C  
ANISOU  883  CG  ARG B 529     9970   8453   7253   -330    246   -829       C  
ATOM    884  CD  ARG B 529      29.518  58.417  69.006  1.00 71.46           C  
ANISOU  884  CD  ARG B 529    10445   8931   7774   -373    221   -820       C  
ATOM    885  NE  ARG B 529      30.392  58.251  70.166  1.00 80.11           N  
ANISOU  885  NE  ARG B 529    11509  10123   8805   -393    194   -849       N  
ATOM    886  CZ  ARG B 529      31.595  58.789  70.289  1.00 89.24           C  
ANISOU  886  CZ  ARG B 529    12648  11287   9970   -437    166   -880       C  
ATOM    887  NH1 ARG B 529      32.385  58.923  69.234  1.00 89.59           N  
ANISOU  887  NH1 ARG B 529    12692  11273  10075   -462    160   -843       N  
ATOM    888  NH2 ARG B 529      32.024  59.103  71.500  1.00 90.89           N  
ANISOU  888  NH2 ARG B 529    12835  11577  10122   -457    144   -944       N  
ATOM    889  N   PRO B 530      24.790  60.231  70.598  1.00 61.29           N  
ANISOU  889  N   PRO B 530     9229   7587   6471   -262    302   -991       N  
ATOM    890  CA  PRO B 530      24.233  60.427  71.939  1.00 63.09           C  
ANISOU  890  CA  PRO B 530     9449   7890   6633   -244    307  -1063       C  
ATOM    891  C   PRO B 530      22.979  59.584  72.148  1.00 62.52           C  
ANISOU  891  C   PRO B 530     9379   7859   6518   -195    333  -1013       C  
ATOM    892  O   PRO B 530      22.675  59.184  73.278  1.00 58.47           O  
ANISOU  892  O   PRO B 530     8846   7445   5923   -178    334  -1033       O  
ATOM    893  CB  PRO B 530      23.957  61.925  71.975  1.00 64.37           C  
ANISOU  893  CB  PRO B 530     9629   7970   6859   -254    315  -1160       C  
ATOM    894  CG  PRO B 530      25.020  62.484  71.055  1.00 66.02           C  
ANISOU  894  CG  PRO B 530     9841   8099   7146   -297    296  -1150       C  
ATOM    895  CD  PRO B 530      25.041  61.498  69.897  1.00 60.80           C  
ANISOU  895  CD  PRO B 530     9182   7418   6500   -287    300  -1032       C  
ATOM    896  N   LEU B 531      22.283  59.289  71.039  1.00 59.43           N  
ANISOU  896  N   LEU B 531     9005   7397   6178   -175    352   -945       N  
ATOM    897  CA  LEU B 531      21.088  58.463  71.092  1.00 59.77           C  
ANISOU  897  CA  LEU B 531     9048   7470   6191   -133    376   -891       C  
ATOM    898  C   LEU B 531      21.409  57.065  71.624  1.00 60.55           C  
ANISOU  898  C   LEU B 531     9119   7667   6219   -126    368   -827       C  
ATOM    899  O   LEU B 531      20.588  56.465  72.322  1.00 60.20           O  
ANISOU  899  O   LEU B 531     9063   7689   6122    -95    382   -807       O  
ATOM    900  CB  LEU B 531      20.417  58.366  69.724  1.00 60.77           C  
ANISOU  900  CB  LEU B 531     9194   7509   6385   -121    395   -829       C  
ATOM    901  CG  LEU B 531      19.015  57.750  69.733  1.00 61.34           C  
ANISOU  901  CG  LEU B 531     9269   7599   6438    -78    422   -785       C  
ATOM    902  CD1 LEU B 531      18.069  58.611  70.551  1.00 64.43           C  
ANISOU  902  CD1 LEU B 531     9667   7997   6817    -51    440   -856       C  
ATOM    903  CD2 LEU B 531      18.472  57.565  68.338  1.00 61.81           C  
ANISOU  903  CD2 LEU B 531     9342   7586   6558    -73    435   -721       C  
ATOM    904  N   ILE B 532      22.590  56.545  71.266  1.00 61.55           N  
ANISOU  904  N   ILE B 532     9232   7801   6352   -155    346   -788       N  
ATOM    905  CA  ILE B 532      23.004  55.213  71.673  1.00 61.12           C  
ANISOU  905  CA  ILE B 532     9146   7828   6248   -149    339   -718       C  
ATOM    906  C   ILE B 532      23.476  55.241  73.117  1.00 62.19           C  
ANISOU  906  C   ILE B 532     9251   8077   6302   -155    322   -758       C  
ATOM    907  O   ILE B 532      23.120  54.351  73.890  1.00 63.28           O  
ANISOU  907  O   ILE B 532     9361   8302   6381   -131    327   -713       O  
ATOM    908  CB  ILE B 532      24.113  54.669  70.760  1.00 61.86           C  
ANISOU  908  CB  ILE B 532     9232   7889   6381   -175    326   -664       C  
ATOM    909  CG1 ILE B 532      23.627  54.528  69.333  1.00 61.18           C  
ANISOU  909  CG1 ILE B 532     9171   7711   6365   -169    344   -622       C  
ATOM    910  CG2 ILE B 532      24.674  53.348  71.302  1.00 64.29           C  
ANISOU  910  CG2 ILE B 532     9501   8280   6645   -169    318   -595       C  
ATOM    911  CD1 ILE B 532      24.669  54.907  68.297  1.00 61.00           C  
ANISOU  911  CD1 ILE B 532     9153   7626   6396   -203    330   -619       C  
ATOM    912  N   GLU B 533      24.301  56.249  73.436  1.00 67.99           N  
ANISOU  912  N   GLU B 533     9986   8810   7036   -188    301   -838       N  
ATOM    913  CA  GLU B 533      24.860  56.438  74.769  1.00 69.22           C  
ANISOU  913  CA  GLU B 533    10111   9078   7112   -203    280   -891       C  
ATOM    914  C   GLU B 533      23.733  56.528  75.796  1.00 69.51           C  
ANISOU  914  C   GLU B 533    10141   9186   7084   -169    299   -929       C  
ATOM    915  O   GLU B 533      23.880  56.058  76.921  1.00 73.67           O  
ANISOU  915  O   GLU B 533    10629   9839   7522   -164    290   -924       O  
ATOM    916  CB  GLU B 533      25.757  57.678  74.792  1.00 69.35           C  
ANISOU  916  CB  GLU B 533    10134   9059   7154   -247    258   -986       C  
ATOM    917  CG  GLU B 533      27.093  57.476  74.079  1.00 71.80           C  
ANISOU  917  CG  GLU B 533    10436   9339   7504   -284    234   -945       C  
ATOM    918  CD  GLU B 533      27.885  58.731  73.736  1.00 77.83           C  
ANISOU  918  CD  GLU B 533    11214  10034   8325   -328    216  -1023       C  
ATOM    919  OE1 GLU B 533      27.303  59.828  73.652  1.00 87.21           O  
ANISOU  919  OE1 GLU B 533    12428  11153   9556   -329    228  -1100       O  
ATOM    920  OE2 GLU B 533      29.117  58.633  73.574  1.00 79.43           O  
ANISOU  920  OE2 GLU B 533    11396  10249   8533   -364    190  -1006       O  
ATOM    921  N   ALA B 534      22.604  57.120  75.381  1.00 69.56           N  
ANISOU  921  N   ALA B 534    10181   9117   7134   -145    325   -960       N  
ATOM    922  CA  ALA B 534      21.418  57.246  76.220  1.00 69.92           C  
ANISOU  922  CA  ALA B 534    10222   9217   7128   -108    348   -994       C  
ATOM    923  C   ALA B 534      20.676  55.913  76.293  1.00 68.21           C  
ANISOU  923  C   ALA B 534     9986   9052   6877    -72    364   -886       C  
ATOM    924  O   ALA B 534      19.668  55.793  76.984  1.00 64.34           O  
ANISOU  924  O   ALA B 534     9487   8621   6339    -39    384   -892       O  
ATOM    925  CB  ALA B 534      20.511  58.347  75.689  1.00 70.51           C  
ANISOU  925  CB  ALA B 534    10336   9185   7271    -94    372  -1057       C  
ATOM    926  N   GLY B 535      21.164  54.916  75.552  1.00 67.34           N  
ANISOU  926  N   GLY B 535     9871   8917   6799    -79    357   -790       N  
ATOM    927  CA  GLY B 535      20.573  53.593  75.592  1.00 65.15           C  
ANISOU  927  CA  GLY B 535     9571   8680   6503    -49    372   -686       C  
ATOM    928  C   GLY B 535      19.183  53.567  74.958  1.00 62.13           C  
ANISOU  928  C   GLY B 535     9215   8229   6162    -17    402   -665       C  
ATOM    929  O   GLY B 535      18.375  52.708  75.285  1.00 55.66           O  
ANISOU  929  O   GLY B 535     8376   7457   5316     12    418   -603       O  
ATOM    930  N   TYR B 536      18.916  54.483  74.022  1.00 59.26           N  
ANISOU  930  N   TYR B 536     8891   7757   5867    -24    410   -710       N  
ATOM    931  CA  TYR B 536      17.609  54.540  73.389  1.00 60.55           C  
ANISOU  931  CA  TYR B 536     9076   7859   6069      5    438   -690       C  
ATOM    932  C   TYR B 536      17.445  53.497  72.279  1.00 60.92           C  
ANISOU  932  C   TYR B 536     9125   7855   6165      5    444   -596       C  
ATOM    933  O   TYR B 536      16.315  53.218  71.873  1.00 57.26           O  
ANISOU  933  O   TYR B 536     8670   7366   5721     29    466   -561       O  
ATOM    934  CB  TYR B 536      17.361  55.933  72.814  1.00 65.18           C  
ANISOU  934  CB  TYR B 536     9699   8352   6715     -1    445   -765       C  
ATOM    935  CG  TYR B 536      16.898  56.966  73.831  1.00 67.71           C  
ANISOU  935  CG  TYR B 536    10019   8706   7001     13    454   -862       C  
ATOM    936  CD1 TYR B 536      17.143  56.826  75.197  1.00 68.17           C  
ANISOU  936  CD1 TYR B 536    10048   8883   6970     16    446   -900       C  
ATOM    937  CD2 TYR B 536      16.185  58.082  73.411  1.00 68.07           C  
ANISOU  937  CD2 TYR B 536    10092   8668   7105     26    474   -916       C  
ATOM    938  CE1 TYR B 536      16.701  57.769  76.113  1.00 67.98           C  
ANISOU  938  CE1 TYR B 536    10023   8894   6912     29    458  -1000       C  
ATOM    939  CE2 TYR B 536      15.747  59.039  74.316  1.00 68.88           C  
ANISOU  939  CE2 TYR B 536    10193   8792   7185     41    487  -1013       C  
ATOM    940  CZ  TYR B 536      16.011  58.883  75.669  1.00 67.65           C  
ANISOU  940  CZ  TYR B 536    10011   8758   6937     42    479  -1061       C  
ATOM    941  OH  TYR B 536      15.583  59.804  76.576  1.00 67.92           O  
ANISOU  941  OH  TYR B 536    10040   8821   6943     57    494  -1167       O  
ATOM    942  N   VAL B 537      18.551  52.907  71.796  1.00 56.19           N  
ANISOU  942  N   VAL B 537     8518   7244   5587    -21    426   -557       N  
ATOM    943  CA  VAL B 537      18.491  52.061  70.617  1.00 53.42           C  
ANISOU  943  CA  VAL B 537     8171   6835   5291    -25    433   -488       C  
ATOM    944  C   VAL B 537      18.528  50.586  71.018  1.00 55.90           C  
ANISOU  944  C   VAL B 537     8449   7207   5582    -13    436   -407       C  
ATOM    945  O   VAL B 537      19.420  50.136  71.744  1.00 55.47           O  
ANISOU  945  O   VAL B 537     8366   7217   5494    -21    421   -390       O  
ATOM    946  CB  VAL B 537      19.612  52.386  69.617  1.00 53.70           C  
ANISOU  946  CB  VAL B 537     8220   6806   5377    -60    418   -498       C  
ATOM    947  CG1 VAL B 537      19.555  51.464  68.408  1.00 55.87           C  
ANISOU  947  CG1 VAL B 537     8494   7031   5701    -64    427   -434       C  
ATOM    948  CG2 VAL B 537      19.573  53.840  69.169  1.00 52.53           C  
ANISOU  948  CG2 VAL B 537     8103   6593   5264    -72    416   -566       C  
ATOM    949  N   TYR B 538      17.578  49.829  70.451  1.00 55.43           N  
ANISOU  949  N   TYR B 538     8389   7119   5552      3    456   -354       N  
ATOM    950  CA  TYR B 538      17.364  48.439  70.813  1.00 52.21           C  
ANISOU  950  CA  TYR B 538     7946   6754   5138     17    465   -275       C  
ATOM    951  C   TYR B 538      17.356  47.587  69.555  1.00 49.73           C  
ANISOU  951  C   TYR B 538     7635   6368   4893      7    474   -230       C  
ATOM    952  O   TYR B 538      17.156  48.077  68.447  1.00 46.69           O  
ANISOU  952  O   TYR B 538     7278   5913   4548     -5    478   -255       O  
ATOM    953  CB  TYR B 538      16.056  48.255  71.588  1.00 51.22           C  
ANISOU  953  CB  TYR B 538     7807   6679   4974     50    482   -255       C  
ATOM    954  CG  TYR B 538      16.033  48.983  72.925  1.00 53.76           C  
ANISOU  954  CG  TYR B 538     8118   7088   5218     63    476   -302       C  
ATOM    955  CD1 TYR B 538      15.846  50.359  72.979  1.00 54.23           C  
ANISOU  955  CD1 TYR B 538     8209   7128   5266     62    475   -391       C  
ATOM    956  CD2 TYR B 538      16.222  48.304  74.130  1.00 54.59           C  
ANISOU  956  CD2 TYR B 538     8179   7300   5265     75    472   -259       C  
ATOM    957  CE1 TYR B 538      15.807  51.034  74.190  1.00 51.68           C  
ANISOU  957  CE1 TYR B 538     7875   6887   4874     72    472   -448       C  
ATOM    958  CE2 TYR B 538      16.205  48.969  75.347  1.00 54.27           C  
ANISOU  958  CE2 TYR B 538     8123   7352   5143     84    467   -309       C  
ATOM    959  CZ  TYR B 538      15.992  50.337  75.375  1.00 53.74           C  
ANISOU  959  CZ  TYR B 538     8091   7263   5065     82    467   -410       C  
ATOM    960  OH  TYR B 538      15.963  50.963  76.589  1.00 55.10           O  
ANISOU  960  OH  TYR B 538     8246   7531   5157     91    464   -469       O  
ATOM    961  N   ILE B 539      17.571  46.289  69.764  1.00 51.94           N  
ANISOU  961  N   ILE B 539     7878   6669   5186     12    478   -161       N  
ATOM    962  CA  ILE B 539      17.421  45.313  68.710  1.00 48.60           C  
ANISOU  962  CA  ILE B 539     7450   6185   4829      4    492   -121       C  
ATOM    963  C   ILE B 539      16.342  44.314  69.110  1.00 45.76           C  
ANISOU  963  C   ILE B 539     7063   5846   4477     26    511    -59       C  
ATOM    964  O   ILE B 539      16.446  43.700  70.168  1.00 45.09           O  
ANISOU  964  O   ILE B 539     6941   5825   4366     42    510    -10       O  
ATOM    965  CB  ILE B 539      18.755  44.616  68.451  1.00 50.47           C  
ANISOU  965  CB  ILE B 539     7666   6410   5100    -12    484    -96       C  
ATOM    966  CG1 ILE B 539      19.842  45.637  68.131  1.00 48.88           C  
ANISOU  966  CG1 ILE B 539     7487   6195   4888    -36    464   -153       C  
ATOM    967  CG2 ILE B 539      18.574  43.572  67.345  1.00 50.99           C  
ANISOU  967  CG2 ILE B 539     7725   6411   5238    -20    501    -65       C  
ATOM    968  CD1 ILE B 539      21.222  45.037  67.943  1.00 46.75           C  
ANISOU  968  CD1 ILE B 539     7194   5922   4645    -51    455   -129       C  
ATOM    969  N   ALA B 540      15.334  44.164  68.239  1.00 41.90           N  
ANISOU  969  N   ALA B 540     6590   5307   4024     26    526    -59       N  
ATOM    970  CA  ALA B 540      14.279  43.186  68.427  1.00 42.81           C  
ANISOU  970  CA  ALA B 540     6678   5428   4158     41    544     -2       C  
ATOM    971  C   ALA B 540      14.817  41.779  68.223  1.00 44.49           C  
ANISOU  971  C   ALA B 540     6855   5617   4432     34    551     55       C  
ATOM    972  O   ALA B 540      15.884  41.583  67.653  1.00 43.72           O  
ANISOU  972  O   ALA B 540     6759   5486   4367     16    545     43       O  
ATOM    973  CB  ALA B 540      13.139  43.434  67.484  1.00 43.62           C  
ANISOU  973  CB  ALA B 540     6804   5485   4283     38    557    -20       C  
ATOM    974  N   GLN B 541      14.045  40.807  68.710  1.00 50.62           N  
ANISOU  974  N   GLN B 541     7596   6410   5227     49    566    120       N  
ATOM    975  CA  GLN B 541      14.435  39.409  68.638  1.00 51.94           C  
ANISOU  975  CA  GLN B 541     7720   6549   5464     45    577    182       C  
ATOM    976  C   GLN B 541      13.227  38.578  68.232  1.00 51.06           C  
ANISOU  976  C   GLN B 541     7594   6402   5405     45    597    215       C  
ATOM    977  O   GLN B 541      12.482  38.050  69.059  1.00 50.28           O  
ANISOU  977  O   GLN B 541     7461   6341   5301     63    606    277       O  
ATOM    978  CB  GLN B 541      15.055  39.008  69.965  1.00 56.07           C  
ANISOU  978  CB  GLN B 541     8199   7146   5958     64    570    245       C  
ATOM    979  CG  GLN B 541      16.438  39.606  70.185  1.00 59.18           C  
ANISOU  979  CG  GLN B 541     8601   7566   6317     56    550    214       C  
ATOM    980  CD  GLN B 541      17.299  38.697  71.029  1.00 64.37           C  
ANISOU  980  CD  GLN B 541     9202   8266   6990     66    548    293       C  
ATOM    981  OE1 GLN B 541      17.371  38.851  72.253  1.00 67.49           O  
ANISOU  981  OE1 GLN B 541     9568   8756   7319     83    539    329       O  
ATOM    982  NE2 GLN B 541      17.890  37.698  70.380  1.00 62.76           N  
ANISOU  982  NE2 GLN B 541     8976   7996   6874     57    560    323       N  
ATOM    983  N   PRO B 542      12.994  38.476  66.912  1.00 51.07           N  
ANISOU  983  N   PRO B 542     7617   6332   5455     21    604    172       N  
ATOM    984  CA  PRO B 542      11.876  37.691  66.401  1.00 48.97           C  
ANISOU  984  CA  PRO B 542     7336   6029   5242     14    621    192       C  
ATOM    985  C   PRO B 542      12.278  36.235  66.461  1.00 49.65           C  
ANISOU  985  C   PRO B 542     7374   6075   5415     10    635    247       C  
ATOM    986  O   PRO B 542      13.443  35.921  66.694  1.00 45.43           O  
ANISOU  986  O   PRO B 542     6824   5537   4901     12    632    262       O  
ATOM    987  CB  PRO B 542      11.682  38.165  64.969  1.00 50.25           C  
ANISOU  987  CB  PRO B 542     7535   6142   5416    -13    620    120       C  
ATOM    988  CG  PRO B 542      12.742  39.262  64.780  1.00 50.15           C  
ANISOU  988  CG  PRO B 542     7558   6140   5358    -17    603     68       C  
ATOM    989  CD  PRO B 542      13.793  39.114  65.853  1.00 47.97           C  
ANISOU  989  CD  PRO B 542     7260   5900   5065     -1    595    102       C  
ATOM    990  N   PRO B 543      11.309  35.324  66.255  1.00 53.03           N  
ANISOU  990  N   PRO B 543     7776   6472   5903      4    652    280       N  
ATOM    991  CA  PRO B 543      11.638  33.911  66.088  1.00 53.77           C  
ANISOU  991  CA  PRO B 543     7823   6505   6101     -5    670    321       C  
ATOM    992  C   PRO B 543      12.744  33.702  65.050  1.00 57.46           C  
ANISOU  992  C   PRO B 543     8302   6911   6618    -26    672    262       C  
ATOM    993  O   PRO B 543      12.633  34.140  63.903  1.00 54.77           O  
ANISOU  993  O   PRO B 543     7996   6544   6271    -50    671    185       O  
ATOM    994  CB  PRO B 543      10.312  33.248  65.688  1.00 52.98           C  
ANISOU  994  CB  PRO B 543     7707   6372   6053    -18    685    333       C  
ATOM    995  CG  PRO B 543       9.239  34.312  65.854  1.00 49.64           C  
ANISOU  995  CG  PRO B 543     7315   6005   5540    -10    674    316       C  
ATOM    996  CD  PRO B 543       9.867  35.613  66.267  1.00 49.03           C  
ANISOU  996  CD  PRO B 543     7276   5985   5367      6    656    284       C  
ATOM    997  N   THR B 544      13.837  33.068  65.494  1.00 65.36           N  
ANISOU  997  N   THR B 544     9270   7900   7663    -16    677    302       N  
ATOM    998  CA  THR B 544      14.885  32.610  64.599  1.00 68.42           C  
ANISOU  998  CA  THR B 544     9655   8225   8115    -32    686    259       C  
ATOM    999  C   THR B 544      14.341  31.372  63.901  1.00 67.24           C  
ANISOU  999  C   THR B 544     9474   7995   8078    -50    712    255       C  
ATOM   1000  O   THR B 544      13.780  30.489  64.531  1.00 65.86           O  
ANISOU 1000  O   THR B 544     9256   7806   7963    -41    725    327       O  
ATOM   1001  CB  THR B 544      16.193  32.330  65.345  1.00 71.18           C  
ANISOU 1001  CB  THR B 544     9974   8591   8479    -12    683    310       C  
ATOM   1002  OG1 THR B 544      16.010  31.202  66.196  1.00 69.34           O  
ANISOU 1002  OG1 THR B 544     9681   8348   8317      6    699    408       O  
ATOM   1003  CG2 THR B 544      16.657  33.506  66.191  1.00 71.04           C  
ANISOU 1003  CG2 THR B 544     9981   8662   8350      3    656    316       C  
ATOM   1004  N   GLY B 545      14.461  31.340  62.583  1.00 74.31           N  
ANISOU 1004  N   GLY B 545    10391   8842   9002    -79    719    169       N  
ATOM   1005  CA  GLY B 545      13.843  30.274  61.826  1.00 80.07           C  
ANISOU 1005  CA  GLY B 545    11093   9499   9829   -103    742    145       C  
ATOM   1006  C   GLY B 545      13.800  30.620  60.347  1.00 84.82           C  
ANISOU 1006  C   GLY B 545    11727  10082  10417   -138    743     36       C  
ATOM   1007  O   GLY B 545      14.605  31.410  59.853  1.00 87.05           O  
ANISOU 1007  O   GLY B 545    12042  10389  10645   -141    732    -13       O  
ATOM   1008  N   TYR B 580      12.830  30.024  59.660  1.00 89.44           N  
ANISOU 1008  N   TYR B 580    12300  10632  11051   -165    756      2       N  
ATOM   1009  CA  TYR B 580      12.870  29.931  58.214  1.00 92.97           C  
ANISOU 1009  CA  TYR B 580    12757  11053  11513   -202    765   -100       C  
ATOM   1010  C   TYR B 580      11.927  30.968  57.616  1.00 88.37           C  
ANISOU 1010  C   TYR B 580    12213  10530  10835   -220    746   -139       C  
ATOM   1011  O   TYR B 580      11.709  30.980  56.408  1.00 92.82           O  
ANISOU 1011  O   TYR B 580    12782  11091  11393   -254    750   -218       O  
ATOM   1012  CB  TYR B 580      12.547  28.465  57.910  1.00 99.23           C  
ANISOU 1012  CB  TYR B 580    13502  11764  12438   -221    794   -111       C  
ATOM   1013  CG  TYR B 580      13.549  27.468  58.490  1.00107.73           C  
ANISOU 1013  CG  TYR B 580    14536  12777  13621   -199    815    -65       C  
ATOM   1014  CD1 TYR B 580      14.921  27.723  58.470  1.00111.74           C  
ANISOU 1014  CD1 TYR B 580    15051  13288  14117   -181    815    -74       C  
ATOM   1015  CD2 TYR B 580      13.126  26.273  59.069  1.00114.63           C  
ANISOU 1015  CD2 TYR B 580    15357  13586  14610   -194    836     -4       C  
ATOM   1016  CE1 TYR B 580      15.835  26.825  59.001  1.00114.37           C  
ANISOU 1016  CE1 TYR B 580    15341  13567  14549   -159    836    -25       C  
ATOM   1017  CE2 TYR B 580      14.034  25.364  59.597  1.00118.29           C  
ANISOU 1017  CE2 TYR B 580    15776  13990  15178   -171    857     48       C  
ATOM   1018  CZ  TYR B 580      15.391  25.639  59.560  1.00115.87           C  
ANISOU 1018  CZ  TYR B 580    15477  13691  14856   -153    857     38       C  
ATOM   1019  OH  TYR B 580      16.291  24.748  60.071  1.00115.99           O  
ANISOU 1019  OH  TYR B 580    15445  13650  14977   -128    879     96       O  
ATOM   1020  N   LYS B 581      11.393  31.849  58.472  1.00 77.93           N  
ANISOU 1020  N   LYS B 581    10913   9264   9434   -197    726    -84       N  
ATOM   1021  CA  LYS B 581      10.367  32.789  58.058  1.00 69.03           C  
ANISOU 1021  CA  LYS B 581     9814   8187   8226   -208    711   -105       C  
ATOM   1022  C   LYS B 581      10.829  34.225  58.304  1.00 59.86           C  
ANISOU 1022  C   LYS B 581     8696   7082   6965   -188    689   -103       C  
ATOM   1023  O   LYS B 581      11.195  34.583  59.415  1.00 53.76           O  
ANISOU 1023  O   LYS B 581     7929   6332   6165   -156    681    -51       O  
ATOM   1024  CB  LYS B 581       9.048  32.573  58.808  1.00 68.20           C  
ANISOU 1024  CB  LYS B 581     9693   8097   8123   -199    711    -44       C  
ATOM   1025  CG  LYS B 581       7.789  32.671  57.954  1.00 68.93           C  
ANISOU 1025  CG  LYS B 581     9786   8204   8199   -230    710    -79       C  
ATOM   1026  CD  LYS B 581       7.063  31.349  57.734  1.00 74.28           C  
ANISOU 1026  CD  LYS B 581    10418   8830   8973   -256    728    -79       C  
ATOM   1027  CE  LYS B 581       6.218  30.952  58.918  1.00 81.03           C  
ANISOU 1027  CE  LYS B 581    11248   9689   9851   -234    731     12       C  
ATOM   1028  NZ  LYS B 581       6.942  30.399  60.073  1.00 83.62           N  
ANISOU 1028  NZ  LYS B 581    11553   9993  10226   -201    739     84       N  
ATOM   1029  N   GLY B 582      10.746  35.060  57.261  1.00 54.19           N  
ANISOU 1029  N   GLY B 582     8005   6392   6194   -208    680   -160       N  
ATOM   1030  CA  GLY B 582      10.934  36.494  57.408  1.00 51.33           C  
ANISOU 1030  CA  GLY B 582     7681   6076   5744   -193    660   -159       C  
ATOM   1031  C   GLY B 582       9.727  37.150  58.079  1.00 49.43           C  
ANISOU 1031  C   GLY B 582     7451   5874   5455   -174    652   -117       C  
ATOM   1032  O   GLY B 582       8.683  36.520  58.225  1.00 49.79           O  
ANISOU 1032  O   GLY B 582     7475   5914   5527   -179    660    -94       O  
ATOM   1033  N   LEU B 583       9.875  38.435  58.444  1.00 46.48           N  
ANISOU 1033  N   LEU B 583     7110   5536   5014   -155    637   -112       N  
ATOM   1034  CA  LEU B 583       8.835  39.202  59.122  1.00 46.00           C  
ANISOU 1034  CA  LEU B 583     7062   5512   4905   -131    631    -79       C  
ATOM   1035  C   LEU B 583       7.597  39.355  58.234  1.00 44.04           C  
ANISOU 1035  C   LEU B 583     6809   5277   4646   -151    633    -91       C  
ATOM   1036  O   LEU B 583       6.456  39.311  58.694  1.00 44.88           O  
ANISOU 1036  O   LEU B 583     6906   5402   4745   -139    637    -56       O  
ATOM   1037  CB  LEU B 583       9.354  40.583  59.531  1.00 45.02           C  
ANISOU 1037  CB  LEU B 583     6972   5413   4722   -111    616    -87       C  
ATOM   1038  CG  LEU B 583      10.571  40.626  60.463  1.00 45.70           C  
ANISOU 1038  CG  LEU B 583     7061   5499   4803    -93    610    -77       C  
ATOM   1039  CD1 LEU B 583      11.011  42.053  60.592  1.00 43.55           C  
ANISOU 1039  CD1 LEU B 583     6822   5246   4478    -82    595   -100       C  
ATOM   1040  CD2 LEU B 583      10.332  40.055  61.836  1.00 46.66           C  
ANISOU 1040  CD2 LEU B 583     7161   5640   4927    -66    615    -23       C  
ATOM   1041  N   GLY B 584       7.818  39.552  56.946  1.00 44.05           N  
ANISOU 1041  N   GLY B 584     6815   5278   4645   -181    631   -137       N  
ATOM   1042  CA  GLY B 584       6.709  39.788  56.040  1.00 46.92           C  
ANISOU 1042  CA  GLY B 584     7170   5667   4989   -202    630   -147       C  
ATOM   1043  C   GLY B 584       5.966  38.508  55.678  1.00 45.85           C  
ANISOU 1043  C   GLY B 584     6999   5517   4904   -229    642   -152       C  
ATOM   1044  O   GLY B 584       5.156  38.524  54.765  1.00 46.50           O  
ANISOU 1044  O   GLY B 584     7069   5625   4975   -256    641   -170       O  
ATOM   1045  N   GLU B 585       6.212  37.418  56.409  1.00 44.79           N  
ANISOU 1045  N   GLU B 585     6846   5345   4828   -223    652   -133       N  
ATOM   1046  CA  GLU B 585       5.492  36.185  56.154  1.00 46.49           C  
ANISOU 1046  CA  GLU B 585     7023   5535   5104   -249    665   -136       C  
ATOM   1047  C   GLU B 585       4.721  35.737  57.381  1.00 47.64           C  
ANISOU 1047  C   GLU B 585     7152   5678   5273   -224    670    -67       C  
ATOM   1048  O   GLU B 585       4.020  34.736  57.278  1.00 48.93           O  
ANISOU 1048  O   GLU B 585     7282   5818   5492   -245    680    -59       O  
ATOM   1049  CB  GLU B 585       6.433  35.059  55.752  1.00 46.08           C  
ANISOU 1049  CB  GLU B 585     6952   5431   5127   -271    678   -177       C  
ATOM   1050  CG  GLU B 585       7.438  35.503  54.700  1.00 47.59           C  
ANISOU 1050  CG  GLU B 585     7159   5630   5293   -290    674   -241       C  
ATOM   1051  CD  GLU B 585       8.480  34.436  54.396  1.00 49.95           C  
ANISOU 1051  CD  GLU B 585     7438   5875   5667   -304    691   -282       C  
ATOM   1052  OE1 GLU B 585       9.646  34.718  54.717  1.00 49.00           O  
ANISOU 1052  OE1 GLU B 585     7332   5744   5540   -284    689   -279       O  
ATOM   1053  OE2 GLU B 585       8.150  33.343  53.868  1.00 48.91           O  
ANISOU 1053  OE2 GLU B 585     7273   5710   5601   -334    706   -319       O  
ATOM   1054  N   MET B 586       4.817  36.512  58.475  1.00 48.71           N  
ANISOU 1054  N   MET B 586     7308   5839   5362   -182    664    -21       N  
ATOM   1055  CA  MET B 586       4.228  36.157  59.753  1.00 49.59           C  
ANISOU 1055  CA  MET B 586     7400   5961   5482   -153    670     49       C  
ATOM   1056  C   MET B 586       2.883  36.851  59.943  1.00 49.26           C  
ANISOU 1056  C   MET B 586     7361   5966   5390   -140    667     77       C  
ATOM   1057  O   MET B 586       2.675  37.929  59.419  1.00 49.13           O  
ANISOU 1057  O   MET B 586     7370   5977   5318   -138    658     51       O  
ATOM   1058  CB  MET B 586       5.169  36.587  60.877  1.00 52.90           C  
ANISOU 1058  CB  MET B 586     7834   6393   5872   -116    665     77       C  
ATOM   1059  CG  MET B 586       6.470  35.813  60.876  1.00 51.94           C  
ANISOU 1059  CG  MET B 586     7702   6228   5806   -123    670     67       C  
ATOM   1060  SD  MET B 586       7.631  36.405  62.116  1.00 51.63           S  
ANISOU 1060  SD  MET B 586     7677   6216   5722    -84    661     96       S  
ATOM   1061  CE  MET B 586       6.723  36.424  63.671  1.00 52.54           C  
ANISOU 1061  CE  MET B 586     7771   6387   5804    -46    663    178       C  
ATOM   1062  N   ASN B 587       1.995  36.238  60.736  1.00 54.15           N  
ANISOU 1062  N   ASN B 587     7950   6594   6030   -129    675    136       N  
ATOM   1063  CA  ASN B 587       0.753  36.870  61.156  1.00 52.20           C  
ANISOU 1063  CA  ASN B 587     7701   6397   5735   -108    675    173       C  
ATOM   1064  C   ASN B 587       1.082  38.105  61.991  1.00 51.92           C  
ANISOU 1064  C   ASN B 587     7699   6402   5627    -63    670    180       C  
ATOM   1065  O   ASN B 587       2.071  38.133  62.720  1.00 56.61           O  
ANISOU 1065  O   ASN B 587     8301   6994   6214    -45    668    185       O  
ATOM   1066  CB  ASN B 587      -0.169  35.893  61.895  1.00 50.27           C  
ANISOU 1066  CB  ASN B 587     7412   6156   5532   -104    687    240       C  
ATOM   1067  CG  ASN B 587      -0.698  34.799  60.988  1.00 49.34           C  
ANISOU 1067  CG  ASN B 587     7261   5998   5488   -152    692    225       C  
ATOM   1068  OD1 ASN B 587      -0.332  34.728  59.813  1.00 44.80           O  
ANISOU 1068  OD1 ASN B 587     6696   5398   4929   -188    687    159       O  
ATOM   1069  ND2 ASN B 587      -1.550  33.924  61.496  1.00 50.02           N  
ANISOU 1069  ND2 ASN B 587     7304   6080   5620   -156    701    282       N  
ATOM   1070  N   ALA B 588       0.226  39.122  61.882  1.00 50.94           N  
ANISOU 1070  N   ALA B 588     7589   6316   5451    -48    668    179       N  
ATOM   1071  CA  ALA B 588       0.312  40.283  62.751  1.00 53.03           C  
ANISOU 1071  CA  ALA B 588     7879   6617   5653     -4    667    183       C  
ATOM   1072  C   ALA B 588       0.188  39.894  64.227  1.00 51.28           C  
ANISOU 1072  C   ALA B 588     7635   6429   5419     29    676    237       C  
ATOM   1073  O   ALA B 588       0.919  40.415  65.059  1.00 52.99           O  
ANISOU 1073  O   ALA B 588     7868   6667   5599     56    673    230       O  
ATOM   1074  CB  ALA B 588      -0.736  41.299  62.354  1.00 51.92           C  
ANISOU 1074  CB  ALA B 588     7748   6504   5475      8    669    180       C  
ATOM   1075  N   ASP B 589      -0.744  38.996  64.555  1.00 54.42           N  
ANISOU 1075  N   ASP B 589     7993   6839   5845     27    686    293       N  
ATOM   1076  CA  ASP B 589      -0.915  38.543  65.931  1.00 58.84           C  
ANISOU 1076  CA  ASP B 589     8523   7440   6394     57    695    356       C  
ATOM   1077  C   ASP B 589       0.357  37.839  66.402  1.00 57.46           C  
ANISOU 1077  C   ASP B 589     8339   7244   6248     53    692    367       C  
ATOM   1078  O   ASP B 589       0.736  37.977  67.561  1.00 61.31           O  
ANISOU 1078  O   ASP B 589     8818   7779   6697     84    693    397       O  
ATOM   1079  CB  ASP B 589      -2.148  37.667  66.118  1.00 62.79           C  
ANISOU 1079  CB  ASP B 589     8977   7954   6928     51    707    421       C  
ATOM   1080  CG  ASP B 589      -2.029  36.233  65.617  1.00 69.96           C  
ANISOU 1080  CG  ASP B 589     9850   8803   7928     10    709    442       C  
ATOM   1081  OD1 ASP B 589      -2.190  36.010  64.397  1.00 83.14           O  
ANISOU 1081  OD1 ASP B 589    11525  10429   9635    -30    704    398       O  
ATOM   1082  OD2 ASP B 589      -1.730  35.352  66.444  1.00 73.07           O  
ANISOU 1082  OD2 ASP B 589    10208   9196   8357     17    715    500       O  
ATOM   1083  N   GLN B 590       1.000  37.094  65.492  1.00 55.32           N  
ANISOU 1083  N   GLN B 590     8066   6908   6044     16    688    341       N  
ATOM   1084  CA  GLN B 590       2.256  36.404  65.758  1.00 52.06           C  
ANISOU 1084  CA  GLN B 590     7643   6465   5671     11    687    348       C  
ATOM   1085  C   GLN B 590       3.386  37.401  66.029  1.00 50.53           C  
ANISOU 1085  C   GLN B 590     7488   6291   5420     28    675    305       C  
ATOM   1086  O   GLN B 590       4.175  37.189  66.953  1.00 45.47           O  
ANISOU 1086  O   GLN B 590     6833   5673   4769     47    673    336       O  
ATOM   1087  CB  GLN B 590       2.658  35.495  64.590  1.00 50.71           C  
ANISOU 1087  CB  GLN B 590     7465   6218   5585    -33    689    314       C  
ATOM   1088  N   LEU B 591       3.453  38.482  65.226  1.00 49.05           N  
ANISOU 1088  N   LEU B 591     7344   6097   5196     22    666    239       N  
ATOM   1089  CA  LEU B 591       4.458  39.522  65.400  1.00 48.24           C  
ANISOU 1089  CA  LEU B 591     7278   6007   5045     34    654    194       C  
ATOM   1090  C   LEU B 591       4.298  40.226  66.745  1.00 49.35           C  
ANISOU 1090  C   LEU B 591     7419   6216   5116     75    654    214       C  
ATOM   1091  O   LEU B 591       5.300  40.583  67.366  1.00 53.84           O  
ANISOU 1091  O   LEU B 591     7997   6805   5655     86    646    201       O  
ATOM   1092  CB  LEU B 591       4.411  40.557  64.279  1.00 49.62           C  
ANISOU 1092  CB  LEU B 591     7491   6160   5201     20    646    131       C  
ATOM   1093  CG  LEU B 591       5.097  40.157  62.972  1.00 51.47           C  
ANISOU 1093  CG  LEU B 591     7732   6341   5482    -20    642     91       C  
ATOM   1094  CD1 LEU B 591       4.604  41.082  61.870  1.00 52.43           C  
ANISOU 1094  CD1 LEU B 591     7878   6459   5583    -33    637     51       C  
ATOM   1095  CD2 LEU B 591       6.614  40.162  63.090  1.00 49.20           C  
ANISOU 1095  CD2 LEU B 591     7457   6037   5201    -23    633     68       C  
ATOM   1096  N   TRP B 592       3.056  40.456  67.181  1.00 47.29           N  
ANISOU 1096  N   TRP B 592     7146   5994   4827     96    664    242       N  
ATOM   1097  CA  TRP B 592       2.819  41.197  68.416  1.00 51.60           C  
ANISOU 1097  CA  TRP B 592     7692   6612   5302    135    668    250       C  
ATOM   1098  C   TRP B 592       3.352  40.455  69.644  1.00 51.40           C  
ANISOU 1098  C   TRP B 592     7628   6636   5264    151    669    306       C  
ATOM   1099  O   TRP B 592       4.050  41.048  70.460  1.00 49.59           O  
ANISOU 1099  O   TRP B 592     7408   6454   4980    169    662    285       O  
ATOM   1100  CB  TRP B 592       1.326  41.508  68.581  1.00 52.62           C  
ANISOU 1100  CB  TRP B 592     7810   6775   5407    156    682    272       C  
ATOM   1101  CG  TRP B 592       0.908  41.932  69.969  1.00 54.40           C  
ANISOU 1101  CG  TRP B 592     8019   7085   5565    198    692    294       C  
ATOM   1102  CD1 TRP B 592       0.138  41.219  70.846  1.00 50.45           C  
ANISOU 1102  CD1 TRP B 592     7473   6642   5054    216    705    367       C  
ATOM   1103  CD2 TRP B 592       1.216  43.186  70.626  1.00 57.21           C  
ANISOU 1103  CD2 TRP B 592     8401   7481   5854    226    691    238       C  
ATOM   1104  NE1 TRP B 592      -0.064  41.944  71.993  1.00 54.55           N  
ANISOU 1104  NE1 TRP B 592     7987   7243   5496    255    712    360       N  
ATOM   1105  CE2 TRP B 592       0.587  43.150  71.894  1.00 56.79           C  
ANISOU 1105  CE2 TRP B 592     8315   7517   5746    262    704    276       C  
ATOM   1106  CE3 TRP B 592       1.963  44.319  70.273  1.00 60.14           C  
ANISOU 1106  CE3 TRP B 592     8817   7824   6210    224    681    160       C  
ATOM   1107  CZ2 TRP B 592       0.681  44.206  72.802  1.00 56.22           C  
ANISOU 1107  CZ2 TRP B 592     8254   7506   5601    294    709    227       C  
ATOM   1108  CZ3 TRP B 592       2.074  45.353  71.181  1.00 62.02           C  
ANISOU 1108  CZ3 TRP B 592     9065   8112   6385    254    684    114       C  
ATOM   1109  CH2 TRP B 592       1.426  45.301  72.418  1.00 61.92           C  
ANISOU 1109  CH2 TRP B 592     9021   8189   6316    289    699    142       C  
ATOM   1110  N   GLU B 593       3.002  39.169  69.777  1.00 54.08           N  
ANISOU 1110  N   GLU B 593     7924   6969   5656    142    677    378       N  
ATOM   1111  CA  GLU B 593       3.257  38.423  70.997  1.00 58.64           C  
ANISOU 1111  CA  GLU B 593     8453   7603   6224    160    682    453       C  
ATOM   1112  C   GLU B 593       4.747  38.133  71.151  1.00 60.80           C  
ANISOU 1112  C   GLU B 593     8725   7863   6512    151    670    448       C  
ATOM   1113  O   GLU B 593       5.296  38.281  72.238  1.00 62.18           O  
ANISOU 1113  O   GLU B 593     8882   8110   6633    172    665    471       O  
ATOM   1114  CB  GLU B 593       2.472  37.109  71.037  1.00 64.80           C  
ANISOU 1114  CB  GLU B 593     9182   8368   7072    151    695    538       C  
ATOM   1115  CG  GLU B 593       0.976  37.283  71.298  1.00 68.08           C  
ANISOU 1115  CG  GLU B 593     9581   8826   7461    167    708    568       C  
ATOM   1116  CD  GLU B 593       0.622  37.912  72.639  1.00 73.45           C  
ANISOU 1116  CD  GLU B 593    10246   9615   8046    210    714    593       C  
ATOM   1117  OE1 GLU B 593       1.537  38.155  73.463  1.00 76.26           O  
ANISOU 1117  OE1 GLU B 593    10599  10024   8354    226    707    590       O  
ATOM   1118  OE2 GLU B 593      -0.582  38.181  72.859  1.00 78.12           O  
ANISOU 1118  OE2 GLU B 593    10827  10247   8609    228    726    611       O  
ATOM   1119  N   THR B 594       5.395  37.719  70.057  1.00 65.07           N  
ANISOU 1119  N   THR B 594     9282   8319   7122    119    665    417       N  
ATOM   1120  CA  THR B 594       6.795  37.323  70.103  1.00 65.26           C  
ANISOU 1120  CA  THR B 594     9299   8322   7173    110    656    418       C  
ATOM   1121  C   THR B 594       7.692  38.552  70.228  1.00 62.49           C  
ANISOU 1121  C   THR B 594     8991   7999   6754    116    640    348       C  
ATOM   1122  O   THR B 594       8.625  38.561  71.025  1.00 66.18           O  
ANISOU 1122  O   THR B 594     9443   8511   7191    125    631    365       O  
ATOM   1123  CB  THR B 594       7.161  36.499  68.867  1.00 64.64           C  
ANISOU 1123  CB  THR B 594     9223   8146   7192     75    660    400       C  
ATOM   1124  OG1 THR B 594       6.844  37.283  67.721  1.00 64.73           O  
ANISOU 1124  OG1 THR B 594     9281   8120   7194     57    656    321       O  
ATOM   1125  CG2 THR B 594       6.422  35.174  68.819  1.00 65.78           C  
ANISOU 1125  CG2 THR B 594     9318   8256   7419     66    677    469       C  
ATOM   1126  N   THR B 595       7.413  39.582  69.428  1.00 59.77           N  
ANISOU 1126  N   THR B 595     8695   7627   6387    107    635    273       N  
ATOM   1127  CA  THR B 595       8.414  40.591  69.119  1.00 54.66           C  
ANISOU 1127  CA  THR B 595     8089   6969   5710    100    620    201       C  
ATOM   1128  C   THR B 595       8.072  41.931  69.761  1.00 57.55           C  
ANISOU 1128  C   THR B 595     8480   7390   5995    123    616    158       C  
ATOM   1129  O   THR B 595       8.968  42.749  69.987  1.00 56.63           O  
ANISOU 1129  O   THR B 595     8385   7287   5843    123    602    109       O  
ATOM   1130  CB  THR B 595       8.504  40.748  67.601  1.00 52.08           C  
ANISOU 1130  CB  THR B 595     7793   6563   5431     70    618    150       C  
ATOM   1131  OG1 THR B 595       8.688  39.450  67.044  1.00 46.44           O  
ANISOU 1131  OG1 THR B 595     7051   5799   4794     49    626    183       O  
ATOM   1132  CG2 THR B 595       9.635  41.666  67.172  1.00 51.61           C  
ANISOU 1132  CG2 THR B 595     7771   6485   5354     58    602     86       C  
ATOM   1133  N   MET B 596       6.779  42.176  70.009  1.00 57.85           N  
ANISOU 1133  N   MET B 596     8514   7456   6011    143    628    171       N  
ATOM   1134  CA  MET B 596       6.304  43.542  70.196  1.00 56.31           C  
ANISOU 1134  CA  MET B 596     8350   7284   5761    162    630    113       C  
ATOM   1135  C   MET B 596       5.667  43.753  71.566  1.00 54.42           C  
ANISOU 1135  C   MET B 596     8086   7138   5454    198    640    135       C  
ATOM   1136  O   MET B 596       5.801  44.838  72.128  1.00 49.44           O  
ANISOU 1136  O   MET B 596     7474   6544   4768    215    638     78       O  
ATOM   1137  CB  MET B 596       5.304  43.921  69.102  1.00 55.60           C  
ANISOU 1137  CB  MET B 596     8281   7142   5700    155    638     95       C  
ATOM   1138  CG  MET B 596       5.925  43.893  67.719  1.00 55.42           C  
ANISOU 1138  CG  MET B 596     8283   7043   5731    119    628     64       C  
ATOM   1139  SD  MET B 596       4.940  44.720  66.449  1.00 53.95           S  
ANISOU 1139  SD  MET B 596     8123   6813   5562    112    634     34       S  
ATOM   1140  CE  MET B 596       4.951  46.424  67.012  1.00 59.07           C  
ANISOU 1140  CE  MET B 596     8803   7481   6160    141    634    -24       C  
ATOM   1141  N   ASN B 597       4.966  42.733  72.077  1.00 55.01           N  
ANISOU 1141  N   ASN B 597     8116   7249   5535    208    651    214       N  
ATOM   1142  CA  ASN B 597       4.317  42.815  73.374  1.00 56.31           C  
ANISOU 1142  CA  ASN B 597     8249   7514   5634    242    663    246       C  
ATOM   1143  C   ASN B 597       5.393  42.900  74.451  1.00 58.59           C  
ANISOU 1143  C   ASN B 597     8520   7877   5865    249    651    242       C  
ATOM   1144  O   ASN B 597       6.155  41.955  74.649  1.00 61.11           O  
ANISOU 1144  O   ASN B 597     8808   8201   6209    237    643    298       O  
ATOM   1145  CB  ASN B 597       3.374  41.638  73.595  1.00 56.95           C  
ANISOU 1145  CB  ASN B 597     8280   7613   5743    248    677    342       C  
ATOM   1146  CG  ASN B 597       2.525  41.793  74.841  1.00 56.37           C  
ANISOU 1146  CG  ASN B 597     8172   7648   5597    285    692    377       C  
ATOM   1147  OD1 ASN B 597       2.731  42.708  75.641  1.00 53.98           O  
ANISOU 1147  OD1 ASN B 597     7877   7414   5217    307    692    326       O  
ATOM   1148  ND2 ASN B 597       1.563  40.906  75.036  1.00 58.31           N  
ANISOU 1148  ND2 ASN B 597     8375   7914   5867    291    706    461       N  
ATOM   1149  N   PRO B 598       5.481  44.019  75.199  1.00 61.32           N  
ANISOU 1149  N   PRO B 598     8879   8285   6134    269    650    176       N  
ATOM   1150  CA  PRO B 598       6.485  44.155  76.261  1.00 67.18           C  
ANISOU 1150  CA  PRO B 598     9601   9112   6811    273    637    165       C  
ATOM   1151  C   PRO B 598       6.446  43.103  77.376  1.00 67.17           C  
ANISOU 1151  C   PRO B 598     9532   9213   6775    287    641    265       C  
ATOM   1152  O   PRO B 598       7.410  42.964  78.123  1.00 64.60           O  
ANISOU 1152  O   PRO B 598     9182   8956   6408    284    627    276       O  
ATOM   1153  CB  PRO B 598       6.209  45.559  76.837  1.00 66.42           C  
ANISOU 1153  CB  PRO B 598     9530   9065   6643    294    642     70       C  
ATOM   1154  CG  PRO B 598       5.427  46.271  75.761  1.00 63.80           C  
ANISOU 1154  CG  PRO B 598     9244   8638   6360    295    652     23       C  
ATOM   1155  CD  PRO B 598       4.596  45.187  75.098  1.00 62.23           C  
ANISOU 1155  CD  PRO B 598     9026   8396   6223    290    663    109       C  
ATOM   1156  N   GLU B 599       5.340  42.360  77.489  1.00 68.77           N  
ANISOU 1156  N   GLU B 599     9701   9430   6996    302    659    343       N  
ATOM   1157  CA  GLU B 599       5.239  41.288  78.471  1.00 74.60           C  
ANISOU 1157  CA  GLU B 599    10370  10259   7715    314    664    454       C  
ATOM   1158  C   GLU B 599       6.026  40.044  78.052  1.00 74.01           C  
ANISOU 1158  C   GLU B 599    10268  10126   7725    290    655    533       C  
ATOM   1159  O   GLU B 599       6.407  39.248  78.905  1.00 73.51           O  
ANISOU 1159  O   GLU B 599    10146  10137   7648    297    654    621       O  
ATOM   1160  CB  GLU B 599       3.789  40.851  78.653  1.00 77.29           C  
ANISOU 1160  CB  GLU B 599    10680  10625   8061    335    687    519       C  
ATOM   1161  CG  GLU B 599       2.889  41.921  79.258  1.00 82.60           C  
ANISOU 1161  CG  GLU B 599    11363  11374   8648    367    702    460       C  
ATOM   1162  CD  GLU B 599       1.437  41.478  79.358  1.00 90.87           C  
ANISOU 1162  CD  GLU B 599    12380  12442   9706    387    725    527       C  
ATOM   1163  OE1 GLU B 599       0.656  42.213  80.002  1.00 91.54           O  
ANISOU 1163  OE1 GLU B 599    12459  12604   9716    418    741    494       O  
ATOM   1164  OE2 GLU B 599       1.084  40.409  78.795  1.00 99.17           O  
ANISOU 1164  OE2 GLU B 599    13409  13432  10840    370    728    609       O  
ATOM   1165  N   HIS B 600       6.244  39.865  76.742  1.00 71.37           N  
ANISOU 1165  N   HIS B 600     9973   9662   7481    263    652    504       N  
ATOM   1166  CA  HIS B 600       6.759  38.612  76.211  1.00 68.73           C  
ANISOU 1166  CA  HIS B 600     9613   9257   7244    241    651    573       C  
ATOM   1167  C   HIS B 600       8.081  38.802  75.460  1.00 65.11           C  
ANISOU 1167  C   HIS B 600     9190   8727   6821    215    633    516       C  
ATOM   1168  O   HIS B 600       8.850  37.856  75.314  1.00 65.58           O  
ANISOU 1168  O   HIS B 600     9220   8752   6944    202    631    569       O  
ATOM   1169  CB  HIS B 600       5.695  37.977  75.308  1.00 73.38           C  
ANISOU 1169  CB  HIS B 600    10204   9761   7916    230    666    601       C  
ATOM   1170  CG  HIS B 600       4.418  37.613  76.007  1.00 84.95           C  
ANISOU 1170  CG  HIS B 600    11626  11291   9360    252    684    673       C  
ATOM   1171  ND1 HIS B 600       4.034  38.148  77.222  1.00 87.38           N  
ANISOU 1171  ND1 HIS B 600    11910  11725   9566    284    688    685       N  
ATOM   1172  CD2 HIS B 600       3.436  36.759  75.661  1.00 87.70           C  
ANISOU 1172  CD2 HIS B 600    11946  11599   9776    246    698    736       C  
ATOM   1173  CE1 HIS B 600       2.861  37.646  77.581  1.00 86.92           C  
ANISOU 1173  CE1 HIS B 600    11812  11702   9512    299    706    758       C  
ATOM   1174  NE2 HIS B 600       2.479  36.793  76.650  1.00 85.91           N  
ANISOU 1174  NE2 HIS B 600    11681  11473   9489    275    711    792       N  
ATOM   1175  N   ARG B 601       8.340  40.012  74.954  1.00 58.73           N  
ANISOU 1175  N   ARG B 601     8441   7893   5981    208    623    410       N  
ATOM   1176  CA  ARG B 601       9.430  40.233  74.018  1.00 53.14           C  
ANISOU 1176  CA  ARG B 601     7771   7105   5316    181    609    353       C  
ATOM   1177  C   ARG B 601      10.750  40.385  74.764  1.00 51.05           C  
ANISOU 1177  C   ARG B 601     7490   6900   5007    180    591    351       C  
ATOM   1178  O   ARG B 601      10.756  40.834  75.901  1.00 49.39           O  
ANISOU 1178  O   ARG B 601     7260   6795   4711    198    587    351       O  
ATOM   1179  CB  ARG B 601       9.201  41.526  73.237  1.00 49.96           C  
ANISOU 1179  CB  ARG B 601     7432   6656   4896    173    605    250       C  
ATOM   1180  CG  ARG B 601       9.524  42.770  74.054  1.00 52.51           C  
ANISOU 1180  CG  ARG B 601     7772   7050   5129    187    595    183       C  
ATOM   1181  CD  ARG B 601       8.802  43.975  73.504  1.00 50.49           C  
ANISOU 1181  CD  ARG B 601     7565   6758   4861    192    600    103       C  
ATOM   1182  NE  ARG B 601       9.230  45.173  74.218  1.00 49.42           N  
ANISOU 1182  NE  ARG B 601     7447   6675   4655    201    591     27       N  
ATOM   1183  CZ  ARG B 601       8.736  46.363  73.961  1.00 51.90           C  
ANISOU 1183  CZ  ARG B 601     7799   6965   4957    209    597    -48       C  
ATOM   1184  NH1 ARG B 601       7.844  46.489  72.990  1.00 51.09           N  
ANISOU 1184  NH1 ARG B 601     7719   6792   4902    209    609    -48       N  
ATOM   1185  NH2 ARG B 601       9.133  47.410  74.673  1.00 53.08           N  
ANISOU 1185  NH2 ARG B 601     7960   7160   5048    216    590   -122       N  
ATOM   1186  N   ALA B 602      11.848  40.056  74.077  1.00 53.46           N  
ANISOU 1186  N   ALA B 602     7803   7141   5368    157    581    343       N  
ATOM   1187  CA  ALA B 602      13.196  40.207  74.598  1.00 58.40           C  
ANISOU 1187  CA  ALA B 602     8416   7812   5962    151    563    338       C  
ATOM   1188  C   ALA B 602      14.001  41.172  73.724  1.00 59.79           C  
ANISOU 1188  C   ALA B 602     8648   7926   6143    127    547    240       C  
ATOM   1189  O   ALA B 602      14.570  40.778  72.708  1.00 65.74           O  
ANISOU 1189  O   ALA B 602     9415   8594   6968    107    547    234       O  
ATOM   1190  CB  ALA B 602      13.855  38.844  74.650  1.00 61.20           C  
ANISOU 1190  CB  ALA B 602     8719   8150   6387    148    567    432       C  
ATOM   1191  N   LEU B 603      14.075  42.436  74.146  1.00 60.01           N  
ANISOU 1191  N   LEU B 603     8705   8000   6096    130    536    164       N  
ATOM   1192  CA  LEU B 603      14.838  43.448  73.427  1.00 59.27           C  
ANISOU 1192  CA  LEU B 603     8659   7853   6007    107    521     75       C  
ATOM   1193  C   LEU B 603      16.313  43.414  73.821  1.00 57.85           C  
ANISOU 1193  C   LEU B 603     8460   7709   5810     92    500     76       C  
ATOM   1194  O   LEU B 603      16.660  43.024  74.926  1.00 57.29           O  
ANISOU 1194  O   LEU B 603     8344   7733   5691    103    493    124       O  
ATOM   1195  CB  LEU B 603      14.244  44.824  73.720  1.00 57.91           C  
ANISOU 1195  CB  LEU B 603     8522   7705   5775    116    520     -8       C  
ATOM   1196  CG  LEU B 603      12.790  45.040  73.298  1.00 59.34           C  
ANISOU 1196  CG  LEU B 603     8724   7852   5971    132    540    -16       C  
ATOM   1197  CD1 LEU B 603      12.443  46.506  73.470  1.00 63.60           C  
ANISOU 1197  CD1 LEU B 603     9300   8399   6467    139    540   -107       C  
ATOM   1198  CD2 LEU B 603      12.511  44.593  71.869  1.00 61.08           C  
ANISOU 1198  CD2 LEU B 603     8965   7967   6275    115    549     -3       C  
ATOM   1199  N   LEU B 604      17.171  43.875  72.912  1.00 57.59           N  
ANISOU 1199  N   LEU B 604     8461   7608   5812     67    488     25       N  
ATOM   1200  CA  LEU B 604      18.593  43.978  73.176  1.00 58.02           C  
ANISOU 1200  CA  LEU B 604     8501   7690   5853     50    467     18       C  
ATOM   1201  C   LEU B 604      18.990  45.437  73.111  1.00 60.63           C  
ANISOU 1201  C   LEU B 604     8873   8018   6145     33    450    -82       C  
ATOM   1202  O   LEU B 604      19.092  46.012  72.035  1.00 69.52           O  
ANISOU 1202  O   LEU B 604    10040   9060   7314     16    449   -131       O  
ATOM   1203  CB  LEU B 604      19.399  43.173  72.166  1.00 60.81           C  
ANISOU 1203  CB  LEU B 604     8850   7967   6289     34    469     49       C  
ATOM   1204  CG  LEU B 604      19.135  41.670  72.180  1.00 64.29           C  
ANISOU 1204  CG  LEU B 604     9246   8395   6787     48    488    146       C  
ATOM   1205  CD1 LEU B 604      20.033  41.007  71.154  1.00 68.32           C  
ANISOU 1205  CD1 LEU B 604     9753   8825   7379     31    492    157       C  
ATOM   1206  CD2 LEU B 604      19.357  41.113  73.573  1.00 64.89           C  
ANISOU 1206  CD2 LEU B 604     9262   8578   6815     66    483    221       C  
ATOM   1207  N   GLN B 605      19.202  46.025  74.281  1.00 64.85           N  
ANISOU 1207  N   GLN B 605     9392   8649   6600     37    436   -111       N  
ATOM   1208  CA  GLN B 605      19.720  47.372  74.343  1.00 62.53           C  
ANISOU 1208  CA  GLN B 605     9129   8354   6275     18    419   -209       C  
ATOM   1209  C   GLN B 605      21.156  47.377  73.825  1.00 62.85           C  
ANISOU 1209  C   GLN B 605     9170   8364   6348    -13    399   -214       C  
ATOM   1210  O   GLN B 605      21.988  46.584  74.268  1.00 62.35           O  
ANISOU 1210  O   GLN B 605     9063   8352   6276    -16    389   -155       O  
ATOM   1211  CB  GLN B 605      19.661  47.909  75.765  1.00 64.84           C  
ANISOU 1211  CB  GLN B 605     9397   8766   6471     26    409   -244       C  
ATOM   1212  CG  GLN B 605      19.785  49.423  75.808  1.00 66.50           C  
ANISOU 1212  CG  GLN B 605     9645   8960   6660     10    399   -363       C  
ATOM   1213  CD  GLN B 605      19.674  49.971  77.209  1.00 70.52           C  
ANISOU 1213  CD  GLN B 605    10131   9593   7073     18    392   -413       C  
ATOM   1214  OE1 GLN B 605      20.363  49.506  78.126  1.00 67.30           O  
ANISOU 1214  OE1 GLN B 605     9674   9292   6604     13    376   -380       O  
ATOM   1215  NE2 GLN B 605      18.847  50.997  77.373  1.00 72.15           N  
ANISOU 1215  NE2 GLN B 605    10366   9786   7263     29    405   -497       N  
ATOM   1216  N   VAL B 606      21.421  48.282  72.876  1.00 56.97           N  
ANISOU 1216  N   VAL B 606     8469   7535   5643    -34    394   -279       N  
ATOM   1217  CA  VAL B 606      22.746  48.415  72.305  1.00 56.28           C  
ANISOU 1217  CA  VAL B 606     8383   7414   5586    -64    375   -289       C  
ATOM   1218  C   VAL B 606      23.615  49.266  73.225  1.00 57.39           C  
ANISOU 1218  C   VAL B 606     8512   7626   5667    -84    349   -347       C  
ATOM   1219  O   VAL B 606      23.244  50.375  73.586  1.00 52.18           O  
ANISOU 1219  O   VAL B 606     7876   6973   4978    -88    345   -426       O  
ATOM   1220  CB  VAL B 606      22.650  49.021  70.897  1.00 53.30           C  
ANISOU 1220  CB  VAL B 606     8051   6925   5275    -80    381   -327       C  
ATOM   1221  CG1 VAL B 606      24.017  49.380  70.344  1.00 53.08           C  
ANISOU 1221  CG1 VAL B 606     8026   6869   5274   -113    362   -346       C  
ATOM   1222  CG2 VAL B 606      21.914  48.076  69.967  1.00 51.43           C  
ANISOU 1222  CG2 VAL B 606     7819   6631   5093    -66    405   -272       C  
ATOM   1223  N   LYS B 607      24.795  48.739  73.556  1.00 59.55           N  
ANISOU 1223  N   LYS B 607     8748   7948   5929    -98    331   -308       N  
ATOM   1224  CA  LYS B 607      25.723  49.394  74.466  1.00 60.47           C  
ANISOU 1224  CA  LYS B 607     8844   8147   5984   -121    302   -354       C  
ATOM   1225  C   LYS B 607      26.998  49.769  73.716  1.00 59.66           C  
ANISOU 1225  C   LYS B 607     8751   7993   5925   -157    284   -374       C  
ATOM   1226  O   LYS B 607      27.537  48.945  72.978  1.00 59.26           O  
ANISOU 1226  O   LYS B 607     8689   7901   5927   -157    289   -312       O  
ATOM   1227  CB  LYS B 607      26.078  48.445  75.617  1.00 57.51           C  
ANISOU 1227  CB  LYS B 607     8406   7896   5549   -109    295   -280       C  
ATOM   1228  N   LEU B 608      27.490  51.000  73.931  1.00 60.76           N  
ANISOU 1228  N   LEU B 608     8906   8136   6044   -187    263   -463       N  
ATOM   1229  CA  LEU B 608      28.791  51.412  73.419  1.00 63.34           C  
ANISOU 1229  CA  LEU B 608     9232   8434   6402   -224    241   -481       C  
ATOM   1230  C   LEU B 608      29.818  51.377  74.545  1.00 63.76           C  
ANISOU 1230  C   LEU B 608     9236   8604   6385   -244    211   -483       C  
ATOM   1231  O   LEU B 608      29.814  52.260  75.400  1.00 61.70           O  
ANISOU 1231  O   LEU B 608     8974   8402   6069   -260    195   -561       O  
ATOM   1232  CB  LEU B 608      28.728  52.813  72.817  1.00 64.05           C  
ANISOU 1232  CB  LEU B 608     9367   8440   6529   -249    236   -573       C  
ATOM   1233  CG  LEU B 608      30.081  53.473  72.542  1.00 64.10           C  
ANISOU 1233  CG  LEU B 608     9368   8431   6556   -294    209   -607       C  
ATOM   1234  CD1 LEU B 608      30.839  52.780  71.438  1.00 68.62           C  
ANISOU 1234  CD1 LEU B 608     9935   8951   7188   -299    212   -537       C  
ATOM   1235  CD2 LEU B 608      29.876  54.917  72.195  1.00 67.72           C  
ANISOU 1235  CD2 LEU B 608     9865   8815   7050   -316    205   -700       C  
ATOM   1236  N   GLU B 609      30.714  50.383  74.517  1.00 67.74           N  
ANISOU 1236  N   GLU B 609     9385   8951   7403   -221   -627  -1079       N  
ATOM   1237  CA  GLU B 609      31.742  50.258  75.545  1.00 73.17           C  
ANISOU 1237  CA  GLU B 609    10055   9731   8016   -104   -695  -1176       C  
ATOM   1238  C   GLU B 609      32.865  51.276  75.322  1.00 75.83           C  
ANISOU 1238  C   GLU B 609    10216  10109   8485    -89   -707  -1322       C  
ATOM   1239  O   GLU B 609      33.335  51.883  76.284  1.00 74.18           O  
ANISOU 1239  O   GLU B 609     9910  10001   8275    -42   -736  -1456       O  
ATOM   1240  CB  GLU B 609      32.321  48.845  75.622  1.00 72.23           C  
ANISOU 1240  CB  GLU B 609    10094   9607   7743      5   -745  -1117       C  
ATOM   1241  N   ASP B 610      33.279  51.470  74.060  1.00 75.50           N  
ANISOU 1241  N   ASP B 610    10139   9992   8556   -138   -672  -1308       N  
ATOM   1242  CA  ASP B 610      34.520  52.172  73.746  1.00 79.47           C  
ANISOU 1242  CA  ASP B 610    10502  10527   9166   -137   -664  -1457       C  
ATOM   1243  C   ASP B 610      34.441  52.825  72.360  1.00 79.08           C  
ANISOU 1243  C   ASP B 610    10433  10350   9263   -243   -572  -1420       C  
ATOM   1244  O   ASP B 610      34.121  52.162  71.372  1.00 86.15           O  
ANISOU 1244  O   ASP B 610    11421  11163  10148   -257   -562  -1291       O  
ATOM   1245  CB  ASP B 610      35.713  51.232  73.860  1.00 81.15           C  
ANISOU 1245  CB  ASP B 610    10718  10828   9286    -12   -747  -1517       C  
ATOM   1246  CG  ASP B 610      37.056  51.788  73.396  1.00 85.42           C  
ANISOU 1246  CG  ASP B 610    11100  11425   9930    -23   -732  -1695       C  
ATOM   1247  OD1 ASP B 610      37.151  53.018  73.208  1.00 88.89           O  
ANISOU 1247  OD1 ASP B 610    11427  11835  10512   -135   -645  -1794       O  
ATOM   1248  OD2 ASP B 610      37.996  50.981  73.206  1.00 82.09           O  
ANISOU 1248  OD2 ASP B 610    10678  11073   9440     79   -798  -1740       O  
ATOM   1249  N   ALA B 611      34.791  54.118  72.291  1.00 69.47           N  
ANISOU 1249  N   ALA B 611     9109   9112   8174   -313   -497  -1544       N  
ATOM   1250  CA  ALA B 611      34.554  54.925  71.103  1.00 66.61           C  
ANISOU 1250  CA  ALA B 611     8771   8603   7933   -404   -387  -1503       C  
ATOM   1251  C   ALA B 611      35.655  54.725  70.073  1.00 65.19           C  
ANISOU 1251  C   ALA B 611     8571   8388   7811   -430   -351  -1543       C  
ATOM   1252  O   ALA B 611      35.366  54.721  68.882  1.00 66.34           O  
ANISOU 1252  O   ALA B 611     8798   8412   7997   -465   -295  -1436       O  
ATOM   1253  CB  ALA B 611      34.447  56.389  71.459  1.00 68.87           C  
ANISOU 1253  CB  ALA B 611     8996   8851   8319   -471   -297  -1613       C  
ATOM   1254  N   ILE B 612      36.908  54.611  70.533  1.00 66.67           N  
ANISOU 1254  N   ILE B 612     8641   8694   7997   -406   -382  -1715       N  
ATOM   1255  CA  ILE B 612      38.028  54.391  69.631  1.00 67.82           C  
ANISOU 1255  CA  ILE B 612     8742   8836   8191   -432   -350  -1786       C  
ATOM   1256  C   ILE B 612      37.779  53.084  68.882  1.00 62.41           C  
ANISOU 1256  C   ILE B 612     8174   8118   7422   -363   -421  -1610       C  
ATOM   1257  O   ILE B 612      37.823  53.034  67.660  1.00 53.95           O  
ANISOU 1257  O   ILE B 612     7156   6937   6403   -413   -360  -1534       O  
ATOM   1258  CB  ILE B 612      39.377  54.339  70.377  1.00 73.20           C  
ANISOU 1258  CB  ILE B 612     9253   9706   8855   -389   -397  -2030       C  
ATOM   1259  CG1 ILE B 612      39.693  55.633  71.167  1.00 81.12           C  
ANISOU 1259  CG1 ILE B 612    10118  10759   9944   -473   -318  -2242       C  
ATOM   1260  CG2 ILE B 612      40.504  53.974  69.408  1.00 72.35           C  
ANISOU 1260  CG2 ILE B 612     9090   9616   8782   -410   -372  -2111       C  
ATOM   1261  CD1 ILE B 612      40.142  56.817  70.324  1.00 81.67           C  
ANISOU 1261  CD1 ILE B 612    10155  10702  10172   -651   -129  -2350       C  
ATOM   1262  N   GLU B 613      37.514  52.024  69.646  1.00 65.83           N  
ANISOU 1262  N   GLU B 613     8661   8637   7714   -247   -541  -1547       N  
ATOM   1263  CA  GLU B 613      37.326  50.707  69.067  1.00 67.10           C  
ANISOU 1263  CA  GLU B 613     8948   8765   7782   -181   -601  -1397       C  
ATOM   1264  C   GLU B 613      36.130  50.729  68.119  1.00 66.65           C  
ANISOU 1264  C   GLU B 613     9002   8561   7761   -258   -540  -1215       C  
ATOM   1265  O   GLU B 613      36.161  50.088  67.081  1.00 61.70           O  
ANISOU 1265  O   GLU B 613     8441   7870   7132   -261   -535  -1123       O  
ATOM   1266  CB  GLU B 613      37.146  49.672  70.170  1.00 70.90           C  
ANISOU 1266  CB  GLU B 613     9511   9336   8093    -50   -710  -1363       C  
ATOM   1267  CG  GLU B 613      37.070  48.240  69.653  1.00 72.25           C  
ANISOU 1267  CG  GLU B 613     9837   9463   8152     22   -761  -1225       C  
ATOM   1268  CD  GLU B 613      37.093  47.240  70.791  1.00 75.81           C  
ANISOU 1268  CD  GLU B 613    10404   9987   8412    172   -851  -1210       C  
ATOM   1269  OE1 GLU B 613      36.434  47.474  71.829  1.00 78.88           O  
ANISOU 1269  OE1 GLU B 613    10822  10404   8746    176   -853  -1206       O  
ATOM   1270  OE2 GLU B 613      37.774  46.213  70.625  1.00 82.34           O  
ANISOU 1270  OE2 GLU B 613    11312  10838   9136    294   -915  -1200       O  
ATOM   1271  N   ALA B 614      35.080  51.473  68.483  1.00 66.58           N  
ANISOU 1271  N   ALA B 614     9004   8515   7778   -307   -498  -1180       N  
ATOM   1272  CA  ALA B 614      33.906  51.596  67.636  1.00 65.61           C  
ANISOU 1272  CA  ALA B 614     8963   8288   7677   -355   -449  -1042       C  
ATOM   1273  C   ALA B 614      34.239  52.397  66.377  1.00 66.00           C  
ANISOU 1273  C   ALA B 614     9006   8229   7843   -409   -354  -1047       C  
ATOM   1274  O   ALA B 614      33.788  52.043  65.284  1.00 70.27           O  
ANISOU 1274  O   ALA B 614     9621   8696   8381   -412   -336   -935       O  
ATOM   1275  CB  ALA B 614      32.760  52.220  68.408  1.00 68.29           C  
ANISOU 1275  CB  ALA B 614     9302   8642   8003   -372   -437  -1032       C  
ATOM   1276  N   ASP B 615      35.043  53.455  66.523  1.00 61.02           N  
ANISOU 1276  N   ASP B 615     8295   7585   7305   -455   -283  -1184       N  
ATOM   1277  CA  ASP B 615      35.395  54.289  65.384  1.00 63.24           C  
ANISOU 1277  CA  ASP B 615     8603   7738   7687   -520   -161  -1197       C  
ATOM   1278  C   ASP B 615      36.143  53.460  64.337  1.00 61.71           C  
ANISOU 1278  C   ASP B 615     8429   7528   7491   -516   -169  -1162       C  
ATOM   1279  O   ASP B 615      35.874  53.598  63.152  1.00 61.91           O  
ANISOU 1279  O   ASP B 615     8539   7439   7543   -532   -105  -1070       O  
ATOM   1280  CB  ASP B 615      36.174  55.526  65.814  1.00 69.43           C  
ANISOU 1280  CB  ASP B 615     9307   8508   8567   -598    -58  -1376       C  
ATOM   1281  CG  ASP B 615      35.433  56.515  66.710  1.00 74.61           C  
ANISOU 1281  CG  ASP B 615     9957   9154   9239   -606    -30  -1413       C  
ATOM   1282  OD1 ASP B 615      34.195  56.405  66.819  1.00 75.03           O  
ANISOU 1282  OD1 ASP B 615    10078   9194   9235   -552    -75  -1289       O  
ATOM   1283  OD2 ASP B 615      36.106  57.371  67.329  1.00 75.73           O  
ANISOU 1283  OD2 ASP B 615    10013   9315   9445   -670     37  -1583       O  
ATOM   1284  N   GLN B 616      37.089  52.617  64.773  1.00 62.80           N  
ANISOU 1284  N   GLN B 616     8490   7784   7586   -479   -250  -1241       N  
ATOM   1285  CA  GLN B 616      37.969  51.870  63.883  1.00 63.18           C  
ANISOU 1285  CA  GLN B 616     8536   7838   7633   -469   -261  -1244       C  
ATOM   1286  C   GLN B 616      37.194  50.756  63.182  1.00 59.56           C  
ANISOU 1286  C   GLN B 616     8196   7336   7098   -416   -323  -1054       C  
ATOM   1287  O   GLN B 616      37.457  50.456  62.027  1.00 55.17           O  
ANISOU 1287  O   GLN B 616     7680   6718   6565   -430   -291  -1001       O  
ATOM   1288  CB  GLN B 616      39.115  51.197  64.642  1.00 67.52           C  
ANISOU 1288  CB  GLN B 616     8976   8552   8128   -401   -354  -1390       C  
ATOM   1289  CG  GLN B 616      39.948  52.140  65.508  1.00 74.77           C  
ANISOU 1289  CG  GLN B 616     9739   9568   9103   -444   -314  -1622       C  
ATOM   1290  CD  GLN B 616      40.771  51.429  66.566  1.00 76.73           C  
ANISOU 1290  CD  GLN B 616     9884  10017   9252   -319   -445  -1762       C  
ATOM   1291  OE1 GLN B 616      40.474  50.300  66.977  1.00 74.07           O  
ANISOU 1291  OE1 GLN B 616     9633   9729   8783   -187   -568  -1660       O  
ATOM   1292  NE2 GLN B 616      41.821  52.095  67.029  1.00 77.78           N  
ANISOU 1292  NE2 GLN B 616     9844  10273   9437   -355   -411  -2013       N  
ATOM   1293  N   THR B 617      36.262  50.128  63.908  1.00 56.57           N  
ANISOU 1293  N   THR B 617     7873   6996   6626   -364   -401   -968       N  
ATOM   1294  CA  THR B 617      35.489  49.009  63.398  1.00 56.18           C  
ANISOU 1294  CA  THR B 617     7932   6917   6496   -333   -447   -818       C  
ATOM   1295  C   THR B 617      34.532  49.478  62.300  1.00 56.65           C  
ANISOU 1295  C   THR B 617     8046   6877   6600   -375   -378   -717       C  
ATOM   1296  O   THR B 617      34.395  48.813  61.280  1.00 63.16           O  
ANISOU 1296  O   THR B 617     8927   7661   7409   -368   -381   -632       O  
ATOM   1297  CB  THR B 617      34.719  48.361  64.546  1.00 54.71           C  
ANISOU 1297  CB  THR B 617     7797   6791   6198   -296   -513   -780       C  
ATOM   1298  OG1 THR B 617      35.702  48.043  65.522  1.00 55.75           O  
ANISOU 1298  OG1 THR B 617     7888   7018   6276   -224   -578   -884       O  
ATOM   1299  CG2 THR B 617      33.976  47.105  64.130  1.00 57.12           C  
ANISOU 1299  CG2 THR B 617     8224   7068   6412   -289   -539   -652       C  
ATOM   1300  N   PHE B 618      33.828  50.589  62.520  1.00 50.40           N  
ANISOU 1300  N   PHE B 618     7244   6055   5852   -399   -323   -730       N  
ATOM   1301  CA  PHE B 618      32.884  51.085  61.526  1.00 47.29           C  
ANISOU 1301  CA  PHE B 618     6910   5582   5474   -394   -269   -648       C  
ATOM   1302  C   PHE B 618      33.624  51.433  60.232  1.00 48.73           C  
ANISOU 1302  C   PHE B 618     7128   5666   5722   -406   -193   -638       C  
ATOM   1303  O   PHE B 618      33.145  51.163  59.123  1.00 48.06           O  
ANISOU 1303  O   PHE B 618     7108   5535   5617   -376   -182   -547       O  
ATOM   1304  CB  PHE B 618      32.084  52.275  62.057  1.00 43.57           C  
ANISOU 1304  CB  PHE B 618     6433   5097   5025   -390   -227   -678       C  
ATOM   1305  CG  PHE B 618      30.913  51.872  62.942  1.00 43.18           C  
ANISOU 1305  CG  PHE B 618     6369   5141   4896   -376   -292   -657       C  
ATOM   1306  CD1 PHE B 618      29.758  51.344  62.390  1.00 44.61           C  
ANISOU 1306  CD1 PHE B 618     6584   5350   5013   -354   -314   -583       C  
ATOM   1307  CD2 PHE B 618      30.949  52.033  64.320  1.00 46.84           C  
ANISOU 1307  CD2 PHE B 618     6779   5675   5343   -391   -321   -728       C  
ATOM   1308  CE1 PHE B 618      28.669  51.000  63.182  1.00 45.69           C  
ANISOU 1308  CE1 PHE B 618     6701   5582   5079   -366   -350   -590       C  
ATOM   1309  CE2 PHE B 618      29.858  51.684  65.119  1.00 47.34           C  
ANISOU 1309  CE2 PHE B 618     6839   5819   5329   -392   -361   -714       C  
ATOM   1310  CZ  PHE B 618      28.724  51.153  64.551  1.00 45.23           C  
ANISOU 1310  CZ  PHE B 618     6604   5578   5004   -390   -370   -649       C  
ATOM   1311  N   GLU B 619      34.796  52.038  60.391  1.00 47.65           N  
ANISOU 1311  N   GLU B 619     6941   5505   5658   -454   -132   -748       N  
ATOM   1312  CA  GLU B 619      35.605  52.451  59.258  1.00 50.77           C  
ANISOU 1312  CA  GLU B 619     7371   5802   6117   -492    -31   -764       C  
ATOM   1313  C   GLU B 619      36.123  51.240  58.485  1.00 47.52           C  
ANISOU 1313  C   GLU B 619     6962   5420   5675   -474    -87   -716       C  
ATOM   1314  O   GLU B 619      36.159  51.289  57.263  1.00 45.11           O  
ANISOU 1314  O   GLU B 619     6727   5029   5383   -472    -28   -653       O  
ATOM   1315  CB  GLU B 619      36.760  53.335  59.722  1.00 54.10           C  
ANISOU 1315  CB  GLU B 619     7718   6213   6623   -577     62   -934       C  
ATOM   1316  CG  GLU B 619      37.553  53.930  58.563  1.00 58.66           C  
ANISOU 1316  CG  GLU B 619     8350   6667   7269   -647    210   -968       C  
ATOM   1317  CD  GLU B 619      38.865  54.557  58.991  1.00 66.36           C  
ANISOU 1317  CD  GLU B 619     9220   7668   8327   -762    308  -1178       C  
ATOM   1318  OE1 GLU B 619      38.911  55.129  60.112  1.00 74.66           O  
ANISOU 1318  OE1 GLU B 619    10192   8774   9401   -790    309  -1291       O  
ATOM   1319  OE2 GLU B 619      39.829  54.497  58.197  1.00 65.77           O  
ANISOU 1319  OE2 GLU B 619     9131   7565   8292   -829    389  -1244       O  
ATOM   1320  N   MET B 620      36.551  50.194  59.208  1.00 48.60           N  
ANISOU 1320  N   MET B 620     7036   5671   5760   -447   -195   -748       N  
ATOM   1321  CA  MET B 620      36.957  48.920  58.624  1.00 50.36           C  
ANISOU 1321  CA  MET B 620     7277   5925   5934   -410   -264   -699       C  
ATOM   1322  C   MET B 620      35.792  48.224  57.917  1.00 46.88           C  
ANISOU 1322  C   MET B 620     6930   5449   5433   -378   -295   -546       C  
ATOM   1323  O   MET B 620      35.923  47.829  56.772  1.00 46.38           O  
ANISOU 1323  O   MET B 620     6907   5341   5372   -372   -279   -488       O  
ATOM   1324  CB  MET B 620      37.501  47.985  59.711  1.00 50.43           C  
ANISOU 1324  CB  MET B 620     7239   6054   5869   -354   -374   -760       C  
ATOM   1325  CG  MET B 620      37.736  46.547  59.280  1.00 54.07           C  
ANISOU 1325  CG  MET B 620     7758   6537   6250   -292   -454   -694       C  
ATOM   1326  SD  MET B 620      38.811  45.639  60.418  1.00 58.77           S  
ANISOU 1326  SD  MET B 620     8317   7266   6748   -183   -569   -805       S  
ATOM   1327  CE  MET B 620      37.970  45.778  62.005  1.00 58.98           C  
ANISOU 1327  CE  MET B 620     8371   7338   6701   -156   -609   -802       C  
ATOM   1328  N   LEU B 621      34.681  48.020  58.631  1.00 48.72           N  
ANISOU 1328  N   LEU B 621     7187   5719   5607   -363   -339   -501       N  
ATOM   1329  CA  LEU B 621      33.569  47.220  58.131  1.00 49.31           C  
ANISOU 1329  CA  LEU B 621     7324   5796   5614   -350   -369   -398       C  
ATOM   1330  C   LEU B 621      32.803  47.952  57.028  1.00 47.00           C  
ANISOU 1330  C   LEU B 621     7062   5448   5349   -334   -309   -347       C  
ATOM   1331  O   LEU B 621      32.468  47.329  56.026  1.00 44.88           O  
ANISOU 1331  O   LEU B 621     6831   5171   5051   -315   -318   -284       O  
ATOM   1332  CB  LEU B 621      32.628  46.822  59.267  1.00 50.27           C  
ANISOU 1332  CB  LEU B 621     7455   5983   5661   -359   -412   -394       C  
ATOM   1333  CG  LEU B 621      33.219  45.938  60.369  1.00 53.58           C  
ANISOU 1333  CG  LEU B 621     7894   6451   6012   -343   -473   -425       C  
ATOM   1334  CD1 LEU B 621      32.104  45.580  61.334  1.00 53.25           C  
ANISOU 1334  CD1 LEU B 621     7892   6453   5888   -369   -484   -408       C  
ATOM   1335  CD2 LEU B 621      33.902  44.683  59.824  1.00 56.83           C  
ANISOU 1335  CD2 LEU B 621     8370   6848   6376   -313   -511   -388       C  
ATOM   1336  N   MET B 622      32.485  49.240  57.226  1.00 46.28           N  
ANISOU 1336  N   MET B 622     6965   5322   5298   -324   -252   -378       N  
ATOM   1337  CA  MET B 622      31.576  49.937  56.329  1.00 44.77           C  
ANISOU 1337  CA  MET B 622     6828   5088   5095   -265   -208   -330       C  
ATOM   1338  C   MET B 622      32.338  50.897  55.425  1.00 45.42           C  
ANISOU 1338  C   MET B 622     6976   5043   5238   -253   -103   -331       C  
ATOM   1339  O   MET B 622      31.728  51.609  54.626  1.00 45.22           O  
ANISOU 1339  O   MET B 622     7034   4958   5191   -175    -53   -289       O  
ATOM   1340  CB  MET B 622      30.532  50.726  57.112  1.00 44.67           C  
ANISOU 1340  CB  MET B 622     6799   5114   5060   -235   -209   -359       C  
ATOM   1341  CG  MET B 622      29.840  49.906  58.192  1.00 47.02           C  
ANISOU 1341  CG  MET B 622     7037   5530   5300   -274   -285   -378       C  
ATOM   1342  SD  MET B 622      29.177  48.317  57.644  1.00 45.50           S  
ANISOU 1342  SD  MET B 622     6850   5413   5024   -295   -341   -328       S  
ATOM   1343  CE  MET B 622      27.924  48.884  56.491  1.00 47.21           C  
ANISOU 1343  CE  MET B 622     7072   5663   5201   -197   -327   -316       C  
ATOM   1344  N   GLY B 623      33.669  50.884  55.529  1.00 43.42           N  
ANISOU 1344  N   GLY B 623     6694   4756   5049   -322    -66   -390       N  
ATOM   1345  CA  GLY B 623      34.473  51.899  54.870  1.00 44.40           C  
ANISOU 1345  CA  GLY B 623     6880   4753   5238   -352     68   -424       C  
ATOM   1346  C   GLY B 623      34.602  51.683  53.361  1.00 45.22           C  
ANISOU 1346  C   GLY B 623     7076   4783   5324   -315    114   -346       C  
ATOM   1347  O   GLY B 623      34.235  50.644  52.814  1.00 42.40           O  
ANISOU 1347  O   GLY B 623     6708   4485   4915   -273     31   -277       O  
ATOM   1348  N   ASP B 624      35.176  52.689  52.708  1.00 47.84           N  
ANISOU 1348  N   ASP B 624     7505   4974   5697   -340    262   -366       N  
ATOM   1349  CA  ASP B 624      35.350  52.704  51.265  1.00 54.94           C  
ANISOU 1349  CA  ASP B 624     8523   5778   6575   -301    337   -295       C  
ATOM   1350  C   ASP B 624      36.460  51.753  50.806  1.00 52.83           C  
ANISOU 1350  C   ASP B 624     8180   5553   6341   -374    318   -325       C  
ATOM   1351  O   ASP B 624      36.391  51.245  49.689  1.00 55.55           O  
ANISOU 1351  O   ASP B 624     8581   5878   6646   -324    312   -248       O  
ATOM   1352  CB  ASP B 624      35.662  54.105  50.765  1.00 62.08           C  
ANISOU 1352  CB  ASP B 624     9592   6493   7501   -317    531   -312       C  
ATOM   1353  CG  ASP B 624      37.053  54.600  51.130  1.00 71.82           C  
ANISOU 1353  CG  ASP B 624    10780   7672   8836   -489    664   -455       C  
ATOM   1354  OD1 ASP B 624      37.710  53.945  51.961  1.00 87.11           O  
ANISOU 1354  OD1 ASP B 624    12536   9743  10820   -568    580   -553       O  
ATOM   1355  OD2 ASP B 624      37.469  55.628  50.573  1.00 76.04           O  
ANISOU 1355  OD2 ASP B 624    11468   8032   9391   -537    857   -479       O  
ATOM   1356  N   VAL B 625      37.478  51.523  51.646  1.00 51.31           N  
ANISOU 1356  N   VAL B 625     7858   5429   6210   -476    305   -449       N  
ATOM   1357  CA  VAL B 625      38.619  50.683  51.290  1.00 50.81           C  
ANISOU 1357  CA  VAL B 625     7711   5423   6171   -529    284   -507       C  
ATOM   1358  C   VAL B 625      38.222  49.212  51.406  1.00 51.92           C  
ANISOU 1358  C   VAL B 625     7795   5685   6246   -457    109   -437       C  
ATOM   1359  O   VAL B 625      37.982  48.727  52.499  1.00 52.97           O  
ANISOU 1359  O   VAL B 625     7856   5915   6356   -441      5   -462       O  
ATOM   1360  CB  VAL B 625      39.871  50.919  52.166  1.00 51.96           C  
ANISOU 1360  CB  VAL B 625     7720   5635   6386   -636    319   -696       C  
ATOM   1361  CG1 VAL B 625      41.007  49.969  51.784  1.00 51.09           C  
ANISOU 1361  CG1 VAL B 625     7513   5616   6282   -659    276   -771       C  
ATOM   1362  CG2 VAL B 625      40.354  52.373  52.160  1.00 52.72           C  
ANISOU 1362  CG2 VAL B 625     7866   5609   6555   -748    520   -802       C  
ATOM   1363  N   VAL B 626      38.276  48.474  50.295  1.00 50.08           N  
ANISOU 1363  N   VAL B 626     7603   5442   5984   -423     90   -363       N  
ATOM   1364  CA  VAL B 626      37.862  47.081  50.273  1.00 48.11           C  
ANISOU 1364  CA  VAL B 626     7328   5282   5671   -365    -51   -297       C  
ATOM   1365  C   VAL B 626      38.846  46.179  51.031  1.00 49.56           C  
ANISOU 1365  C   VAL B 626     7412   5566   5852   -380   -137   -387       C  
ATOM   1366  O   VAL B 626      38.443  45.222  51.696  1.00 45.26           O  
ANISOU 1366  O   VAL B 626     6860   5090   5245   -337   -248   -358       O  
ATOM   1367  CB  VAL B 626      37.736  46.652  48.803  1.00 46.62           C  
ANISOU 1367  CB  VAL B 626     7210   5049   5455   -326    -33   -209       C  
ATOM   1368  CG1 VAL B 626      37.416  45.180  48.670  1.00 47.33           C  
ANISOU 1368  CG1 VAL B 626     7282   5217   5484   -285   -156   -156       C  
ATOM   1369  CG2 VAL B 626      36.710  47.499  48.043  1.00 48.67           C  
ANISOU 1369  CG2 VAL B 626     7582   5227   5685   -263     36   -124       C  
ATOM   1370  N   GLU B 627      40.144  46.461  50.899  1.00 49.49           N  
ANISOU 1370  N   GLU B 627     7336   5568   5898   -433    -78   -507       N  
ATOM   1371  CA  GLU B 627      41.171  45.502  51.264  1.00 51.98           C  
ANISOU 1371  CA  GLU B 627     7562   5995   6191   -407   -167   -600       C  
ATOM   1372  C   GLU B 627      41.071  45.134  52.745  1.00 50.43           C  
ANISOU 1372  C   GLU B 627     7317   5895   5947   -358   -274   -650       C  
ATOM   1373  O   GLU B 627      41.218  43.974  53.122  1.00 53.30           O  
ANISOU 1373  O   GLU B 627     7690   6329   6233   -276   -389   -638       O  
ATOM   1374  CB  GLU B 627      42.539  46.056  50.855  1.00 54.70           C  
ANISOU 1374  CB  GLU B 627     7820   6356   6607   -486    -66   -757       C  
ATOM   1375  CG  GLU B 627      43.713  45.354  51.533  1.00 56.99           C  
ANISOU 1375  CG  GLU B 627     7975   6805   6873   -444   -159   -920       C  
ATOM   1376  CD  GLU B 627      43.747  43.851  51.326  1.00 60.25           C  
ANISOU 1376  CD  GLU B 627     8422   7275   7196   -325   -302   -848       C  
ATOM   1377  OE1 GLU B 627      43.146  43.401  50.327  1.00 57.95           O  
ANISOU 1377  OE1 GLU B 627     8230   6899   6888   -316   -297   -702       O  
ATOM   1378  OE2 GLU B 627      44.312  43.125  52.184  1.00 64.52           O  
ANISOU 1378  OE2 GLU B 627     8906   7939   7671   -229   -419   -936       O  
ATOM   1379  N   ASN B 628      40.876  46.143  53.593  1.00 51.81           N  
ANISOU 1379  N   ASN B 628     7456   6068   6160   -401   -226   -712       N  
ATOM   1380  CA  ASN B 628      40.834  45.965  55.035  1.00 48.72           C  
ANISOU 1380  CA  ASN B 628     7016   5771   5724   -356   -313   -774       C  
ATOM   1381  C   ASN B 628      39.631  45.125  55.449  1.00 46.41           C  
ANISOU 1381  C   ASN B 628     6823   5468   5341   -294   -402   -631       C  
ATOM   1382  O   ASN B 628      39.688  44.318  56.381  1.00 49.57           O  
ANISOU 1382  O   ASN B 628     7236   5941   5657   -221   -499   -644       O  
ATOM   1383  CB  ASN B 628      40.859  47.329  55.714  1.00 51.63           C  
ANISOU 1383  CB  ASN B 628     7325   6128   6164   -431   -223   -875       C  
ATOM   1384  CG  ASN B 628      42.204  48.004  55.566  1.00 50.62           C  
ANISOU 1384  CG  ASN B 628     7078   6041   6114   -510   -131  -1070       C  
ATOM   1385  OD1 ASN B 628      43.229  47.334  55.391  1.00 51.07           O  
ANISOU 1385  OD1 ASN B 628     7055   6197   6153   -478   -179  -1170       O  
ATOM   1386  ND2 ASN B 628      42.226  49.323  55.646  1.00 50.21           N  
ANISOU 1386  ND2 ASN B 628     7015   5919   6145   -616      9  -1144       N  
ATOM   1387  N   ARG B 629      38.522  45.354  54.756  1.00 48.04           N  
ANISOU 1387  N   ARG B 629     7109   5588   5556   -320   -358   -506       N  
ATOM   1388  CA  ARG B 629      37.344  44.506  54.848  1.00 47.46           C  
ANISOU 1388  CA  ARG B 629     7120   5510   5403   -290   -416   -389       C  
ATOM   1389  C   ARG B 629      37.687  43.088  54.379  1.00 47.77           C  
ANISOU 1389  C   ARG B 629     7211   5563   5376   -244   -483   -347       C  
ATOM   1390  O   ARG B 629      37.257  42.120  54.995  1.00 50.07           O  
ANISOU 1390  O   ARG B 629     7573   5874   5579   -212   -544   -309       O  
ATOM   1391  CB  ARG B 629      36.222  45.174  54.044  1.00 48.63           C  
ANISOU 1391  CB  ARG B 629     7309   5593   5574   -314   -352   -307       C  
ATOM   1392  CG  ARG B 629      34.929  44.386  53.856  1.00 45.81           C  
ANISOU 1392  CG  ARG B 629     7012   5251   5145   -302   -391   -217       C  
ATOM   1393  CD  ARG B 629      33.728  45.245  53.461  1.00 42.40           C  
ANISOU 1393  CD  ARG B 629     6589   4803   4717   -295   -345   -181       C  
ATOM   1394  NE  ARG B 629      34.015  46.253  52.430  1.00 43.71           N  
ANISOU 1394  NE  ARG B 629     6775   4894   4938   -271   -266   -171       N  
ATOM   1395  CZ  ARG B 629      34.231  47.573  52.582  1.00 45.35           C  
ANISOU 1395  CZ  ARG B 629     6990   5042   5199   -275   -186   -208       C  
ATOM   1396  NH1 ARG B 629      34.166  48.176  53.769  1.00 45.39           N  
ANISOU 1396  NH1 ARG B 629     6954   5067   5223   -301   -184   -268       N  
ATOM   1397  NH2 ARG B 629      34.553  48.298  51.517  1.00 48.03           N  
ANISOU 1397  NH2 ARG B 629     7392   5288   5567   -256    -95   -188       N  
ATOM   1398  N   ARG B 630      38.466  42.964  53.301  1.00 45.01           N  
ANISOU 1398  N   ARG B 630     6845   5194   5063   -242   -460   -358       N  
ATOM   1399  CA  ARG B 630      38.848  41.668  52.775  1.00 46.86           C  
ANISOU 1399  CA  ARG B 630     7129   5437   5238   -192   -521   -324       C  
ATOM   1400  C   ARG B 630      39.748  40.946  53.779  1.00 50.11           C  
ANISOU 1400  C   ARG B 630     7535   5925   5580   -108   -608   -406       C  
ATOM   1401  O   ARG B 630      39.622  39.739  53.991  1.00 48.55           O  
ANISOU 1401  O   ARG B 630     7439   5723   5283    -44   -673   -357       O  
ATOM   1402  CB  ARG B 630      39.589  41.843  51.451  1.00 46.25           C  
ANISOU 1402  CB  ARG B 630     7018   5334   5221   -209   -471   -337       C  
ATOM   1403  CG  ARG B 630      39.697  40.542  50.677  1.00 48.67           C  
ANISOU 1403  CG  ARG B 630     7388   5634   5470   -163   -525   -278       C  
ATOM   1404  CD  ARG B 630      40.907  40.561  49.764  1.00 51.49           C  
ANISOU 1404  CD  ARG B 630     7685   6007   5871   -159   -502   -344       C  
ATOM   1405  NE  ARG B 630      42.108  40.709  50.594  1.00 56.89           N  
ANISOU 1405  NE  ARG B 630     8274   6785   6559   -125   -535   -496       N  
ATOM   1406  CZ  ARG B 630      42.875  39.730  51.092  1.00 59.38           C  
ANISOU 1406  CZ  ARG B 630     8586   7180   6795    -19   -636   -560       C  
ATOM   1407  NH1 ARG B 630      42.669  38.474  50.753  1.00 60.70           N  
ANISOU 1407  NH1 ARG B 630     8862   7320   6880     52   -702   -476       N  
ATOM   1408  NH2 ARG B 630      43.836  40.017  51.956  1.00 61.18           N  
ANISOU 1408  NH2 ARG B 630     8709   7519   7016     27   -670   -720       N  
ATOM   1409  N   GLN B 631      40.656  41.695  54.409  1.00 49.18           N  
ANISOU 1409  N   GLN B 631     7305   5879   5502   -101   -604   -542       N  
ATOM   1410  CA  GLN B 631      41.525  41.118  55.422  1.00 53.59           C  
ANISOU 1410  CA  GLN B 631     7842   6541   5978     13   -698   -647       C  
ATOM   1411  C   GLN B 631      40.693  40.614  56.609  1.00 51.94           C  
ANISOU 1411  C   GLN B 631     7746   6324   5664     64   -751   -583       C  
ATOM   1412  O   GLN B 631      40.886  39.512  57.100  1.00 48.32           O  
ANISOU 1412  O   GLN B 631     7397   5883   5081    180   -829   -566       O  
ATOM   1413  CB  GLN B 631      42.562  42.146  55.883  1.00 56.11           C  
ANISOU 1413  CB  GLN B 631     7990   6961   6366     -7   -671   -837       C  
ATOM   1414  CG  GLN B 631      43.718  41.524  56.661  1.00 59.70           C  
ANISOU 1414  CG  GLN B 631     8386   7568   6730    142   -781   -990       C  
ATOM   1415  CD  GLN B 631      44.517  40.542  55.831  1.00 61.13           C  
ANISOU 1415  CD  GLN B 631     8581   7781   6865    227   -834  -1007       C  
ATOM   1416  OE1 GLN B 631      45.271  40.926  54.931  1.00 62.17           O  
ANISOU 1416  OE1 GLN B 631     8600   7940   7080    162   -776  -1096       O  
ATOM   1417  NE2 GLN B 631      44.371  39.258  56.121  1.00 61.18           N  
ANISOU 1417  NE2 GLN B 631     8739   7775   6730    372   -934   -926       N  
ATOM   1418  N   PHE B 632      39.761  41.441  57.078  1.00 52.04           N  
ANISOU 1418  N   PHE B 632     7748   6306   5719    -18   -698   -550       N  
ATOM   1419  CA  PHE B 632      38.955  41.095  58.236  1.00 53.43           C  
ANISOU 1419  CA  PHE B 632     8019   6480   5802      9   -729   -504       C  
ATOM   1420  C   PHE B 632      38.218  39.783  57.995  1.00 52.75           C  
ANISOU 1420  C   PHE B 632     8111   6318   5614     22   -741   -378       C  
ATOM   1421  O   PHE B 632      38.177  38.913  58.861  1.00 51.01           O  
ANISOU 1421  O   PHE B 632     8023   6095   5264    102   -785   -361       O  
ATOM   1422  CB  PHE B 632      37.963  42.215  58.524  1.00 53.98           C  
ANISOU 1422  CB  PHE B 632     8040   6526   5944    -94   -661   -485       C  
ATOM   1423  CG  PHE B 632      36.896  41.844  59.537  1.00 54.56           C  
ANISOU 1423  CG  PHE B 632     8214   6589   5928    -99   -670   -426       C  
ATOM   1424  CD1 PHE B 632      37.173  41.910  60.896  1.00 57.45           C  
ANISOU 1424  CD1 PHE B 632     8582   7019   6226    -33   -715   -493       C  
ATOM   1425  CD2 PHE B 632      35.612  41.488  59.137  1.00 55.10           C  
ANISOU 1425  CD2 PHE B 632     8362   6597   5977   -176   -627   -324       C  
ATOM   1426  CE1 PHE B 632      36.191  41.613  61.830  1.00 57.88           C  
ANISOU 1426  CE1 PHE B 632     8738   7059   6195    -49   -707   -442       C  
ATOM   1427  CE2 PHE B 632      34.645  41.162  60.073  1.00 57.58           C  
ANISOU 1427  CE2 PHE B 632     8761   6909   6210   -205   -615   -293       C  
ATOM   1428  CZ  PHE B 632      34.932  41.227  61.416  1.00 56.84           C  
ANISOU 1428  CZ  PHE B 632     8688   6859   6048   -146   -650   -344       C  
ATOM   1429  N   ILE B 633      37.623  39.656  56.812  1.00 51.96           N  
ANISOU 1429  N   ILE B 633     8026   6154   5564    -58   -692   -298       N  
ATOM   1430  CA  ILE B 633      36.929  38.441  56.442  1.00 51.63           C  
ANISOU 1430  CA  ILE B 633     8134   6042   5439    -73   -685   -203       C  
ATOM   1431  C   ILE B 633      37.918  37.277  56.478  1.00 53.35           C  
ANISOU 1431  C   ILE B 633     8458   6255   5559     52   -751   -214       C  
ATOM   1432  O   ILE B 633      37.610  36.225  57.029  1.00 53.95           O  
ANISOU 1432  O   ILE B 633     8714   6277   5506     92   -759   -166       O  
ATOM   1433  CB  ILE B 633      36.243  38.614  55.073  1.00 53.38           C  
ANISOU 1433  CB  ILE B 633     8317   6227   5737   -162   -629   -146       C  
ATOM   1434  CG1 ILE B 633      35.089  39.615  55.171  1.00 57.20           C  
ANISOU 1434  CG1 ILE B 633     8735   6723   6276   -248   -574   -137       C  
ATOM   1435  CG2 ILE B 633      35.758  37.276  54.514  1.00 52.95           C  
ANISOU 1435  CG2 ILE B 633     8399   6114   5606   -182   -620    -78       C  
ATOM   1436  CD1 ILE B 633      34.660  40.231  53.848  1.00 55.51           C  
ANISOU 1436  CD1 ILE B 633     8451   6498   6141   -285   -530   -110       C  
ATOM   1437  N   GLU B 634      39.107  37.471  55.903  1.00 57.68           N  
ANISOU 1437  N   GLU B 634     8905   6856   6156    117   -791   -284       N  
ATOM   1438  CA  GLU B 634      40.099  36.414  55.794  1.00 61.30           C  
ANISOU 1438  CA  GLU B 634     9442   7328   6521    256   -864   -311       C  
ATOM   1439  C   GLU B 634      40.510  35.941  57.187  1.00 64.01           C  
ANISOU 1439  C   GLU B 634     9889   7713   6720    408   -934   -358       C  
ATOM   1440  O   GLU B 634      40.651  34.747  57.436  1.00 64.94           O  
ANISOU 1440  O   GLU B 634    10201   7780   6693    524   -972   -317       O  
ATOM   1441  CB  GLU B 634      41.301  36.948  55.017  1.00 66.72           C  
ANISOU 1441  CB  GLU B 634     9955   8098   7299    281   -883   -417       C  
ATOM   1442  CG  GLU B 634      42.463  35.965  54.916  1.00 76.00           C  
ANISOU 1442  CG  GLU B 634    11173   9327   8377    449   -973   -481       C  
ATOM   1443  CD  GLU B 634      43.646  36.529  54.139  1.00 80.96           C  
ANISOU 1443  CD  GLU B 634    11605  10056   9100    449   -977   -614       C  
ATOM   1444  OE1 GLU B 634      44.173  37.584  54.561  1.00 81.36           O  
ANISOU 1444  OE1 GLU B 634    11487  10204   9222    418   -960   -747       O  
ATOM   1445  OE2 GLU B 634      44.035  35.918  53.113  1.00 76.19           O  
ANISOU 1445  OE2 GLU B 634    11018   9434   8498    468   -986   -596       O  
ATOM   1446  N   ASP B 635      40.729  36.904  58.084  1.00 66.16           N  
ANISOU 1446  N   ASP B 635    10039   8075   7023    418   -948   -449       N  
ATOM   1447  CA  ASP B 635      41.156  36.624  59.440  1.00 65.45           C  
ANISOU 1447  CA  ASP B 635    10022   8051   6795    578  -1022   -513       C  
ATOM   1448  C   ASP B 635      40.071  35.885  60.214  1.00 65.87           C  
ANISOU 1448  C   ASP B 635    10317   7991   6720    569   -985   -391       C  
ATOM   1449  O   ASP B 635      40.387  35.031  61.031  1.00 73.42           O  
ANISOU 1449  O   ASP B 635    11457   8938   7501    738  -1038   -389       O  
ATOM   1450  CB  ASP B 635      41.548  37.912  60.141  1.00 67.43           C  
ANISOU 1450  CB  ASP B 635    10066   8428   7126    561  -1030   -650       C  
ATOM   1451  CG  ASP B 635      42.807  38.562  59.587  1.00 66.51           C  
ANISOU 1451  CG  ASP B 635     9724   8440   7108    578  -1053   -816       C  
ATOM   1452  OD1 ASP B 635      43.452  37.952  58.718  1.00 65.01           O  
ANISOU 1452  OD1 ASP B 635     9537   8255   6909    630  -1081   -828       O  
ATOM   1453  OD2 ASP B 635      43.119  39.681  60.005  1.00 67.24           O  
ANISOU 1453  OD2 ASP B 635     9639   8622   7287    525  -1031   -943       O  
ATOM   1454  N   ASN B 636      38.802  36.199  59.938  1.00 63.92           N  
ANISOU 1454  N   ASN B 636    10077   7661   6548    380   -889   -300       N  
ATOM   1455  CA  ASN B 636      37.713  35.846  60.835  1.00 65.28           C  
ANISOU 1455  CA  ASN B 636    10419   7759   6625    326   -831   -228       C  
ATOM   1456  C   ASN B 636      36.734  34.851  60.231  1.00 62.69           C  
ANISOU 1456  C   ASN B 636    10271   7296   6254    214   -744   -118       C  
ATOM   1457  O   ASN B 636      35.905  34.320  60.957  1.00 62.61           O  
ANISOU 1457  O   ASN B 636    10441   7209   6138    165   -677    -69       O  
ATOM   1458  CB  ASN B 636      36.918  37.075  61.246  1.00 65.92           C  
ANISOU 1458  CB  ASN B 636    10350   7886   6813    194   -784   -250       C  
ATOM   1459  CG  ASN B 636      37.660  37.855  62.293  1.00 66.42           C  
ANISOU 1459  CG  ASN B 636    10304   8064   6868    300   -850   -360       C  
ATOM   1460  OD1 ASN B 636      37.554  37.509  63.472  1.00 73.47           O  
ANISOU 1460  OD1 ASN B 636    11327   8961   7627    385   -868   -361       O  
ATOM   1461  ND2 ASN B 636      38.394  38.890  61.893  1.00 66.05           N  
ANISOU 1461  ND2 ASN B 636    10032   8108   6955    291   -873   -461       N  
ATOM   1462  N   ALA B 637      36.797  34.630  58.916  1.00 65.81           N  
ANISOU 1462  N   ALA B 637    10612   7664   6728    158   -731    -93       N  
ATOM   1463  CA  ALA B 637      36.022  33.564  58.303  1.00 67.22           C  
ANISOU 1463  CA  ALA B 637    10959   7726   6856     65   -653    -14       C  
ATOM   1464  C   ALA B 637      36.363  32.243  58.977  1.00 69.06           C  
ANISOU 1464  C   ALA B 637    11491   7857   6893    192   -654     23       C  
ATOM   1465  O   ALA B 637      37.529  31.872  59.063  1.00 72.81           O  
ANISOU 1465  O   ALA B 637    12012   8356   7297    387   -747     -6       O  
ATOM   1466  CB  ALA B 637      36.292  33.469  56.813  1.00 69.17           C  
ANISOU 1466  CB  ALA B 637    11105   7974   7201     33   -662     -5       C  
ATOM   1467  N   VAL B 638      35.331  31.544  59.447  1.00 71.83           N  
ANISOU 1467  N   VAL B 638    12051   8094   7146     84   -541     74       N  
ATOM   1468  CA  VAL B 638      35.432  30.110  59.618  1.00 80.84           C  
ANISOU 1468  CA  VAL B 638    13523   9082   8111    150   -491    130       C  
ATOM   1469  C   VAL B 638      34.468  29.494  58.610  1.00 84.27           C  
ANISOU 1469  C   VAL B 638    13999   9429   8592    -60   -370    159       C  
ATOM   1470  O   VAL B 638      33.313  29.901  58.526  1.00 87.47           O  
ANISOU 1470  O   VAL B 638    14305   9860   9070   -264   -278    139       O  
ATOM   1471  CB  VAL B 638      35.160  29.661  61.068  1.00 85.17           C  
ANISOU 1471  CB  VAL B 638    14343   9545   8473    208   -435    155       C  
ATOM   1472  CG1 VAL B 638      35.742  28.276  61.349  1.00 82.34           C  
ANISOU 1472  CG1 VAL B 638    14357   9029   7898    385   -422    208       C  
ATOM   1473  CG2 VAL B 638      35.703  30.671  62.077  1.00 85.38           C  
ANISOU 1473  CG2 VAL B 638    14226   9709   8504    342   -539     99       C  
ATOM   1474  N   TYR B 639      34.975  28.538  57.824  1.00 70.48           N  
ATOM   1475  CA  TYR B 639      34.298  28.061  56.628  1.00 72.69           C  
ATOM   1476  C   TYR B 639      33.705  26.676  56.916  1.00 76.12           C  
ATOM   1477  O   TYR B 639      33.512  25.891  55.965  1.00 77.24           O  
ATOM   1478  CB  TYR B 639      35.288  28.070  55.457  1.00 70.52           C  
ATOM   1479  CG  TYR B 639      35.530  29.438  54.831  1.00 77.15           C  
ATOM   1480  CD1 TYR B 639      34.575  30.033  54.012  1.00 75.50           C  
ATOM   1481  CD2 TYR B 639      36.721  30.134  55.036  1.00 80.06           C  
ATOM   1482  CE1 TYR B 639      34.790  31.276  53.434  1.00 74.96           C  
ATOM   1483  CE2 TYR B 639      36.951  31.371  54.451  1.00 74.71           C  
ATOM   1484  CZ  TYR B 639      35.981  31.950  53.656  1.00 73.88           C  
ATOM   1485  OH  TYR B 639      36.212  33.176  53.096  1.00 73.54           O  
HETATM 1486  O   HOH B 647      26.275  61.708  66.069  1.00 48.51           O  
HETATM 1487  O   HOH B 648       3.572  39.737  57.937  1.00 57.24           O  
HETATM 1488  O   HOH B 650      24.146  53.904  56.890  1.00 35.13           O  
HETATM 1489  C1  GOL B1002      16.452  56.854  48.169  1.00 69.79           C  
HETATM 1490  O1  GOL B1002      15.393  56.359  48.979  1.00 67.08           O  
HETATM 1491  C2  GOL B1002      16.275  58.327  47.881  1.00 65.05           C  
HETATM 1492  O2  GOL B1002      16.094  58.977  49.132  1.00 70.39           O  
HETATM 1493  C3  GOL B1002      17.437  58.955  47.139  1.00 69.08           C  
HETATM 1494  O3  GOL B1002      16.999  59.741  46.032  1.00 67.33           O  
HETATM 1495  O   HOH B1103      12.644  57.511  79.113  1.00 60.27           O  
HETATM 1496  O   HOH B1104      18.313  69.846  66.568  1.00 54.81           O  
HETATM 1497  O   HOH B1105      10.011  53.909  54.439  1.00 51.26           O  
HETATM 1498  O   HOH B1106       0.955  44.001  76.720  1.00 49.90           O  
HETATM 1499  O   HOH B1107      18.790  54.348  52.087  1.00 38.11           O  
HETATM 1500  O   HOH B1109       9.840  52.194  47.083  1.00 58.78           O  
HETATM 1501  O   HOH B1110      -3.882  46.029  67.315  1.00 35.42           O  
HETATM 1502  O   HOH B1111      18.660  36.479  53.689  1.00 34.21           O  
HETATM 1503  O   HOH B1112      26.864  54.779  50.382  1.00 36.18           O  
HETATM 1504  O   HOH B1113       8.035  54.955  53.016  1.00 57.21           O  
HETATM 1505  O   HOH B1115      10.942  41.619  56.044  1.00 42.90           O  
HETATM 1506  O   HOH B1116      11.385  55.239  79.020  1.00 59.68           O  
HETATM 1507  O   HOH B1117      17.069  52.435  50.471  1.00 42.48           O  
HETATM 1508  O   HOH B1118       0.969  47.565  75.149  1.00 47.98           O  
HETATM 1509  O   HOH B1119       9.571  54.416  75.017  1.00 62.96           O  
HETATM 1510  O   HOH B1120      20.588  60.783  48.255  1.00 40.57           O  
HETATM 1511  O   HOH B1121       9.959  56.508  50.810  1.00 63.05           O  
HETATM 1512  O   HOH B1122      14.565  52.097  49.173  1.00 58.63           O  
HETATM 1513  O   HOH B1123      -3.910  33.979  63.319  1.00 40.40           O  
HETATM 1514  O   HOH B1124      21.315  52.376  72.800  1.00 45.11           O  
HETATM 1515  O   HOH B1125      10.153  29.494  60.736  1.00 57.54           O  
HETATM 1516  O   HOH B1126      11.656  41.356  70.373  1.00 34.99           O  
HETATM 1517  O   HOH B1128      20.035  38.448  61.873  1.00 43.93           O  
HETATM 1518  O   HOH B1129       9.784  40.979  78.730  1.00 67.34           O  
HETATM 1519  O   HOH B1130      41.216  48.410  48.846  1.00 43.16           O  
HETATM 1520  O   HOH B1131      27.071  70.569  70.159  1.00 50.78           O  
HETATM 1521  O   HOH B1132      10.078  36.917  77.954  1.00 66.65           O  
HETATM 1522  O   HOH B1133       7.259  64.871  72.170  1.00 57.31           O  
HETATM 1523  O   HOH B1134      39.355  50.269  47.342  1.00 54.45           O  
HETATM 1524  O   HOH B1135      -4.085  41.883  60.355  1.00 50.86           O  
HETATM 1525 MN    MN B5081      14.570  38.156  54.695  1.00 36.46          MN  
HETATM 1526  O   HOH B5091      16.114  39.550  54.822  1.00 32.57           O  
HETATM 1527  O   HOH B5093      15.864  37.172  53.183  1.00 38.49           O  
HETATM 1528  O   HOH B5094      13.487  36.648  54.879  1.00 39.53           O  
HETATM 1529  O   HOH B5095      13.367  38.991  53.279  1.00 29.89           O  
TER    1530      HOH B5095                                                      
ATOM   1531  N   ILE A   9      21.988  40.364  79.283  1.00 99.67           N  
ANISOU 1531  N   ILE A   9    15436  12512   9922  -1196    469   -637       N  
ATOM   1532  CA  ILE A   9      20.956  39.567  78.546  1.00100.83           C  
ANISOU 1532  CA  ILE A   9    15639  12608  10062  -1453    647   -676       C  
ATOM   1533  C   ILE A   9      20.039  40.500  77.758  1.00 96.78           C  
ANISOU 1533  C   ILE A   9    14757  12275   9740  -1584    616   -800       C  
ATOM   1534  O   ILE A   9      19.396  40.070  76.811  1.00 92.66           O  
ANISOU 1534  O   ILE A   9    14182  11760   9264  -1743    697   -851       O  
ATOM   1535  CB  ILE A   9      20.150  38.670  79.507  1.00103.41           C  
ANISOU 1535  CB  ILE A   9    16264  12841  10187  -1630    881   -693       C  
ATOM   1536  N   ASN A  10      19.935  41.759  78.192  1.00102.27           N  
ANISOU 1536  N   ASN A  10    15210  13119  10528  -1512    506   -861       N  
ATOM   1537  CA  ASN A  10      19.301  42.799  77.404  1.00 99.15           C  
ANISOU 1537  CA  ASN A  10    14478  12888  10309  -1550    435   -963       C  
ATOM   1538  C   ASN A  10      20.370  43.617  76.695  1.00 90.27           C  
ANISOU 1538  C   ASN A  10    13201  11767   9330  -1344    244   -904       C  
ATOM   1539  O   ASN A  10      20.047  44.566  75.989  1.00 86.15           O  
ANISOU 1539  O   ASN A  10    12434  11351   8949  -1326    171   -965       O  
ATOM   1540  CB  ASN A  10      18.468  43.747  78.263  1.00103.92           C  
ANISOU 1540  CB  ASN A  10    14913  13648  10925  -1597    441  -1077       C  
ATOM   1541  CG  ASN A  10      17.412  43.015  79.053  1.00113.04           C  
ANISOU 1541  CG  ASN A  10    16208  14810  11932  -1816    644  -1155       C  
ATOM   1542  OD1 ASN A  10      17.705  41.973  79.651  1.00119.22           O  
ANISOU 1542  OD1 ASN A  10    17302  15440  12555  -1851    758  -1078       O  
ATOM   1543  ND2 ASN A  10      16.184  43.514  79.047  1.00116.67           N  
ANISOU 1543  ND2 ASN A  10    16457  15443  12430  -1961    700  -1315       N  
ATOM   1544  N   GLU A  11      21.642  43.265  76.902  1.00 87.17           N  
ANISOU 1544  N   GLU A  11    12965  11263   8893  -1182    173   -798       N  
ATOM   1545  CA  GLU A  11      22.722  44.167  76.528  1.00 84.72           C  
ANISOU 1545  CA  GLU A  11    12504  10976   8712   -996      7   -774       C  
ATOM   1546  C   GLU A  11      23.512  43.613  75.343  1.00 79.10           C  
ANISOU 1546  C   GLU A  11    11835  10171   8047   -938    -37   -699       C  
ATOM   1547  O   GLU A  11      23.919  42.457  75.351  1.00 77.06           O  
ANISOU 1547  O   GLU A  11    11811   9798   7672   -925     10   -626       O  
ATOM   1548  CB  GLU A  11      23.650  44.441  77.708  1.00 84.49           C  
ANISOU 1548  CB  GLU A  11    12543  10948   8612   -832    -69   -758       C  
ATOM   1549  CG  GLU A  11      22.950  45.130  78.875  1.00 88.85           C  
ANISOU 1549  CG  GLU A  11    13028  11601   9131   -872    -42   -836       C  
ATOM   1550  CD  GLU A  11      23.872  45.958  79.756  1.00 90.17           C  
ANISOU 1550  CD  GLU A  11    13125  11826   9310   -695   -159   -864       C  
ATOM   1551  OE1 GLU A  11      24.928  46.403  79.253  1.00 91.07           O  
ANISOU 1551  OE1 GLU A  11    13142  11939   9522   -567   -270   -860       O  
ATOM   1552  OE2 GLU A  11      23.545  46.150  80.946  1.00 83.34           O  
ANISOU 1552  OE2 GLU A  11    12298  11014   8354   -693   -133   -902       O  
ATOM   1553  N   ARG A  12      23.751  44.456  74.329  1.00 78.72           N  
ANISOU 1553  N   ARG A  12    11581  10167   8163   -894   -123   -716       N  
ATOM   1554  CA  ARG A  12      24.623  44.075  73.225  1.00 73.53           C  
ANISOU 1554  CA  ARG A  12    10944   9432   7561   -824   -175   -651       C  
ATOM   1555  C   ARG A  12      25.695  45.142  72.996  1.00 63.69           C  
ANISOU 1555  C   ARG A  12     9546   8212   6441   -678   -297   -664       C  
ATOM   1556  O   ARG A  12      25.391  46.331  72.941  1.00 64.26           O  
ANISOU 1556  O   ARG A  12     9439   8356   6621   -677   -325   -725       O  
ATOM   1557  CB  ARG A  12      23.798  43.811  71.959  1.00 74.95           C  
ANISOU 1557  CB  ARG A  12    11059   9619   7800   -943   -121   -662       C  
ATOM   1558  CG  ARG A  12      24.536  43.044  70.869  1.00 76.39           C  
ANISOU 1558  CG  ARG A  12    11321   9705   7999   -905   -142   -587       C  
ATOM   1559  CD  ARG A  12      25.120  41.711  71.344  1.00 78.68           C  
ANISOU 1559  CD  ARG A  12    11885   9874   8138   -880    -99   -513       C  
ATOM   1560  NE  ARG A  12      25.530  40.852  70.222  1.00 81.24           N  
ANISOU 1560  NE  ARG A  12    12289  10110   8468   -879    -94   -454       N  
ATOM   1561  CZ  ARG A  12      26.784  40.575  69.861  1.00 77.61           C  
ANISOU 1561  CZ  ARG A  12    11887   9588   8013   -733   -178   -395       C  
ATOM   1562  NH1 ARG A  12      27.790  41.102  70.526  1.00 82.15           N  
ANISOU 1562  NH1 ARG A  12    12434  10191   8588   -574   -276   -402       N  
ATOM   1563  NH2 ARG A  12      27.042  39.787  68.833  1.00 77.96           N  
ANISOU 1563  NH2 ARG A  12    12001   9558   8062   -744   -166   -348       N  
ATOM   1564  N   ASN A  13      26.951  44.702  72.852  1.00 59.23           N  
ANISOU 1564  N   ASN A  13     9060   7588   5855   -557   -359   -621       N  
ATOM   1565  CA  ASN A  13      28.067  45.594  72.570  1.00 58.50           C  
ANISOU 1565  CA  ASN A  13     8826   7521   5878   -443   -453   -658       C  
ATOM   1566  C   ASN A  13      28.035  45.982  71.093  1.00 56.07           C  
ANISOU 1566  C   ASN A  13     8408   7185   5709   -481   -453   -641       C  
ATOM   1567  O   ASN A  13      27.945  45.115  70.242  1.00 51.76           O  
ANISOU 1567  O   ASN A  13     7945   6580   5141   -516   -427   -581       O  
ATOM   1568  CB  ASN A  13      29.402  44.943  72.922  1.00 59.83           C  
ANISOU 1568  CB  ASN A  13     9101   7669   5963   -294   -520   -647       C  
ATOM   1569  CG  ASN A  13      30.573  45.898  72.825  1.00 59.74           C  
ANISOU 1569  CG  ASN A  13     8921   7716   6062   -195   -603   -731       C  
ATOM   1570  OD1 ASN A  13      30.861  46.460  71.763  1.00 56.70           O  
ANISOU 1570  OD1 ASN A  13     8417   7312   5816   -224   -606   -743       O  
ATOM   1571  ND2 ASN A  13      31.284  46.076  73.926  1.00 64.70           N  
ANISOU 1571  ND2 ASN A  13     9542   8419   6623    -77   -662   -805       N  
ATOM   1572  N   ILE A  14      28.146  47.282  70.796  1.00 56.33           N  
ANISOU 1572  N   ILE A  14     8275   7252   5876   -467   -475   -697       N  
ATOM   1573  CA  ILE A  14      28.012  47.768  69.432  1.00 58.78           C  
ANISOU 1573  CA  ILE A  14     8506   7527   6300   -489   -463   -679       C  
ATOM   1574  C   ILE A  14      29.127  47.230  68.529  1.00 55.33           C  
ANISOU 1574  C   ILE A  14     8107   7026   5890   -439   -491   -638       C  
ATOM   1575  O   ILE A  14      28.901  46.955  67.358  1.00 49.60           O  
ANISOU 1575  O   ILE A  14     7390   6257   5198   -466   -471   -589       O  
ATOM   1576  CB  ILE A  14      27.980  49.303  69.383  1.00 58.29           C  
ANISOU 1576  CB  ILE A  14     8307   7485   6356   -469   -462   -745       C  
ATOM   1577  CG1 ILE A  14      27.521  49.771  68.001  1.00 58.71           C  
ANISOU 1577  CG1 ILE A  14     8321   7498   6487   -477   -434   -716       C  
ATOM   1578  CG2 ILE A  14      29.337  49.896  69.775  1.00 60.43           C  
ANISOU 1578  CG2 ILE A  14     8524   7751   6686   -405   -496   -809       C  
ATOM   1579  CD1 ILE A  14      26.780  51.099  67.991  1.00 58.25           C  
ANISOU 1579  CD1 ILE A  14     8180   7462   6488   -461   -412   -767       C  
ATOM   1580  N   THR A  15      30.348  47.162  69.057  1.00 55.73           N  
ANISOU 1580  N   THR A  15     8162   7087   5927   -355   -541   -677       N  
ATOM   1581  CA  THR A  15      31.487  46.666  68.302  1.00 57.22           C  
ANISOU 1581  CA  THR A  15     8370   7238   6133   -297   -574   -664       C  
ATOM   1582  C   THR A  15      31.268  45.195  67.964  1.00 58.98           C  
ANISOU 1582  C   THR A  15     8757   7409   6244   -300   -569   -572       C  
ATOM   1583  O   THR A  15      31.442  44.789  66.818  1.00 60.76           O  
ANISOU 1583  O   THR A  15     8998   7582   6506   -314   -561   -524       O  
ATOM   1584  CB  THR A  15      32.780  46.828  69.103  1.00 59.05           C  
ANISOU 1584  CB  THR A  15     8557   7534   6345   -191   -637   -761       C  
ATOM   1585  OG1 THR A  15      33.042  48.225  69.213  1.00 61.53           O  
ANISOU 1585  OG1 THR A  15     8715   7880   6783   -217   -619   -861       O  
ATOM   1586  CG2 THR A  15      33.944  46.100  68.456  1.00 57.75           C  
ANISOU 1586  CG2 THR A  15     8421   7358   6164   -113   -681   -764       C  
ATOM   1587  N   SER A  16      30.947  44.396  68.989  1.00 56.95           N  
ANISOU 1587  N   SER A  16     8638   7157   5844   -283   -564   -551       N  
ATOM   1588  CA  SER A  16      30.750  42.966  68.810  1.00 59.01           C  
ANISOU 1588  CA  SER A  16     9098   7343   5979   -291   -535   -469       C  
ATOM   1589  C   SER A  16      29.582  42.666  67.868  1.00 54.42           C  
ANISOU 1589  C   SER A  16     8524   6722   5431   -436   -455   -421       C  
ATOM   1590  O   SER A  16      29.674  41.755  67.043  1.00 54.49           O  
ANISOU 1590  O   SER A  16     8626   6665   5414   -452   -437   -367       O  
ATOM   1591  CB  SER A  16      30.578  42.266  70.136  1.00 58.42           C  
ANISOU 1591  CB  SER A  16     9203   7262   5732   -249   -518   -458       C  
ATOM   1592  OG  SER A  16      31.845  42.036  70.728  1.00 56.96           O  
ANISOU 1592  OG  SER A  16     9067   7105   5468    -67   -606   -491       O  
ATOM   1593  N   GLU A  17      28.485  43.411  68.013  1.00 49.43           N  
ANISOU 1593  N   GLU A  17     7791   6145   4847   -532   -412   -458       N  
ATOM   1594  CA  GLU A  17      27.326  43.250  67.155  1.00 52.06           C  
ANISOU 1594  CA  GLU A  17     8090   6486   5206   -652   -347   -452       C  
ATOM   1595  C   GLU A  17      27.694  43.504  65.688  1.00 51.04           C  
ANISOU 1595  C   GLU A  17     7875   6334   5183   -624   -376   -429       C  
ATOM   1596  O   GLU A  17      27.349  42.701  64.820  1.00 46.87           O  
ANISOU 1596  O   GLU A  17     7398   5776   4635   -678   -341   -398       O  
ATOM   1597  CB  GLU A  17      26.226  44.204  67.617  1.00 54.08           C  
ANISOU 1597  CB  GLU A  17     8220   6835   5493   -713   -320   -522       C  
ATOM   1598  CG  GLU A  17      24.908  44.057  66.867  1.00 55.72           C  
ANISOU 1598  CG  GLU A  17     8368   7098   5705   -824   -258   -557       C  
ATOM   1599  CD  GLU A  17      24.346  42.648  66.855  1.00 58.51           C  
ANISOU 1599  CD  GLU A  17     8868   7415   5947   -948   -167   -548       C  
ATOM   1600  OE1 GLU A  17      24.312  41.956  67.896  1.00 61.33           O  
ANISOU 1600  OE1 GLU A  17     9381   7731   6192   -994   -111   -538       O  
ATOM   1601  OE2 GLU A  17      23.930  42.256  65.746  1.00 63.45           O  
ANISOU 1601  OE2 GLU A  17     9462   8050   6595   -998   -142   -556       O  
ATOM   1602  N   MET A  18      28.392  44.621  65.434  1.00 50.55           N  
ANISOU 1602  N   MET A  18     7694   6284   5229   -547   -425   -452       N  
ATOM   1603  CA  MET A  18      28.770  45.033  64.085  1.00 50.20           C  
ANISOU 1603  CA  MET A  18     7582   6209   5284   -517   -437   -432       C  
ATOM   1604  C   MET A  18      29.677  43.995  63.412  1.00 49.72           C  
ANISOU 1604  C   MET A  18     7609   6083   5198   -485   -457   -379       C  
ATOM   1605  O   MET A  18      29.460  43.678  62.239  1.00 47.99           O  
ANISOU 1605  O   MET A  18     7390   5840   5004   -506   -442   -344       O  
ATOM   1606  CB  MET A  18      29.500  46.381  64.096  1.00 49.28           C  
ANISOU 1606  CB  MET A  18     7361   6091   5274   -457   -456   -478       C  
ATOM   1607  CG  MET A  18      28.607  47.608  64.162  1.00 50.18           C  
ANISOU 1607  CG  MET A  18     7386   6241   5438   -466   -429   -518       C  
ATOM   1608  SD  MET A  18      27.495  47.806  62.756  1.00 47.55           S  
ANISOU 1608  SD  MET A  18     7026   5919   5122   -466   -400   -492       S  
ATOM   1609  CE  MET A  18      28.749  47.698  61.470  1.00 49.11           C  
ANISOU 1609  CE  MET A  18     7256   6018   5387   -421   -402   -439       C  
ATOM   1610  N   ARG A  19      30.701  43.504  64.136  1.00 48.41           N  
ANISOU 1610  N   ARG A  19     7514   5903   4977   -416   -499   -384       N  
ATOM   1611  CA  ARG A  19      31.648  42.531  63.603  1.00 51.21           C  
ANISOU 1611  CA  ARG A  19     7956   6207   5294   -356   -531   -347       C  
ATOM   1612  C   ARG A  19      30.951  41.212  63.283  1.00 51.47           C  
ANISOU 1612  C   ARG A  19     8142   6184   5230   -419   -485   -282       C  
ATOM   1613  O   ARG A  19      31.181  40.613  62.237  1.00 53.86           O  
ANISOU 1613  O   ARG A  19     8475   6442   5546   -421   -483   -243       O  
ATOM   1614  CB  ARG A  19      32.751  42.155  64.596  1.00 54.89           C  
ANISOU 1614  CB  ARG A  19     8486   6691   5678   -238   -593   -382       C  
ATOM   1615  CG  ARG A  19      33.802  43.209  64.900  1.00 60.40           C  
ANISOU 1615  CG  ARG A  19     9033   7457   6457   -167   -642   -481       C  
ATOM   1616  CD  ARG A  19      34.761  42.642  65.917  1.00 63.89           C  
ANISOU 1616  CD  ARG A  19     9544   7949   6782    -26   -714   -532       C  
ATOM   1617  NE  ARG A  19      35.571  43.735  66.450  1.00 69.91           N  
ANISOU 1617  NE  ARG A  19    10138   8808   7616     20   -749   -664       N  
ATOM   1618  CZ  ARG A  19      36.797  44.050  66.055  1.00 77.76           C  
ANISOU 1618  CZ  ARG A  19    11016   9858   8671     76   -786   -765       C  
ATOM   1619  NH1 ARG A  19      37.387  43.366  65.079  1.00 72.61           N  
ANISOU 1619  NH1 ARG A  19    10395   9174   8018    108   -802   -738       N  
ATOM   1620  NH2 ARG A  19      37.412  45.064  66.652  1.00 78.92           N  
ANISOU 1620  NH2 ARG A  19    11007  10099   8880     90   -797   -908       N  
ATOM   1621  N   GLU A  20      30.088  40.765  64.192  1.00 49.82           N  
ANISOU 1621  N   GLU A  20     8032   5974   4923   -483   -433   -281       N  
ATOM   1622  CA  GLU A  20      29.422  39.490  64.019  1.00 51.86           C  
ANISOU 1622  CA  GLU A  20     8459   6167   5080   -570   -358   -240       C  
ATOM   1623  C   GLU A  20      28.385  39.589  62.919  1.00 48.05           C  
ANISOU 1623  C   GLU A  20     7876   5715   4665   -690   -305   -255       C  
ATOM   1624  O   GLU A  20      28.328  38.717  62.056  1.00 49.89           O  
ANISOU 1624  O   GLU A  20     8178   5898   4879   -728   -275   -227       O  
ATOM   1625  CB  GLU A  20      28.756  38.998  65.300  1.00 57.13           C  
ANISOU 1625  CB  GLU A  20     9276   6816   5616   -628   -287   -247       C  
ATOM   1626  CG  GLU A  20      29.753  38.342  66.249  1.00 60.37           C  
ANISOU 1626  CG  GLU A  20     9880   7165   5893   -486   -326   -214       C  
ATOM   1627  CD  GLU A  20      29.059  37.651  67.409  1.00 68.62           C  
ANISOU 1627  CD  GLU A  20    11140   8155   6777   -546   -228   -203       C  
ATOM   1628  OE1 GLU A  20      29.219  38.166  68.532  1.00 63.32           O  
ANISOU 1628  OE1 GLU A  20    10464   7533   6063   -476   -259   -230       O  
ATOM   1629  OE2 GLU A  20      28.360  36.620  67.192  1.00 78.81           O  
ANISOU 1629  OE2 GLU A  20    12605   9354   7984   -671   -109   -176       O  
ATOM   1630  N   SER A  21      27.583  40.651  62.958  1.00 47.46           N  
ANISOU 1630  N   SER A  21     7640   5732   4659   -731   -299   -310       N  
ATOM   1631  CA  SER A  21      26.499  40.822  62.002  1.00 47.06           C  
ANISOU 1631  CA  SER A  21     7483   5749   4651   -812   -260   -351       C  
ATOM   1632  C   SER A  21      27.035  40.992  60.578  1.00 46.47           C  
ANISOU 1632  C   SER A  21     7343   5656   4658   -745   -305   -316       C  
ATOM   1633  O   SER A  21      26.469  40.434  59.645  1.00 45.41           O  
ANISOU 1633  O   SER A  21     7200   5539   4515   -800   -272   -328       O  
ATOM   1634  CB  SER A  21      25.581  41.948  62.394  1.00 46.91           C  
ANISOU 1634  CB  SER A  21     7317   5838   4667   -830   -257   -424       C  
ATOM   1635  OG  SER A  21      24.638  41.500  63.362  1.00 47.06           O  
ANISOU 1635  OG  SER A  21     7385   5897   4596   -948   -180   -479       O  
ATOM   1636  N   PHE A  22      28.125  41.748  60.408  1.00 44.55           N  
ANISOU 1636  N   PHE A  22     7053   5382   4490   -634   -369   -288       N  
ATOM   1637  CA  PHE A  22      28.658  42.024  59.080  1.00 41.47           C  
ANISOU 1637  CA  PHE A  22     6611   4970   4177   -575   -395   -258       C  
ATOM   1638  C   PHE A  22      29.395  40.804  58.529  1.00 43.18           C  
ANISOU 1638  C   PHE A  22     6936   5114   4356   -568   -404   -208       C  
ATOM   1639  O   PHE A  22      29.366  40.536  57.320  1.00 40.94           O  
ANISOU 1639  O   PHE A  22     6635   4822   4099   -566   -401   -187       O  
ATOM   1640  CB  PHE A  22      29.599  43.224  59.109  1.00 43.56           C  
ANISOU 1640  CB  PHE A  22     6802   5216   4531   -490   -430   -265       C  
ATOM   1641  CG  PHE A  22      30.023  43.641  57.712  1.00 42.71           C  
ANISOU 1641  CG  PHE A  22     6655   5077   4497   -442   -430   -238       C  
ATOM   1642  CD1 PHE A  22      29.134  44.313  56.880  1.00 45.26           C  
ANISOU 1642  CD1 PHE A  22     6921   5434   4842   -424   -408   -244       C  
ATOM   1643  CD2 PHE A  22      31.288  43.335  57.232  1.00 41.65           C  
ANISOU 1643  CD2 PHE A  22     6547   4887   4393   -402   -451   -216       C  
ATOM   1644  CE1 PHE A  22      29.491  44.641  55.580  1.00 46.52           C  
ANISOU 1644  CE1 PHE A  22     7076   5554   5046   -367   -399   -211       C  
ATOM   1645  CE2 PHE A  22      31.655  43.695  55.953  1.00 41.71           C  
ANISOU 1645  CE2 PHE A  22     6531   4859   4459   -369   -436   -192       C  
ATOM   1646  CZ  PHE A  22      30.757  44.353  55.128  1.00 44.98           C  
ANISOU 1646  CZ  PHE A  22     6913   5289   4889   -351   -406   -182       C  
ATOM   1647  N   LEU A  23      30.011  40.017  59.418  1.00 42.98           N  
ANISOU 1647  N   LEU A  23     7037   5039   4253   -551   -415   -190       N  
ATOM   1648  CA  LEU A  23      30.689  38.801  58.983  1.00 43.08           C  
ANISOU 1648  CA  LEU A  23     7181   4978   4210   -523   -423   -145       C  
ATOM   1649  C   LEU A  23      29.680  37.757  58.489  1.00 43.85           C  
ANISOU 1649  C   LEU A  23     7364   5052   4247   -640   -347   -138       C  
ATOM   1650  O   LEU A  23      29.913  37.066  57.494  1.00 44.02           O  
ANISOU 1650  O   LEU A  23     7422   5034   4271   -641   -345   -111       O  
ATOM   1651  CB  LEU A  23      31.547  38.272  60.127  1.00 43.79           C  
ANISOU 1651  CB  LEU A  23     7405   5026   4205   -438   -457   -136       C  
ATOM   1652  CG  LEU A  23      32.394  37.041  59.802  1.00 45.36           C  
ANISOU 1652  CG  LEU A  23     7764   5147   4325   -364   -480    -94       C  
ATOM   1653  CD1 LEU A  23      33.598  37.408  58.910  1.00 46.54           C  
ANISOU 1653  CD1 LEU A  23     7803   5320   4562   -265   -555   -105       C  
ATOM   1654  CD2 LEU A  23      32.825  36.371  61.087  1.00 44.66           C  
ANISOU 1654  CD2 LEU A  23     7863   5016   4089   -274   -493    -86       C  
ATOM   1655  N   ASP A  24      28.545  37.642  59.175  1.00 44.35           N  
ANISOU 1655  N   ASP A  24     7450   5146   4255   -752   -275   -179       N  
ATOM   1656  CA  ASP A  24      27.523  36.695  58.768  1.00 47.30           C  
ANISOU 1656  CA  ASP A  24     7886   5514   4573   -894   -178   -212       C  
ATOM   1657  C   ASP A  24      27.051  37.018  57.356  1.00 46.12           C  
ANISOU 1657  C   ASP A  24     7576   5443   4503   -908   -191   -245       C  
ATOM   1658  O   ASP A  24      26.867  36.115  56.564  1.00 48.16           O  
ANISOU 1658  O   ASP A  24     7885   5676   4738   -967   -151   -251       O  
ATOM   1659  CB  ASP A  24      26.357  36.664  59.742  1.00 54.74           C  
ANISOU 1659  CB  ASP A  24     8847   6501   5450  -1028    -86   -281       C  
ATOM   1660  CG  ASP A  24      26.625  35.868  61.005  1.00 61.26           C  
ANISOU 1660  CG  ASP A  24     9910   7217   6149  -1045    -29   -246       C  
ATOM   1661  OD1 ASP A  24      27.524  35.000  60.949  1.00 66.28           O  
ANISOU 1661  OD1 ASP A  24    10728   7733   6723   -971    -42   -175       O  
ATOM   1662  OD2 ASP A  24      25.963  36.148  62.028  1.00 67.51           O  
ANISOU 1662  OD2 ASP A  24    10710   8045   6895  -1113     24   -290       O  
ATOM   1663  N   TYR A  25      26.840  38.303  57.054  1.00 44.67           N  
ANISOU 1663  N   TYR A  25     7216   5353   4402   -844   -243   -270       N  
ATOM   1664  CA  TYR A  25      26.403  38.707  55.729  1.00 43.07           C  
ANISOU 1664  CA  TYR A  25     6881   5229   4254   -815   -262   -298       C  
ATOM   1665  C   TYR A  25      27.500  38.474  54.692  1.00 42.24           C  
ANISOU 1665  C   TYR A  25     6807   5050   4193   -727   -310   -223       C  
ATOM   1666  O   TYR A  25      27.249  37.830  53.679  1.00 43.63           O  
ANISOU 1666  O   TYR A  25     6979   5239   4358   -754   -294   -234       O  
ATOM   1667  CB  TYR A  25      25.995  40.178  55.747  1.00 41.53           C  
ANISOU 1667  CB  TYR A  25     6541   5124   4114   -736   -299   -331       C  
ATOM   1668  CG  TYR A  25      25.566  40.700  54.382  1.00 38.73           C  
ANISOU 1668  CG  TYR A  25     6078   4847   3792   -659   -324   -355       C  
ATOM   1669  CD1 TYR A  25      24.342  40.323  53.827  1.00 37.64           C  
ANISOU 1669  CD1 TYR A  25     5858   4840   3604   -713   -293   -457       C  
ATOM   1670  CD2 TYR A  25      26.347  41.619  53.680  1.00 36.74           C  
ANISOU 1670  CD2 TYR A  25     5807   4546   3605   -526   -368   -293       C  
ATOM   1671  CE1 TYR A  25      23.926  40.802  52.596  1.00 36.20           C  
ANISOU 1671  CE1 TYR A  25     5580   4748   3428   -608   -327   -489       C  
ATOM   1672  CE2 TYR A  25      25.930  42.115  52.451  1.00 36.29           C  
ANISOU 1672  CE2 TYR A  25     5686   4550   3552   -431   -384   -308       C  
ATOM   1673  CZ  TYR A  25      24.724  41.692  51.898  1.00 36.21           C  
ANISOU 1673  CZ  TYR A  25     5597   4681   3482   -455   -374   -403       C  
ATOM   1674  OH  TYR A  25      24.249  42.111  50.673  1.00 35.01           O  
ANISOU 1674  OH  TYR A  25     5380   4614   3309   -334   -400   -432       O  
ATOM   1675  N   ALA A  26      28.708  38.985  54.959  1.00 40.95           N  
ANISOU 1675  N   ALA A  26     6663   4820   4075   -630   -363   -165       N  
ATOM   1676  CA  ALA A  26      29.823  38.864  54.031  1.00 42.02           C  
ANISOU 1676  CA  ALA A  26     6812   4898   4255   -551   -403   -113       C  
ATOM   1677  C   ALA A  26      30.096  37.402  53.682  1.00 42.68           C  
ANISOU 1677  C   ALA A  26     7019   4919   4277   -587   -389    -86       C  
ATOM   1678  O   ALA A  26      30.245  37.058  52.510  1.00 39.71           O  
ANISOU 1678  O   ALA A  26     6628   4539   3922   -572   -395    -71       O  
ATOM   1679  CB  ALA A  26      31.063  39.514  54.615  1.00 43.58           C  
ANISOU 1679  CB  ALA A  26     7006   5056   4497   -469   -446    -96       C  
ATOM   1680  N  AMET A  27      30.144  36.556  54.708  0.50 44.51           N  
ANISOU 1680  N  AMET A  27     7392   5094   4424   -627   -363    -81       N  
ATOM   1681  N  BMET A  27      30.137  36.548  54.719  0.50 44.58           N  
ANISOU 1681  N  BMET A  27     7403   5104   4432   -628   -362    -82       N  
ATOM   1682  CA AMET A  27      30.372  35.138  54.506  0.50 45.86           C  
ANISOU 1682  CA AMET A  27     7729   5179   4517   -656   -333    -55       C  
ATOM   1683  CA BMET A  27      30.380  35.118  54.555  0.50 45.99           C  
ANISOU 1683  CA BMET A  27     7752   5193   4530   -657   -332    -55       C  
ATOM   1684  C  AMET A  27      29.289  34.549  53.617  0.50 44.06           C  
ANISOU 1684  C  AMET A  27     7478   4985   4279   -777   -263    -99       C  
ATOM   1685  C  BMET A  27      29.296  34.517  53.662  0.50 44.05           C  
ANISOU 1685  C  BMET A  27     7484   4980   4273   -778   -261    -98       C  
ATOM   1686  O  AMET A  27      29.587  33.821  52.671  0.50 45.56           O  
ANISOU 1686  O  AMET A  27     7707   5138   4467   -772   -263    -81       O  
ATOM   1687  O  BMET A  27      29.596  33.743  52.752  0.50 45.55           O  
ANISOU 1687  O  BMET A  27     7721   5128   4457   -776   -259    -80       O  
ATOM   1688  CB AMET A  27      30.398  34.404  55.844  0.50 49.27           C  
ANISOU 1688  CB AMET A  27     8354   5534   4834   -677   -293    -44       C  
ATOM   1689  CB BMET A  27      30.405  34.352  55.890  0.50 49.74           C  
ANISOU 1689  CB BMET A  27     8424   5587   4886   -678   -290    -43       C  
ATOM   1690  CG AMET A  27      31.711  34.605  56.543  0.50 52.87           C  
ANISOU 1690  CG AMET A  27     8859   5959   5271   -521   -378    -13       C  
ATOM   1691  CG BMET A  27      31.664  34.552  56.753  0.50 53.97           C  
ANISOU 1691  CG BMET A  27     9021   6092   5394   -524   -371    -13       C  
ATOM   1692  SD AMET A  27      33.029  33.918  55.524  0.50 55.59           S  
ANISOU 1692  SD AMET A  27     9249   6253   5621   -398   -446     25       S  
ATOM   1693  SD BMET A  27      32.078  33.231  57.928  0.50 57.97           S  
ANISOU 1693  SD BMET A  27     9842   6469   5714   -465   -341     25       S  
ATOM   1694  CE AMET A  27      32.424  32.228  55.649  0.50 54.91           C  
ANISOU 1694  CE AMET A  27     9440   6035   5391   -484   -344     53       C  
ATOM   1695  CE BMET A  27      31.161  33.565  59.439  0.50 59.12           C  
ANISOU 1695  CE BMET A  27    10047   6627   5789   -545   -270     -2       C  
ATOM   1696  N   SER A  28      28.037  34.891  53.915  1.00 42.38           N  
ANISOU 1696  N   SER A  28     7185   4861   4058   -882   -205   -174       N  
ATOM   1697  CA  SER A  28      26.921  34.347  53.165  1.00 40.09           C  
ANISOU 1697  CA  SER A  28     6843   4640   3748  -1005   -133   -260       C  
ATOM   1698  C   SER A  28      26.996  34.787  51.705  1.00 37.74           C  
ANISOU 1698  C   SER A  28     6400   4420   3520   -923   -193   -263       C  
ATOM   1699  O   SER A  28      26.810  33.964  50.825  1.00 38.02           O  
ANISOU 1699  O   SER A  28     6451   4456   3539   -972   -163   -291       O  
ATOM   1700  CB  SER A  28      25.616  34.715  53.769  1.00 40.94           C  
ANISOU 1700  CB  SER A  28     6862   4861   3831  -1118    -69   -368       C  
ATOM   1701  OG  SER A  28      24.555  34.050  53.086  1.00 42.52           O  
ANISOU 1701  OG  SER A  28     7007   5148   4002  -1254     13   -488       O  
ATOM   1702  N   VAL A  29      27.270  36.065  51.429  1.00 35.81           N  
ANISOU 1702  N   VAL A  29     5840   3655   4110   -523    531    327       N  
ATOM   1703  CA  VAL A  29      27.204  36.528  50.051  1.00 37.46           C  
ANISOU 1703  CA  VAL A  29     6037   3858   4339   -525    534    302       C  
ATOM   1704  C   VAL A  29      28.333  35.873  49.240  1.00 37.91           C  
ANISOU 1704  C   VAL A  29     6053   3907   4444   -552    521    307       C  
ATOM   1705  O   VAL A  29      28.152  35.431  48.098  1.00 37.60           O  
ANISOU 1705  O   VAL A  29     5976   3869   4441   -553    536    295       O  
ATOM   1706  CB  VAL A  29      27.242  38.058  49.945  1.00 38.51           C  
ANISOU 1706  CB  VAL A  29     6222   3982   4430   -521    519    281       C  
ATOM   1707  CG1 VAL A  29      27.494  38.508  48.515  1.00 38.07           C  
ANISOU 1707  CG1 VAL A  29     6153   3917   4394   -530    516    262       C  
ATOM   1708  CG2 VAL A  29      25.957  38.691  50.468  1.00 39.63           C  
ANISOU 1708  CG2 VAL A  29     6396   4131   4531   -490    538    270       C  
ATOM   1709  N   ILE A  30      29.487  35.745  49.882  1.00 37.44           N  
ANISOU 1709  N   ILE A  30     5999   3842   4386   -572    493    324       N  
ATOM   1710  CA  ILE A  30      30.645  35.111  49.282  1.00 37.35           C  
ANISOU 1710  CA  ILE A  30     5948   3823   4420   -597    479    330       C  
ATOM   1711  C   ILE A  30      30.356  33.647  48.930  1.00 36.65           C  
ANISOU 1711  C   ILE A  30     5803   3739   4384   -594    502    341       C  
ATOM   1712  O   ILE A  30      30.510  33.274  47.774  1.00 37.93           O  
ANISOU 1712  O   ILE A  30     5929   3899   4585   -602    512    327       O  
ATOM   1713  CB  ILE A  30      31.841  35.241  50.240  1.00 37.80           C  
ANISOU 1713  CB  ILE A  30     6022   3875   4466   -615    443    348       C  
ATOM   1714  CG1 ILE A  30      32.348  36.671  50.293  1.00 37.70           C  
ANISOU 1714  CG1 ILE A  30     6055   3853   4415   -625    418    332       C  
ATOM   1715  CG2 ILE A  30      32.945  34.252  49.862  1.00 37.94           C  
ANISOU 1715  CG2 ILE A  30     5989   3887   4538   -636    431    361       C  
ATOM   1716  CD1 ILE A  30      33.248  36.948  51.491  1.00 39.93           C  
ANISOU 1716  CD1 ILE A  30     6365   4134   4672   -637    382    346       C  
ATOM   1717  N   VAL A  31      29.945  32.818  49.914  1.00 36.09           N  
ANISOU 1717  N   VAL A  31     5725   3672   4313   -584    512    366       N  
ATOM   1718  CA  VAL A  31      29.898  31.371  49.730  1.00 35.31           C  
ANISOU 1718  CA  VAL A  31     5574   3572   4270   -585    529    381       C  
ATOM   1719  C   VAL A  31      28.513  30.902  49.301  1.00 33.56           C  
ANISOU 1719  C   VAL A  31     5332   3358   4062   -566    567    370       C  
ATOM   1720  O   VAL A  31      28.366  29.744  48.940  1.00 34.07           O  
ANISOU 1720  O   VAL A  31     5350   3418   4176   -568    585    376       O  
ATOM   1721  CB  VAL A  31      30.350  30.544  50.952  1.00 36.57           C  
ANISOU 1721  CB  VAL A  31     5731   3729   4433   -588    518    419       C  
ATOM   1722  CG1 VAL A  31      31.677  31.031  51.513  1.00 36.92           C  
ANISOU 1722  CG1 VAL A  31     5797   3770   4461   -605    476    430       C  
ATOM   1723  CG2 VAL A  31      29.293  30.492  52.046  1.00 37.40           C  
ANISOU 1723  CG2 VAL A  31     5864   3845   4501   -567    537    436       C  
ATOM   1724  N   ALA A  32      27.508  31.775  49.332  1.00 33.43           N  
ANISOU 1724  N   ALA A  32     5347   3349   4004   -548    580    353       N  
ATOM   1725  CA  ALA A  32      26.136  31.363  49.071  1.00 31.92           C  
ANISOU 1725  CA  ALA A  32     5137   3167   3823   -528    616    344       C  
ATOM   1726  C   ALA A  32      25.356  32.483  48.399  1.00 31.38           C  
ANISOU 1726  C   ALA A  32     5092   3106   3725   -513    622    312       C  
ATOM   1727  O   ALA A  32      24.212  32.740  48.774  1.00 30.71           O  
ANISOU 1727  O   ALA A  32     5021   3030   3616   -491    643    307       O  
ATOM   1728  CB  ALA A  32      25.483  30.970  50.397  1.00 32.64           C  
ANISOU 1728  CB  ALA A  32     5243   3265   3894   -515    631    370       C  
ATOM   1729  N   ARG A  33      25.972  33.193  47.444  1.00 31.68           N  
ANISOU 1729  N   ARG A  33     5137   3139   3761   -523    604    293       N  
ATOM   1730  CA  ARG A  33      25.185  34.119  46.640  1.00 32.71           C  
ANISOU 1730  CA  ARG A  33     5283   3275   3870   -507    612    265       C  
ATOM   1731  C   ARG A  33      25.935  34.559  45.392  1.00 33.96           C  
ANISOU 1731  C   ARG A  33     5435   3427   4040   -522    597    247       C  
ATOM   1732  O   ARG A  33      25.411  34.368  44.306  1.00 33.09           O  
ANISOU 1732  O   ARG A  33     5298   3324   3949   -516    611    228       O  
ATOM   1733  CB  ARG A  33      24.762  35.410  47.352  1.00 32.39           C  
ANISOU 1733  CB  ARG A  33     5301   3234   3772   -491    605    261       C  
ATOM   1734  CG  ARG A  33      23.853  36.329  46.548  1.00 31.30           C  
ANISOU 1734  CG  ARG A  33     5178   3100   3614   -470    613    234       C  
ATOM   1735  CD  ARG A  33      23.302  37.455  47.387  1.00 31.44           C  
ANISOU 1735  CD  ARG A  33     5250   3117   3580   -450    611    230       C  
ATOM   1736  NE  ARG A  33      22.660  36.954  48.606  1.00 32.84           N  
ANISOU 1736  NE  ARG A  33     5430   3304   3745   -437    629    244       N  
ATOM   1737  CZ  ARG A  33      22.038  37.655  49.557  1.00 35.48           C  
ANISOU 1737  CZ  ARG A  33     5804   3641   4035   -417    635    243       C  
ATOM   1738  NH1 ARG A  33      22.042  38.984  49.559  1.00 36.63           N  
ANISOU 1738  NH1 ARG A  33     5997   3778   4143   -408    620    226       N  
ATOM   1739  NH2 ARG A  33      21.397  37.002  50.515  1.00 35.86           N  
ANISOU 1739  NH2 ARG A  33     5846   3701   4080   -406    657    257       N  
ATOM   1740  N   ALA A  34      27.085  35.226  45.573  1.00 35.05           N  
ANISOU 1740  N   ALA A  34     5600   3554   4162   -541    570    254       N  
ATOM   1741  CA  ALA A  34      27.684  36.053  44.537  1.00 35.02           C  
ANISOU 1741  CA  ALA A  34     5608   3545   4154   -554    557    238       C  
ATOM   1742  C   ALA A  34      28.759  35.332  43.730  1.00 36.27           C  
ANISOU 1742  C   ALA A  34     5725   3700   4356   -579    552    238       C  
ATOM   1743  O   ALA A  34      29.125  35.832  42.664  1.00 39.02           O  
ANISOU 1743  O   ALA A  34     6073   4048   4706   -589    549    223       O  
ATOM   1744  CB  ALA A  34      28.282  37.290  45.165  1.00 35.56           C  
ANISOU 1744  CB  ALA A  34     5730   3601   4180   -561    532    241       C  
ATOM   1745  N   LEU A  35      29.332  34.242  44.255  1.00 35.29           N  
ANISOU 1745  N   LEU A  35     5569   3574   4267   -591    550    256       N  
ATOM   1746  CA  LEU A  35      30.468  33.630  43.597  1.00 35.73           C  
ANISOU 1746  CA  LEU A  35     5587   3625   4364   -616    543    256       C  
ATOM   1747  C   LEU A  35      30.086  32.256  43.066  1.00 36.29           C  
ANISOU 1747  C   LEU A  35     5602   3702   4486   -612    566    251       C  
ATOM   1748  O   LEU A  35      29.346  31.508  43.709  1.00 35.81           O  
ANISOU 1748  O   LEU A  35     5528   3643   4436   -598    580    262       O  
ATOM   1749  CB  LEU A  35      31.655  33.522  44.548  1.00 37.31           C  
ANISOU 1749  CB  LEU A  35     5792   3814   4568   -635    517    279       C  
ATOM   1750  CG  LEU A  35      32.107  34.842  45.180  1.00 39.34           C  
ANISOU 1750  CG  LEU A  35     6105   4065   4778   -641    492    282       C  
ATOM   1751  CD1 LEU A  35      33.256  34.538  46.114  1.00 41.31           C  
ANISOU 1751  CD1 LEU A  35     6351   4307   5037   -659    464    303       C  
ATOM   1752  CD2 LEU A  35      32.519  35.874  44.143  1.00 37.80           C  
ANISOU 1752  CD2 LEU A  35     5926   3865   4572   -653    486    262       C  
ATOM   1753  N   PRO A  36      30.686  31.854  41.919  1.00 36.97           N  
ANISOU 1753  N   PRO A  36     5652   3788   4607   -627    570    236       N  
ATOM   1754  CA  PRO A  36      30.431  30.558  41.305  1.00 37.95           C  
ANISOU 1754  CA  PRO A  36     5721   3916   4784   -626    591    226       C  
ATOM   1755  C   PRO A  36      31.307  29.472  41.909  1.00 37.14           C  
ANISOU 1755  C   PRO A  36     5585   3800   4726   -639    584    247       C  
ATOM   1756  O   PRO A  36      32.377  29.748  42.437  1.00 36.92           O  
ANISOU 1756  O   PRO A  36     5568   3764   4694   -654    561    263       O  
ATOM   1757  CB  PRO A  36      30.825  30.875  39.851  1.00 38.84           C  
ANISOU 1757  CB  PRO A  36     5821   4035   4902   -636    594    199       C  
ATOM   1758  CG  PRO A  36      32.046  31.745  39.997  1.00 36.37           C  
ANISOU 1758  CG  PRO A  36     5535   3714   4571   -657    571    209       C  
ATOM   1759  CD  PRO A  36      31.747  32.589  41.215  1.00 36.29           C  
ANISOU 1759  CD  PRO A  36     5575   3698   4515   -648    556    227       C  
ATOM   1760  N   ASP A  37      30.829  28.230  41.857  1.00 39.84           N  
ANISOU 1760  N   ASP A  37     5885   4140   5113   -633    603    247       N  
ATOM   1761  CA  ASP A  37      31.644  27.105  42.283  1.00 38.01           C  
ANISOU 1761  CA  ASP A  37     5617   3895   4932   -644    598    266       C  
ATOM   1762  C   ASP A  37      32.592  26.758  41.135  1.00 37.66           C  
ANISOU 1762  C   ASP A  37     5534   3848   4926   -661    599    244       C  
ATOM   1763  O   ASP A  37      32.187  26.709  39.974  1.00 37.59           O  
ANISOU 1763  O   ASP A  37     5507   3849   4926   -660    616    213       O  
ATOM   1764  CB  ASP A  37      30.817  25.915  42.737  1.00 35.71           C  
ANISOU 1764  CB  ASP A  37     5296   3597   4676   -632    619    277       C  
ATOM   1765  CG  ASP A  37      31.651  24.806  43.374  1.00 35.38           C  
ANISOU 1765  CG  ASP A  37     5223   3537   4682   -641    611    304       C  
ATOM   1766  OD1 ASP A  37      32.366  24.107  42.633  1.00 36.23           O  
ANISOU 1766  OD1 ASP A  37     5288   3636   4840   -652    613    291       O  
ATOM   1767  OD2 ASP A  37      31.667  24.703  44.621  1.00 32.81           O  
ANISOU 1767  OD2 ASP A  37     4918   3205   4342   -636    601    338       O  
ATOM   1768  N   VAL A  38      33.857  26.501  41.468  1.00 36.48           N  
ANISOU 1768  N   VAL A  38     5371   3687   4801   -678    580    260       N  
ATOM   1769  CA  VAL A  38      34.854  26.232  40.447  1.00 37.24           C  
ANISOU 1769  CA  VAL A  38     5432   3782   4935   -695    581    240       C  
ATOM   1770  C   VAL A  38      34.463  24.983  39.652  1.00 37.70           C  
ANISOU 1770  C   VAL A  38     5438   3838   5049   -690    607    219       C  
ATOM   1771  O   VAL A  38      34.940  24.802  38.522  1.00 36.32           O  
ANISOU 1771  O   VAL A  38     5234   3667   4897   -701    617    191       O  
ATOM   1772  CB  VAL A  38      36.248  26.084  41.083  1.00 39.79           C  
ANISOU 1772  CB  VAL A  38     5746   4093   5280   -711    555    263       C  
ATOM   1773  CG1 VAL A  38      36.360  24.819  41.934  1.00 40.83           C  
ANISOU 1773  CG1 VAL A  38     5848   4209   5458   -705    553    290       C  
ATOM   1774  CG2 VAL A  38      37.357  26.100  40.040  1.00 40.83           C  
ANISOU 1774  CG2 VAL A  38     5848   4225   5440   -731    556    242       C  
ATOM   1775  N   ARG A  39      33.562  24.146  40.207  1.00 36.84           N  
ANISOU 1775  N   ARG A  39     5316   3722   4960   -676    620    230       N  
ATOM   1776  CA  ARG A  39      33.315  22.826  39.636  1.00 35.65           C  
ANISOU 1776  CA  ARG A  39     5112   3563   4872   -674    642    213       C  
ATOM   1777  C   ARG A  39      32.189  22.804  38.595  1.00 35.66           C  
ANISOU 1777  C   ARG A  39     5102   3578   4867   -664    666    176       C  
ATOM   1778  O   ARG A  39      32.321  22.144  37.557  1.00 34.73           O  
ANISOU 1778  O   ARG A  39     4945   3462   4790   -669    680    144       O  
ATOM   1779  CB  ARG A  39      33.010  21.847  40.757  1.00 36.11           C  
ANISOU 1779  CB  ARG A  39     5157   3601   4961   -665    644    247       C  
ATOM   1780  CG  ARG A  39      34.214  21.543  41.637  1.00 38.68           C  
ANISOU 1780  CG  ARG A  39     5479   3910   5307   -674    620    281       C  
ATOM   1781  CD  ARG A  39      33.737  20.808  42.900  1.00 38.63           C  
ANISOU 1781  CD  ARG A  39     5476   3889   5313   -663    621    321       C  
ATOM   1782  NE  ARG A  39      32.842  21.644  43.710  1.00 37.74           N  
ANISOU 1782  NE  ARG A  39     5414   3789   5137   -651    620    337       N  
ATOM   1783  CZ  ARG A  39      32.137  21.262  44.784  1.00 40.32           C  
ANISOU 1783  CZ  ARG A  39     5754   4110   5455   -640    626    369       C  
ATOM   1784  NH1 ARG A  39      32.294  20.055  45.298  1.00 41.86           N  
ANISOU 1784  NH1 ARG A  39     5919   4284   5702   -638    632    395       N  
ATOM   1785  NH2 ARG A  39      31.249  22.077  45.358  1.00 40.28           N  
ANISOU 1785  NH2 ARG A  39     5792   4120   5391   -629    630    376       N  
ATOM   1786  N   ASP A  40      31.044  23.418  38.899  1.00 33.89           N  
ANISOU 1786  N   ASP A  40     4911   3366   4599   -650    671    178       N  
ATOM   1787  CA  ASP A  40      29.961  23.474  37.938  1.00 34.04           C  
ANISOU 1787  CA  ASP A  40     4922   3402   4611   -639    689    142       C  
ATOM   1788  C   ASP A  40      29.815  24.883  37.389  1.00 34.90           C  
ANISOU 1788  C   ASP A  40     5073   3532   4657   -636    680    129       C  
ATOM   1789  O   ASP A  40      29.008  25.112  36.496  1.00 36.30           O  
ANISOU 1789  O   ASP A  40     5248   3726   4820   -627    691     99       O  
ATOM   1790  CB  ASP A  40      28.659  22.977  38.546  1.00 34.49           C  
ANISOU 1790  CB  ASP A  40     4973   3456   4675   -623    705    149       C  
ATOM   1791  CG  ASP A  40      28.228  23.679  39.823  1.00 32.87           C  
ANISOU 1791  CG  ASP A  40     4815   3251   4423   -613    697    184       C  
ATOM   1792  OD1 ASP A  40      28.887  24.663  40.177  1.00 31.86           O  
ANISOU 1792  OD1 ASP A  40     4726   3126   4252   -617    676    198       O  
ATOM   1793  OD2 ASP A  40      27.258  23.216  40.455  1.00 32.28           O  
ANISOU 1793  OD2 ASP A  40     4735   3174   4357   -601    712    195       O  
ATOM   1794  N   GLY A  41      30.565  25.825  37.968  1.00 36.49           N  
ANISOU 1794  N   GLY A  41     5314   3730   4820   -644    660    152       N  
ATOM   1795  CA  GLY A  41      30.577  27.190  37.495  1.00 36.23           C  
ANISOU 1795  CA  GLY A  41     5323   3711   4732   -643    650    143       C  
ATOM   1796  C   GLY A  41      29.265  27.908  37.795  1.00 37.69           C  
ANISOU 1796  C   GLY A  41     5543   3906   4871   -621    654    142       C  
ATOM   1797  O   GLY A  41      28.960  28.873  37.116  1.00 38.69           O  
ANISOU 1797  O   GLY A  41     5696   4046   4958   -615    651    127       O  
ATOM   1798  N   LEU A  42      28.533  27.467  38.829  1.00 39.27           N  
ANISOU 1798  N   LEU A  42     5744   4101   5077   -608    660    160       N  
ATOM   1799  CA  LEU A  42      27.220  28.011  39.156  1.00 37.45           C  
ANISOU 1799  CA  LEU A  42     5540   3881   4810   -586    667    158       C  
ATOM   1800  C   LEU A  42      27.228  28.736  40.493  1.00 36.73           C  
ANISOU 1800  C   LEU A  42     5494   3782   4677   -580    655    189       C  
ATOM   1801  O   LEU A  42      27.951  28.354  41.405  1.00 36.03           O  
ANISOU 1801  O   LEU A  42     5408   3681   4602   -591    645    216       O  
ATOM   1802  CB  LEU A  42      26.175  26.907  39.229  1.00 36.68           C  
ANISOU 1802  CB  LEU A  42     5402   3783   4751   -575    690    151       C  
ATOM   1803  CG  LEU A  42      25.826  26.260  37.887  1.00 38.15           C  
ANISOU 1803  CG  LEU A  42     5543   3979   4971   -575    704    113       C  
ATOM   1804  CD1 LEU A  42      24.887  25.106  38.128  1.00 37.07           C  
ANISOU 1804  CD1 LEU A  42     5367   3838   4880   -568    726    109       C  
ATOM   1805  CD2 LEU A  42      25.224  27.256  36.900  1.00 36.85           C  
ANISOU 1805  CD2 LEU A  42     5400   3837   4765   -563    701     86       C  
ATOM   1806  N   LYS A  43      26.388  29.781  40.578  1.00 36.14           N  
ANISOU 1806  N   LYS A  43     5459   3718   4554   -563    654    183       N  
ATOM   1807  CA  LYS A  43      25.992  30.372  41.840  1.00 35.91           C  
ANISOU 1807  CA  LYS A  43     5472   3686   4487   -551    650    205       C  
ATOM   1808  C   LYS A  43      24.732  29.648  42.316  1.00 36.12           C  
ANISOU 1808  C   LYS A  43     5477   3718   4528   -533    674    207       C  
ATOM   1809  O   LYS A  43      24.048  28.961  41.547  1.00 40.69           O  
ANISOU 1809  O   LYS A  43     6017   4304   5141   -527    692    186       O  
ATOM   1810  CB  LYS A  43      25.660  31.853  41.686  1.00 35.19           C  
ANISOU 1810  CB  LYS A  43     5430   3600   4338   -538    639    195       C  
ATOM   1811  CG  LYS A  43      26.723  32.737  41.117  1.00 36.34           C  
ANISOU 1811  CG  LYS A  43     5600   3741   4466   -555    618    191       C  
ATOM   1812  CD  LYS A  43      26.257  34.170  40.875  1.00 36.41           C  
ANISOU 1812  CD  LYS A  43     5658   3753   4424   -541    611    181       C  
ATOM   1813  CE  LYS A  43      27.235  34.958  40.062  1.00 37.44           C  
ANISOU 1813  CE  LYS A  43     5806   3878   4542   -559    595    175       C  
ATOM   1814  NZ  LYS A  43      26.851  36.374  39.932  1.00 37.66           N  
ANISOU 1814  NZ  LYS A  43     5885   3904   4521   -545    587    170       N  
ATOM   1815  N   PRO A  44      24.390  29.768  43.608  1.00 34.44           N  
ANISOU 1815  N   PRO A  44     5290   3502   4292   -524    677    231       N  
ATOM   1816  CA  PRO A  44      23.227  29.058  44.159  1.00 34.04           C  
ANISOU 1816  CA  PRO A  44     5221   3456   4258   -509    703    237       C  
ATOM   1817  C   PRO A  44      21.923  29.296  43.401  1.00 33.42           C  
ANISOU 1817  C   PRO A  44     5130   3393   4176   -489    721    207       C  
ATOM   1818  O   PRO A  44      21.253  28.363  43.002  1.00 31.71           O  
ANISOU 1818  O   PRO A  44     4868   3179   4001   -486    741    195       O  
ATOM   1819  CB  PRO A  44      23.173  29.555  45.601  1.00 33.80           C  
ANISOU 1819  CB  PRO A  44     5234   3424   4183   -501    699    265       C  
ATOM   1820  CG  PRO A  44      24.620  29.916  45.916  1.00 34.09           C  
ANISOU 1820  CG  PRO A  44     5295   3450   4207   -521    669    282       C  
ATOM   1821  CD  PRO A  44      25.193  30.455  44.630  1.00 33.99           C  
ANISOU 1821  CD  PRO A  44     5279   3438   4198   -530    655    256       C  
ATOM   1822  N   VAL A  45      21.590  30.546  43.100  1.00 35.19           N  
ANISOU 1822  N   VAL A  45     5391   3626   4354   -474    711    191       N  
ATOM   1823  CA  VAL A  45      20.335  30.781  42.415  1.00 33.95           C  
ANISOU 1823  CA  VAL A  45     5221   3484   4194   -452    725    164       C  
ATOM   1824  C   VAL A  45      20.308  29.969  41.119  1.00 33.39           C  
ANISOU 1824  C   VAL A  45     5099   3419   4170   -461    730    138       C  
ATOM   1825  O   VAL A  45      19.323  29.291  40.824  1.00 32.02           O  
ANISOU 1825  O   VAL A  45     4887   3254   4026   -451    749    122       O  
ATOM   1826  CB  VAL A  45      20.072  32.276  42.175  1.00 33.48           C  
ANISOU 1826  CB  VAL A  45     5209   3430   4080   -435    711    152       C  
ATOM   1827  CG1 VAL A  45      21.022  32.890  41.176  1.00 33.16           C  
ANISOU 1827  CG1 VAL A  45     5182   3386   4029   -448    688    142       C  
ATOM   1828  CG2 VAL A  45      18.628  32.503  41.764  1.00 33.59           C  
ANISOU 1828  CG2 VAL A  45     5211   3461   4090   -407    726    128       C  
ATOM   1829  N   HIS A  46      21.411  29.983  40.375  1.00 33.40           N  
ANISOU 1829  N   HIS A  46     5097   3415   4179   -480    714    133       N  
ATOM   1830  CA  HIS A  46      21.460  29.279  39.100  1.00 34.89           C  
ANISOU 1830  CA  HIS A  46     5241   3611   4406   -487    718    106       C  
ATOM   1831  C   HIS A  46      21.422  27.765  39.313  1.00 35.34           C  
ANISOU 1831  C   HIS A  46     5245   3658   4524   -499    736    109       C  
ATOM   1832  O   HIS A  46      20.812  27.033  38.540  1.00 32.90           O  
ANISOU 1832  O   HIS A  46     4893   3357   4250   -496    748     83       O  
ATOM   1833  CB  HIS A  46      22.730  29.606  38.309  1.00 36.19           C  
ANISOU 1833  CB  HIS A  46     5413   3772   4565   -507    700    101       C  
ATOM   1834  CG  HIS A  46      22.932  31.057  38.078  1.00 41.25           C  
ANISOU 1834  CG  HIS A  46     6106   4417   5151   -500    682    101       C  
ATOM   1835  ND1 HIS A  46      23.908  31.815  38.681  1.00 45.29           N  
ANISOU 1835  ND1 HIS A  46     6658   4915   5634   -512    665    123       N  
ATOM   1836  CD2 HIS A  46      22.272  31.880  37.250  1.00 44.61           C  
ANISOU 1836  CD2 HIS A  46     6546   4856   5545   -483    678     81       C  
ATOM   1837  CE1 HIS A  46      23.817  33.062  38.218  1.00 49.04           C  
ANISOU 1837  CE1 HIS A  46     7173   5394   6065   -503    653    116       C  
ATOM   1838  NE2 HIS A  46      22.823  33.119  37.358  1.00 47.20           N  
ANISOU 1838  NE2 HIS A  46     6926   5178   5829   -484    661     92       N  
ATOM   1839  N   ARG A  47      22.117  27.269  40.336  1.00 36.34           N  
ANISOU 1839  N   ARG A  47     5375   3768   4665   -512    735    141       N  
ATOM   1840  CA  ARG A  47      22.100  25.833  40.566  1.00 37.51           C  
ANISOU 1840  CA  ARG A  47     5475   3903   4874   -522    752    148       C  
ATOM   1841  C   ARG A  47      20.685  25.363  40.913  1.00 39.81           C  
ANISOU 1841  C   ARG A  47     5746   4200   5181   -506    778    144       C  
ATOM   1842  O   ARG A  47      20.257  24.289  40.477  1.00 41.02           O  
ANISOU 1842  O   ARG A  47     5849   4349   5387   -511    795    128       O  
ATOM   1843  CB  ARG A  47      23.087  25.501  41.678  1.00 38.58           C  
ANISOU 1843  CB  ARG A  47     5624   4020   5015   -535    744    189       C  
ATOM   1844  CG  ARG A  47      23.240  24.002  41.826  1.00 38.96           C  
ANISOU 1844  CG  ARG A  47     5623   4050   5131   -547    759    198       C  
ATOM   1845  CD  ARG A  47      24.301  23.625  42.838  1.00 41.47           C  
ANISOU 1845  CD  ARG A  47     5951   4349   5457   -559    747    238       C  
ATOM   1846  NE  ARG A  47      25.646  24.013  42.402  1.00 43.38           N  
ANISOU 1846  NE  ARG A  47     6201   4587   5692   -574    722    236       N  
ATOM   1847  CZ  ARG A  47      26.309  25.081  42.812  1.00 40.80           C  
ANISOU 1847  CZ  ARG A  47     5921   4265   5317   -576    699    249       C  
ATOM   1848  NH1 ARG A  47      25.735  25.924  43.653  1.00 40.16           N  
ANISOU 1848  NH1 ARG A  47     5884   4191   5183   -563    697    263       N  
ATOM   1849  NH2 ARG A  47      27.541  25.287  42.369  1.00 38.00           N  
ANISOU 1849  NH2 ARG A  47     5566   3906   4967   -592    679    246       N  
ATOM   1850  N   ARG A  48      19.937  26.166  41.686  1.00 37.74           N  
ANISOU 1850  N   ARG A  48     5519   3946   4873   -488    782    155       N  
ATOM   1851  CA  ARG A  48      18.625  25.743  42.148  1.00 36.91           C  
ANISOU 1851  CA  ARG A  48     5394   3846   4783   -474    809    155       C  
ATOM   1852  C   ARG A  48      17.612  25.744  41.002  1.00 38.11           C  
ANISOU 1852  C   ARG A  48     5515   4016   4950   -462    816    112       C  
ATOM   1853  O   ARG A  48      16.671  24.953  41.003  1.00 41.23           O  
ANISOU 1853  O   ARG A  48     5870   4413   5383   -459    839    102       O  
ATOM   1854  CB  ARG A  48      18.169  26.634  43.300  1.00 35.57           C  
ANISOU 1854  CB  ARG A  48     5273   3682   4560   -458    812    177       C  
ATOM   1855  CG  ARG A  48      19.189  26.617  44.433  1.00 35.97           C  
ANISOU 1855  CG  ARG A  48     5355   3718   4594   -470    802    218       C  
ATOM   1856  CD  ARG A  48      18.708  27.265  45.715  1.00 35.18           C  
ANISOU 1856  CD  ARG A  48     5298   3623   4445   -455    810    241       C  
ATOM   1857  NE  ARG A  48      19.567  27.003  46.878  1.00 36.19           N  
ANISOU 1857  NE  ARG A  48     5449   3738   4562   -467    802    282       N  
ATOM   1858  CZ  ARG A  48      19.908  27.931  47.775  1.00 37.52           C  
ANISOU 1858  CZ  ARG A  48     5672   3910   4674   -461    788    299       C  
ATOM   1859  NH1 ARG A  48      19.507  29.185  47.609  1.00 39.57           N  
ANISOU 1859  NH1 ARG A  48     5968   4182   4886   -445    780    278       N  
ATOM   1860  NH2 ARG A  48      20.648  27.627  48.818  1.00 36.14           N  
ANISOU 1860  NH2 ARG A  48     5516   3727   4490   -471    780    335       N  
ATOM   1861  N   ILE A  49      17.773  26.672  40.059  1.00 36.58           N  
ANISOU 1861  N   ILE A  49     5339   3835   4722   -455    796     88       N  
ATOM   1862  CA  ILE A  49      16.867  26.794  38.926  1.00 35.57           C  
ANISOU 1862  CA  ILE A  49     5187   3728   4600   -441    797     48       C  
ATOM   1863  C   ILE A  49      16.993  25.562  38.040  1.00 37.35           C  
ANISOU 1863  C   ILE A  49     5355   3950   4886   -457    804     23       C  
ATOM   1864  O   ILE A  49      16.008  25.016  37.581  1.00 40.69           O  
ANISOU 1864  O   ILE A  49     5738   4383   5340   -450    817     -3       O  
ATOM   1865  CB  ILE A  49      17.200  28.068  38.135  1.00 33.21           C  
ANISOU 1865  CB  ILE A  49     4927   3441   4250   -432    772     34       C  
ATOM   1866  CG1 ILE A  49      16.619  29.300  38.824  1.00 32.64           C  
ANISOU 1866  CG1 ILE A  49     4903   3374   4123   -408    768     46       C  
ATOM   1867  CG2 ILE A  49      16.721  27.963  36.693  1.00 33.15           C  
ANISOU 1867  CG2 ILE A  49     4888   3453   4253   -425    766     -7       C  
ATOM   1868  CD1 ILE A  49      17.208  30.599  38.323  1.00 32.65           C  
ANISOU 1868  CD1 ILE A  49     4953   3379   4073   -403    743     44       C  
ATOM   1869  N   LEU A  50      18.231  25.175  37.753  1.00 38.03           N  
ANISOU 1869  N   LEU A  50     5438   4024   4989   -478    793     29       N  
ATOM   1870  CA  LEU A  50      18.494  24.048  36.879  1.00 38.93           C  
ANISOU 1870  CA  LEU A  50     5500   4133   5159   -494    799      4       C  
ATOM   1871  C   LEU A  50      18.082  22.729  37.533  1.00 39.89           C  
ANISOU 1871  C   LEU A  50     5579   4236   5342   -502    823     14       C  
ATOM   1872  O   LEU A  50      17.576  21.853  36.839  1.00 37.34           O  
ANISOU 1872  O   LEU A  50     5208   3914   5067   -506    834    -17       O  
ATOM   1873  CB  LEU A  50      19.977  24.091  36.530  1.00 37.20           C  
ANISOU 1873  CB  LEU A  50     5292   3904   4938   -513    783     11       C  
ATOM   1874  CG  LEU A  50      20.379  25.268  35.634  1.00 37.68           C  
ANISOU 1874  CG  LEU A  50     5387   3983   4946   -508    762     -5       C  
ATOM   1875  CD1 LEU A  50      21.865  25.272  35.358  1.00 36.13           C  
ANISOU 1875  CD1 LEU A  50     5199   3777   4753   -529    750      4       C  
ATOM   1876  CD2 LEU A  50      19.625  25.278  34.313  1.00 38.51           C  
ANISOU 1876  CD2 LEU A  50     5468   4113   5051   -497    761    -49       C  
ATOM   1877  N   TYR A  51      18.339  22.600  38.844  1.00 39.10           N  
ANISOU 1877  N   TYR A  51     5499   4118   5240   -506    831     58       N  
ATOM   1878  CA  TYR A  51      17.886  21.468  39.625  1.00 38.66           C  
ANISOU 1878  CA  TYR A  51     5410   4042   5235   -512    856     76       C  
ATOM   1879  C   TYR A  51      16.369  21.412  39.606  1.00 37.40           C  
ANISOU 1879  C   TYR A  51     5229   3897   5083   -497    876     57       C  
ATOM   1880  O   TYR A  51      15.784  20.340  39.461  1.00 37.41           O  
ANISOU 1880  O   TYR A  51     5181   3889   5143   -504    897     44       O  
ATOM   1881  CB  TYR A  51      18.324  21.580  41.083  1.00 41.16           C  
ANISOU 1881  CB  TYR A  51     5763   4345   5531   -514    859    128       C  
ATOM   1882  CG  TYR A  51      17.928  20.391  41.934  1.00 44.59           C  
ANISOU 1882  CG  TYR A  51     6167   4758   6017   -522    886    154       C  
ATOM   1883  CD1 TYR A  51      18.241  19.077  41.578  1.00 47.50           C  
ANISOU 1883  CD1 TYR A  51     6487   5104   6458   -539    896    149       C  
ATOM   1884  CD2 TYR A  51      17.162  20.581  43.073  1.00 49.70           C  
ANISOU 1884  CD2 TYR A  51     6835   5408   6642   -511    905    183       C  
ATOM   1885  CE1 TYR A  51      17.869  18.007  42.378  1.00 48.47           C  
ANISOU 1885  CE1 TYR A  51     6584   5204   6628   -546    922    176       C  
ATOM   1886  CE2 TYR A  51      16.760  19.516  43.868  1.00 47.96           C  
ANISOU 1886  CE2 TYR A  51     6588   5168   6466   -519    933    210       C  
ATOM   1887  CZ  TYR A  51      17.124  18.231  43.524  1.00 49.53           C  
ANISOU 1887  CZ  TYR A  51     6741   5342   6737   -536    941    208       C  
ATOM   1888  OH  TYR A  51      16.725  17.206  44.336  1.00 61.75           O  
ANISOU 1888  OH  TYR A  51     8267   6868   8329   -544    969    239       O  
ATOM   1889  N   GLY A  52      15.756  22.586  39.778  1.00 37.59           N  
ANISOU 1889  N   GLY A  52     5289   3943   5050   -476    871     55       N  
ATOM   1890  CA  GLY A  52      14.312  22.748  39.707  1.00 35.69           C  
ANISOU 1890  CA  GLY A  52     5031   3719   4809   -458    887     34       C  
ATOM   1891  C   GLY A  52      13.765  22.311  38.362  1.00 35.90           C  
ANISOU 1891  C   GLY A  52     5010   3759   4871   -458    884    -16       C  
ATOM   1892  O   GLY A  52      12.843  21.506  38.286  1.00 39.45           O  
ANISOU 1892  O   GLY A  52     5413   4208   5368   -459    904    -33       O  
ATOM   1893  N   LEU A  53      14.371  22.814  37.287  1.00 36.82           N  
ANISOU 1893  N   LEU A  53     5137   3888   4965   -458    858    -40       N  
ATOM   1894  CA  LEU A  53      13.959  22.408  35.961  1.00 38.26           C  
ANISOU 1894  CA  LEU A  53     5278   4085   5174   -458    853    -89       C  
ATOM   1895  C   LEU A  53      14.028  20.890  35.862  1.00 39.35           C  
ANISOU 1895  C   LEU A  53     5359   4202   5389   -479    871    -99       C  
ATOM   1896  O   LEU A  53      13.206  20.253  35.224  1.00 40.80           O  
ANISOU 1896  O   LEU A  53     5496   4394   5613   -479    878   -136       O  
ATOM   1897  CB  LEU A  53      14.851  23.060  34.910  1.00 40.98           C  
ANISOU 1897  CB  LEU A  53     5645   4442   5482   -459    825   -106       C  
ATOM   1898  CG  LEU A  53      14.553  24.512  34.555  1.00 40.68           C  
ANISOU 1898  CG  LEU A  53     5651   4428   5375   -435    805   -111       C  
ATOM   1899  CD1 LEU A  53      15.599  24.938  33.544  1.00 39.74           C  
ANISOU 1899  CD1 LEU A  53     5552   4317   5231   -443    784   -123       C  
ATOM   1900  CD2 LEU A  53      13.152  24.677  34.016  1.00 41.01           C  
ANISOU 1900  CD2 LEU A  53     5668   4495   5417   -413    806   -145       C  
ATOM   1901  N   ASN A  54      15.047  20.310  36.487  1.00 42.97           N  
ANISOU 1901  N   ASN A  54     5824   4633   5871   -498    876    -67       N  
ATOM   1902  CA  ASN A  54      15.254  18.874  36.454  1.00 40.40           C  
ANISOU 1902  CA  ASN A  54     5448   4281   5620   -518    892    -72       C  
ATOM   1903  C   ASN A  54      14.210  18.169  37.312  1.00 41.73           C  
ANISOU 1903  C   ASN A  54     5589   4437   5830   -519    922    -58       C  
ATOM   1904  O   ASN A  54      13.579  17.217  36.857  1.00 43.10           O  
ANISOU 1904  O   ASN A  54     5709   4604   6062   -527    937    -87       O  
ATOM   1905  CB  ASN A  54      16.673  18.530  36.890  1.00 39.78           C  
ANISOU 1905  CB  ASN A  54     5385   4177   5552   -535    886    -39       C  
ATOM   1906  CG  ASN A  54      17.100  17.180  36.366  1.00 40.72           C  
ANISOU 1906  CG  ASN A  54     5453   4273   5746   -554    895    -59       C  
ATOM   1907  OD1 ASN A  54      17.161  16.991  35.144  1.00 39.62           O  
ANISOU 1907  OD1 ASN A  54     5289   4146   5621   -557    887   -106       O  
ATOM   1908  ND2 ASN A  54      17.340  16.226  37.255  1.00 37.98           N  
ANISOU 1908  ND2 ASN A  54     5090   3892   5447   -567    912    -25       N  
ATOM   1909  N   GLU A  55      14.024  18.622  38.555  1.00 43.42           N  
ANISOU 1909  N   GLU A  55     5837   4647   6012   -511    933    -13       N  
ATOM   1910  CA  GLU A  55      13.038  18.017  39.444  1.00 46.97           C  
ANISOU 1910  CA  GLU A  55     6264   5086   6495   -511    965      5       C  
ATOM   1911  C   GLU A  55      11.626  18.052  38.850  1.00 49.05           C  
ANISOU 1911  C   GLU A  55     6492   5372   6774   -499    975    -37       C  
ATOM   1912  O   GLU A  55      10.785  17.231  39.220  1.00 52.62           O  
ANISOU 1912  O   GLU A  55     6904   5813   7277   -506   1003    -37       O  
ATOM   1913  CB  GLU A  55      12.957  18.787  40.756  1.00 49.52           C  
ANISOU 1913  CB  GLU A  55     6638   5412   6765   -499    972     52       C  
ATOM   1914  CG  GLU A  55      14.170  18.558  41.641  1.00 53.46           C  
ANISOU 1914  CG  GLU A  55     7167   5887   7257   -512    968    101       C  
ATOM   1915  CD  GLU A  55      14.352  17.079  41.959  1.00 57.18           C  
ANISOU 1915  CD  GLU A  55     7597   6324   7804   -533    989    118       C  
ATOM   1916  OE1 GLU A  55      13.418  16.433  42.481  1.00 60.15           O  
ANISOU 1916  OE1 GLU A  55     7946   6692   8217   -535   1020    128       O  
ATOM   1917  OE2 GLU A  55      15.448  16.548  41.674  1.00 61.12           O  
ANISOU 1917  OE2 GLU A  55     8090   6804   8330   -547    975    123       O  
ATOM   1918  N   GLN A  56      11.362  19.003  37.944  1.00 46.40           N  
ANISOU 1918  N   GLN A  56     6169   5067   6395   -482    951    -72       N  
ATOM   1919  CA  GLN A  56      10.025  19.215  37.408  1.00 44.81           C  
ANISOU 1919  CA  GLN A  56     5938   4891   6198   -466    955   -111       C  
ATOM   1920  C   GLN A  56       9.830  18.555  36.033  1.00 43.45           C  
ANISOU 1920  C   GLN A  56     5714   4726   6069   -474    944   -167       C  
ATOM   1921  O   GLN A  56       8.817  18.785  35.381  1.00 44.06           O  
ANISOU 1921  O   GLN A  56     5766   4828   6146   -460    939   -206       O  
ATOM   1922  CB  GLN A  56       9.785  20.719  37.268  1.00 45.21           C  
ANISOU 1922  CB  GLN A  56     6035   4971   6171   -438    934   -114       C  
ATOM   1923  CG  GLN A  56       9.948  21.530  38.552  1.00 48.88           C  
ANISOU 1923  CG  GLN A  56     6554   5432   6585   -428    941    -66       C  
ATOM   1924  CD  GLN A  56       9.914  23.040  38.362  1.00 47.25           C  
ANISOU 1924  CD  GLN A  56     6399   5249   6304   -402    918    -69       C  
ATOM   1925  OE1 GLN A  56       9.512  23.567  37.322  1.00 46.30           O  
ANISOU 1925  OE1 GLN A  56     6272   5151   6167   -387    898   -106       O  
ATOM   1926  NE2 GLN A  56      10.325  23.770  39.386  1.00 47.05           N  
ANISOU 1926  NE2 GLN A  56     6427   5218   6233   -396    919    -30       N  
ATOM   1927  N   GLY A  57      10.799  17.770  35.560  1.00 42.60           N  
ANISOU 1927  N   GLY A  57     5591   4599   5996   -495    938   -174       N  
ATOM   1928  CA  GLY A  57      10.715  17.122  34.261  1.00 44.33           C  
ANISOU 1928  CA  GLY A  57     5764   4825   6254   -503    928   -229       C  
ATOM   1929  C   GLY A  57      10.725  18.107  33.093  1.00 47.57           C  
ANISOU 1929  C   GLY A  57     6193   5273   6608   -485    896   -266       C  
ATOM   1930  O   GLY A  57      10.144  17.788  32.053  1.00 51.80           O  
ANISOU 1930  O   GLY A  57     6690   5826   7164   -484    887   -317       O  
ATOM   1931  N   MET A  58      11.407  19.262  33.244  1.00 46.07           N  
ANISOU 1931  N   MET A  58     6063   5094   6348   -474    878   -239       N  
ATOM   1932  CA  MET A  58      11.398  20.313  32.230  1.00 46.34           C  
ANISOU 1932  CA  MET A  58     6123   5162   6323   -455    849   -265       C  
ATOM   1933  C   MET A  58      12.549  20.124  31.243  1.00 44.31           C  
ANISOU 1933  C   MET A  58     5868   4906   6063   -469    833   -284       C  
ATOM   1934  O   MET A  58      13.447  20.958  31.158  1.00 40.59           O  
ANISOU 1934  O   MET A  58     5444   4438   5540   -467    817   -265       O  
ATOM   1935  CB  MET A  58      11.459  21.708  32.868  1.00 47.76           C  
ANISOU 1935  CB  MET A  58     6364   5351   6431   -435    839   -230       C  
ATOM   1936  CG  MET A  58      10.173  22.131  33.560  1.00 49.30           C  
ANISOU 1936  CG  MET A  58     6557   5556   6617   -414    851   -223       C  
ATOM   1937  SD  MET A  58       8.740  22.074  32.459  1.00 54.96           S  
ANISOU 1937  SD  MET A  58     7225   6306   7350   -395    842   -282       S  
ATOM   1938  CE  MET A  58       8.142  20.378  32.539  1.00 61.08           C  
ANISOU 1938  CE  MET A  58     7923   7063   8221   -419    870   -305       C  
ATOM   1939  N   THR A  59      12.477  19.019  30.480  1.00 45.64           N  
ANISOU 1939  N   THR A  59     5984   5070   6288   -484    837   -325       N  
ATOM   1940  CA  THR A  59      13.550  18.602  29.600  1.00 42.49           C  
ANISOU 1940  CA  THR A  59     5578   4668   5897   -500    828   -347       C  
ATOM   1941  C   THR A  59      13.231  19.103  28.200  1.00 40.88           C  
ANISOU 1941  C   THR A  59     5372   4504   5656   -487    805   -395       C  
ATOM   1942  O   THR A  59      12.128  19.599  27.945  1.00 40.38           O  
ANISOU 1942  O   THR A  59     5304   4466   5571   -466    796   -413       O  
ATOM   1943  CB  THR A  59      13.704  17.088  29.669  1.00 45.73           C  
ANISOU 1943  CB  THR A  59     5935   5047   6392   -523    849   -362       C  
ATOM   1944  OG1 THR A  59      12.537  16.452  29.141  1.00 45.32           O  
ANISOU 1944  OG1 THR A  59     5831   5006   6382   -521    853   -408       O  
ATOM   1945  CG2 THR A  59      14.014  16.618  31.081  1.00 44.91           C  
ANISOU 1945  CG2 THR A  59     5838   4905   6322   -534    871   -308       C  
ATOM   1946  N   PRO A  60      14.217  19.096  27.278  1.00 40.90           N  
ANISOU 1946  N   PRO A  60     5383   4515   5644   -496    794   -414       N  
ATOM   1947  CA  PRO A  60      14.010  19.696  25.952  1.00 41.68           C  
ANISOU 1947  CA  PRO A  60     5487   4653   5694   -482    771   -453       C  
ATOM   1948  C   PRO A  60      12.860  19.059  25.175  1.00 45.45           C  
ANISOU 1948  C   PRO A  60     5913   5152   6204   -476    766   -510       C  
ATOM   1949  O   PRO A  60      12.133  19.749  24.466  1.00 52.59           O  
ANISOU 1949  O   PRO A  60     6824   6092   7065   -455    746   -533       O  
ATOM   1950  CB  PRO A  60      15.350  19.519  25.255  1.00 38.93           C  
ANISOU 1950  CB  PRO A  60     5149   4303   5339   -499    768   -462       C  
ATOM   1951  CG  PRO A  60      16.346  19.332  26.376  1.00 37.74           C  
ANISOU 1951  CG  PRO A  60     5016   4114   5209   -515    784   -412       C  
ATOM   1952  CD  PRO A  60      15.598  18.635  27.494  1.00 38.28           C  
ANISOU 1952  CD  PRO A  60     5057   4155   5332   -517    802   -393       C  
ATOM   1953  N   ASP A  61      12.677  17.755  25.375  1.00 48.27           N  
ANISOU 1953  N   ASP A  61     6217   5484   6639   -495    785   -530       N  
ATOM   1954  CA  ASP A  61      11.652  16.965  24.710  1.00 52.99           C  
ANISOU 1954  CA  ASP A  61     6758   6095   7282   -495    783   -586       C  
ATOM   1955  C   ASP A  61      10.271  17.344  25.242  1.00 55.19           C  
ANISOU 1955  C   ASP A  61     7027   6384   7558   -476    783   -580       C  
ATOM   1956  O   ASP A  61       9.289  17.336  24.511  1.00 60.45           O  
ANISOU 1956  O   ASP A  61     7663   7080   8225   -464    768   -625       O  
ATOM   1957  CB  ASP A  61      11.933  15.481  24.912  1.00 53.75           C  
ANISOU 1957  CB  ASP A  61     6804   6153   7466   -522    807   -602       C  
ATOM   1958  CG  ASP A  61      12.206  15.088  26.362  1.00 55.02           C  
ANISOU 1958  CG  ASP A  61     6970   6268   7666   -534    833   -546       C  
ATOM   1959  OD1 ASP A  61      12.996  15.802  27.019  1.00 53.68           O  
ANISOU 1959  OD1 ASP A  61     6849   6090   7455   -531    833   -495       O  
ATOM   1960  OD2 ASP A  61      11.633  14.084  26.830  1.00 55.27           O  
ANISOU 1960  OD2 ASP A  61     6957   6273   7770   -547    853   -552       O  
ATOM   1961  N   LYS A  62      10.193  17.662  26.532  1.00 54.47           N  
ANISOU 1961  N   LYS A  62     6959   6271   7467   -474    799   -527       N  
ATOM   1962  CA  LYS A  62       8.930  18.044  27.145  1.00 53.75           C  
ANISOU 1962  CA  LYS A  62     6860   6189   7375   -456    804   -518       C  
ATOM   1963  C   LYS A  62       8.525  19.457  26.714  1.00 55.07           C  
ANISOU 1963  C   LYS A  62     7067   6394   7461   -425    776   -517       C  
ATOM   1964  O   LYS A  62       9.356  20.299  26.347  1.00 58.18           O  
ANISOU 1964  O   LYS A  62     7510   6799   7795   -418    760   -501       O  
ATOM   1965  CB  LYS A  62       9.093  17.973  28.664  1.00 57.08           C  
ANISOU 1965  CB  LYS A  62     7299   6575   7814   -463    831   -459       C  
ATOM   1966  CG  LYS A  62       9.683  16.676  29.204  1.00 59.09           C  
ANISOU 1966  CG  LYS A  62     7524   6786   8141   -493    857   -447       C  
ATOM   1967  CD  LYS A  62       8.654  15.595  29.506  1.00 60.65           C  
ANISOU 1967  CD  LYS A  62     7661   6968   8416   -504    880   -467       C  
ATOM   1968  CE  LYS A  62       8.934  14.876  30.814  1.00 61.59           C  
ANISOU 1968  CE  LYS A  62     7776   7041   8582   -522    913   -418       C  
ATOM   1969  NZ  LYS A  62       8.337  15.532  31.993  1.00 56.71           N  
ANISOU 1969  NZ  LYS A  62     7185   6424   7937   -508    928   -372       N  
ATOM   1970  N   SER A  63       7.225  19.723  26.821  1.00 50.78           N  
ANISOU 1970  N   SER A  63     6503   5869   6921   -405    773   -530       N  
ATOM   1971  CA  SER A  63       6.660  21.030  26.516  1.00 52.98           C  
ANISOU 1971  CA  SER A  63     6815   6182   7132   -372    748   -528       C  
ATOM   1972  C   SER A  63       7.115  22.136  27.491  1.00 47.37           C  
ANISOU 1972  C   SER A  63     6169   5459   6368   -359    753   -469       C  
ATOM   1973  O   SER A  63       7.501  21.875  28.630  1.00 46.94           O  
ANISOU 1973  O   SER A  63     6127   5374   6335   -373    778   -430       O  
ATOM   1974  CB  SER A  63       5.151  20.911  26.492  1.00 53.66           C  
ANISOU 1974  CB  SER A  63     6855   6287   7245   -355    747   -558       C  
ATOM   1975  OG  SER A  63       4.600  22.043  25.846  1.00 62.24           O  
ANISOU 1975  OG  SER A  63     7965   7411   8272   -321    716   -569       O  
ATOM   1976  N   TYR A  64       7.064  23.387  27.020  1.00 43.62           N  
ANISOU 1976  N   TYR A  64     5738   5010   5824   -333    727   -465       N  
ATOM   1977  CA  TYR A  64       7.405  24.561  27.812  1.00 43.35           C  
ANISOU 1977  CA  TYR A  64     5767   4967   5736   -318    726   -416       C  
ATOM   1978  C   TYR A  64       6.426  24.716  28.967  1.00 43.05           C  
ANISOU 1978  C   TYR A  64     5721   4921   5715   -304    746   -396       C  
ATOM   1979  O   TYR A  64       5.259  24.371  28.841  1.00 44.69           O  
ANISOU 1979  O   TYR A  64     5882   5143   5954   -293    749   -425       O  
ATOM   1980  CB  TYR A  64       7.368  25.872  27.009  1.00 41.47           C  
ANISOU 1980  CB  TYR A  64     5573   4758   5425   -289    694   -418       C  
ATOM   1981  CG  TYR A  64       8.506  26.051  26.012  1.00 40.33           C  
ANISOU 1981  CG  TYR A  64     5456   4622   5246   -301    677   -424       C  
ATOM   1982  CD1 TYR A  64       9.784  26.374  26.452  1.00 39.81           C  
ANISOU 1982  CD1 TYR A  64     5435   4531   5157   -318    684   -386       C  
ATOM   1983  CD2 TYR A  64       8.296  25.945  24.642  1.00 40.16           C  
ANISOU 1983  CD2 TYR A  64     5415   4633   5212   -294    653   -467       C  
ATOM   1984  CE1 TYR A  64      10.837  26.534  25.560  1.00 39.09           C  
ANISOU 1984  CE1 TYR A  64     5367   4447   5037   -329    672   -390       C  
ATOM   1985  CE2 TYR A  64       9.332  26.116  23.741  1.00 39.04           C  
ANISOU 1985  CE2 TYR A  64     5299   4500   5036   -305    641   -472       C  
ATOM   1986  CZ  TYR A  64      10.600  26.436  24.194  1.00 38.94           C  
ANISOU 1986  CZ  TYR A  64     5330   4462   5004   -322    651   -432       C  
ATOM   1987  OH  TYR A  64      11.573  26.551  23.229  1.00 36.46           O  
ANISOU 1987  OH  TYR A  64     5035   4159   4658   -334    642   -441       O  
ATOM   1988  N   LYS A  65       6.927  25.222  30.095  1.00 43.61           N  
ANISOU 1988  N   LYS A  65     5837   4969   5765   -305    761   -348       N  
ATOM   1989  CA  LYS A  65       6.094  25.540  31.244  1.00 44.69           C  
ANISOU 1989  CA  LYS A  65     5977   5099   5905   -290    781   -325       C  
ATOM   1990  C   LYS A  65       6.178  27.034  31.552  1.00 47.18           C  
ANISOU 1990  C   LYS A  65     6356   5420   6150   -263    766   -298       C  
ATOM   1991  O   LYS A  65       7.229  27.644  31.360  1.00 45.40           O  
ANISOU 1991  O   LYS A  65     6180   5188   5882   -267    752   -279       O  
ATOM   1992  CB  LYS A  65       6.607  24.735  32.434  1.00 43.71           C  
ANISOU 1992  CB  LYS A  65     5850   4941   5819   -317    814   -291       C  
ATOM   1993  CG  LYS A  65       5.755  24.865  33.677  1.00 44.83           C  
ANISOU 1993  CG  LYS A  65     5989   5076   5969   -306    841   -267       C  
ATOM   1994  CD  LYS A  65       5.992  23.711  34.638  1.00 45.33           C  
ANISOU 1994  CD  LYS A  65     6029   5109   6087   -335    876   -244       C  
ATOM   1995  CE  LYS A  65       6.300  24.170  36.014  1.00 44.75           C  
ANISOU 1995  CE  LYS A  65     6000   5018   5984   -333    895   -194       C  
ATOM   1996  NZ  LYS A  65       6.294  23.034  36.937  1.00 43.04           N  
ANISOU 1996  NZ  LYS A  65     5756   4776   5822   -357    930   -171       N  
ATOM   1997  N   LYS A  66       5.078  27.619  32.049  1.00 48.44           N  
ANISOU 1997  N   LYS A  66     6514   5590   6300   -235    772   -298       N  
ATOM   1998  CA  LYS A  66       5.054  29.042  32.370  1.00 49.27           C  
ANISOU 1998  CA  LYS A  66     6679   5698   6344   -206    759   -275       C  
ATOM   1999  C   LYS A  66       6.178  29.370  33.343  1.00 44.86           C  
ANISOU 1999  C   LYS A  66     6174   5110   5759   -222    770   -230       C  
ATOM   2000  O   LYS A  66       6.409  28.613  34.281  1.00 47.47           O  
ANISOU 2000  O   LYS A  66     6493   5421   6122   -243    798   -210       O  
ATOM   2001  CB  LYS A  66       3.690  29.477  32.919  1.00 55.56           C  
ANISOU 2001  CB  LYS A  66     7459   6506   7144   -175    770   -281       C  
ATOM   2002  CG  LYS A  66       2.717  30.028  31.867  1.00 61.68           C  
ANISOU 2002  CG  LYS A  66     8215   7314   7906   -141    741   -318       C  
ATOM   2003  CD  LYS A  66       3.310  31.155  31.019  1.00 66.16           C  
ANISOU 2003  CD  LYS A  66     8837   7890   8411   -124    705   -313       C  
ATOM   2004  CE  LYS A  66       2.363  31.735  30.005  1.00 66.37           C  
ANISOU 2004  CE  LYS A  66     8848   7948   8421    -88    674   -344       C  
ATOM   2005  NZ  LYS A  66       2.943  31.718  28.653  1.00 69.15           N  
ANISOU 2005  NZ  LYS A  66     9206   8317   8751    -94    643   -363       N  
ATOM   2006  N   SER A  67       6.855  30.507  33.150  1.00 41.92           N  
ANISOU 2006  N   SER A  67     5861   4736   5329   -211    748   -213       N  
ATOM   2007  CA  SER A  67       8.014  30.828  33.977  1.00 42.61           C  
ANISOU 2007  CA  SER A  67     6000   4798   5393   -229    754   -174       C  
ATOM   2008  C   SER A  67       7.631  31.074  35.441  1.00 42.52           C  
ANISOU 2008  C   SER A  67     6007   4772   5377   -221    779   -147       C  
ATOM   2009  O   SER A  67       8.430  30.828  36.349  1.00 43.95           O  
ANISOU 2009  O   SER A  67     6209   4931   5558   -242    792   -116       O  
ATOM   2010  CB  SER A  67       8.799  31.987  33.425  1.00 43.44           C  
ANISOU 2010  CB  SER A  67     6162   4901   5441   -221    726   -164       C  
ATOM   2011  OG  SER A  67       9.089  31.780  32.044  1.00 45.54           O  
ANISOU 2011  OG  SER A  67     6412   5184   5706   -227    705   -189       O  
ATOM   2012  N   ALA A  68       6.387  31.511  35.675  1.00 41.62           N  
ANISOU 2012  N   ALA A  68     5882   4672   5260   -190    786   -159       N  
ATOM   2013  CA  ALA A  68       5.931  31.808  37.023  1.00 41.47           C  
ANISOU 2013  CA  ALA A  68     5881   4644   5233   -179    811   -137       C  
ATOM   2014  C   ALA A  68       5.843  30.536  37.865  1.00 40.86           C  
ANISOU 2014  C   ALA A  68     5763   4555   5205   -205    846   -125       C  
ATOM   2015  O   ALA A  68       6.122  30.574  39.055  1.00 41.31           O  
ANISOU 2015  O   ALA A  68     5848   4598   5252   -212    867    -94       O  
ATOM   2016  CB  ALA A  68       4.611  32.541  36.989  1.00 41.40           C  
ANISOU 2016  CB  ALA A  68     5863   4653   5214   -140    811   -156       C  
ATOM   2017  N   ARG A  69       5.431  29.424  37.252  1.00 42.54           N  
ANISOU 2017  N   ARG A  69     5914   4776   5473   -219    853   -150       N  
ATOM   2018  CA  ARG A  69       5.343  28.160  37.969  1.00 43.83           C  
ANISOU 2018  CA  ARG A  69     6038   4926   5690   -244    887   -138       C  
ATOM   2019  C   ARG A  69       6.744  27.687  38.334  1.00 42.35           C  
ANISOU 2019  C   ARG A  69     5875   4713   5502   -276    886   -107       C  
ATOM   2020  O   ARG A  69       6.982  27.272  39.456  1.00 42.89           O  
ANISOU 2020  O   ARG A  69     5952   4764   5579   -290    911    -75       O  
ATOM   2021  CB  ARG A  69       4.559  27.105  37.178  1.00 45.38           C  
ANISOU 2021  CB  ARG A  69     6160   5133   5948   -252    892   -176       C  
ATOM   2022  CG  ARG A  69       3.068  27.420  37.054  1.00 44.65           C  
ANISOU 2022  CG  ARG A  69     6034   5065   5865   -222    899   -203       C  
ATOM   2023  CD  ARG A  69       2.278  26.480  36.126  1.00 43.55           C  
ANISOU 2023  CD  ARG A  69     5821   4941   5785   -228    897   -247       C  
ATOM   2024  NE  ARG A  69       2.037  25.158  36.720  1.00 46.36           N  
ANISOU 2024  NE  ARG A  69     6129   5280   6207   -257    934   -241       N  
ATOM   2025  CZ  ARG A  69       2.268  23.955  36.181  1.00 48.24           C  
ANISOU 2025  CZ  ARG A  69     6321   5509   6501   -285    936   -260       C  
ATOM   2026  NH1 ARG A  69       2.658  23.825  34.925  1.00 51.13           N  
ANISOU 2026  NH1 ARG A  69     6674   5884   6867   -290    905   -292       N  
ATOM   2027  NH2 ARG A  69       2.107  22.864  36.908  1.00 48.32           N  
ANISOU 2027  NH2 ARG A  69     6295   5497   6566   -310    972   -245       N  
ATOM   2028  N   ILE A  70       7.672  27.800  37.383  1.00 43.95           N  
ANISOU 2028  N   ILE A  70     6091   4916   5693   -286    858   -117       N  
ATOM   2029  CA  ILE A  70       9.055  27.402  37.591  1.00 40.17           C  
ANISOU 2029  CA  ILE A  70     5633   4415   5216   -315    854    -92       C  
ATOM   2030  C   ILE A  70       9.646  28.201  38.743  1.00 39.40           C  
ANISOU 2030  C   ILE A  70     5596   4303   5071   -312    856    -51       C  
ATOM   2031  O   ILE A  70      10.147  27.620  39.702  1.00 41.26           O  
ANISOU 2031  O   ILE A  70     5836   4520   5320   -331    873    -21       O  
ATOM   2032  CB  ILE A  70       9.879  27.589  36.308  1.00 40.03           C  
ANISOU 2032  CB  ILE A  70     5621   4403   5184   -323    823   -111       C  
ATOM   2033  CG1 ILE A  70       9.230  26.824  35.147  1.00 41.37           C  
ANISOU 2033  CG1 ILE A  70     5731   4589   5396   -324    820   -156       C  
ATOM   2034  CG2 ILE A  70      11.336  27.159  36.530  1.00 37.58           C  
ANISOU 2034  CG2 ILE A  70     5329   4070   4880   -352    820    -86       C  
ATOM   2035  CD1 ILE A  70       9.806  27.186  33.798  1.00 41.57           C  
ANISOU 2035  CD1 ILE A  70     5766   4629   5399   -324    790   -180       C  
ATOM   2036  N   VAL A  71       9.502  29.528  38.665  1.00 37.65           N  
ANISOU 2036  N   VAL A  71     5419   4091   4794   -287    838    -53       N  
ATOM   2037  CA  VAL A  71      10.065  30.388  39.688  1.00 37.84           C  
ANISOU 2037  CA  VAL A  71     5503   4102   4771   -284    837    -20       C  
ATOM   2038  C   VAL A  71       9.492  30.048  41.062  1.00 35.95           C  
ANISOU 2038  C   VAL A  71     5261   3857   4539   -281    870      2       C  
ATOM   2039  O   VAL A  71      10.245  29.991  42.033  1.00 34.23           O  
ANISOU 2039  O   VAL A  71     5075   3625   4308   -296    875     35       O  
ATOM   2040  CB  VAL A  71       9.870  31.876  39.355  1.00 38.26           C  
ANISOU 2040  CB  VAL A  71     5603   4164   4769   -255    814    -29       C  
ATOM   2041  CG1 VAL A  71      10.338  32.767  40.495  1.00 38.70           C  
ANISOU 2041  CG1 VAL A  71     5721   4206   4778   -251    814      1       C  
ATOM   2042  CG2 VAL A  71      10.583  32.267  38.067  1.00 36.86           C  
ANISOU 2042  CG2 VAL A  71     5437   3991   4577   -260    783    -43       C  
ATOM   2043  N   GLY A  72       8.175  29.818  41.122  1.00 36.59           N  
ANISOU 2043  N   GLY A  72     5305   3953   4643   -264    891    -16       N  
ATOM   2044  CA  GLY A  72       7.469  29.574  42.375  1.00 38.67           C  
ANISOU 2044  CA  GLY A  72     5565   4216   4913   -258    927      3       C  
ATOM   2045  C   GLY A  72       7.992  28.332  43.079  1.00 41.28           C  
ANISOU 2045  C   GLY A  72     5875   4528   5280   -290    949     31       C  
ATOM   2046  O   GLY A  72       8.223  28.342  44.285  1.00 46.65           O  
ANISOU 2046  O   GLY A  72     6584   5199   5941   -294    966     65       O  
ATOM   2047  N   ASP A  73       8.203  27.288  42.281  1.00 44.49           N  
ANISOU 2047  N   ASP A  73     6234   4929   5740   -311    946     17       N  
ATOM   2048  CA  ASP A  73       8.724  26.030  42.767  1.00 47.04           C  
ANISOU 2048  CA  ASP A  73     6533   5232   6108   -340    965     42       C  
ATOM   2049  C   ASP A  73      10.156  26.202  43.253  1.00 41.57           C  
ANISOU 2049  C   ASP A  73     5886   4521   5385   -356    947     75       C  
ATOM   2050  O   ASP A  73      10.509  25.680  44.307  1.00 42.38           O  
ANISOU 2050  O   ASP A  73     5998   4609   5493   -370    965    112       O  
ATOM   2051  CB  ASP A  73       8.655  24.975  41.679  1.00 56.87           C  
ANISOU 2051  CB  ASP A  73     7718   6475   7416   -357    962     12       C  
ATOM   2052  CG  ASP A  73       7.265  24.421  41.384  1.00 69.90           C  
ANISOU 2052  CG  ASP A  73     9309   8138   9112   -349    985    -17       C  
ATOM   2053  OD1 ASP A  73       6.347  24.641  42.216  1.00 74.76           O  
ANISOU 2053  OD1 ASP A  73     9924   8760   9720   -335   1011     -7       O  
ATOM   2054  OD2 ASP A  73       7.102  23.791  40.306  1.00 77.54           O  
ANISOU 2054  OD2 ASP A  73    10230   9109  10123   -358    976    -52       O  
ATOM   2055  N   VAL A  74      10.972  26.902  42.470  1.00 37.31           N  
ANISOU 2055  N   VAL A  74     5375   3984   4818   -356    913     64       N  
ATOM   2056  CA  VAL A  74      12.352  27.167  42.846  1.00 35.66           C  
ANISOU 2056  CA  VAL A  74     5209   3760   4581   -371    893     91       C  
ATOM   2057  C   VAL A  74      12.374  27.992  44.128  1.00 36.55           C  
ANISOU 2057  C   VAL A  74     5376   3871   4640   -360    898    121       C  
ATOM   2058  O   VAL A  74      13.165  27.738  45.027  1.00 36.76           O  
ANISOU 2058  O   VAL A  74     5425   3884   4658   -374    899    155       O  
ATOM   2059  CB  VAL A  74      13.083  27.887  41.707  1.00 32.97           C  
ANISOU 2059  CB  VAL A  74     4886   3423   4216   -371    859     70       C  
ATOM   2060  CG1 VAL A  74      14.463  28.376  42.112  1.00 32.59           C  
ANISOU 2060  CG1 VAL A  74     4886   3361   4135   -385    837     97       C  
ATOM   2061  CG2 VAL A  74      13.163  27.011  40.468  1.00 33.01           C  
ANISOU 2061  CG2 VAL A  74     4840   3430   4272   -385    854     41       C  
ATOM   2062  N   MET A  75      11.503  28.994  44.204  1.00 38.53           N  
ANISOU 2062  N   MET A  75     5647   4137   4854   -332    901    106       N  
ATOM   2063  CA  MET A  75      11.493  29.894  45.345  1.00 41.46           C  
ANISOU 2063  CA  MET A  75     6073   4509   5171   -318    904    127       C  
ATOM   2064  C   MET A  75      11.077  29.116  46.581  1.00 41.19           C  
ANISOU 2064  C   MET A  75     6027   4471   5150   -323    940    156       C  
ATOM   2065  O   MET A  75      11.823  29.051  47.559  1.00 41.45           O  
ANISOU 2065  O   MET A  75     6093   4494   5162   -335    939    189       O  
ATOM   2066  CB  MET A  75      10.514  31.050  45.126  1.00 43.35           C  
ANISOU 2066  CB  MET A  75     6330   4764   5376   -284    903    102       C  
ATOM   2067  CG  MET A  75      10.351  31.955  46.321  1.00 45.48           C  
ANISOU 2067  CG  MET A  75     6652   5035   5592   -267    911    118       C  
ATOM   2068  SD  MET A  75       9.609  33.505  45.786  1.00 51.89           S  
ANISOU 2068  SD  MET A  75     7494   5858   6363   -229    895     86       S  
ATOM   2069  CE  MET A  75       7.955  32.906  45.407  1.00 50.99           C  
ANISOU 2069  CE  MET A  75     7314   5765   6295   -209    926     60       C  
ATOM   2070  N   GLY A  76       9.901  28.477  46.479  1.00 42.35           N  
ANISOU 2070  N   GLY A  76     6126   4628   5337   -316    970    142       N  
ATOM   2071  CA  GLY A  76       9.300  27.762  47.588  1.00 39.99           C  
ANISOU 2071  CA  GLY A  76     5812   4328   5053   -320   1010    167       C  
ATOM   2072  C   GLY A  76      10.183  26.643  48.140  1.00 40.19           C  
ANISOU 2072  C   GLY A  76     5829   4333   5107   -349   1016    204       C  
ATOM   2073  O   GLY A  76      10.105  26.363  49.326  1.00 39.63           O  
ANISOU 2073  O   GLY A  76     5774   4259   5023   -352   1040    238       O  
ATOM   2074  N   LYS A  77      10.970  25.966  47.293  1.00 41.27           N  
ANISOU 2074  N   LYS A  77     5941   4457   5284   -370    996    199       N  
ATOM   2075  CA  LYS A  77      11.620  24.716  47.679  1.00 42.49           C  
ANISOU 2075  CA  LYS A  77     6073   4589   5481   -396   1006    230       C  
ATOM   2076  C   LYS A  77      13.111  24.882  47.967  1.00 41.43           C  
ANISOU 2076  C   LYS A  77     5979   4442   5323   -411    975    256       C  
ATOM   2077  O   LYS A  77      13.633  24.202  48.832  1.00 44.62           O  
ANISOU 2077  O   LYS A  77     6387   4830   5734   -424    983    295       O  
ATOM   2078  CB  LYS A  77      11.498  23.651  46.585  1.00 45.78           C  
ANISOU 2078  CB  LYS A  77     6427   4997   5971   -412   1008    205       C  
ATOM   2079  CG  LYS A  77      10.177  22.897  46.576  1.00 48.51           C  
ANISOU 2079  CG  LYS A  77     6719   5346   6366   -410   1046    192       C  
ATOM   2080  CD  LYS A  77      10.209  21.686  45.651  1.00 50.76           C  
ANISOU 2080  CD  LYS A  77     6943   5617   6728   -430   1049    172       C  
ATOM   2081  CE  LYS A  77       8.905  20.972  45.543  1.00 52.95           C  
ANISOU 2081  CE  LYS A  77     7164   5897   7057   -430   1083    154       C  
ATOM   2082  NZ  LYS A  77       9.132  19.523  45.465  1.00 53.36           N  
ANISOU 2082  NZ  LYS A  77     7169   5921   7182   -456   1099    164       N  
ATOM   2083  N   TYR A  78      13.808  25.768  47.250  1.00 40.55           N  
ANISOU 2083  N   TYR A  78     5893   4333   5180   -408    939    236       N  
ATOM   2084  CA  TYR A  78      15.257  25.859  47.370  1.00 39.07           C  
ANISOU 2084  CA  TYR A  78     5734   4132   4978   -424    909    257       C  
ATOM   2085  C   TYR A  78      15.705  27.279  47.661  1.00 39.06           C  
ANISOU 2085  C   TYR A  78     5794   4139   4908   -412    884    256       C  
ATOM   2086  O   TYR A  78      16.722  27.462  48.318  1.00 40.59           O  
ANISOU 2086  O   TYR A  78     6022   4324   5076   -422    865    283       O  
ATOM   2087  CB  TYR A  78      15.932  25.340  46.099  1.00 38.64           C  
ANISOU 2087  CB  TYR A  78     5644   4069   4968   -440    890    234       C  
ATOM   2088  CG  TYR A  78      15.275  24.076  45.566  1.00 40.90           C  
ANISOU 2088  CG  TYR A  78     5866   4349   5325   -448    915    220       C  
ATOM   2089  CD1 TYR A  78      15.243  22.908  46.321  1.00 40.77           C  
ANISOU 2089  CD1 TYR A  78     5825   4315   5350   -461    939    251       C  
ATOM   2090  CD2 TYR A  78      14.665  24.064  44.321  1.00 40.10           C  
ANISOU 2090  CD2 TYR A  78     5729   4259   5249   -443    914    176       C  
ATOM   2091  CE1 TYR A  78      14.625  21.766  45.837  1.00 42.61           C  
ANISOU 2091  CE1 TYR A  78     5998   4539   5651   -470    962    237       C  
ATOM   2092  CE2 TYR A  78      14.056  22.929  43.827  1.00 41.46           C  
ANISOU 2092  CE2 TYR A  78     5842   4425   5486   -451    934    159       C  
ATOM   2093  CZ  TYR A  78      14.032  21.771  44.583  1.00 43.04           C  
ANISOU 2093  CZ  TYR A  78     6017   4605   5731   -466    959    188       C  
ATOM   2094  OH  TYR A  78      13.397  20.670  44.050  1.00 44.64           O  
ANISOU 2094  OH  TYR A  78     6159   4799   6002   -475    980    168       O  
ATOM   2095  N   HIS A  79      14.985  28.291  47.151  1.00 41.17           N  
ANISOU 2095  N   HIS A  79     6075   4421   5145   -391    880    226       N  
ATOM   2096  CA  HIS A  79      15.562  29.633  47.066  1.00 40.02           C  
ANISOU 2096  CA  HIS A  79     5983   4278   4944   -383    850    219       C  
ATOM   2097  C   HIS A  79      14.655  30.689  47.704  1.00 39.78           C  
ANISOU 2097  C   HIS A  79     5990   4261   4863   -355    861    212       C  
ATOM   2098  O   HIS A  79      13.796  31.267  47.031  1.00 38.69           O  
ANISOU 2098  O   HIS A  79     5845   4135   4721   -334    864    183       O  
ATOM   2099  CB  HIS A  79      15.904  29.955  45.611  1.00 38.52           C  
ANISOU 2099  CB  HIS A  79     5780   4090   4766   -386    827    188       C  
ATOM   2100  CG  HIS A  79      16.903  31.053  45.482  1.00 35.48           C  
ANISOU 2100  CG  HIS A  79     5445   3699   4337   -389    794    189       C  
ATOM   2101  ND1 HIS A  79      18.216  30.859  45.842  1.00 33.14           N  
ANISOU 2101  ND1 HIS A  79     5164   3389   4040   -412    775    212       N  
ATOM   2102  CD2 HIS A  79      16.813  32.321  45.084  1.00 34.74           C  
ANISOU 2102  CD2 HIS A  79     5388   3610   4202   -374    777    172       C  
ATOM   2103  CE1 HIS A  79      18.897  31.963  45.636  1.00 32.96           C  
ANISOU 2103  CE1 HIS A  79     5183   3362   3978   -413    749    207       C  
ATOM   2104  NE2 HIS A  79      18.074  32.868  45.178  1.00 34.29           N  
ANISOU 2104  NE2 HIS A  79     5367   3541   4122   -390    750    184       N  
ATOM   2105  N   PRO A  80      14.831  30.979  49.021  1.00 41.10           N  
ANISOU 2105  N   PRO A  80     6197   4426   4990   -353    867    239       N  
ATOM   2106  CA  PRO A  80      13.896  31.829  49.778  1.00 40.54           C  
ANISOU 2106  CA  PRO A  80     6158   4368   4875   -326    884    234       C  
ATOM   2107  C   PRO A  80      14.193  33.317  49.651  1.00 41.35           C  
ANISOU 2107  C   PRO A  80     6315   4471   4926   -312    857    217       C  
ATOM   2108  O   PRO A  80      14.425  34.000  50.645  1.00 46.52           O  
ANISOU 2108  O   PRO A  80     7019   5125   5532   -306    853    228       O  
ATOM   2109  CB  PRO A  80      14.133  31.308  51.212  1.00 40.60           C  
ANISOU 2109  CB  PRO A  80     6184   4374   4866   -334    901    272       C  
ATOM   2110  CG  PRO A  80      15.620  30.984  51.250  1.00 39.62           C  
ANISOU 2110  CG  PRO A  80     6072   4235   4747   -361    869    295       C  
ATOM   2111  CD  PRO A  80      15.938  30.488  49.858  1.00 39.71           C  
ANISOU 2111  CD  PRO A  80     6039   4239   4811   -374    856    275       C  
ATOM   2112  N   HIS A  81      14.184  33.800  48.408  1.00 40.90           N  
ANISOU 2112  N   HIS A  81     6249   4412   4878   -307    838    189       N  
ATOM   2113  CA  HIS A  81      14.541  35.165  48.082  1.00 39.62           C  
ANISOU 2113  CA  HIS A  81     6134   4245   4674   -296    810    174       C  
ATOM   2114  C   HIS A  81      13.513  35.716  47.100  1.00 41.35           C  
ANISOU 2114  C   HIS A  81     6337   4473   4899   -270    813    142       C  
ATOM   2115  O   HIS A  81      12.549  35.042  46.732  1.00 43.95           O  
ANISOU 2115  O   HIS A  81     6619   4816   5264   -260    835    130       O  
ATOM   2116  CB  HIS A  81      15.981  35.240  47.561  1.00 39.65           C  
ANISOU 2116  CB  HIS A  81     6150   4234   4680   -323    776    182       C  
ATOM   2117  CG  HIS A  81      17.007  34.636  48.474  1.00 40.45           C  
ANISOU 2117  CG  HIS A  81     6261   4326   4781   -348    770    214       C  
ATOM   2118  ND1 HIS A  81      17.370  35.176  49.685  1.00 41.94           N  
ANISOU 2118  ND1 HIS A  81     6499   4512   4925   -347    764    230       N  
ATOM   2119  CD2 HIS A  81      17.732  33.513  48.352  1.00 41.56           C  
ANISOU 2119  CD2 HIS A  81     6368   4460   4961   -373    768    231       C  
ATOM   2120  CE1 HIS A  81      18.289  34.401  50.256  1.00 42.82           C  
ANISOU 2120  CE1 HIS A  81     6605   4618   5048   -371    756    259       C  
ATOM   2121  NE2 HIS A  81      18.520  33.383  49.465  1.00 41.15           N  
ANISOU 2121  NE2 HIS A  81     6343   4402   4889   -386    759    260       N  
ATOM   2122  N   GLY A  82      13.689  36.987  46.735  1.00 42.39           N  
ANISOU 2122  N   GLY A  82     6512   4599   4996   -256    790    128       N  
ATOM   2123  CA  GLY A  82      12.780  37.667  45.833  1.00 42.32           C  
ANISOU 2123  CA  GLY A  82     6497   4599   4986   -228    787    100       C  
ATOM   2124  C   GLY A  82      12.739  36.976  44.474  1.00 41.73           C  
ANISOU 2124  C   GLY A  82     6372   4531   4953   -237    781     86       C  
ATOM   2125  O   GLY A  82      13.758  36.549  43.936  1.00 40.50           O  
ANISOU 2125  O   GLY A  82     6208   4368   4813   -264    764     93       O  
ATOM   2126  N   ASP A  83      11.543  36.896  43.907  1.00 41.76           N  
ANISOU 2126  N   ASP A  83     6341   4551   4975   -212    793     63       N  
ATOM   2127  CA  ASP A  83      11.351  36.144  42.685  1.00 44.22           C  
ANISOU 2127  CA  ASP A  83     6601   4873   5327   -219    789     46       C  
ATOM   2128  C   ASP A  83      11.942  36.908  41.503  1.00 44.80           C  
ANISOU 2128  C   ASP A  83     6696   4943   5383   -219    757     35       C  
ATOM   2129  O   ASP A  83      12.058  36.385  40.405  1.00 46.84           O  
ANISOU 2129  O   ASP A  83     6920   5209   5668   -228    748     22       O  
ATOM   2130  CB  ASP A  83       9.876  35.860  42.468  1.00 47.42           C  
ANISOU 2130  CB  ASP A  83     6963   5298   5757   -193    810     23       C  
ATOM   2131  CG  ASP A  83       8.984  37.095  42.463  1.00 48.54           C  
ANISOU 2131  CG  ASP A  83     7131   5445   5866   -153    805      7       C  
ATOM   2132  OD1 ASP A  83       9.391  38.138  41.840  1.00 44.42           O  
ANISOU 2132  OD1 ASP A  83     6649   4916   5313   -144    777      3       O  
ATOM   2133  OD2 ASP A  83       7.877  36.979  43.075  1.00 53.73           O  
ANISOU 2133  OD2 ASP A  83     7770   6114   6532   -133    832      0       O  
ATOM   2134  N   SER A  84      12.262  38.176  41.725  1.00 46.14           N  
ANISOU 2134  N   SER A  84     6923   5100   5509   -207    740     40       N  
ATOM   2135  CA  SER A  84      12.868  39.006  40.708  1.00 44.56           C  
ANISOU 2135  CA  SER A  84     6750   4892   5288   -208    711     35       C  
ATOM   2136  C   SER A  84      14.314  38.562  40.441  1.00 41.84           C  
ANISOU 2136  C   SER A  84     6409   4537   4953   -248    698     50       C  
ATOM   2137  O   SER A  84      14.724  38.515  39.291  1.00 42.24           O  
ANISOU 2137  O   SER A  84     6448   4591   5010   -257    683     42       O  
ATOM   2138  CB  SER A  84      12.783  40.437  41.159  1.00 46.35           C  
ANISOU 2138  CB  SER A  84     7037   5105   5471   -186    700     37       C  
ATOM   2139  OG  SER A  84      12.658  41.361  40.089  1.00 47.60           O  
ANISOU 2139  OG  SER A  84     7214   5261   5611   -169    679     26       O  
ATOM   2140  N   SER A  85      15.097  38.293  41.504  1.00 39.76           N  
ANISOU 2140  N   SER A  85     6161   4260   4685   -270    702     72       N  
ATOM   2141  CA  SER A  85      16.456  37.788  41.364  1.00 38.62           C  
ANISOU 2141  CA  SER A  85     6014   4105   4554   -306    690     87       C  
ATOM   2142  C   SER A  85      16.418  36.456  40.616  1.00 40.06           C  
ANISOU 2142  C   SER A  85     6135   4300   4785   -321    700     79       C  
ATOM   2143  O   SER A  85      17.216  36.224  39.715  1.00 42.90           O  
ANISOU 2143  O   SER A  85     6482   4658   5157   -340    688     75       O  
ATOM   2144  CB  SER A  85      17.129  37.580  42.688  1.00 37.45           C  
ANISOU 2144  CB  SER A  85     5886   3944   4397   -323    694    112       C  
ATOM   2145  OG  SER A  85      17.007  38.698  43.548  1.00 37.42           O  
ANISOU 2145  OG  SER A  85     5936   3930   4349   -308    688    116       O  
ATOM   2146  N   ILE A  86      15.448  35.614  40.986  1.00 37.88           N  
ANISOU 2146  N   ILE A  86     5819   4036   4537   -311    724     74       N  
ATOM   2147  CA  ILE A  86      15.276  34.307  40.376  1.00 38.55           C  
ANISOU 2147  CA  ILE A  86     5844   4131   4673   -323    736     63       C  
ATOM   2148  C   ILE A  86      15.025  34.440  38.870  1.00 39.64           C  
ANISOU 2148  C   ILE A  86     5961   4282   4817   -316    724     35       C  
ATOM   2149  O   ILE A  86      15.876  34.102  38.049  1.00 38.38           O  
ANISOU 2149  O   ILE A  86     5789   4121   4670   -337    713     31       O  
ATOM   2150  CB  ILE A  86      14.136  33.536  41.060  1.00 38.30           C  
ANISOU 2150  CB  ILE A  86     5777   4108   4668   -311    766     61       C  
ATOM   2151  CG1 ILE A  86      14.337  33.372  42.560  1.00 38.68           C  
ANISOU 2151  CG1 ILE A  86     5846   4145   4706   -318    781     91       C  
ATOM   2152  CG2 ILE A  86      13.999  32.172  40.396  1.00 39.84           C  
ANISOU 2152  CG2 ILE A  86     5908   4309   4920   -327    777     48       C  
ATOM   2153  CD1 ILE A  86      13.497  32.274  43.179  1.00 38.61           C  
ANISOU 2153  CD1 ILE A  86     5794   4142   4735   -317    813     96       C  
ATOM   2154  N   TYR A  87      13.849  34.963  38.514  1.00 39.76           N  
ANISOU 2154  N   TYR A  87     5974   4313   4821   -285    725     15       N  
ATOM   2155  CA  TYR A  87      13.428  35.072  37.133  1.00 39.42           C  
ANISOU 2155  CA  TYR A  87     5909   4287   4781   -273    712    -12       C  
ATOM   2156  C   TYR A  87      14.516  35.718  36.273  1.00 40.49           C  
ANISOU 2156  C   TYR A  87     6077   4417   4891   -286    688     -8       C  
ATOM   2157  O   TYR A  87      14.682  35.357  35.123  1.00 41.30           O  
ANISOU 2157  O   TYR A  87     6155   4532   5006   -293    680    -26       O  
ATOM   2158  CB  TYR A  87      12.118  35.866  37.092  1.00 38.61           C  
ANISOU 2158  CB  TYR A  87     5814   4197   4659   -233    712    -27       C  
ATOM   2159  CG  TYR A  87      11.533  35.969  35.690  1.00 40.35           C  
ANISOU 2159  CG  TYR A  87     6011   4439   4881   -217    697    -55       C  
ATOM   2160  CD1 TYR A  87      11.307  34.834  34.900  1.00 39.79           C  
ANISOU 2160  CD1 TYR A  87     5882   4385   4852   -228    702    -78       C  
ATOM   2161  CD2 TYR A  87      11.290  37.207  35.121  1.00 39.53           C  
ANISOU 2161  CD2 TYR A  87     5945   4338   4737   -190    676    -59       C  
ATOM   2162  CE1 TYR A  87      10.808  34.934  33.611  1.00 39.03           C  
ANISOU 2162  CE1 TYR A  87     5765   4311   4753   -213    685   -105       C  
ATOM   2163  CE2 TYR A  87      10.811  37.320  33.823  1.00 40.01           C  
ANISOU 2163  CE2 TYR A  87     5987   4420   4795   -175    659    -83       C  
ATOM   2164  CZ  TYR A  87      10.561  36.183  33.075  1.00 39.47           C  
ANISOU 2164  CZ  TYR A  87     5861   4372   4765   -186    663   -106       C  
ATOM   2165  OH  TYR A  87      10.081  36.270  31.804  1.00 41.60           O  
ANISOU 2165  OH  TYR A  87     6112   4665   5029   -170    645   -131       O  
ATOM   2166  N   GLU A  88      15.235  36.697  36.815  1.00 41.25           N  
ANISOU 2166  N   GLU A  88     6228   4493   4950   -290    677     13       N  
ATOM   2167  CA  GLU A  88      16.181  37.466  36.023  1.00 42.20           C  
ANISOU 2167  CA  GLU A  88     6383   4608   5045   -301    656     17       C  
ATOM   2168  C   GLU A  88      17.431  36.653  35.694  1.00 39.43           C  
ANISOU 2168  C   GLU A  88     6012   4252   4718   -338    655     23       C  
ATOM   2169  O   GLU A  88      17.943  36.714  34.573  1.00 35.60           O  
ANISOU 2169  O   GLU A  88     5523   3773   4229   -348    645     15       O  
ATOM   2170  CB  GLU A  88      16.573  38.753  36.736  1.00 48.23           C  
ANISOU 2170  CB  GLU A  88     7209   5349   5766   -295    645     36       C  
ATOM   2171  CG  GLU A  88      15.898  39.959  36.097  1.00 56.20           C  
ANISOU 2171  CG  GLU A  88     8250   6361   6741   -264    631     27       C  
ATOM   2172  CD  GLU A  88      15.442  40.988  37.102  1.00 68.46           C  
ANISOU 2172  CD  GLU A  88     9849   7898   8264   -240    631     35       C  
ATOM   2173  OE1 GLU A  88      14.212  41.116  37.272  1.00 84.10           O  
ANISOU 2173  OE1 GLU A  88    11819   9891  10246   -208    639     22       O  
ATOM   2174  OE2 GLU A  88      16.300  41.634  37.740  1.00 80.50           O  
ANISOU 2174  OE2 GLU A  88    11418   9401   9769   -255    623     52       O  
ATOM   2175  N   ALA A  89      17.915  35.886  36.676  1.00 35.53           N  
ANISOU 2175  N   ALA A  89     5505   3746   4248   -358    667     39       N  
ATOM   2176  CA  ALA A  89      18.999  34.963  36.420  1.00 35.31           C  
ANISOU 2176  CA  ALA A  89     5450   3714   4253   -391    668     44       C  
ATOM   2177  C   ALA A  89      18.586  33.925  35.375  1.00 34.78           C  
ANISOU 2177  C   ALA A  89     5326   3665   4223   -393    676     17       C  
ATOM   2178  O   ALA A  89      19.290  33.679  34.400  1.00 34.39           O  
ANISOU 2178  O   ALA A  89     5264   3621   4182   -409    671      7       O  
ATOM   2179  CB  ALA A  89      19.420  34.347  37.715  1.00 35.92           C  
ANISOU 2179  CB  ALA A  89     5524   3776   4348   -406    677     67       C  
ATOM   2180  N   MET A  90      17.414  33.333  35.562  1.00 35.25           N  
ANISOU 2180  N   MET A  90     5352   3736   4304   -375    691      3       N  
ATOM   2181  CA  MET A  90      16.873  32.413  34.576  1.00 37.15           C  
ANISOU 2181  CA  MET A  90     5540   3996   4581   -374    698    -27       C  
ATOM   2182  C   MET A  90      16.816  33.047  33.180  1.00 37.27           C  
ANISOU 2182  C   MET A  90     5564   4029   4569   -364    680    -49       C  
ATOM   2183  O   MET A  90      16.959  32.341  32.182  1.00 43.83           O  
ANISOU 2183  O   MET A  90     6358   4873   5423   -374    680    -72       O  
ATOM   2184  CB  MET A  90      15.453  31.969  34.955  1.00 37.26           C  
ANISOU 2184  CB  MET A  90     5521   4019   4616   -353    714    -40       C  
ATOM   2185  CG  MET A  90      15.022  30.716  34.208  1.00 37.40           C  
ANISOU 2185  CG  MET A  90     5475   4050   4684   -360    724    -69       C  
ATOM   2186  SD  MET A  90      13.286  30.221  34.344  1.00 38.72           S  
ANISOU 2186  SD  MET A  90     5597   4234   4880   -336    740    -93       S  
ATOM   2187  CE  MET A  90      12.561  31.371  33.163  1.00 37.75           C  
ANISOU 2187  CE  MET A  90     5493   4139   4713   -303    715   -119       C  
ATOM   2188  N   VAL A  91      16.435  34.318  33.103  1.00 35.40           N  
ANISOU 2188  N   VAL A  91     5370   3794   4285   -341    667    -44       N  
ATOM   2189  CA  VAL A  91      16.321  35.036  31.837  1.00 35.85           C  
ANISOU 2189  CA  VAL A  91     5442   3867   4311   -328    650    -59       C  
ATOM   2190  C   VAL A  91      17.699  35.217  31.199  1.00 34.38           C  
ANISOU 2190  C   VAL A  91     5275   3675   4113   -356    642    -50       C  
ATOM   2191  O   VAL A  91      17.834  35.077  29.993  1.00 35.23           O  
ANISOU 2191  O   VAL A  91     5369   3800   4216   -358    636    -69       O  
ATOM   2192  CB  VAL A  91      15.664  36.423  32.006  1.00 34.69           C  
ANISOU 2192  CB  VAL A  91     5343   3719   4119   -296    637    -50       C  
ATOM   2193  CG1 VAL A  91      15.902  37.340  30.800  1.00 35.14           C  
ANISOU 2193  CG1 VAL A  91     5430   3784   4136   -288    617    -54       C  
ATOM   2194  CG2 VAL A  91      14.182  36.276  32.269  1.00 34.70           C  
ANISOU 2194  CG2 VAL A  91     5318   3734   4131   -265    644    -67       C  
ATOM   2195  N   ARG A  92      18.711  35.573  31.995  1.00 32.26           N  
ANISOU 2195  N   ARG A  92     5039   3383   3837   -375    641    -22       N  
ATOM   2196  CA  ARG A  92      20.057  35.632  31.470  1.00 31.69           C  
ANISOU 2196  CA  ARG A  92     4978   3304   3761   -404    636    -14       C  
ATOM   2197  C   ARG A  92      20.431  34.305  30.812  1.00 31.91           C  
ANISOU 2197  C   ARG A  92     4950   3343   3831   -424    647    -35       C  
ATOM   2198  O   ARG A  92      20.938  34.299  29.696  1.00 32.21           O  
ANISOU 2198  O   ARG A  92     4983   3393   3862   -434    644    -47       O  
ATOM   2199  CB  ARG A  92      21.030  36.121  32.544  1.00 33.48           C  
ANISOU 2199  CB  ARG A  92     5240   3502   3978   -423    633     16       C  
ATOM   2200  CG  ARG A  92      21.008  37.643  32.692  1.00 34.98           C  
ANISOU 2200  CG  ARG A  92     5492   3680   4120   -409    618     31       C  
ATOM   2201  CD  ARG A  92      21.661  38.103  33.970  1.00 39.14           C  
ANISOU 2201  CD  ARG A  92     6053   4181   4639   -421    615     57       C  
ATOM   2202  NE  ARG A  92      20.919  39.164  34.685  1.00 44.98           N  
ANISOU 2202  NE  ARG A  92     6837   4910   5345   -395    608     64       N  
ATOM   2203  CZ  ARG A  92      20.431  39.099  35.950  1.00 48.41           C  
ANISOU 2203  CZ  ARG A  92     7277   5336   5780   -384    615     72       C  
ATOM   2204  NH1 ARG A  92      19.740  40.138  36.436  1.00 49.26           N  
ANISOU 2204  NH1 ARG A  92     7425   5435   5856   -358    610     74       N  
ATOM   2205  NH2 ARG A  92      20.603  38.002  36.700  1.00 45.87           N  
ANISOU 2205  NH2 ARG A  92     6922   5014   5491   -398    627     77       N  
ATOM   2206  N   MET A  93      20.200  33.181  31.501  1.00 32.85           N  
ANISOU 2206  N   MET A  93     5029   3458   3996   -431    661    -38       N  
ATOM   2207  CA  MET A  93      20.622  31.875  31.029  1.00 33.03           C  
ANISOU 2207  CA  MET A  93     4999   3484   4066   -451    672    -56       C  
ATOM   2208  C   MET A  93      19.928  31.519  29.713  1.00 33.03           C  
ANISOU 2208  C   MET A  93     4968   3513   4070   -439    672    -94       C  
ATOM   2209  O   MET A  93      20.373  30.601  29.024  1.00 34.76           O  
ANISOU 2209  O   MET A  93     5149   3739   4320   -456    679   -115       O  
ATOM   2210  CB  MET A  93      20.314  30.797  32.079  1.00 35.20           C  
ANISOU 2210  CB  MET A  93     5240   3747   4389   -456    688    -50       C  
ATOM   2211  CG  MET A  93      21.163  30.867  33.340  1.00 35.85           C  
ANISOU 2211  CG  MET A  93     5344   3802   4474   -471    688    -14       C  
ATOM   2212  SD  MET A  93      20.987  29.428  34.427  1.00 38.45           S  
ANISOU 2212  SD  MET A  93     5629   4115   4863   -481    707     -3       S  
ATOM   2213  CE  MET A  93      19.294  29.627  34.989  1.00 40.85           C  
ANISOU 2213  CE  MET A  93     5933   4429   5157   -449    717     -8       C  
ATOM   2214  N   ALA A  94      18.877  32.262  29.335  1.00 33.31           N  
ANISOU 2214  N   ALA A  94     5019   3565   4071   -410    662   -104       N  
ATOM   2215  CA  ALA A  94      18.101  31.973  28.130  1.00 33.06           C  
ANISOU 2215  CA  ALA A  94     4958   3564   4039   -396    657   -140       C  
ATOM   2216  C   ALA A  94      18.453  32.914  26.969  1.00 32.20           C  
ANISOU 2216  C   ALA A  94     4884   3471   3879   -391    642   -143       C  
ATOM   2217  O   ALA A  94      17.907  32.780  25.881  1.00 31.12           O  
ANISOU 2217  O   ALA A  94     4729   3362   3732   -378    634   -172       O  
ATOM   2218  CB  ALA A  94      16.616  32.024  28.461  1.00 31.62           C  
ANISOU 2218  CB  ALA A  94     4763   3392   3861   -365    656   -151       C  
ATOM   2219  N   GLN A  95      19.347  33.882  27.191  1.00 33.32           N  
ANISOU 2219  N   GLN A  95     5076   3597   3988   -400    636   -113       N  
ATOM   2220  CA  GLN A  95      19.660  34.903  26.200  1.00 33.75           C  
ANISOU 2220  CA  GLN A  95     5169   3662   3992   -395    623   -108       C  
ATOM   2221  C   GLN A  95      20.969  34.546  25.491  1.00 34.08           C  
ANISOU 2221  C   GLN A  95     5204   3706   4039   -427    631   -111       C  
ATOM   2222  O   GLN A  95      22.008  34.446  26.141  1.00 32.39           O  
ANISOU 2222  O   GLN A  95     4996   3469   3841   -453    638    -91       O  
ATOM   2223  CB  GLN A  95      19.823  36.271  26.870  1.00 33.98           C  
ANISOU 2223  CB  GLN A  95     5259   3669   3982   -386    613    -74       C  
ATOM   2224  CG  GLN A  95      18.528  36.886  27.390  1.00 34.09           C  
ANISOU 2224  CG  GLN A  95     5289   3683   3981   -350    604    -72       C  
ATOM   2225  CD  GLN A  95      18.746  38.113  28.252  1.00 35.40           C  
ANISOU 2225  CD  GLN A  95     5512   3821   4117   -344    597    -40       C  
ATOM   2226  OE1 GLN A  95      19.842  38.321  28.796  1.00 36.94           O  
ANISOU 2226  OE1 GLN A  95     5730   3994   4314   -370    601    -19       O  
ATOM   2227  NE2 GLN A  95      17.711  38.938  28.386  1.00 34.73           N  
ANISOU 2227  NE2 GLN A  95     5450   3737   4007   -309    587    -39       N  
ATOM   2228  N   ASP A  96      20.935  34.454  24.153  1.00 34.02           N  
ANISOU 2228  N   ASP A  96     5187   3727   4012   -425    628   -134       N  
ATOM   2229  CA  ASP A  96      22.102  34.023  23.398  1.00 35.43           C  
ANISOU 2229  CA  ASP A  96     5354   3912   4197   -454    639   -142       C  
ATOM   2230  C   ASP A  96      23.150  35.139  23.351  1.00 34.59           C  
ANISOU 2230  C   ASP A  96     5299   3790   4053   -469    637   -109       C  
ATOM   2231  O   ASP A  96      24.284  34.892  22.941  1.00 31.99           O  
ANISOU 2231  O   ASP A  96     4963   3460   3731   -497    649   -108       O  
ATOM   2232  CB  ASP A  96      21.706  33.508  22.018  1.00 36.14           C  
ANISOU 2232  CB  ASP A  96     5415   4039   4277   -446    638   -181       C  
ATOM   2233  CG  ASP A  96      21.010  34.529  21.125  1.00 38.33           C  
ANISOU 2233  CG  ASP A  96     5728   4341   4495   -419    620   -180       C  
ATOM   2234  OD1 ASP A  96      21.041  35.734  21.457  1.00 38.02           O  
ANISOU 2234  OD1 ASP A  96     5740   4286   4419   -409    610   -147       O  
ATOM   2235  OD2 ASP A  96      20.368  34.108  20.140  1.00 41.79           O  
ANISOU 2235  OD2 ASP A  96     6142   4813   4924   -405    614   -214       O  
ATOM   2236  N   PHE A  97      22.768  36.367  23.747  1.00 35.51           N  
ANISOU 2236  N   PHE A  97     5466   3894   4132   -451    624    -82       N  
ATOM   2237  CA  PHE A  97      23.733  37.462  23.799  1.00 36.80           C  
ANISOU 2237  CA  PHE A  97     5680   4038   4265   -467    622    -50       C  
ATOM   2238  C   PHE A  97      24.354  37.579  25.188  1.00 37.04           C  
ANISOU 2238  C   PHE A  97     5722   4032   4320   -484    623    -25       C  
ATOM   2239  O   PHE A  97      25.261  38.385  25.359  1.00 39.72           O  
ANISOU 2239  O   PHE A  97     6098   4351   4642   -502    622      0       O  
ATOM   2240  CB  PHE A  97      23.126  38.800  23.379  1.00 37.92           C  
ANISOU 2240  CB  PHE A  97     5874   4181   4352   -440    606    -34       C  
ATOM   2241  CG  PHE A  97      21.800  39.110  24.052  1.00 35.66           C  
ANISOU 2241  CG  PHE A  97     5595   3892   4063   -404    592    -35       C  
ATOM   2242  CD1 PHE A  97      21.779  39.676  25.313  1.00 36.72           C  
ANISOU 2242  CD1 PHE A  97     5757   3994   4202   -401    589    -12       C  
ATOM   2243  CD2 PHE A  97      20.590  38.822  23.431  1.00 35.86           C  
ANISOU 2243  CD2 PHE A  97     5597   3946   4081   -373    584    -60       C  
ATOM   2244  CE1 PHE A  97      20.566  39.951  25.949  1.00 37.02           C  
ANISOU 2244  CE1 PHE A  97     5799   4029   4237   -368    580    -14       C  
ATOM   2245  CE2 PHE A  97      19.375  39.066  24.067  1.00 37.20           C  
ANISOU 2245  CE2 PHE A  97     5768   4113   4252   -340    574    -63       C  
ATOM   2246  CZ  PHE A  97      19.363  39.649  25.330  1.00 37.74           C  
ANISOU 2246  CZ  PHE A  97     5865   4150   4325   -337    573    -39       C  
ATOM   2247  N   SER A  98      23.889  36.774  26.158  1.00 35.75           N  
ANISOU 2247  N   SER A  98     5527   3861   4194   -479    627    -32       N  
ATOM   2248  CA  SER A  98      24.466  36.715  27.504  1.00 35.15           C  
ANISOU 2248  CA  SER A  98     5458   3755   4143   -495    628    -10       C  
ATOM   2249  C   SER A  98      25.244  35.410  27.733  1.00 34.93           C  
ANISOU 2249  C   SER A  98     5380   3724   4167   -521    641    -19       C  
ATOM   2250  O   SER A  98      26.356  35.387  28.264  1.00 35.16           O  
ANISOU 2250  O   SER A  98     5414   3734   4212   -547    643     -1       O  
ATOM   2251  CB  SER A  98      23.383  36.863  28.572  1.00 36.58           C  
ANISOU 2251  CB  SER A  98     5647   3927   4325   -469    622     -4       C  
ATOM   2252  OG  SER A  98      22.771  38.151  28.559  1.00 36.39           O  
ANISOU 2252  OG  SER A  98     5671   3898   4255   -444    609      7       O  
ATOM   2253  N   TYR A  99      24.646  34.291  27.343  1.00 33.66           N  
ANISOU 2253  N   TYR A  99     5170   3581   4036   -514    650    -47       N  
ATOM   2254  CA  TYR A  99      25.249  32.994  27.572  1.00 33.43           C  
ANISOU 2254  CA  TYR A  99     5092   3547   4062   -536    663    -57       C  
ATOM   2255  C   TYR A  99      25.870  32.438  26.299  1.00 32.63           C  
ANISOU 2255  C   TYR A  99     4963   3466   3970   -551    673    -83       C  
ATOM   2256  O   TYR A  99      25.187  32.201  25.294  1.00 33.71           O  
ANISOU 2256  O   TYR A  99     5083   3629   4096   -537    675   -112       O  
ATOM   2257  CB  TYR A  99      24.159  32.061  28.083  1.00 34.58           C  
ANISOU 2257  CB  TYR A  99     5201   3696   4243   -519    668    -73       C  
ATOM   2258  CG  TYR A  99      24.214  32.039  29.600  1.00 35.05           C  
ANISOU 2258  CG  TYR A  99     5271   3728   4318   -521    667    -44       C  
ATOM   2259  CD1 TYR A  99      23.845  33.155  30.334  1.00 36.49           C  
ANISOU 2259  CD1 TYR A  99     5502   3901   4463   -506    656    -21       C  
ATOM   2260  CD2 TYR A  99      24.698  30.937  30.288  1.00 35.34           C  
ANISOU 2260  CD2 TYR A  99     5272   3750   4406   -537    677    -39       C  
ATOM   2261  CE1 TYR A  99      23.904  33.163  31.709  1.00 35.39           C  
ANISOU 2261  CE1 TYR A  99     5375   3740   4332   -507    655      4       C  
ATOM   2262  CE2 TYR A  99      24.770  30.927  31.668  1.00 34.29           C  
ANISOU 2262  CE2 TYR A  99     5151   3595   4283   -539    675    -11       C  
ATOM   2263  CZ  TYR A  99      24.353  32.038  32.367  1.00 35.72           C  
ANISOU 2263  CZ  TYR A  99     5381   3770   4422   -524    664      9       C  
ATOM   2264  OH  TYR A  99      24.397  32.081  33.719  1.00 42.64           O  
ANISOU 2264  OH  TYR A  99     6272   4627   5300   -524    662     35       O  
ATOM   2265  N   ARG A 100      27.166  32.159  26.394  1.00 30.71           N  
ANISOU 2265  N   ARG A 100     4710   3210   3749   -580    681    -74       N  
ATOM   2266  CA  ARG A 100      27.918  31.630  25.271  1.00 30.24           C  
ANISOU 2266  CA  ARG A 100     4623   3167   3701   -597    694    -97       C  
ATOM   2267  C   ARG A 100      27.381  30.247  24.913  1.00 31.32           C  
ANISOU 2267  C   ARG A 100     4702   3315   3882   -592    704   -134       C  
ATOM   2268  O   ARG A 100      27.530  29.794  23.786  1.00 32.01           O  
ANISOU 2268  O   ARG A 100     4766   3425   3971   -597    714   -165       O  
ATOM   2269  CB  ARG A 100      29.409  31.684  25.631  1.00 29.51           C  
ANISOU 2269  CB  ARG A 100     4532   3054   3626   -628    699    -77       C  
ATOM   2270  CG  ARG A 100      30.314  31.145  24.540  1.00 30.14           C  
ANISOU 2270  CG  ARG A 100     4581   3148   3720   -648    716   -100       C  
ATOM   2271  CD  ARG A 100      30.051  31.778  23.193  1.00 31.16           C  
ANISOU 2271  CD  ARG A 100     4733   3309   3799   -641    719   -116       C  
ATOM   2272  NE  ARG A 100      30.991  31.258  22.196  1.00 32.02           N  
ANISOU 2272  NE  ARG A 100     4814   3433   3921   -662    738   -138       N  
ATOM   2273  CZ  ARG A 100      30.659  30.335  21.307  1.00 33.45           C  
ANISOU 2273  CZ  ARG A 100     4956   3638   4116   -657    750   -178       C  
ATOM   2274  NH1 ARG A 100      29.470  29.766  21.324  1.00 34.99           N  
ANISOU 2274  NH1 ARG A 100     5131   3842   4321   -634    743   -201       N  
ATOM   2275  NH2 ARG A 100      31.532  29.940  20.416  1.00 34.70           N  
ANISOU 2275  NH2 ARG A 100     5092   3811   4282   -675    769   -199       N  
ATOM   2276  N   TYR A 101      26.790  29.577  25.909  1.00 32.76           N  
ANISOU 2276  N   TYR A 101     4864   3482   4102   -584    704   -130       N  
ATOM   2277  CA  TYR A 101      26.136  28.286  25.773  1.00 33.23           C  
ANISOU 2277  CA  TYR A 101     4870   3547   4210   -579    713   -162       C  
ATOM   2278  C   TYR A 101      24.910  28.325  26.669  1.00 34.29           C  
ANISOU 2278  C   TYR A 101     5008   3673   4345   -557    707   -152       C  
ATOM   2279  O   TYR A 101      24.978  27.985  27.849  1.00 37.31           O  
ANISOU 2279  O   TYR A 101     5387   4033   4758   -560    709   -129       O  
ATOM   2280  CB  TYR A 101      27.125  27.161  26.121  1.00 34.84           C  
ANISOU 2280  CB  TYR A 101     5033   3730   4475   -602    726   -163       C  
ATOM   2281  CG  TYR A 101      28.337  27.134  25.188  1.00 35.08           C  
ANISOU 2281  CG  TYR A 101     5056   3769   4503   -623    735   -176       C  
ATOM   2282  CD1 TYR A 101      28.190  26.656  23.889  1.00 35.61           C  
ANISOU 2282  CD1 TYR A 101     5096   3863   4570   -622    745   -218       C  
ATOM   2283  CD2 TYR A 101      29.594  27.614  25.557  1.00 34.87           C  
ANISOU 2283  CD2 TYR A 101     5048   3727   4474   -643    734   -148       C  
ATOM   2284  CE1 TYR A 101      29.252  26.633  23.004  1.00 35.05           C  
ANISOU 2284  CE1 TYR A 101     5018   3803   4495   -640    757   -231       C  
ATOM   2285  CE2 TYR A 101      30.668  27.591  24.673  1.00 36.24           C  
ANISOU 2285  CE2 TYR A 101     5212   3910   4647   -663    745   -160       C  
ATOM   2286  CZ  TYR A 101      30.483  27.118  23.387  1.00 35.47           C  
ANISOU 2286  CZ  TYR A 101     5089   3840   4546   -661    758   -202       C  
ATOM   2287  OH  TYR A 101      31.509  27.105  22.489  1.00 39.26           O  
ANISOU 2287  OH  TYR A 101     5561   4333   5024   -679    772   -216       O  
ATOM   2288  N   PRO A 102      23.766  28.828  26.164  1.00 35.44           N  
ANISOU 2288  N   PRO A 102     5167   3842   4457   -532    699   -167       N  
ATOM   2289  CA  PRO A 102      22.577  29.027  26.994  1.00 35.67           C  
ANISOU 2289  CA  PRO A 102     5203   3867   4484   -509    693   -157       C  
ATOM   2290  C   PRO A 102      22.059  27.724  27.577  1.00 37.06           C  
ANISOU 2290  C   PRO A 102     5328   4031   4721   -511    706   -170       C  
ATOM   2291  O   PRO A 102      22.020  26.702  26.891  1.00 36.78           O  
ANISOU 2291  O   PRO A 102     5247   4005   4724   -518    715   -203       O  
ATOM   2292  CB  PRO A 102      21.548  29.650  26.041  1.00 36.02           C  
ANISOU 2292  CB  PRO A 102     5259   3942   4486   -484    682   -180       C  
ATOM   2293  CG  PRO A 102      22.374  30.264  24.940  1.00 35.17           C  
ANISOU 2293  CG  PRO A 102     5175   3849   4339   -493    678   -183       C  
ATOM   2294  CD  PRO A 102      23.590  29.354  24.803  1.00 35.51           C  
ANISOU 2294  CD  PRO A 102     5187   3881   4422   -524    693   -190       C  
ATOM   2295  N   LEU A 103      21.619  27.820  28.835  1.00 36.75           N  
ANISOU 2295  N   LEU A 103     5300   3974   4690   -504    708   -143       N  
ATOM   2296  CA  LEU A 103      21.230  26.675  29.628  1.00 34.32           C  
ANISOU 2296  CA  LEU A 103     4952   3650   4439   -507    722   -142       C  
ATOM   2297  C   LEU A 103      19.723  26.594  29.752  1.00 33.45           C  
ANISOU 2297  C   LEU A 103     4826   3551   4331   -484    724   -157       C  
ATOM   2298  O   LEU A 103      19.222  25.642  30.332  1.00 32.28           O  
ANISOU 2298  O   LEU A 103     4642   3391   4231   -486    738   -160       O  
ATOM   2299  CB  LEU A 103      21.840  26.887  31.009  1.00 33.15           C  
ANISOU 2299  CB  LEU A 103     4830   3474   4292   -516    722    -98       C  
ATOM   2300  CG  LEU A 103      23.359  27.016  31.053  1.00 33.95           C  
ANISOU 2300  CG  LEU A 103     4946   3561   4393   -540    717    -79       C  
ATOM   2301  CD1 LEU A 103      23.672  27.337  32.498  1.00 33.76           C  
ANISOU 2301  CD1 LEU A 103     4951   3513   4362   -542    714    -37       C  
ATOM   2302  CD2 LEU A 103      24.176  25.790  30.556  1.00 34.06           C  
ANISOU 2302  CD2 LEU A 103     4911   3567   4462   -561    728    -97       C  
ATOM   2303  N   VAL A 104      19.035  27.661  29.338  1.00 32.84           N  
ANISOU 2303  N   VAL A 104     4780   3495   4203   -461    711   -162       N  
ATOM   2304  CA  VAL A 104      17.588  27.723  29.456  1.00 31.38           C  
ANISOU 2304  CA  VAL A 104     4583   3324   4018   -436    711   -176       C  
ATOM   2305  C   VAL A 104      17.010  28.007  28.079  1.00 31.66           C  
ANISOU 2305  C   VAL A 104     4609   3391   4028   -421    698   -213       C  
ATOM   2306  O   VAL A 104      17.580  28.761  27.311  1.00 30.80           O  
ANISOU 2306  O   VAL A 104     4532   3295   3877   -421    685   -213       O  
ATOM   2307  CB  VAL A 104      17.174  28.809  30.460  1.00 31.27           C  
ANISOU 2307  CB  VAL A 104     4615   3301   3965   -418    707   -144       C  
ATOM   2308  CG1 VAL A 104      15.668  29.020  30.467  1.00 30.46           C  
ANISOU 2308  CG1 VAL A 104     4501   3216   3858   -389    706   -160       C  
ATOM   2309  CG2 VAL A 104      17.691  28.492  31.860  1.00 30.83           C  
ANISOU 2309  CG2 VAL A 104     4567   3216   3930   -432    719   -108       C  
ATOM   2310  N   ASP A 105      15.874  27.375  27.788  1.00 33.60           N  
ANISOU 2310  N   ASP A 105     4811   3651   4302   -408    701   -245       N  
ATOM   2311  CA  ASP A 105      15.174  27.524  26.537  1.00 34.32           C  
ANISOU 2311  CA  ASP A 105     4889   3777   4374   -392    686   -284       C  
ATOM   2312  C   ASP A 105      13.875  28.278  26.806  1.00 36.47           C  
ANISOU 2312  C   ASP A 105     5173   4063   4623   -359    677   -283       C  
ATOM   2313  O   ASP A 105      12.947  27.763  27.445  1.00 37.73           O  
ANISOU 2313  O   ASP A 105     5300   4217   4818   -352    688   -289       O  
ATOM   2314  CB  ASP A 105      14.952  26.158  25.927  1.00 38.25           C  
ANISOU 2314  CB  ASP A 105     5324   4281   4927   -405    695   -326       C  
ATOM   2315  CG  ASP A 105      14.183  26.180  24.616  1.00 39.69           C  
ANISOU 2315  CG  ASP A 105     5486   4502   5093   -388    678   -372       C  
ATOM   2316  OD1 ASP A 105      14.021  27.286  24.082  1.00 37.91           O  
ANISOU 2316  OD1 ASP A 105     5299   4298   4808   -368    659   -367       O  
ATOM   2317  OD2 ASP A 105      13.690  25.092  24.199  1.00 43.09           O  
ANISOU 2317  OD2 ASP A 105     5861   4940   5571   -395    684   -412       O  
ATOM   2318  N   GLY A 106      13.827  29.523  26.342  1.00 34.60           N  
ANISOU 2318  N   GLY A 106     4981   3840   4325   -339    657   -273       N  
ATOM   2319  CA  GLY A 106      12.698  30.378  26.607  1.00 35.64           C  
ANISOU 2319  CA  GLY A 106     5130   3981   4430   -305    646   -269       C  
ATOM   2320  C   GLY A 106      11.795  30.551  25.397  1.00 37.61           C  
ANISOU 2320  C   GLY A 106     5362   4268   4661   -281    625   -305       C  
ATOM   2321  O   GLY A 106      12.259  30.819  24.304  1.00 39.06           O  
ANISOU 2321  O   GLY A 106     5558   4469   4812   -282    611   -317       O  
ATOM   2322  N   GLN A 107      10.495  30.410  25.625  1.00 43.43           N  
ANISOU 2322  N   GLN A 107     6068   5016   5418   -258    624   -323       N  
ATOM   2323  CA  GLN A 107       9.482  30.850  24.690  1.00 47.81           C  
ANISOU 2323  CA  GLN A 107     6614   5605   5948   -227    599   -351       C  
ATOM   2324  C   GLN A 107       8.858  32.141  25.215  1.00 46.12           C  
ANISOU 2324  C   GLN A 107     6441   5388   5695   -193    589   -325       C  
ATOM   2325  O   GLN A 107       8.551  32.265  26.416  1.00 43.88           O  
ANISOU 2325  O   GLN A 107     6162   5082   5427   -189    606   -304       O  
ATOM   2326  CB  GLN A 107       8.417  29.775  24.516  1.00 52.79           C  
ANISOU 2326  CB  GLN A 107     7174   6252   6632   -224    604   -393       C  
ATOM   2327  CG  GLN A 107       7.628  29.931  23.222  1.00 60.53           C  
ANISOU 2327  CG  GLN A 107     8135   7274   7591   -200    574   -432       C  
ATOM   2328  CD  GLN A 107       6.518  28.913  23.121  1.00 67.34           C  
ANISOU 2328  CD  GLN A 107     8925   8150   8509   -198    577   -476       C  
ATOM   2329  OE1 GLN A 107       5.638  28.844  23.990  1.00 76.53           O  
ANISOU 2329  OE1 GLN A 107    10068   9307   9705   -187    589   -471       O  
ATOM   2330  NE2 GLN A 107       6.576  28.101  22.073  1.00 69.75           N  
ANISOU 2330  NE2 GLN A 107     9193   8478   8830   -211    567   -519       N  
ATOM   2331  N   GLY A 108       8.694  33.082  24.278  1.00 44.64           N  
ANISOU 2331  N   GLY A 108     6285   5222   5456   -168    561   -327       N  
ATOM   2332  CA  GLY A 108       8.213  34.427  24.551  1.00 43.66           C  
ANISOU 2332  CA  GLY A 108     6206   5094   5288   -133    547   -303       C  
ATOM   2333  C   GLY A 108       9.344  35.450  24.519  1.00 42.22           C  
ANISOU 2333  C   GLY A 108     6093   4893   5056   -141    542   -266       C  
ATOM   2334  O   GLY A 108      10.460  35.148  24.134  1.00 45.50           O  
ANISOU 2334  O   GLY A 108     6519   5303   5467   -171    547   -261       O  
ATOM   2335  N   ASN A 109       9.021  36.665  24.949  1.00 44.70           N  
ANISOU 2335  N   ASN A 109     6453   5194   5337   -113    533   -241       N  
ATOM   2336  CA  ASN A 109       9.925  37.803  24.994  1.00 43.41           C  
ANISOU 2336  CA  ASN A 109     6358   5009   5127   -116    526   -204       C  
ATOM   2337  C   ASN A 109      10.897  37.696  26.168  1.00 41.54           C  
ANISOU 2337  C   ASN A 109     6142   4736   4906   -147    550   -176       C  
ATOM   2338  O   ASN A 109      10.560  38.068  27.296  1.00 40.50           O  
ANISOU 2338  O   ASN A 109     6024   4583   4780   -136    560   -161       O  
ATOM   2339  CB  ASN A 109       9.109  39.080  25.186  1.00 44.12           C  
ANISOU 2339  CB  ASN A 109     6485   5094   5184    -73    510   -190       C  
ATOM   2340  CG  ASN A 109       9.941  40.340  25.183  1.00 42.75           C  
ANISOU 2340  CG  ASN A 109     6383   4895   4964    -73    501   -154       C  
ATOM   2341  OD1 ASN A 109      11.142  40.295  24.952  1.00 39.81           O  
ANISOU 2341  OD1 ASN A 109     6033   4513   4581   -105    507   -139       O  
ATOM   2342  ND2 ASN A 109       9.318  41.479  25.435  1.00 47.64           N  
ANISOU 2342  ND2 ASN A 109     7039   5504   5559    -37    488   -140       N  
ATOM   2343  N   PHE A 110      12.119  37.238  25.879  1.00 41.58           N  
ANISOU 2343  N   PHE A 110     6150   4734   4913   -184    558   -170       N  
ATOM   2344  CA  PHE A 110      13.185  37.193  26.871  1.00 38.83           C  
ANISOU 2344  CA  PHE A 110     5825   4354   4576   -214    575   -143       C  
ATOM   2345  C   PHE A 110      14.176  38.345  26.726  1.00 40.07           C  
ANISOU 2345  C   PHE A 110     6045   4492   4689   -222    566   -112       C  
ATOM   2346  O   PHE A 110      15.239  38.292  27.340  1.00 39.73           O  
ANISOU 2346  O   PHE A 110     6019   4424   4651   -251    577    -92       O  
ATOM   2347  CB  PHE A 110      13.870  35.832  26.777  1.00 37.91           C  
ANISOU 2347  CB  PHE A 110     5662   4239   4502   -250    592   -157       C  
ATOM   2348  CG  PHE A 110      13.223  34.782  27.668  1.00 36.87           C  
ANISOU 2348  CG  PHE A 110     5481   4104   4423   -253    611   -170       C  
ATOM   2349  CD1 PHE A 110      12.068  34.131  27.259  1.00 36.62           C  
ANISOU 2349  CD1 PHE A 110     5399   4097   4417   -236    609   -203       C  
ATOM   2350  CD2 PHE A 110      13.763  34.461  28.905  1.00 37.30           C  
ANISOU 2350  CD2 PHE A 110     5541   4131   4501   -273    629   -146       C  
ATOM   2351  CE1 PHE A 110      11.462  33.184  28.070  1.00 37.64           C  
ANISOU 2351  CE1 PHE A 110     5483   4220   4596   -240    629   -212       C  
ATOM   2352  CE2 PHE A 110      13.158  33.504  29.719  1.00 37.76           C  
ANISOU 2352  CE2 PHE A 110     5556   4185   4606   -276    648   -154       C  
ATOM   2353  CZ  PHE A 110      12.019  32.852  29.292  1.00 36.86           C  
ANISOU 2353  CZ  PHE A 110     5391   4093   4520   -261    650   -186       C  
ATOM   2354  N   GLY A 111      13.847  39.380  25.937  1.00 42.95           N  
ANISOU 2354  N   GLY A 111     6444   4865   5009   -196    546   -107       N  
ATOM   2355  CA  GLY A 111      14.657  40.596  25.919  1.00 46.81           C  
ANISOU 2355  CA  GLY A 111     6998   5331   5458   -200    538    -75       C  
ATOM   2356  C   GLY A 111      15.681  40.620  24.786  1.00 53.52           C  
ANISOU 2356  C   GLY A 111     7859   6190   6284   -224    535    -71       C  
ATOM   2357  O   GLY A 111      15.791  39.663  24.028  1.00 55.93           O  
ANISOU 2357  O   GLY A 111     8124   6522   6606   -237    539    -96       O  
ATOM   2358  N   SER A 112      16.462  41.710  24.699  1.00 61.97           N  
ANISOU 2358  N   SER A 112     8987   7238   7320   -232    530    -41       N  
ATOM   2359  CA  SER A 112      17.194  42.022  23.473  1.00 65.75           C  
ANISOU 2359  CA  SER A 112     9485   7729   7767   -245    525    -34       C  
ATOM   2360  C   SER A 112      18.575  42.623  23.747  1.00 70.96           C  
ANISOU 2360  C   SER A 112    10187   8358   8416   -279    533     -4       C  
ATOM   2361  O   SER A 112      18.896  42.994  24.876  1.00 68.77           O  
ANISOU 2361  O   SER A 112     9932   8049   8151   -287    538     14       O  
ATOM   2362  CB  SER A 112      16.376  42.966  22.635  1.00 68.31           C  
ANISOU 2362  CB  SER A 112     9839   8067   8047   -206    503    -30       C  
ATOM   2363  OG  SER A 112      16.204  42.460  21.324  1.00 68.10           O  
ANISOU 2363  OG  SER A 112     9788   8081   8006   -203    496    -52       O  
ATOM   2364  N   MET A 113      19.370  42.764  22.674  1.00 75.49           N  
ANISOU 2364  N   MET A 113    10774   8944   8966   -298    535      2       N  
ATOM   2365  CA  MET A 113      20.720  43.313  22.766  1.00 79.49           C  
ANISOU 2365  CA  MET A 113    11315   9423   9463   -332    545     30       C  
ATOM   2366  C   MET A 113      20.678  44.745  23.300  1.00 86.86           C  
ANISOU 2366  C   MET A 113    12311  10321  10370   -319    534     62       C  
ATOM   2367  O   MET A 113      21.503  45.135  24.141  1.00 73.68           O  
ANISOU 2367  O   MET A 113    10665   8617   8711   -343    540     81       O  
ATOM   2368  CB  MET A 113      21.416  43.308  21.401  1.00 80.03           C  
ANISOU 2368  CB  MET A 113    11389   9514   9504   -350    550     31       C  
ATOM   2369  CG  MET A 113      21.882  41.923  20.957  1.00 83.74           C  
ANISOU 2369  CG  MET A 113    11802  10012  10004   -374    566      1       C  
ATOM   2370  SD  MET A 113      23.601  41.940  20.404  1.00 75.69           S  
ANISOU 2370  SD  MET A 113    10792   8986   8980   -423    587     16       S  
ATOM   2371  CE  MET A 113      24.336  42.439  21.966  1.00 76.28           C  
ANISOU 2371  CE  MET A 113    10891   9010   9082   -445    590     44       C  
ATOM   2372  N   ASP A 114      19.704  45.514  22.786  1.00 88.65           N  
ANISOU 2372  N   ASP A 114    12562  10555  10564   -280    516     66       N  
ATOM   2373  CA  ASP A 114      19.408  46.827  23.329  1.00 85.91           C  
ANISOU 2373  CA  ASP A 114    12271  10174  10198   -258    504     91       C  
ATOM   2374  C   ASP A 114      19.194  46.669  24.817  1.00 86.10           C  
ANISOU 2374  C   ASP A 114    12286  10173  10253   -257    508     86       C  
ATOM   2375  O   ASP A 114      19.496  47.561  25.603  1.00 94.92           O  
ANISOU 2375  O   ASP A 114    13447  11253  11366   -260    506    106       O  
ATOM   2376  CB  ASP A 114      18.173  47.442  22.703  1.00 82.08           C  
ANISOU 2376  CB  ASP A 114    11800   9703   9683   -209    483     89       C  
ATOM   2377  CG  ASP A 114      18.426  47.950  21.300  1.00 83.83           C  
ANISOU 2377  CG  ASP A 114    12049   9941   9862   -207    476    104       C  
ATOM   2378  OD1 ASP A 114      19.303  48.831  21.160  1.00 83.83           O  
ANISOU 2378  OD1 ASP A 114    12097   9913   9843   -226    480    135       O  
ATOM   2379  OD2 ASP A 114      17.805  47.397  20.367  1.00 88.68           O  
ANISOU 2379  OD2 ASP A 114    12633  10597  10464   -188    468     84       O  
ATOM   2380  N   GLY A 115      18.650  45.507  25.168  1.00 81.16           N  
ANISOU 2380  N   GLY A 115    11606   9570   9660   -254    515     59       N  
ATOM   2381  CA  GLY A 115      18.454  45.179  26.558  1.00 76.72           C  
ANISOU 2381  CA  GLY A 115    11031   8991   9129   -255    523     54       C  
ATOM   2382  C   GLY A 115      17.158  45.811  27.030  1.00 69.25           C  
ANISOU 2382  C   GLY A 115    10099   8040   8174   -209    511     51       C  
ATOM   2383  O   GLY A 115      17.155  46.579  27.987  1.00 70.78           O  
ANISOU 2383  O   GLY A 115    10329   8202   8364   -203    510     64       O  
ATOM   2384  N   ASP A 116      16.062  45.475  26.346  1.00 69.04           N  
ANISOU 2384  N   ASP A 116    10042   8045   8145   -177    503     30       N  
ATOM   2385  CA  ASP A 116      14.772  45.597  26.991  1.00 70.71           C  
ANISOU 2385  CA  ASP A 116    10243   8259   8366   -138    499     18       C  
ATOM   2386  C   ASP A 116      14.753  44.494  28.039  1.00 66.66           C  
ANISOU 2386  C   ASP A 116     9686   7747   7895   -156    519      4       C  
ATOM   2387  O   ASP A 116      15.644  43.643  28.090  1.00 62.69           O  
ANISOU 2387  O   ASP A 116     9161   7247   7413   -194    531      2       O  
ATOM   2388  CB  ASP A 116      13.585  45.452  26.051  1.00 72.65           C  
ANISOU 2388  CB  ASP A 116    10460   8539   8603   -100    484     -3       C  
ATOM   2389  CG  ASP A 116      13.906  45.220  24.587  1.00 72.70           C  
ANISOU 2389  CG  ASP A 116    10460   8575   8589   -108    475     -7       C  
ATOM   2390  OD1 ASP A 116      15.053  44.829  24.301  1.00 78.13           O  
ANISOU 2390  OD1 ASP A 116    11147   9260   9278   -148    486     -1       O  
ATOM   2391  OD2 ASP A 116      13.003  45.434  23.757  1.00 74.71           O  
ANISOU 2391  OD2 ASP A 116    10707   8854   8826    -73    456    -18       O  
ATOM   2392  N   GLY A 117      13.747  44.529  28.899  1.00 66.25           N  
ANISOU 2392  N   GLY A 117     9624   7693   7855   -128    522     -6       N  
ATOM   2393  CA  GLY A 117      13.517  43.399  29.767  1.00 64.52           C  
ANISOU 2393  CA  GLY A 117     9358   7482   7676   -141    542    -20       C  
ATOM   2394  C   GLY A 117      12.839  42.271  28.997  1.00 57.07           C  
ANISOU 2394  C   GLY A 117     8351   6575   6757   -136    544    -49       C
[truncated: 1,493,560 more chars]
