# Supplementary material for: How Do Gepotidacin and Zoliflodacin Stabilize DNA Cleavage Complexes with Bacterial Type IIA Topoisomerases? 1. Experimental Definition of Metal Binding Sites
Source: Int J Mol Sci. 2024 Oct 30;25(21):11688. doi: 10.3390/ijms252111688 (PMC11546367; doi:10.3390/ijms252111688)
Supplement: Supplementary file 1 [file ijms-25-11688-s001.zip › HARRY-RAMONA/PDBs/5cdr-v2-BA-x.pdb]

HEADER                                                        5CDR              
REMARK   3
REMARK   3 REFINEMENT.
REMARK   3   PROGRAM     : REFMAC 5.8.0419   
REMARK   3   AUTHORS     : MURSHUDOV,SKUBAK,LEBEDEV,PANNU,
REMARK   3                 STEINER,NICHOLLS,WINN,LONG,VAGIN
REMARK   3
REMARK   3    REFINEMENT TARGET : MAXIMUM LIKELIHOOD
REMARK   3
REMARK   3  DATA USED IN REFINEMENT.
REMARK   3   RESOLUTION RANGE HIGH (ANGSTROMS) :   2.65
REMARK   3   RESOLUTION RANGE LOW  (ANGSTROMS) :  18.00
REMARK   3   DATA CUTOFF            (SIGMA(F)) : NONE
REMARK   3   COMPLETENESS FOR RANGE        (%) :  99.02
REMARK   3   NUMBER OF REFLECTIONS             :   55539
REMARK   3
REMARK   3  FIT TO DATA USED IN REFINEMENT.
REMARK   3   CROSS-VALIDATION METHOD          : THROUGHOUT
REMARK   3   FREE R VALUE TEST SET SELECTION  : RANDOM
REMARK   3   R VALUE     (WORKING + TEST SET) : 0.16247
REMARK   3   R VALUE            (WORKING SET) :  0.16054
REMARK   3   FREE R VALUE                     :  0.20777
REMARK   3   FREE R VALUE TEST SET SIZE   (%) :  4.1
REMARK   3   FREE R VALUE TEST SET COUNT      :  2372
REMARK   3
REMARK   3  FIT IN THE HIGHEST RESOLUTION BIN.
REMARK   3   TOTAL NUMBER OF BINS USED           :      20
REMARK   3   BIN RESOLUTION RANGE HIGH           :    2.650
REMARK   3   BIN RESOLUTION RANGE LOW            :    2.717
REMARK   3   REFLECTION IN BIN     (WORKING SET) :     4020
REMARK   3   BIN COMPLETENESS (WORKING+TEST) (%) :    99.91
REMARK   3   BIN R VALUE           (WORKING SET) :    0.232
REMARK   3   BIN FREE R VALUE SET COUNT          :      190
REMARK   3   BIN FREE R VALUE                    :    0.266
REMARK   3
REMARK   3  NUMBER OF NON-HYDROGEN ATOMS USED IN REFINEMENT.
REMARK   3   ALL ATOMS                :    12641
REMARK   3
REMARK   3  B VALUES.
REMARK   3   FROM WILSON PLOT           (A**2) : NULL
REMARK   3   MEAN B VALUE      (OVERALL, A**2) :  49.111
REMARK   3   OVERALL ANISOTROPIC B VALUE.
REMARK   3    B11 (A**2) :    -0.44
REMARK   3    B22 (A**2) :    -0.44
REMARK   3    B33 (A**2) :     1.42
REMARK   3    B12 (A**2) :    -0.22
REMARK   3    B13 (A**2) :    -0.00
REMARK   3    B23 (A**2) :     0.00
REMARK   3
REMARK   3  ESTIMATED OVERALL COORDINATE ERROR.
REMARK   3   ESU BASED ON R VALUE                            (A):   0.690
REMARK   3   ESU BASED ON FREE R VALUE                       (A):   0.267
REMARK   3   ESU BASED ON MAXIMUM LIKELIHOOD                 (A):   0.201
REMARK   3   ESU FOR B VALUES BASED ON MAXIMUM LIKELIHOOD (A**2):  17.872
REMARK   3
REMARK   3 CORRELATION COEFFICIENTS.
REMARK   3   CORRELATION COEFFICIENT FO-FC      :   0.958
REMARK   3   CORRELATION COEFFICIENT FO-FC FREE :   0.934
REMARK   3
REMARK   3  RMS DEVIATIONS FROM IDEAL VALUES        COUNT    RMS    WEIGHT
REMARK   3   BOND LENGTHS REFINED ATOMS        (A): 12196 ; 0.006 ; 0.012
REMARK   3   BOND LENGTHS OTHERS               (A): 11386 ; 0.001 ; 0.016
REMARK   3   BOND ANGLES REFINED ATOMS   (DEGREES): 16615 ; 1.561 ; 1.850
REMARK   3   BOND ANGLES OTHERS          (DEGREES): 26190 ; 0.496 ; 1.779
REMARK   3   TORSION ANGLES, PERIOD 1    (DEGREES):  1430 ; 5.449 ; 5.000
REMARK   3   TORSION ANGLES, PERIOD 2    (DEGREES):   125 ; 7.255 ; 5.000
REMARK   3   TORSION ANGLES, PERIOD 3    (DEGREES):  2112 ;16.156 ;10.000
REMARK   3   CHIRAL-CENTER RESTRAINTS       (A**3):  1829 ; 0.066 ; 0.200
REMARK   3   GENERAL PLANES REFINED ATOMS      (A): 14271 ; 0.005 ; 0.020
REMARK   3   GENERAL PLANES OTHERS             (A):  2787 ; 0.001 ; 0.020
REMARK   3
REMARK   3  ISOTROPIC THERMAL FACTOR RESTRAINTS.     COUNT   RMS    WEIGHT
REMARK   3   MAIN-CHAIN BOND REFINED ATOMS  (A**2):  5597 ; 1.974 ; 3.036
REMARK   3   MAIN-CHAIN BOND OTHER ATOMS    (A**2):  5597 ; 1.974 ; 3.036
REMARK   3   MAIN-CHAIN ANGLE REFINED ATOMS (A**2):  7100 ; 3.185 ; 5.482
REMARK   3   MAIN-CHAIN ANGLE OTHER ATOMS (A**2)  :  7075 ; 3.165 ; 5.460
REMARK   3   SIDE-CHAIN BOND REFINED ATOMS  (A**2):  6599 ; 2.758 ; 3.462
REMARK   3   SIDE-CHAIN BOND OTHER ATOMS  (A**2)  :  6600 ; 2.758 ; 3.462
REMARK   3   SIDE-CHAIN ANGLE OTHER ATOMS (A**2)  :  9516 ; 4.268 ; 6.213
REMARK   3   LONG RANGE B REFINED ATOMS (A**2)    : 56225 ; 8.467 ;  38.89
REMARK   3   LONG RANGE B OTHER ATOMS (A**2)      : 56201 ; 8.466 ;  38.82
REMARK   3
REMARK   3  NCS RESTRAINTS STATISTICS
REMARK   3   NUMBER OF NCS GROUPS : NULL
REMARK   3
REMARK   3  TWIN DETAILS
REMARK   3   NUMBER OF TWIN DOMAINS  : NULL
REMARK   3
REMARK   3
REMARK   3  TLS DETAILS
REMARK   3   NUMBER OF TLS GROUPS  :   14
REMARK   3   ATOM RECORD CONTAINS SUM OF TLS AND RESIDUAL B FACTORS
REMARK   3
REMARK   3   TLS GROUP :     1
REMARK   3    NUMBER OF COMPONENTS GROUP :    1
REMARK   3    COMPONENTS        C SSSEQI   TO  C SSSEQI
REMARK   3    RESIDUE RANGE :   B   417        B   608
REMARK   3    ORIGIN FOR THE GROUP (A):  14.0495  54.2294  63.5002
REMARK   3    T TENSOR
REMARK   3      T11:   0.1405 T22:   0.1791
REMARK   3      T33:   0.1997 T12:   0.0122
REMARK   3      T13:  -0.0357 T23:  -0.1652
REMARK   3    L TENSOR
REMARK   3      L11:   2.9829 L22:   1.2361
REMARK   3      L33:   0.5159 L12:  -0.0314
REMARK   3      L13:  -1.0728 L23:  -0.3584
REMARK   3    S TENSOR
REMARK   3      S11:   0.0887 S12:  -0.4758 S13:   0.2462
REMARK   3      S21:  -0.1752 S22:  -0.0086 S23:   0.2120
REMARK   3      S31:   0.0246 S32:   0.1367 S33:  -0.0801
REMARK   3
REMARK   3   TLS GROUP :     2
REMARK   3    NUMBER OF COMPONENTS GROUP :    3
REMARK   3    COMPONENTS        C SSSEQI   TO  C SSSEQI
REMARK   3    RESIDUE RANGE :   A    29        A   244
REMARK   3    RESIDUE RANGE :   A   328        A   369
REMARK   3    RESIDUE RANGE :   A   461        A   490
REMARK   3    ORIGIN FOR THE GROUP (A):  29.8685  28.7004  34.4375
REMARK   3    T TENSOR
REMARK   3      T11:   0.1578 T22:   0.0566
REMARK   3      T33:   0.2155 T12:   0.0348
REMARK   3      T13:  -0.0122 T23:  -0.0348
REMARK   3    L TENSOR
REMARK   3      L11:   0.3320 L22:   0.3018
REMARK   3      L33:   0.6499 L12:   0.0409
REMARK   3      L13:  -0.0103 L23:   0.0815
REMARK   3    S TENSOR
REMARK   3      S11:  -0.0049 S12:  -0.0042 S13:  -0.1379
REMARK   3      S21:   0.0419 S22:   0.0155 S23:  -0.0098
REMARK   3      S31:  -0.0675 S32:   0.0020 S33:  -0.0106
REMARK   3
REMARK   3   TLS GROUP :     3
REMARK   3    NUMBER OF COMPONENTS GROUP :    2
REMARK   3    COMPONENTS        C SSSEQI   TO  C SSSEQI
REMARK   3    RESIDUE RANGE :   A   370        A   379
REMARK   3    RESIDUE RANGE :   A   445        A   460
REMARK   3    ORIGIN FOR THE GROUP (A):  28.1348  -3.0909  39.7138
REMARK   3    T TENSOR
REMARK   3      T11:   0.1875 T22:   0.0498
REMARK   3      T33:   0.4476 T12:   0.0526
REMARK   3      T13:  -0.0041 T23:  -0.0009
REMARK   3    L TENSOR
REMARK   3      L11:   3.4189 L22:   3.7660
REMARK   3      L33:   3.0261 L12:   3.5817
REMARK   3      L13:  -2.0690 L23:  -2.0117
REMARK   3    S TENSOR
REMARK   3      S11:   0.0293 S12:   0.0335 S13:  -0.5734
REMARK   3      S21:   0.0797 S22:  -0.0198 S23:  -0.6320
REMARK   3      S31:   0.1007 S32:  -0.2020 S33:  -0.0095
REMARK   3
REMARK   3   TLS GROUP :     4
REMARK   3    NUMBER OF COMPONENTS GROUP :    1
REMARK   3    COMPONENTS        C SSSEQI   TO  C SSSEQI
REMARK   3    RESIDUE RANGE :   A   380        A   444
REMARK   3    ORIGIN FOR THE GROUP (A):  10.1634 -13.8301  46.5557
REMARK   3    T TENSOR
REMARK   3      T11:   0.3334 T22:   0.0134
REMARK   3      T33:   0.2768 T12:   0.0071
REMARK   3      T13:  -0.0184 T23:  -0.0298
REMARK   3    L TENSOR
REMARK   3      L11:   4.5641 L22:   0.5019
REMARK   3      L33:   0.2396 L12:   1.4839
REMARK   3      L13:   1.0350 L23:   0.3267
REMARK   3    S TENSOR
REMARK   3      S11:   0.0043 S12:  -0.0662 S13:  -0.2455
REMARK   3      S21:  -0.0200 S22:   0.0021 S23:  -0.1488
REMARK   3      S31:   0.0062 S32:  -0.0196 S33:  -0.0064
REMARK   3
REMARK   3   TLS GROUP :     5
REMARK   3    NUMBER OF COMPONENTS GROUP :    2
REMARK   3    COMPONENTS        C SSSEQI   TO  C SSSEQI
REMARK   3    RESIDUE RANGE :   A    10        A    28
REMARK   3    RESIDUE RANGE :   B   609        B   639
REMARK   3    ORIGIN FOR THE GROUP (A):  33.3726  47.0921  61.5332
REMARK   3    T TENSOR
REMARK   3      T11:   0.1804 T22:   0.2831
REMARK   3      T33:   0.1440 T12:   0.0726
REMARK   3      T13:  -0.0876 T23:  -0.0797
REMARK   3    L TENSOR
REMARK   3      L11:   1.5744 L22:   1.7435
REMARK   3      L33:   2.9813 L12:  -1.3120
REMARK   3      L13:  -0.2369 L23:   1.5756
REMARK   3    S TENSOR
REMARK   3      S11:  -0.1740 S12:  -0.3828 S13:   0.2603
REMARK   3      S21:   0.2515 S22:   0.3401 S23:  -0.2564
REMARK   3      S31:   0.3452 S32:   0.2536 S33:  -0.1661
REMARK   3
REMARK   3   TLS GROUP :     6
REMARK   3    NUMBER OF COMPONENTS GROUP :    1
REMARK   3    COMPONENTS        C SSSEQI   TO  C SSSEQI
REMARK   3    RESIDUE RANGE :   D   417        D   608
REMARK   3    ORIGIN FOR THE GROUP (A):  -1.2745  53.8645  16.0857
REMARK   3    T TENSOR
REMARK   3      T11:   0.1680 T22:   0.2347
REMARK   3      T33:   0.2221 T12:   0.0728
REMARK   3      T13:  -0.0562 T23:   0.1692
REMARK   3    L TENSOR
REMARK   3      L11:   2.9047 L22:   0.9276
REMARK   3      L33:   0.8388 L12:  -0.6857
REMARK   3      L13:  -0.4817 L23:   0.1508
REMARK   3    S TENSOR
REMARK   3      S11:   0.0668 S12:   0.6634 S13:   0.4871
REMARK   3      S21:   0.1776 S22:  -0.2215 S23:  -0.3209
REMARK   3      S31:  -0.1312 S32:  -0.0616 S33:   0.1546
REMARK   3
REMARK   3   TLS GROUP :     7
REMARK   3    NUMBER OF COMPONENTS GROUP :    3
REMARK   3    COMPONENTS        C SSSEQI   TO  C SSSEQI
REMARK   3    RESIDUE RANGE :   C    29        C   244
REMARK   3    RESIDUE RANGE :   C   328        C   369
REMARK   3    RESIDUE RANGE :   C   461        C   490
REMARK   3    ORIGIN FOR THE GROUP (A): -20.3333  33.0693  46.8418
REMARK   3    T TENSOR
REMARK   3      T11:   0.1683 T22:   0.0778
REMARK   3      T33:   0.2090 T12:   0.0816
REMARK   3      T13:  -0.0210 T23:  -0.0819
REMARK   3    L TENSOR
REMARK   3      L11:   0.5499 L22:   0.2161
REMARK   3      L33:   0.4679 L12:  -0.0092
REMARK   3      L13:  -0.1401 L23:   0.0120
REMARK   3    S TENSOR
REMARK   3      S11:  -0.0152 S12:   0.0150 S13:  -0.1428
REMARK   3      S21:  -0.0267 S22:  -0.0670 S23:   0.0446
REMARK   3      S31:  -0.0624 S32:  -0.0177 S33:   0.0821
REMARK   3
REMARK   3   TLS GROUP :     8
REMARK   3    NUMBER OF COMPONENTS GROUP :    2
REMARK   3    COMPONENTS        C SSSEQI   TO  C SSSEQI
REMARK   3    RESIDUE RANGE :   C   370        C   379
REMARK   3    RESIDUE RANGE :   C   445        C   460
REMARK   3    ORIGIN FOR THE GROUP (A): -22.0027   1.1926  44.7084
REMARK   3    T TENSOR
REMARK   3      T11:   0.2829 T22:   0.0945
REMARK   3      T33:   0.4128 T12:  -0.0284
REMARK   3      T13:   0.0675 T23:  -0.1974
REMARK   3    L TENSOR
REMARK   3      L11:   4.4939 L22:   2.6953
REMARK   3      L33:   0.1379 L12:  -3.4430
REMARK   3      L13:  -0.7405 L23:   0.5475
REMARK   3    S TENSOR
REMARK   3      S11:   0.1488 S12:   0.0200 S13:  -0.0584
REMARK   3      S21:  -0.0753 S22:  -0.1029 S23:   0.1951
REMARK   3      S31:  -0.0904 S32:   0.0147 S33:  -0.0459
REMARK   3
REMARK   3   TLS GROUP :     9
REMARK   3    NUMBER OF COMPONENTS GROUP :    2
REMARK   3    COMPONENTS        C SSSEQI   TO  C SSSEQI
REMARK   3    RESIDUE RANGE :   C   380        C   444
REMARK   3    RESIDUE RANGE :   C   494        C   495
REMARK   3    ORIGIN FOR THE GROUP (A):  -5.8422 -12.6863  39.8882
REMARK   3    T TENSOR
REMARK   3      T11:   0.3593 T22:   0.0875
REMARK   3      T33:   0.2102 T12:   0.0571
REMARK   3      T13:  -0.0179 T23:  -0.0956
REMARK   3    L TENSOR
REMARK   3      L11:   3.7371 L22:   0.1689
REMARK   3      L33:   0.0374 L12:  -0.6463
REMARK   3      L13:   0.3391 L23:  -0.0641
REMARK   3    S TENSOR
REMARK   3      S11:   0.0660 S12:  -0.0805 S13:  -0.2273
REMARK   3      S21:  -0.0186 S22:  -0.0475 S23:   0.1369
REMARK   3      S31:   0.0447 S32:   0.0071 S33:  -0.0185
REMARK   3
REMARK   3   TLS GROUP :    10
REMARK   3    NUMBER OF COMPONENTS GROUP :    2
REMARK   3    COMPONENTS        C SSSEQI   TO  C SSSEQI
REMARK   3    RESIDUE RANGE :   C    10        C    28
REMARK   3    RESIDUE RANGE :   D   609        D   639
REMARK   3    ORIGIN FOR THE GROUP (A): -21.4146  49.6921  18.3379
REMARK   3    T TENSOR
REMARK   3      T11:   0.1761 T22:   0.3890
REMARK   3      T33:   0.1248 T12:   0.0986
REMARK   3      T13:  -0.1274 T23:  -0.0149
REMARK   3    L TENSOR
REMARK   3      L11:   1.6678 L22:   0.9997
REMARK   3      L33:   5.2565 L12:   0.7633
REMARK   3      L13:  -1.0312 L23:  -2.2025
REMARK   3    S TENSOR
REMARK   3      S11:  -0.1420 S12:   0.6319 S13:   0.2208
REMARK   3      S21:  -0.1548 S22:   0.2975 S23:   0.1087
REMARK   3      S31:   0.2997 S32:  -0.5417 S33:  -0.1555
REMARK   3
REMARK   3   TLS GROUP :    11
REMARK   3    NUMBER OF COMPONENTS GROUP :    2
REMARK   3    COMPONENTS        C SSSEQI   TO  C SSSEQI
REMARK   3    RESIDUE RANGE :   E     2        E     8
REMARK   3    RESIDUE RANGE :   F  2012        F  2019
REMARK   3    ORIGIN FOR THE GROUP (A):  25.5153  49.6407  42.0434
REMARK   3    T TENSOR
REMARK   3      T11:   0.2490 T22:   0.0320
REMARK   3      T33:   0.2234 T12:  -0.0032
REMARK   3      T13:  -0.0955 T23:  -0.0432
REMARK   3    L TENSOR
REMARK   3      L11:   1.4902 L22:   4.9777
REMARK   3      L33:   4.7931 L12:   1.5893
REMARK   3      L13:  -2.4904 L23:  -1.2329
REMARK   3    S TENSOR
REMARK   3      S11:   0.0473 S12:   0.1070 S13:   0.2077
REMARK   3      S21:  -0.5719 S22:   0.0754 S23:   0.6319
REMARK   3      S31:  -0.3626 S32:  -0.2111 S33:  -0.1227
REMARK   3
REMARK   3   TLS GROUP :    12
REMARK   3    NUMBER OF COMPONENTS GROUP :    2
REMARK   3    COMPONENTS        C SSSEQI   TO  C SSSEQI
REMARK   3    RESIDUE RANGE :   E  2012        E  2019
REMARK   3    RESIDUE RANGE :   F     2        F     8
REMARK   3    ORIGIN FOR THE GROUP (A): -13.1829  52.4774  37.6448
REMARK   3    T TENSOR
REMARK   3      T11:   0.2680 T22:   0.1080
REMARK   3      T33:   0.2108 T12:   0.1472
REMARK   3      T13:  -0.1211 T23:  -0.0912
REMARK   3    L TENSOR
REMARK   3      L11:   1.9404 L22:   1.7089
REMARK   3      L33:   1.8869 L12:   1.8079
REMARK   3      L13:  -0.8905 L23:  -0.6860
REMARK   3    S TENSOR
REMARK   3      S11:   0.0478 S12:  -0.0816 S13:   0.1658
REMARK   3      S21:   0.1050 S22:  -0.0477 S23:   0.1303
REMARK   3      S31:  -0.0785 S32:   0.1675 S33:  -0.0001
REMARK   3
REMARK   3   TLS GROUP :    13
REMARK   3    NUMBER OF COMPONENTS GROUP :    1
REMARK   3    COMPONENTS        C SSSEQI   TO  C SSSEQI
REMARK   3    RESIDUE RANGE :   A   245        A   327
REMARK   3    ORIGIN FOR THE GROUP (A):  30.5390  55.8264  14.0104
REMARK   3    T TENSOR
REMARK   3      T11:   0.3121 T22:   0.0532
REMARK   3      T33:   0.1257 T12:   0.0095
REMARK   3      T13:  -0.0388 T23:  -0.0283
REMARK   3    L TENSOR
REMARK   3      L11:   0.6119 L22:   1.1587
REMARK   3      L33:   1.9426 L12:   0.1812
REMARK   3      L13:   0.0401 L23:   0.3395
REMARK   3    S TENSOR
REMARK   3      S11:  -0.1358 S12:   0.0171 S13:  -0.0500
REMARK   3      S21:  -0.0306 S22:   0.0257 S23:   0.0914
REMARK   3      S31:  -0.4599 S32:  -0.0869 S33:   0.1100
REMARK   3
REMARK   3   TLS GROUP :    14
REMARK   3    NUMBER OF COMPONENTS GROUP :    1
REMARK   3    COMPONENTS        C SSSEQI   TO  C SSSEQI
REMARK   3    RESIDUE RANGE :   C   245        C   327
REMARK   3    ORIGIN FOR THE GROUP (A): -17.1791  61.3650  65.4562
REMARK   3    T TENSOR
REMARK   3      T11:   0.2803 T22:   0.0547
REMARK   3      T33:   0.1108 T12:   0.0510
REMARK   3      T13:   0.0181 T23:  -0.0386
REMARK   3    L TENSOR
REMARK   3      L11:   1.4056 L22:   1.4891
REMARK   3      L33:   2.3729 L12:  -0.0426
REMARK   3      L13:  -0.0151 L23:   0.7857
REMARK   3    S TENSOR
REMARK   3      S11:  -0.0145 S12:  -0.0703 S13:  -0.0269
REMARK   3      S21:  -0.1958 S22:  -0.1170 S23:  -0.0764
REMARK   3      S31:  -0.4937 S32:  -0.0683 S33:   0.1315
REMARK   3
REMARK   3
REMARK   3  BULK SOLVENT MODELLING.
REMARK   3   METHOD USED :  MASK
REMARK   3   PARAMETERS FOR MASK CALCULATION
REMARK   3   VDW PROBE RADIUS   :   1.20
REMARK   3   ION PROBE RADIUS   :   0.80
REMARK   3   SHRINKAGE RADIUS   :   0.80
REMARK   3
REMARK   3  OTHER REFINEMENT REMARKS:
REMARK   3  HYDROGENS HAVE BEEN USED IF PRESENT IN THE INPUT
REMARK   3  U VALUES      : WITH TLS ADDED
REMARK   3
SEQRES   1 A  483  ILE ASN GLU ARG ASN ILE THR SER GLU MET ARG GLU SER          
SEQRES   2 A  483  PHE LEU ASP TYR ALA MET SER VAL ILE VAL ALA ARG ALA          
SEQRES   3 A  483  LEU PRO ASP VAL ARG ASP GLY LEU LYS PRO VAL HIS ARG          
SEQRES   4 A  483  ARG ILE LEU TYR GLY LEU ASN GLU GLN GLY MET THR PRO          
SEQRES   5 A  483  ASP LYS SER TYR LYS LYS SER ALA ARG ILE VAL GLY ASP          
SEQRES   6 A  483  VAL MET GLY LYS TYR HIS PRO HIS GLY ASP SER SER ILE          
SEQRES   7 A  483  TYR GLU ALA MET VAL ARG MET ALA GLN ASP PHE SER TYR          
SEQRES   8 A  483  ARG TYR PRO LEU VAL ASP GLY GLN GLY ASN PHE GLY SER          
SEQRES   9 A  483  MET ASP GLY ASP GLY ALA ALA ALA MET ARG PHE THR GLU          
SEQRES  10 A  483  ALA ARG MET THR LYS ILE THR LEU GLU LEU LEU ARG ASP          
SEQRES  11 A  483  ILE ASN LYS ASP THR ILE ASP PHE ILE ASP ASN TYR ASP          
SEQRES  12 A  483  GLY ASN GLU ARG GLU PRO SER VAL LEU PRO ALA ARG PHE          
SEQRES  13 A  483  PRO ASN LEU LEU ALA ASN GLY ALA SER GLY ILE ALA VAL          
SEQRES  14 A  483  GLY MET ALA THR ASN ILE PRO PRO HIS ASN LEU THR GLU          
SEQRES  15 A  483  LEU ILE ASN GLY VAL LEU SER LEU SER LYS ASN PRO ASP          
SEQRES  16 A  483  ILE SER ILE ALA GLU LEU MET GLU ASP ILE GLU GLY PRO          
SEQRES  17 A  483  ASP PHE PRO THR ALA GLY LEU ILE LEU GLY LYS SER GLY          
SEQRES  18 A  483  ILE ARG ARG ALA TYR GLU THR GLY ARG GLY SER ILE GLN          
SEQRES  19 A  483  MET ARG SER ARG ALA VAL ILE GLU GLU ARG GLY GLY GLY          
SEQRES  20 A  483  ARG GLN ARG ILE VAL VAL THR GLU ILE PRO PHE GLN VAL          
SEQRES  21 A  483  ASN LYS ALA ARG MET ILE GLU LYS ILE ALA GLU LEU VAL          
SEQRES  22 A  483  ARG ASP LYS LYS ILE ASP GLY ILE THR ASP LEU ARG ASP          
SEQRES  23 A  483  GLU THR SER LEU ARG THR GLY VAL ARG VAL VAL ILE ASP          
SEQRES  24 A  483  VAL ARG LYS ASP ALA ASN ALA SER VAL ILE LEU ASN ASN          
SEQRES  25 A  483  LEU TYR LYS GLN THR PRO LEU GLN THR SER PHE GLY VAL          
SEQRES  26 A  483  ASN MET ILE ALA LEU VAL ASN GLY ARG PRO LYS LEU ILE          
SEQRES  27 A  483  ASN LEU LYS GLU ALA LEU VAL HIS TYR LEU GLU HIS GLN          
SEQRES  28 A  483  LYS THR VAL VAL ARG ARG ARG THR GLN TYR ASN LEU ARG          
SEQRES  29 A  483  LYS ALA LYS ASP ARG ALA HIS ILE LEU GLU GLY LEU ARG          
SEQRES  30 A  483  ILE ALA LEU ASP HIS ILE ASP GLU ILE ILE SER THR ILE          
SEQRES  31 A  483  ARG GLU SER ASP THR ASP LYS VAL ALA MET GLU SER LEU          
SEQRES  32 A  483  GLN GLN ARG PHE LYS LEU SER GLU LYS GLN ALA GLN ALA          
SEQRES  33 A  483  ILE LEU ASP MET ARG LEU ARG ARG LEU THR GLY LEU GLU          
SEQRES  34 A  483  ARG ASP LYS ILE GLU ALA GLU TYR ASN GLU LEU LEU ASN          
SEQRES  35 A  483  TYR ILE SER GLU LEU GLU THR ILE LEU ALA ASP GLU GLU          
SEQRES  36 A  483  VAL LEU LEU GLN LEU VAL ARG ASP GLU LEU THR GLU ILE          
SEQRES  37 A  483  ARG ASP ARG PHE GLY ASP ASP ARG ARG THR GLU ILE GLN          
SEQRES  38 A  483  LEU GLY                                                      
SEQRES   1 B  190  LYS LEU ALA ASP CYS SER SER LYS SER PRO GLU GLU CYS          
SEQRES   2 B  190  GLU ILE PHE LEU VAL GLU GLY ASP SER ALA GLY GLY SER          
SEQRES   3 B  190  THR LYS SER GLY ARG ASP SER ARG THR GLN ALA ILE LEU          
SEQRES   4 B  190  PRO LEU ARG GLY LYS ILE LEU ASN VAL GLU LYS ALA ARG          
SEQRES   5 B  190  LEU ASP ARG ILE LEU ASN ASN ASN GLU ILE ARG GLN MET          
SEQRES   6 B  190  ILE THR ALA PHE GLY THR GLY ILE GLY GLY ASP PHE ASP          
SEQRES   7 B  190  LEU ALA LYS ALA ARG TYR HIS LYS ILE VAL ILE MET THR          
SEQRES   8 B  190  ASP ALA ASP VAL ASP GLY ALA HIS ILE ARG THR LEU LEU          
SEQRES   9 B  190  LEU THR PHE PHE TYR ARG PHE MET ARG PRO LEU ILE GLU          
SEQRES  10 B  190  ALA GLY TYR VAL TYR ILE ALA GLN PRO PRO THR GLY TYR          
SEQRES  11 B  190  LYS GLY LEU GLY GLU MET ASN ALA ASP GLN LEU TRP GLU          
SEQRES  12 B  190  THR THR MET ASN PRO GLU HIS ARG ALA LEU LEU GLN VAL          
SEQRES  13 B  190  LYS LEU GLU ASP ALA ILE GLU ALA ASP GLN THR PHE GLU          
SEQRES  14 B  190  MET LEU MET GLY ASP VAL VAL GLU ASN ARG ARG GLN PHE          
SEQRES  15 B  190  ILE GLU ASP ASN ALA VAL TYR ALA                              
SEQRES   1 C  481  ASN GLU ARG ASN ILE THR SER GLU MET ARG GLU SER PHE          
SEQRES   2 C  481  LEU ASP TYR ALA MET SER VAL ILE VAL ALA ARG ALA LEU          
SEQRES   3 C  481  PRO ASP VAL ARG ASP GLY LEU LYS PRO VAL HIS ARG ARG          
SEQRES   4 C  481  ILE LEU TYR GLY LEU ASN GLU GLN GLY MET THR PRO ASP          
SEQRES   5 C  481  LYS SER TYR LYS LYS SER ALA ARG ILE VAL GLY ASP VAL          
SEQRES   6 C  481  MET GLY LYS TYR HIS PRO HIS GLY ASP SER SER ILE TYR          
SEQRES   7 C  481  GLU ALA MET VAL ARG MET ALA GLN ASP PHE SER TYR ARG          
SEQRES   8 C  481  TYR PRO LEU VAL ASP GLY GLN GLY ASN PHE GLY SER MET          
SEQRES   9 C  481  ASP GLY ASP GLY ALA ALA ALA MET ARG PHE THR GLU ALA          
SEQRES  10 C  481  ARG MET THR LYS ILE THR LEU GLU LEU LEU ARG ASP ILE          
SEQRES  11 C  481  ASN LYS ASP THR ILE ASP PHE ILE ASP ASN TYR ASP GLY          
SEQRES  12 C  481  ASN GLU ARG GLU PRO SER VAL LEU PRO ALA ARG PHE PRO          
SEQRES  13 C  481  ASN LEU LEU ALA ASN GLY ALA SER GLY ILE ALA VAL GLY          
SEQRES  14 C  481  MET ALA THR ASN ILE PRO PRO HIS ASN LEU THR GLU LEU          
SEQRES  15 C  481  ILE ASN GLY VAL LEU SER LEU SER LYS ASN PRO ASP ILE          
SEQRES  16 C  481  SER ILE ALA GLU LEU MET GLU ASP ILE GLU GLY PRO ASP          
SEQRES  17 C  481  PHE PRO THR ALA GLY LEU ILE LEU GLY LYS SER GLY ILE          
SEQRES  18 C  481  ARG ARG ALA TYR GLU THR GLY ARG GLY SER ILE GLN MET          
SEQRES  19 C  481  ARG SER ARG ALA VAL ILE GLU GLU ARG GLY GLY GLY ARG          
SEQRES  20 C  481  GLN ARG ILE VAL VAL THR GLU ILE PRO PHE GLN VAL ASN          
SEQRES  21 C  481  LYS ALA ARG MET ILE GLU LYS ILE ALA GLU LEU VAL ARG          
SEQRES  22 C  481  ASP LYS LYS ILE ASP GLY ILE THR ASP LEU ARG ASP GLU          
SEQRES  23 C  481  THR SER LEU ARG THR GLY VAL ARG VAL VAL ILE ASP VAL          
SEQRES  24 C  481  ARG LYS ASP ALA ASN ALA SER VAL ILE LEU ASN ASN LEU          
SEQRES  25 C  481  TYR LYS GLN THR PRO LEU GLN THR SER PHE GLY VAL ASN          
SEQRES  26 C  481  MET ILE ALA LEU VAL ASN GLY ARG PRO LYS LEU ILE ASN          
SEQRES  27 C  481  LEU LYS GLU ALA LEU VAL HIS TYR LEU GLU HIS GLN LYS          
SEQRES  28 C  481  THR VAL VAL ARG ARG ARG THR GLN TYR ASN LEU ARG LYS          
SEQRES  29 C  481  ALA LYS ASP ARG ALA HIS ILE LEU GLU GLY LEU ARG ILE          
SEQRES  30 C  481  ALA LEU ASP HIS ILE ASP GLU ILE ILE SER THR ILE ARG          
SEQRES  31 C  481  GLU SER ASP THR ASP LYS VAL ALA MET GLU SER LEU GLN          
SEQRES  32 C  481  GLN ARG PHE LYS LEU SER GLU LYS GLN ALA GLN ALA ILE          
SEQRES  33 C  481  LEU ASP MET ARG LEU ARG ARG LEU THR GLY LEU GLU ARG          
SEQRES  34 C  481  ASP LYS ILE GLU ALA GLU TYR ASN GLU LEU LEU ASN TYR          
SEQRES  35 C  481  ILE SER GLU LEU GLU THR ILE LEU ALA ASP GLU GLU VAL          
SEQRES  36 C  481  LEU LEU GLN LEU VAL ARG ASP GLU LEU THR GLU ILE ARG          
SEQRES  37 C  481  ASP ARG PHE GLY ASP ASP ARG ARG THR GLU ILE GLN LEU          
SEQRES   1 D  189  LYS LEU ALA ASP CYS SER SER LYS SER PRO GLU GLU CYS          
SEQRES   2 D  189  GLU ILE PHE LEU VAL GLU GLY ASP SER ALA GLY GLY SER          
SEQRES   3 D  189  THR LYS SER GLY ARG ASP SER ARG THR GLN ALA ILE LEU          
SEQRES   4 D  189  PRO LEU ARG GLY LYS ILE LEU ASN VAL GLU LYS ALA ARG          
SEQRES   5 D  189  LEU ASP ARG ILE LEU ASN ASN ASN GLU ILE ARG GLN MET          
SEQRES   6 D  189  ILE THR ALA PHE GLY THR GLY ILE GLY GLY ASP PHE ASP          
SEQRES   7 D  189  LEU ALA LYS ALA ARG TYR HIS LYS ILE VAL ILE MET THR          
SEQRES   8 D  189  ASP ALA ASP VAL ASP GLY ALA HIS ILE ARG THR LEU LEU          
SEQRES   9 D  189  LEU THR PHE PHE TYR ARG PHE MET ARG PRO LEU ILE GLU          
SEQRES  10 D  189  ALA GLY TYR VAL TYR ILE ALA GLN PRO PRO THR GLY TYR          
SEQRES  11 D  189  LYS GLY LEU GLY GLU MET ASN ALA ASP GLN LEU TRP GLU          
SEQRES  12 D  189  THR THR MET ASN PRO GLU HIS ARG ALA LEU LEU GLN VAL          
SEQRES  13 D  189  LYS LEU GLU ASP ALA ILE GLU ALA ASP GLN THR PHE GLU          
SEQRES  14 D  189  MET LEU MET GLY ASP VAL VAL GLU ASN ARG ARG GLN PHE          
SEQRES  15 D  189  ILE GLU ASP ASN ALA VAL TYR                                  
CRYST1   93.395   93.395  410.583  90.00  90.00 120.00 P 61                     
ATOM      1  N   ILE A   9      21.635  42.245  76.818  1.00 89.84           N  
ATOM      2  CA  ILE A   9      20.296  41.925  77.406  1.00 92.87           C  
ATOM      3  C   ILE A   9      19.421  43.178  77.293  1.00 82.58           C  
ATOM      4  O   ILE A   9      18.380  43.156  76.635  1.00 76.54           O  
ATOM      5  CB  ILE A   9      20.428  41.395  78.855  1.00 84.28           C  
ATOM      6  N   ASN A  10      19.871  44.268  77.928  1.00104.36           N  
ANISOU    6  N   ASN A  10    14323  15246  10081   1207    536     44       N  
ATOM      7  CA  ASN A  10      19.204  45.560  77.877  1.00 95.33           C  
ANISOU    7  CA  ASN A  10    12871  14298   9050   1183    453   -119       C  
ATOM      8  C   ASN A  10      19.945  46.498  76.923  1.00 81.30           C  
ANISOU    8  C   ASN A  10    10887  12485   7518   1212    198   -272       C  
ATOM      9  O   ASN A  10      19.332  47.386  76.343  1.00 74.50           O  
ANISOU    9  O   ASN A  10     9786  11702   6818   1108    145   -382       O  
ATOM     10  CB  ASN A  10      19.181  46.258  79.239  1.00101.83           C  
ANISOU   10  CB  ASN A  10    13687  15326   9677   1446    407   -192       C  
ATOM     11  CG  ASN A  10      18.236  45.652  80.251  1.00107.21           C  
ANISOU   11  CG  ASN A  10    14518  16103  10114   1418    672    -68       C  
ATOM     12  OD1 ASN A  10      17.019  45.866  80.182  1.00108.30           O  
ANISOU   12  OD1 ASN A  10    14502  16364  10285   1228    818    -87       O  
ATOM     13  ND2 ASN A  10      18.783  44.960  81.240  1.00108.73           N  
ANISOU   13  ND2 ASN A  10    15005  16260  10048   1629    733     45       N  
ATOM     14  N   GLU A  11      21.273  46.339  76.823  1.00 74.07           N  
ANISOU   14  N   GLU A  11    10067  11460   6614   1373     45   -287       N  
ATOM     15  CA  GLU A  11      22.148  47.360  76.274  1.00 70.14           C  
ANISOU   15  CA  GLU A  11     9385  10957   6307   1459   -194   -453       C  
ATOM     16  C   GLU A  11      23.055  46.737  75.226  1.00 66.81           C  
ANISOU   16  C   GLU A  11     9026  10343   6013   1390   -248   -410       C  
ATOM     17  O   GLU A  11      23.291  45.529  75.235  1.00 63.10           O  
ANISOU   17  O   GLU A  11     8783   9756   5435   1376   -148   -269       O  
ATOM     18  CB  GLU A  11      23.081  47.963  77.324  1.00 73.36           C  
ANISOU   18  CB  GLU A  11     9799  11467   6606   1772   -366   -582       C  
ATOM     19  CG  GLU A  11      22.384  48.871  78.331  1.00 79.84           C  
ANISOU   19  CG  GLU A  11    10513  12494   7327   1889   -378   -680       C  
ATOM     20  CD  GLU A  11      22.961  48.784  79.735  1.00 87.77           C  
ANISOU   20  CD  GLU A  11    11658  13611   8080   2209   -435   -715       C  
ATOM     21  OE1 GLU A  11      22.171  48.718  80.711  1.00 86.44           O  
ANISOU   21  OE1 GLU A  11    11556  13582   7705   2281   -314   -668       O  
ATOM     22  OE2 GLU A  11      24.209  48.751  79.853  1.00 92.53           O  
ANISOU   22  OE2 GLU A  11    12303  14172   8683   2395   -597   -798       O  
ATOM     23  N   ARG A  12      23.595  47.613  74.369  1.00 64.99           N  
ANISOU   23  N   ARG A  12     8606  10082   6004   1363   -406   -537       N  
ATOM     24  CA  ARG A  12      24.496  47.228  73.297  1.00 62.65           C  
ANISOU   24  CA  ARG A  12     8325   9630   5851   1302   -470   -524       C  
ATOM     25  C   ARG A  12      25.445  48.376  72.971  1.00 57.97           C  
ANISOU   25  C   ARG A  12     7546   9049   5431   1387   -666   -705       C  
ATOM     26  O   ARG A  12      24.999  49.499  72.737  1.00 55.78           O  
ANISOU   26  O   ARG A  12     7091   8823   5281   1335   -715   -804       O  
ATOM     27  CB  ARG A  12      23.706  46.935  72.017  1.00 64.65           C  
ANISOU   27  CB  ARG A  12     8525   9787   6251   1031   -368   -446       C  
ATOM     28  CG  ARG A  12      24.520  46.204  70.964  1.00 66.97           C  
ANISOU   28  CG  ARG A  12     8889   9915   6640    967   -393   -392       C  
ATOM     29  CD  ARG A  12      24.623  44.716  71.253  1.00 70.14           C  
ANISOU   29  CD  ARG A  12     9556  10218   6878    973   -276   -239       C  
ATOM     30  NE  ARG A  12      25.067  44.026  70.038  1.00 68.95           N  
ANISOU   30  NE  ARG A  12     9448   9911   6840    862   -279   -187       N  
ATOM     31  CZ  ARG A  12      26.305  43.615  69.823  1.00 69.02           C  
ANISOU   31  CZ  ARG A  12     9535   9844   6843    988   -379   -202       C  
ATOM     32  NH1 ARG A  12      27.248  43.910  70.690  1.00 68.72           N  
ANISOU   32  NH1 ARG A  12     9515   9881   6713   1229   -497   -290       N  
ATOM     33  NH2 ARG A  12      26.598  42.930  68.733  1.00 69.39           N  
ANISOU   33  NH2 ARG A  12     9629   9759   6978    886   -368   -150       N  
ATOM     34  N   ASN A  13      26.742  48.055  72.900  1.00 58.12           N  
ANISOU   34  N   ASN A  13     7614   9011   5459   1508   -768   -750       N  
ATOM     35  CA  ASN A  13      27.792  49.006  72.545  1.00 59.93           C  
ANISOU   35  CA  ASN A  13     7668   9237   5865   1564   -933   -930       C  
ATOM     36  C   ASN A  13      27.744  49.271  71.040  1.00 55.39           C  
ANISOU   36  C   ASN A  13     6991   8537   5517   1344   -911   -906       C  
ATOM     37  O   ASN A  13      27.606  48.338  70.258  1.00 54.79           O  
ANISOU   37  O   ASN A  13     7014   8360   5443   1226   -824   -773       O  
ATOM     38  CB  ASN A  13      29.162  48.487  72.987  1.00 63.06           C  
ANISOU   38  CB  ASN A  13     8137   9643   6180   1772  -1040  -1004       C  
ATOM     39  CG  ASN A  13      30.305  49.405  72.611  1.00 66.53           C  
ANISOU   39  CG  ASN A  13     8374  10086   6816   1806  -1192  -1211       C  
ATOM     40  OD1 ASN A  13      30.270  50.611  72.881  1.00 71.77           O  
ANISOU   40  OD1 ASN A  13     8872  10809   7588   1817  -1268  -1363       O  
ATOM     41  ND2 ASN A  13      31.347  48.852  72.014  1.00 69.54           N  
ANISOU   41  ND2 ASN A  13     8768  10406   7248   1822  -1234  -1233       N  
ATOM     42  N   ILE A  14      27.872  50.530  70.623  1.00 51.94           N  
ANISOU   42  N   ILE A  14     6373   8096   5265   1297   -987  -1036       N  
ATOM     43  CA  ILE A  14      27.572  50.860  69.238  1.00 51.48           C  
ANISOU   43  CA  ILE A  14     6246   7926   5389   1101   -944   -993       C  
ATOM     44  C   ILE A  14      28.684  50.308  68.339  1.00 48.06           C  
ANISOU   44  C   ILE A  14     5829   7386   5044   1065   -962   -979       C  
ATOM     45  O   ILE A  14      28.406  49.648  67.343  1.00 47.33           O  
ANISOU   45  O   ILE A  14     5796   7206   4982    935   -883   -858       O  
ATOM     46  CB  ILE A  14      27.305  52.372  69.057  1.00 51.41           C  
ANISOU   46  CB  ILE A  14     6082   7920   5531   1071  -1003  -1117       C  
ATOM     47  CG1 ILE A  14      26.587  52.645  67.720  1.00 49.15           C  
ANISOU   47  CG1 ILE A  14     5770   7536   5367    895   -935  -1041       C  
ATOM     48  CG2 ILE A  14      28.589  53.196  69.214  1.00 51.47           C  
ANISOU   48  CG2 ILE A  14     5981   7907   5669   1147  -1123  -1298       C  
ATOM     49  CD1 ILE A  14      26.303  54.107  67.443  1.00 49.22           C  
ANISOU   49  CD1 ILE A  14     5674   7517   5511    879   -986  -1146       C  
ATOM     50  N   THR A  15      29.939  50.525  68.741  1.00 48.56           N  
ANISOU   50  N   THR A  15     5836   7478   5137   1191  -1068  -1119       N  
ATOM     51  CA  THR A  15      31.111  49.966  68.075  1.00 49.45           C  
ANISOU   51  CA  THR A  15     5950   7531   5309   1195  -1095  -1138       C  
ATOM     52  C   THR A  15      30.997  48.450  67.852  1.00 49.67           C  
ANISOU   52  C   THR A  15     6168   7512   5190   1200  -1025   -971       C  
ATOM     53  O   THR A  15      31.408  47.967  66.803  1.00 50.23           O  
ANISOU   53  O   THR A  15     6253   7496   5336   1115   -998   -920       O  
ATOM     54  CB  THR A  15      32.341  50.307  68.919  1.00 49.97           C  
ANISOU   54  CB  THR A  15     5925   7690   5372   1378  -1228  -1343       C  
ATOM     55  OG1 THR A  15      32.432  51.732  68.847  1.00 48.87           O  
ANISOU   55  OG1 THR A  15     5607   7546   5417   1316  -1272  -1493       O  
ATOM     56  CG2 THR A  15      33.588  49.576  68.453  1.00 49.36           C  
ANISOU   56  CG2 THR A  15     5848   7597   5309   1431  -1268  -1386       C  
ATOM     57  N   SER A  16      30.446  47.702  68.823  1.00 50.47           N  
ANISOU   57  N   SER A  16     6430   7664   5082   1299   -987   -886       N  
ATOM     58  CA  SER A  16      30.298  46.251  68.730  1.00 48.49           C  
ANISOU   58  CA  SER A  16     6397   7343   4682   1305   -907   -726       C  
ATOM     59  C   SER A  16      29.165  45.859  67.781  1.00 47.76           C  
ANISOU   59  C   SER A  16     6348   7155   4645   1076   -773   -574       C  
ATOM     60  O   SER A  16      29.246  44.851  67.077  1.00 48.29           O  
ANISOU   60  O   SER A  16     6532   7119   4699   1011   -720   -472       O  
ATOM     61  CB  SER A  16      30.048  45.644  70.088  1.00 47.21           C  
ANISOU   61  CB  SER A  16     6414   7247   4275   1478   -885   -679       C  
ATOM     62  OG  SER A  16      31.176  45.797  70.924  1.00 47.16           O  
ANISOU   62  OG  SER A  16     6393   7336   4190   1729  -1025   -828       O  
ATOM     63  N   GLU A  17      28.080  46.631  67.830  1.00 47.72           N  
ANISOU   63  N   GLU A  17     6248   7195   4688    970   -724   -574       N  
ATOM     64  CA  GLU A  17      26.914  46.361  67.020  1.00 47.82           C  
ANISOU   64  CA  GLU A  17     6268   7155   4747    771   -609   -470       C  
ATOM     65  C   GLU A  17      27.310  46.587  65.569  1.00 43.82           C  
ANISOU   65  C   GLU A  17     5674   6556   4419    666   -637   -482       C  
ATOM     66  O   GLU A  17      26.928  45.813  64.706  1.00 43.55           O  
ANISOU   66  O   GLU A  17     5705   6441   4402    549   -567   -391       O  
ATOM     67  CB  GLU A  17      25.750  47.244  67.479  1.00 48.01           C  
ANISOU   67  CB  GLU A  17     6188   7283   4771    727   -576   -505       C  
ATOM     68  CG  GLU A  17      24.468  47.072  66.670  1.00 49.18           C  
ANISOU   68  CG  GLU A  17     6304   7414   4968    535   -470   -440       C  
ATOM     69  CD  GLU A  17      23.831  45.688  66.744  1.00 51.57           C  
ANISOU   69  CD  GLU A  17     6765   7669   5160    434   -329   -310       C  
ATOM     70  OE1 GLU A  17      23.911  45.080  67.827  1.00 51.53           O  
ANISOU   70  OE1 GLU A  17     6902   7685   4991    518   -278   -258       O  
ATOM     71  OE2 GLU A  17      23.220  45.229  65.749  1.00 52.99           O  
ANISOU   71  OE2 GLU A  17     6934   7789   5411    274   -264   -267       O  
ATOM     72  N   MET A  18      28.065  47.659  65.331  1.00 41.93           N  
ANISOU   72  N   MET A  18     5294   6330   4309    708   -729   -602       N  
ATOM     73  CA  MET A  18      28.463  48.027  63.985  1.00 42.06           C  
ANISOU   73  CA  MET A  18     5231   6261   4487    615   -738   -613       C  
ATOM     74  C   MET A  18      29.381  46.958  63.413  1.00 42.67           C  
ANISOU   74  C   MET A  18     5395   6268   4548    633   -741   -567       C  
ATOM     75  O   MET A  18      29.270  46.612  62.248  1.00 41.70           O  
ANISOU   75  O   MET A  18     5287   6068   4489    534   -700   -504       O  
ATOM     76  CB  MET A  18      29.199  49.371  63.951  1.00 41.24           C  
ANISOU   76  CB  MET A  18     4977   6166   4525    648   -814   -754       C  
ATOM     77  CG  MET A  18      28.293  50.573  64.099  1.00 39.37           C  
ANISOU   77  CG  MET A  18     4657   5959   4343    614   -815   -799       C  
ATOM     78  SD  MET A  18      27.156  50.685  62.706  1.00 37.85           S  
ANISOU   78  SD  MET A  18     4472   5697   4212    468   -736   -702       S  
ATOM     79  CE  MET A  18      28.205  50.951  61.268  1.00 37.72           C  
ANISOU   79  CE  MET A  18     4430   5551   4350    408   -730   -701       C  
ATOM     80  N   ARG A  19      30.303  46.472  64.239  1.00 46.36           N  
ANISOU   80  N   ARG A  19     5919   6773   4920    784   -801   -613       N  
ATOM     81  CA  ARG A  19      31.341  45.562  63.790  1.00 48.82           C  
ANISOU   81  CA  ARG A  19     6301   7040   5209    846   -831   -605       C  
ATOM     82  C   ARG A  19      30.749  44.192  63.479  1.00 48.05           C  
ANISOU   82  C   ARG A  19     6398   6855   5002    796   -751   -451       C  
ATOM     83  O   ARG A  19      31.200  43.533  62.551  1.00 47.55           O  
ANISOU   83  O   ARG A  19     6378   6719   4970    769   -748   -416       O  
ATOM     84  CB  ARG A  19      32.424  45.408  64.861  1.00 53.96           C  
ANISOU   84  CB  ARG A  19     6966   7776   5761   1060   -932   -718       C  
ATOM     85  CG  ARG A  19      33.522  46.461  64.845  1.00 57.95           C  
ANISOU   85  CG  ARG A  19     7262   8349   6406   1108  -1024   -911       C  
ATOM     86  CD  ARG A  19      34.444  46.327  66.056  1.00 61.22           C  
ANISOU   86  CD  ARG A  19     7676   8881   6704   1345  -1139  -1054       C  
ATOM     87  NE  ARG A  19      35.835  46.331  65.587  1.00 65.40           N  
ANISOU   87  NE  ARG A  19     8082   9447   7319   1404  -1213  -1201       N  
ATOM     88  CZ  ARG A  19      36.576  45.231  65.408  1.00 70.29           C  
ANISOU   88  CZ  ARG A  19     8803  10069   7835   1528  -1250  -1192       C  
ATOM     89  NH1 ARG A  19      37.734  45.311  64.777  1.00 73.55           N  
ANISOU   89  NH1 ARG A  19     9072  10522   8351   1543  -1297  -1326       N  
ATOM     90  NH2 ARG A  19      36.136  44.039  65.791  1.00 69.64           N  
ANISOU   90  NH2 ARG A  19     8973   9939   7549   1624  -1228  -1046       N  
ATOM     91  N   GLU A  20      29.772  43.749  64.276  1.00 48.11           N  
ANISOU   91  N   GLU A  20     6528   6868   4883    783   -681   -368       N  
ATOM     92  CA  GLU A  20      29.184  42.436  64.066  1.00 49.06           C  
ANISOU   92  CA  GLU A  20     6846   6887   4909    713   -586   -231       C  
ATOM     93  C   GLU A  20      28.162  42.454  62.936  1.00 44.35           C  
ANISOU   93  C   GLU A  20     6189   6236   4426    501   -507   -178       C  
ATOM     94  O   GLU A  20      28.075  41.471  62.199  1.00 43.90           O  
ANISOU   94  O   GLU A  20     6239   6076   4367    432   -466   -108       O  
ATOM     95  CB  GLU A  20      28.492  41.900  65.308  1.00 52.64           C  
ANISOU   95  CB  GLU A  20     7464   7355   5183    753   -506   -156       C  
ATOM     96  CG  GLU A  20      29.495  41.547  66.395  1.00 60.68           C  
ANISOU   96  CG  GLU A  20     8612   8408   6037   1002   -582   -188       C  
ATOM     97  CD  GLU A  20      28.781  41.233  67.690  1.00 67.86           C  
ANISOU   97  CD  GLU A  20     9679   9348   6757   1058   -493   -114       C  
ATOM     98  OE1 GLU A  20      29.324  41.642  68.743  1.00 67.29           O  
ANISOU   98  OE1 GLU A  20     9607   9381   6578   1265   -574   -192       O  
ATOM     99  OE2 GLU A  20      27.672  40.627  67.619  1.00 70.69           O  
ANISOU   99  OE2 GLU A  20    10144   9634   7082    889   -340      7       O  
ATOM    100  N   SER A  21      27.384  43.549  62.868  1.00 39.05           N  
ANISOU  100  N   SER A  21     5355   5640   3840    421   -495   -225       N  
ATOM    101  CA  SER A  21      26.327  43.718  61.890  1.00 36.53           C  
ANISOU  101  CA  SER A  21     4961   5305   3614    256   -437   -205       C  
ATOM    102  C   SER A  21      26.921  43.863  60.494  1.00 34.89           C  
ANISOU  102  C   SER A  21     4693   5036   3529    231   -483   -222       C  
ATOM    103  O   SER A  21      26.401  43.311  59.532  1.00 33.43           O  
ANISOU  103  O   SER A  21     4531   4795   3378    131   -442   -182       O  
ATOM    104  CB  SER A  21      25.455  44.897  62.207  1.00 35.72           C  
ANISOU  104  CB  SER A  21     4713   5308   3551    226   -434   -267       C  
ATOM    105  OG  SER A  21      24.548  44.619  63.263  1.00 37.11           O  
ANISOU  105  OG  SER A  21     4937   5551   3613    202   -355   -239       O  
ATOM    106  N   PHE A  22      27.985  44.654  60.382  1.00 33.91           N  
ANISOU  106  N   PHE A  22     4482   4929   3474    319   -561   -293       N  
ATOM    107  CA  PHE A  22      28.574  44.913  59.087  1.00 33.77           C  
ANISOU  107  CA  PHE A  22     4403   4861   3568    295   -583   -307       C  
ATOM    108  C   PHE A  22      29.332  43.678  58.616  1.00 35.14           C  
ANISOU  108  C   PHE A  22     4690   4964   3696    330   -591   -263       C  
ATOM    109  O   PHE A  22      29.301  43.376  57.422  1.00 34.88           O  
ANISOU  109  O   PHE A  22     4661   4878   3714    275   -575   -233       O  
ATOM    110  CB  PHE A  22      29.497  46.129  59.078  1.00 33.69           C  
ANISOU  110  CB  PHE A  22     4262   4878   3659    349   -636   -403       C  
ATOM    111  CG  PHE A  22      29.884  46.520  57.660  1.00 32.81           C  
ANISOU  111  CG  PHE A  22     4097   4708   3660    298   -619   -399       C  
ATOM    112  CD1 PHE A  22      29.022  47.284  56.888  1.00 32.32           C  
ANISOU  112  CD1 PHE A  22     3994   4626   3659    230   -585   -381       C  
ATOM    113  CD2 PHE A  22      31.080  46.083  57.102  1.00 32.19           C  
ANISOU  113  CD2 PHE A  22     4020   4604   3606    338   -635   -415       C  
ATOM    114  CE1 PHE A  22      29.366  47.619  55.593  1.00 32.72           C  
ANISOU  114  CE1 PHE A  22     4027   4619   3787    205   -558   -364       C  
ATOM    115  CE2 PHE A  22      31.430  46.448  55.822  1.00 32.46           C  
ANISOU  115  CE2 PHE A  22     4013   4592   3730    294   -601   -404       C  
ATOM    116  CZ  PHE A  22      30.577  47.218  55.075  1.00 33.10           C  
ANISOU  116  CZ  PHE A  22     4074   4640   3862    229   -558   -371       C  
ATOM    117  N   LEU A  23      29.994  42.970  59.545  1.00 36.36           N  
ANISOU  117  N   LEU A  23     4949   5124   3742    442   -622   -264       N  
ATOM    118  CA  LEU A  23      30.704  41.753  59.186  1.00 37.54           C  
ANISOU  118  CA  LEU A  23     5232   5204   3827    504   -641   -228       C  
ATOM    119  C   LEU A  23      29.706  40.663  58.795  1.00 37.56           C  
ANISOU  119  C   LEU A  23     5381   5108   3781    395   -564   -125       C  
ATOM    120  O   LEU A  23      29.933  39.992  57.818  1.00 37.43           O  
ANISOU  120  O   LEU A  23     5412   5022   3787    375   -568   -102       O  
ATOM    121  CB  LEU A  23      31.668  41.288  60.272  1.00 38.99           C  
ANISOU  121  CB  LEU A  23     5509   5420   3887    688   -705   -266       C  
ATOM    122  CG  LEU A  23      32.554  40.090  59.925  1.00 39.90           C  
ANISOU  122  CG  LEU A  23     5766   5471   3922    798   -747   -251       C  
ATOM    123  CD1 LEU A  23      33.709  40.416  58.967  1.00 40.42           C  
ANISOU  123  CD1 LEU A  23     5690   5580   4090    841   -809   -342       C  
ATOM    124  CD2 LEU A  23      33.076  39.524  61.244  1.00 40.74           C  
ANISOU  124  CD2 LEU A  23     6025   5601   3853    996   -796   -265       C  
ATOM    125  N  AASP A  24      28.591  40.505  59.520  0.50 38.05           N  
ANISOU  125  N  AASP A  24     5501   5170   3786    315   -488    -78       N  
ATOM    126  N  BASP A  24      28.595  40.518  59.508  0.50 37.43           N  
ANISOU  126  N  BASP A  24     5419   5092   3708    315   -489    -79       N  
ATOM    127  CA AASP A  24      27.579  39.523  59.145  0.50 38.79           C  
ANISOU  127  CA AASP A  24     5706   5173   3859    175   -398     -6       C  
ATOM    128  CA BASP A  24      27.659  39.482  59.121  0.50 37.71           C  
ANISOU  128  CA BASP A  24     5576   5032   3721    183   -403     -6       C  
ATOM    129  C  AASP A  24      27.179  39.746  57.687  0.50 37.63           C  
ANISOU  129  C  AASP A  24     5444   5017   3839     72   -404    -32       C  
ATOM    130  C  BASP A  24      27.178  39.742  57.688  0.50 37.05           C  
ANISOU  130  C  BASP A  24     5370   4942   3764     72   -404    -32       C  
ATOM    131  O  AASP A  24      27.112  38.795  56.906  0.50 37.64           O  
ANISOU  131  O  AASP A  24     5533   4923   3844     26   -391     -5       O  
ATOM    132  O  BASP A  24      27.088  38.802  56.900  0.50 37.12           O  
ANISOU  132  O  BASP A  24     5466   4859   3780     23   -390     -5       O  
ATOM    133  CB AASP A  24      26.381  39.582  60.083  0.50 41.05           C  
ANISOU  133  CB AASP A  24     6010   5496   4091     79   -298     23       C  
ATOM    134  CB BASP A  24      26.625  39.272  60.212  0.50 39.33           C  
ANISOU  134  CB BASP A  24     5855   5250   3841    110   -301     40       C  
ATOM    135  CG AASP A  24      25.413  38.405  60.069  0.50 42.93           C  
ANISOU  135  CG AASP A  24     6394   5630   4286    -73   -175     91       C  
ATOM    136  CG BASP A  24      27.138  38.655  61.513  0.50 40.33           C  
ANISOU  136  CG BASP A  24     6179   5345   3799    244   -287     92       C  
ATOM    137  OD1AASP A  24      25.718  37.390  59.387  0.50 44.25           O  
ANISOU  137  OD1AASP A  24     6690   5669   4454    -91   -176    124       O  
ATOM    138  OD1BASP A  24      28.301  38.172  61.549  0.50 40.15           O  
ANISOU  138  OD1BASP A  24     6264   5277   3715    405   -366     91       O  
ATOM    139  OD2AASP A  24      24.352  38.511  60.746  0.50 42.29           O  
ANISOU  139  OD2AASP A  24     6295   5597   4175   -180    -73    102       O  
ATOM    140  OD2BASP A  24      26.378  38.684  62.496  0.50 40.89           O  
ANISOU  140  OD2BASP A  24     6298   5450   3789    206   -199    127       O  
ATOM    141  N   TYR A  25      26.984  41.020  57.319  1.00 36.26           N  
ANISOU  141  N   TYR A  25     5086   4933   3756     61   -431    -90       N  
ATOM    142  CA  TYR A  25      26.506  41.394  55.986  1.00 34.14           C  
ANISOU  142  CA  TYR A  25     4717   4670   3584     -6   -436   -116       C  
ATOM    143  C   TYR A  25      27.587  41.217  54.916  1.00 34.08           C  
ANISOU  143  C   TYR A  25     4717   4616   3616     65   -488   -118       C  
ATOM    144  O   TYR A  25      27.339  40.591  53.889  1.00 34.01           O  
ANISOU  144  O   TYR A  25     4739   4558   3624     27   -485   -108       O  
ATOM    145  CB  TYR A  25      25.950  42.824  55.958  1.00 31.84           C  
ANISOU  145  CB  TYR A  25     4268   4474   3357    -15   -444   -170       C  
ATOM    146  CG  TYR A  25      25.572  43.342  54.575  1.00 29.82           C  
ANISOU  146  CG  TYR A  25     3930   4224   3175    -33   -459   -197       C  
ATOM    147  CD1 TYR A  25      24.438  42.894  53.927  1.00 30.32           C  
ANISOU  147  CD1 TYR A  25     3979   4299   3242   -116   -433   -217       C  
ATOM    148  CD2 TYR A  25      26.349  44.293  53.923  1.00 28.38           C  
ANISOU  148  CD2 TYR A  25     3690   4037   3055     38   -492   -211       C  
ATOM    149  CE1 TYR A  25      24.099  43.356  52.660  1.00 31.03           C  
ANISOU  149  CE1 TYR A  25     4008   4407   3376    -93   -460   -251       C  
ATOM    150  CE2 TYR A  25      26.026  44.761  52.660  1.00 28.77           C  
ANISOU  150  CE2 TYR A  25     3702   4083   3147     47   -496   -220       C  
ATOM    151  CZ  TYR A  25      24.888  44.300  52.021  1.00 29.59           C  
ANISOU  151  CZ  TYR A  25     3799   4209   3233     -1   -489   -241       C  
ATOM    152  OH  TYR A  25      24.533  44.762  50.780  1.00 28.93           O  
ANISOU  152  OH  TYR A  25     3689   4137   3167     45   -505   -262       O  
ATOM    153  N   ALA A  26      28.772  41.794  55.135  1.00 34.94           N  
ANISOU  153  N   ALA A  26     4782   4753   3742    168   -535   -145       N  
ATOM    154  CA  ALA A  26      29.882  41.688  54.202  1.00 34.56           C  
ANISOU  154  CA  ALA A  26     4719   4684   3728    234   -570   -159       C  
ATOM    155  C   ALA A  26      30.152  40.231  53.823  1.00 36.20           C  
ANISOU  155  C   ALA A  26     5073   4813   3868    261   -583   -123       C  
ATOM    156  O   ALA A  26      30.297  39.944  52.648  1.00 36.46           O  
ANISOU  156  O   ALA A  26     5104   4820   3931    261   -590   -119       O  
ATOM    157  CB  ALA A  26      31.124  42.302  54.804  1.00 34.37           C  
ANISOU  157  CB  ALA A  26     4625   4712   3721    331   -610   -220       C  
ATOM    158  N  AMET A  27      30.228  39.342  54.834  0.50 37.39           N  
ANISOU  158  N  AMET A  27     5365   4922   3919    300   -586    -95       N  
ATOM    159  N  BMET A  27      30.216  39.343  54.821  0.50 37.39           N  
ANISOU  159  N  BMET A  27     5365   4922   3920    298   -586    -95       N  
ATOM    160  CA AMET A  27      30.551  37.929  54.663  0.50 38.60           C  
ANISOU  160  CA AMET A  27     5700   4975   3992    346   -602    -60       C  
ATOM    161  CA BMET A  27      30.556  37.945  54.623  0.50 38.59           C  
ANISOU  161  CA BMET A  27     5694   4974   3993    345   -602    -61       C  
ATOM    162  C  AMET A  27      29.478  37.251  53.824  0.50 37.00           C  
ANISOU  162  C  AMET A  27     5549   4690   3817    214   -555    -30       C  
ATOM    163  C  BMET A  27      29.474  37.251  53.813  0.50 37.00           C  
ANISOU  163  C  BMET A  27     5549   4691   3818    213   -555    -30       C  
ATOM    164  O  AMET A  27      29.779  36.361  53.041  0.50 38.09           O  
ANISOU  164  O  AMET A  27     5777   4755   3942    241   -581    -26       O  
ATOM    165  O  BMET A  27      29.770  36.364  53.025  0.50 38.10           O  
ANISOU  165  O  BMET A  27     5776   4756   3944    240   -581    -26       O  
ATOM    166  CB AMET A  27      30.597  37.143  55.989  0.50 41.90           C  
ANISOU  166  CB AMET A  27     6304   5339   4279    407   -590    -18       C  
ATOM    167  CB BMET A  27      30.687  37.225  55.972  0.50 41.89           C  
ANISOU  167  CB BMET A  27     6288   5347   4281    417   -597    -25       C  
ATOM    168  CG AMET A  27      31.810  37.381  56.902  0.50 44.13           C  
ANISOU  168  CG AMET A  27     6590   5692   4487    596   -664    -67       C  
ATOM    169  CG BMET A  27      31.964  37.565  56.735  0.50 43.89           C  
ANISOU  169  CG BMET A  27     6516   5680   4478    601   -675    -84       C  
ATOM    170  SD AMET A  27      32.128  36.030  58.070  0.50 50.36           S  
ANISOU  170  SD AMET A  27     7683   6378   5071    746   -673     -9       S  
ATOM    171  SD BMET A  27      33.302  36.406  56.362  0.50 49.27           S  
ANISOU  171  SD BMET A  27     7338   6313   5067    792   -763   -109       S  
ATOM    172  CE AMET A  27      31.124  36.371  59.525  0.50 50.38           C  
ANISOU  172  CE AMET A  27     7743   6399   4999    688   -584     46       C  
ATOM    173  CE BMET A  27      33.881  36.810  54.711  0.50 46.97           C  
ANISOU  173  CE BMET A  27     6867   6073   4906    765   -789   -165       C  
ATOM    174  N   SER A  28      28.222  37.635  54.055  1.00 36.41           N  
ANISOU  174  N   SER A  28     5417   4639   3778     78   -491    -26       N  
ATOM    175  CA  SER A  28      27.084  37.039  53.377  1.00 36.09           C  
ANISOU  175  CA  SER A  28     5393   4545   3773    -61   -445    -33       C  
ATOM    176  C   SER A  28      27.131  37.386  51.903  1.00 34.61           C  
ANISOU  176  C   SER A  28     5097   4393   3659    -43   -491    -79       C  
ATOM    177  O   SER A  28      26.803  36.563  51.067  1.00 35.80           O  
ANISOU  177  O   SER A  28     5299   4481   3823    -83   -498    -98       O  
ATOM    178  CB  SER A  28      25.767  37.480  53.966  1.00 36.46           C  
ANISOU  178  CB  SER A  28     5363   4649   3840   -197   -369    -48       C  
ATOM    179  OG  SER A  28      24.686  36.762  53.378  1.00 36.78           O  
ANISOU  179  OG  SER A  28     5413   4644   3919   -342   -320    -83       O  
ATOM    180  N   VAL A  29      27.550  38.608  51.592  1.00 34.11           N  
ANISOU  180  N   VAL A  29     5057   3510   4394    427    -69   -109       N  
ATOM    181  CA  VAL A  29      27.540  39.062  50.213  1.00 34.93           C  
ANISOU  181  CA  VAL A  29     5161   3595   4515    431    -70   -135       C  
ATOM    182  C   VAL A  29      28.669  38.371  49.456  1.00 33.61           C  
ANISOU  182  C   VAL A  29     4954   3425   4392    398    -94   -137       C  
ATOM    183  O   VAL A  29      28.495  38.009  48.293  1.00 33.65           O  
ANISOU  183  O   VAL A  29     4926   3424   4437    403    -93   -148       O  
ATOM    184  CB  VAL A  29      27.601  40.601  50.164  1.00 35.36           C  
ANISOU  184  CB  VAL A  29     5289   3632   4515    435    -66   -162       C  
ATOM    185  CG1 VAL A  29      27.827  41.139  48.754  1.00 36.82           C  
ANISOU  185  CG1 VAL A  29     5482   3795   4711    431    -71   -187       C  
ATOM    186  CG2 VAL A  29      26.335  41.197  50.752  1.00 34.54           C  
ANISOU  186  CG2 VAL A  29     5217   3531   4375    477    -39   -163       C  
ATOM    187  N   ILE A  30      29.778  38.148  50.169  1.00 32.95           N  
ANISOU  187  N   ILE A  30     4870   3348   4299    368   -116   -126       N  
ATOM    188  CA  ILE A  30      30.987  37.536  49.638  1.00 33.06           C  
ANISOU  188  CA  ILE A  30     4847   3365   4349    338   -141   -128       C  
ATOM    189  C   ILE A  30      30.768  36.056  49.320  1.00 32.99           C  
ANISOU  189  C   ILE A  30     4770   3360   4402    347   -142   -108       C  
ATOM    190  O   ILE A  30      31.124  35.606  48.233  1.00 31.26           O  
ANISOU  190  O   ILE A  30     4517   3136   4226    341   -148   -121       O  
ATOM    191  CB  ILE A  30      32.154  37.749  50.628  1.00 33.00           C  
ANISOU  191  CB  ILE A  30     4859   3370   4310    307   -165   -121       C  
ATOM    192  CG1 ILE A  30      32.592  39.225  50.650  1.00 31.75           C  
ANISOU  192  CG1 ILE A  30     4766   3201   4095    287   -168   -147       C  
ATOM    193  CG2 ILE A  30      33.318  36.812  50.299  1.00 33.36           C  
ANISOU  193  CG2 ILE A  30     4851   3425   4398    284   -191   -115       C  
ATOM    194  CD1 ILE A  30      33.409  39.640  51.849  1.00 31.40           C  
ANISOU  194  CD1 ILE A  30     4754   3172   4006    260   -186   -142       C  
ATOM    195  N   VAL A  31      30.199  35.298  50.272  1.00 34.75           N  
ANISOU  195  N   VAL A  31     4980   3593   4631    361   -135    -78       N  
ATOM    196  CA  VAL A  31      30.128  33.843  50.155  1.00 34.78           C  
ANISOU  196  CA  VAL A  31     4926   3597   4692    365   -138    -56       C  
ATOM    197  C   VAL A  31      28.742  33.388  49.696  1.00 34.14           C  
ANISOU  197  C   VAL A  31     4822   3513   4638    389   -111    -53       C  
ATOM    198  O   VAL A  31      28.571  32.214  49.356  1.00 35.91           O  
ANISOU  198  O   VAL A  31     5000   3732   4914    390   -111    -41       O  
ATOM    199  CB  VAL A  31      30.529  33.090  51.441  1.00 34.47           C  
ANISOU  199  CB  VAL A  31     4880   3568   4648    358   -151    -19       C  
ATOM    200  CG1 VAL A  31      31.899  33.530  51.931  1.00 35.33           C  
ANISOU  200  CG1 VAL A  31     5008   3688   4729    334   -181    -22       C  
ATOM    201  CG2 VAL A  31      29.494  33.211  52.546  1.00 34.20           C  
ANISOU  201  CG2 VAL A  31     4871   3544   4578    374   -129      3       C  
ATOM    202  N   ALA A  32      27.772  34.301  49.624  1.00 32.76           N  
ANISOU  202  N   ALA A  32     4678   3340   4430    409    -89    -67       N  
ATOM    203  CA  ALA A  32      26.406  33.883  49.352  1.00 32.37           C  
ANISOU  203  CA  ALA A  32     4602   3296   4401    433    -63    -64       C  
ATOM    204  C   ALA A  32      25.605  34.931  48.575  1.00 31.94           C  
ANISOU  204  C   ALA A  32     4571   3241   4325    457    -48    -93       C  
ATOM    205  O   ALA A  32      24.400  35.029  48.788  1.00 32.62           O  
ANISOU  205  O   ALA A  32     4654   3339   4401    482    -24    -90       O  
ATOM    206  CB  ALA A  32      25.743  33.562  50.683  1.00 32.60           C  
ANISOU  206  CB  ALA A  32     4638   3341   4408    441    -47    -33       C  
ATOM    207  N   ARG A  33      26.238  35.689  47.665  1.00 32.14           N  
ANISOU  207  N   ARG A  33     4616   3251   4342    449    -60   -120       N  
ATOM    208  CA  ARG A  33      25.487  36.555  46.766  1.00 31.45           C  
ANISOU  208  CA  ARG A  33     4548   3160   4241    474    -48   -145       C  
ATOM    209  C   ARG A  33      26.262  36.950  45.503  1.00 30.86           C  
ANISOU  209  C   ARG A  33     4480   3070   4177    458    -63   -171       C  
ATOM    210  O   ARG A  33      25.802  36.693  44.392  1.00 29.40           O  
ANISOU  210  O   ARG A  33     4266   2884   4020    468    -60   -184       O  
ATOM    211  CB  ARG A  33      25.055  37.806  47.528  1.00 32.09           C  
ANISOU  211  CB  ARG A  33     4691   3241   4260    495    -35   -150       C  
ATOM    212  CG  ARG A  33      24.236  38.769  46.689  1.00 32.86           C  
ANISOU  212  CG  ARG A  33     4814   3332   4338    527    -24   -174       C  
ATOM    213  CD  ARG A  33      23.631  39.833  47.595  1.00 34.27           C  
ANISOU  213  CD  ARG A  33     5049   3512   4460    556     -7   -177       C  
ATOM    214  NE  ARG A  33      22.773  39.283  48.649  1.00 34.44           N  
ANISOU  214  NE  ARG A  33     5047   3559   4478    573     13   -156       N  
ATOM    215  CZ  ARG A  33      22.152  39.982  49.585  1.00 36.42           C  
ANISOU  215  CZ  ARG A  33     5336   3818   4683    599     31   -156       C  
ATOM    216  NH1 ARG A  33      22.167  41.311  49.564  1.00 38.20           N  
ANISOU  216  NH1 ARG A  33     5628   4025   4862    617     33   -177       N  
ATOM    217  NH2 ARG A  33      21.475  39.345  50.529  1.00 37.44           N  
ANISOU  217  NH2 ARG A  33     5439   3974   4812    607     50   -135       N  
ATOM    218  N   ALA A  34      27.386  37.657  45.680  1.00 31.19           N  
ANISOU  218  N   ALA A  34     4560   3101   4189    433    -79   -178       N  
ATOM    219  CA  ALA A  34      27.990  38.465  44.625  1.00 31.60           C  
ANISOU  219  CA  ALA A  34     4639   3137   4229    419    -87   -204       C  
ATOM    220  C   ALA A  34      29.155  37.763  43.927  1.00 31.84           C  
ANISOU  220  C   ALA A  34     4631   3169   4299    385   -106   -210       C  
ATOM    221  O   ALA A  34      29.585  38.237  42.876  1.00 31.15           O  
ANISOU  221  O   ALA A  34     4554   3072   4209    372   -110   -232       O  
ATOM    222  CB  ALA A  34      28.474  39.783  45.203  1.00 32.33           C  
ANISOU  222  CB  ALA A  34     4803   3217   4262    408    -90   -213       C  
ATOM    223  N   LEU A  35      29.717  36.711  44.543  1.00 30.54           N  
ANISOU  223  N   LEU A  35     4426   3014   4164    370   -117   -192       N  
ATOM    224  CA  LEU A  35      30.912  36.082  44.010  1.00 30.32           C  
ANISOU  224  CA  LEU A  35     4361   2988   4169    341   -135   -198       C  
ATOM    225  C   LEU A  35      30.577  34.674  43.526  1.00 31.55           C  
ANISOU  225  C   LEU A  35     4454   3147   4388    352   -133   -191       C  
ATOM    226  O   LEU A  35      29.882  33.921  44.220  1.00 30.36           O  
ANISOU  226  O   LEU A  35     4283   2999   4253    368   -126   -168       O  
ATOM    227  CB  LEU A  35      32.012  36.000  45.059  1.00 30.54           C  
ANISOU  227  CB  LEU A  35     4394   3026   4183    317   -154   -184       C  
ATOM    228  CG  LEU A  35      32.581  37.319  45.579  1.00 31.40           C  
ANISOU  228  CG  LEU A  35     4565   3133   4232    296   -160   -194       C  
ATOM    229  CD1 LEU A  35      33.676  37.082  46.611  1.00 30.70           C  
ANISOU  229  CD1 LEU A  35     4471   3060   4133    271   -182   -180       C  
ATOM    230  CD2 LEU A  35      33.119  38.154  44.428  1.00 33.07           C  
ANISOU  230  CD2 LEU A  35     4798   3336   4432    274   -161   -224       C  
ATOM    231  N   PRO A  36      31.127  34.249  42.361  1.00 31.35           N  
ANISOU  231  N   PRO A  36     4396   3120   4397    339   -140   -211       N  
ATOM    232  CA  PRO A  36      30.906  32.893  41.853  1.00 31.52           C  
ANISOU  232  CA  PRO A  36     4359   3139   4478    347   -139   -208       C  
ATOM    233  C   PRO A  36      31.798  31.850  42.513  1.00 32.08           C  
ANISOU  233  C   PRO A  36     4396   3212   4580    336   -156   -189       C  
ATOM    234  O   PRO A  36      32.846  32.195  43.054  1.00 32.54           O  
ANISOU  234  O   PRO A  36     4468   3278   4618    318   -172   -186       O  
ATOM    235  CB  PRO A  36      31.216  33.049  40.365  1.00 30.84           C  
ANISOU  235  CB  PRO A  36     4260   3051   4405    337   -139   -240       C  
ATOM    236  CG  PRO A  36      32.333  34.066  40.369  1.00 31.17           C  
ANISOU  236  CG  PRO A  36     4338   3097   4409    311   -150   -252       C  
ATOM    237  CD  PRO A  36      31.937  35.068  41.444  1.00 30.87           C  
ANISOU  237  CD  PRO A  36     4354   3057   4317    317   -146   -238       C  
ATOM    238  N   ASP A  37      31.357  30.583  42.464  1.00 31.88           N  
ANISOU  238  N   ASP A  37     4329   3179   4605    348   -153   -177       N  
ATOM    239  CA  ASP A  37      32.156  29.475  42.950  1.00 33.04           C  
ANISOU  239  CA  ASP A  37     4443   3322   4788    344   -169   -159       C  
ATOM    240  C   ASP A  37      33.060  29.055  41.797  1.00 32.64           C  
ANISOU  240  C   ASP A  37     4358   3271   4773    334   -178   -188       C  
ATOM    241  O   ASP A  37      32.639  29.033  40.642  1.00 30.56           O  
ANISOU  241  O   ASP A  37     4082   3003   4526    335   -167   -213       O  
ATOM    242  CB  ASP A  37      31.266  28.352  43.467  1.00 35.48           C  
ANISOU  242  CB  ASP A  37     4731   3620   5131    358   -160   -132       C  
ATOM    243  CG  ASP A  37      31.954  27.210  44.213  1.00 36.58           C  
ANISOU  243  CG  ASP A  37     4847   3750   5302    359   -176   -104       C  
ATOM    244  OD2 ASP A  37      31.750  27.112  45.442  1.00 36.02           O  
ANISOU  244  OD2 ASP A  37     4794   3681   5211    363   -178    -71       O  
ATOM    245  OD1 ASP A  37      32.677  26.405  43.566  1.00 36.63           O  
ANISOU  245  OD1 ASP A  37     4818   3746   5352    358   -188   -116       O  
ATOM    246  N   VAL A  38      34.298  28.691  42.125  1.00 33.07           N  
ANISOU  246  N   VAL A  38     4395   3331   4839    325   -198   -183       N  
ATOM    247  CA  VAL A  38      35.298  28.421  41.104  1.00 34.73           C  
ANISOU  247  CA  VAL A  38     4573   3546   5076    315   -207   -213       C  
ATOM    248  C   VAL A  38      34.966  27.127  40.363  1.00 34.39           C  
ANISOU  248  C   VAL A  38     4488   3485   5094    329   -201   -220       C  
ATOM    249  O   VAL A  38      35.445  26.942  39.246  1.00 33.92           O  
ANISOU  249  O   VAL A  38     4403   3428   5057    324   -200   -252       O  
ATOM    250  CB  VAL A  38      36.707  28.358  41.723  1.00 34.83           C  
ANISOU  250  CB  VAL A  38     4573   3576   5084    304   -231   -206       C  
ATOM    251  CG1 VAL A  38      36.842  27.208  42.715  1.00 34.68           C  
ANISOU  251  CG1 VAL A  38     4533   3547   5095    323   -245   -171       C  
ATOM    252  CG2 VAL A  38      37.778  28.277  40.647  1.00 35.12           C  
ANISOU  252  CG2 VAL A  38     4576   3626   5141    292   -237   -241       C  
ATOM    253  N   ARG A  39      34.149  26.261  40.988  1.00 33.65           N  
ANISOU  253  N   ARG A  39     4388   3372   5024    345   -197   -192       N  
ATOM    254  CA  ARG A  39      33.862  24.927  40.471  1.00 34.32           C  
ANISOU  254  CA  ARG A  39     4437   3434   5169    356   -193   -195       C  
ATOM    255  C   ARG A  39      32.801  24.965  39.365  1.00 33.59           C  
ANISOU  255  C   ARG A  39     4340   3336   5087    356   -173   -221       C  
ATOM    256  O   ARG A  39      32.999  24.347  38.327  1.00 36.28           O  
ANISOU  256  O   ARG A  39     4652   3668   5466    356   -172   -248       O  
ATOM    257  CB  ARG A  39      33.462  23.953  41.593  1.00 34.98           C  
ANISOU  257  CB  ARG A  39     4519   3497   5274    368   -196   -153       C  
ATOM    258  CG  ARG A  39      34.551  23.736  42.638  1.00 35.93           C  
ANISOU  258  CG  ARG A  39     4641   3623   5389    373   -220   -127       C  
ATOM    259  CD  ARG A  39      34.089  23.010  43.901  1.00 36.80           C  
ANISOU  259  CD  ARG A  39     4762   3717   5504    382   -223    -79       C  
ATOM    260  NE  ARG A  39      33.173  23.855  44.671  1.00 37.82           N  
ANISOU  260  NE  ARG A  39     4927   3859   5583    376   -209    -61       N  
ATOM    261  CZ  ARG A  39      32.390  23.466  45.661  1.00 37.80           C  
ANISOU  261  CZ  ARG A  39     4940   3847   5574    380   -200    -23       C  
ATOM    262  NH1 ARG A  39      32.391  22.221  46.093  1.00 38.03           N  
ANISOU  262  NH1 ARG A  39     4957   3851   5642    388   -206      5       N  
ATOM    263  NH2 ARG A  39      31.605  24.354  46.228  1.00 38.50           N  
ANISOU  263  NH2 ARG A  39     5060   3954   5615    376   -185    -15       N  
ATOM    264  N   ASP A  40      31.668  25.640  39.580  1.00 32.18           N  
ANISOU  264  N   ASP A  40     4187   3163   4876    357   -158   -213       N  
ATOM    265  CA  ASP A  40      30.573  25.620  38.622  1.00 32.06           C  
ANISOU  265  CA  ASP A  40     4164   3147   4871    359   -142   -235       C  
ATOM    266  C   ASP A  40      30.337  26.980  37.975  1.00 34.08           C  
ANISOU  266  C   ASP A  40     4447   3422   5080    357   -135   -257       C  
ATOM    267  O   ASP A  40      29.515  27.072  37.064  1.00 35.33           O  
ANISOU  267  O   ASP A  40     4599   3584   5242    360   -125   -277       O  
ATOM    268  CB  ASP A  40      29.287  25.106  39.254  1.00 33.84           C  
ANISOU  268  CB  ASP A  40     4388   3365   5107    366   -128   -209       C  
ATOM    269  CG  ASP A  40      28.683  25.865  40.432  1.00 33.07           C  
ANISOU  269  CG  ASP A  40     4323   3279   4962    372   -121   -180       C  
ATOM    270  OD1 ASP A  40      29.251  26.897  40.852  1.00 34.74           O  
ANISOU  270  OD1 ASP A  40     4566   3503   5129    371   -127   -178       O  
ATOM    271  OD2 ASP A  40      27.640  25.416  40.925  1.00 30.86           O  
ANISOU  271  OD2 ASP A  40     4038   2996   4690    376   -107   -161       O  
ATOM    272  N   GLY A  41      31.026  28.029  38.472  1.00 35.78           N  
ANISOU  272  N   GLY A  41     4696   3649   5250    350   -142   -252       N  
ATOM    273  CA  GLY A  41      31.026  29.369  37.896  1.00 33.22           C  
ANISOU  273  CA  GLY A  41     4406   3337   4878    345   -139   -272       C  
ATOM    274  C   GLY A  41      29.750  30.149  38.212  1.00 33.12           C  
ANISOU  274  C   GLY A  41     4426   3329   4830    361   -125   -263       C  
ATOM    275  O   GLY A  41      29.447  31.146  37.561  1.00 33.77           O  
ANISOU  275  O   GLY A  41     4535   3416   4878    364   -119   -280       O  
ATOM    276  N   LEU A  42      29.009  29.707  39.232  1.00 33.51           N  
ANISOU  276  N   LEU A  42     4472   3376   4884    373   -118   -235       N  
ATOM    277  CA  LEU A  42      27.692  30.259  39.526  1.00 32.50           C  
ANISOU  277  CA  LEU A  42     4364   3256   4730    392   -102   -227       C  
ATOM    278  C   LEU A  42      27.697  30.934  40.899  1.00 31.95           C  
ANISOU  278  C   LEU A  42     4333   3191   4617    397   -101   -201       C  
ATOM    279  O   LEU A  42      28.441  30.550  41.804  1.00 31.60           O  
ANISOU  279  O   LEU A  42     4289   3143   4576    386   -111   -181       O  
ATOM    280  CB  LEU A  42      26.657  29.133  39.462  1.00 32.06           C  
ANISOU  280  CB  LEU A  42     4267   3198   4715    399    -92   -219       C  
ATOM    281  CG  LEU A  42      26.502  28.415  38.118  1.00 32.44           C  
ANISOU  281  CG  LEU A  42     4277   3243   4806    395    -92   -247       C  
ATOM    282  CD1 LEU A  42      25.705  27.161  38.370  1.00 33.72           C  
ANISOU  282  CD1 LEU A  42     4403   3399   5012    393    -83   -233       C  
ATOM    283  CD2 LEU A  42      25.828  29.214  37.023  1.00 33.12           C  
ANISOU  283  CD2 LEU A  42     4371   3342   4869    406    -87   -274       C  
ATOM    284  N   LYS A  43      26.842  31.951  41.020  1.00 32.11           N  
ANISOU  284  N   LYS A  43     4387   3220   4595    415    -89   -204       N  
ATOM    285  CA  LYS A  43      26.512  32.579  42.284  1.00 32.48           C  
ANISOU  285  CA  LYS A  43     4470   3272   4599    425    -81   -183       C  
ATOM    286  C   LYS A  43      25.240  31.912  42.799  1.00 32.08           C  
ANISOU  286  C   LYS A  43     4393   3231   4563    442    -63   -165       C  
ATOM    287  O   LYS A  43      24.528  31.289  42.016  1.00 29.79           O  
ANISOU  287  O   LYS A  43     4065   2944   4307    447    -57   -174       O  
ATOM    288  CB  LYS A  43      26.306  34.083  42.087  1.00 32.72           C  
ANISOU  288  CB  LYS A  43     4554   3303   4575    438    -77   -199       C  
ATOM    289  CG  LYS A  43      27.373  34.834  41.284  1.00 34.40           C  
ANISOU  289  CG  LYS A  43     4793   3506   4771    419    -91   -222       C  
ATOM    290  CD  LYS A  43      26.851  36.237  40.972  1.00 34.24           C  
ANISOU  290  CD  LYS A  43     4827   3481   4701    438    -83   -236       C  
ATOM    291  CE  LYS A  43      27.811  37.151  40.328  1.00 34.30           C  
ANISOU  291  CE  LYS A  43     4873   3477   4683    416    -93   -255       C  
ATOM    292  NZ  LYS A  43      27.222  38.487  40.173  1.00 35.08           N  
ANISOU  292  NZ  LYS A  43     5032   3566   4731    438    -85   -264       N  
ATOM    293  N   PRO A  44      24.882  32.024  44.104  1.00 31.95           N  
ANISOU  293  N   PRO A  44     4395   3222   4521    449    -54   -139       N  
ATOM    294  CA  PRO A  44      23.668  31.358  44.594  1.00 31.94           C  
ANISOU  294  CA  PRO A  44     4367   3235   4534    460    -34   -121       C  
ATOM    295  C   PRO A  44      22.408  31.528  43.732  1.00 31.72           C  
ANISOU  295  C   PRO A  44     4318   3223   4512    481    -18   -140       C  
ATOM    296  O   PRO A  44      21.683  30.560  43.525  1.00 32.07           O  
ANISOU  296  O   PRO A  44     4318   3273   4594    477     -9   -136       O  
ATOM    297  CB  PRO A  44      23.489  31.904  46.008  1.00 31.38           C  
ANISOU  297  CB  PRO A  44     4332   3174   4416    468    -24    -99       C  
ATOM    298  CG  PRO A  44      24.890  32.297  46.425  1.00 31.73           C  
ANISOU  298  CG  PRO A  44     4410   3206   4440    450    -46    -96       C  
ATOM    299  CD  PRO A  44      25.612  32.753  45.158  1.00 30.88           C  
ANISOU  299  CD  PRO A  44     4305   3086   4341    442    -61   -127       C  
ATOM    300  N   VAL A  45      22.140  32.730  43.214  1.00 31.77           N  
ANISOU  300  N   VAL A  45     4356   3234   4482    503    -17   -162       N  
ATOM    301  CA  VAL A  45      20.878  32.968  42.520  1.00 33.97           C  
ANISOU  301  CA  VAL A  45     4615   3532   4760    530     -3   -178       C  
ATOM    302  C   VAL A  45      20.818  32.142  41.226  1.00 33.38           C  
ANISOU  302  C   VAL A  45     4493   3455   4734    518    -12   -196       C  
ATOM    303  O   VAL A  45      19.774  31.584  40.898  1.00 32.25           O  
ANISOU  303  O   VAL A  45     4309   3331   4613    525     -1   -200       O  
ATOM    304  CB  VAL A  45      20.576  34.461  42.240  1.00 34.43           C  
ANISOU  304  CB  VAL A  45     4722   3593   4766    563     -1   -196       C  
ATOM    305  CG1 VAL A  45      21.578  35.113  41.286  1.00 34.71           C  
ANISOU  305  CG1 VAL A  45     4789   3606   4792    552    -21   -217       C  
ATOM    306  CG2 VAL A  45      19.169  34.618  41.686  1.00 33.97           C  
ANISOU  306  CG2 VAL A  45     4638   3562   4707    596     12   -208       C  
ATOM    307  N   HIS A  46      21.937  32.078  40.492  1.00 33.57           N  
ANISOU  307  N   HIS A  46     4524   3459   4773    498    -30   -210       N  
ATOM    308  CA  HIS A  46      22.014  31.374  39.223  1.00 34.51           C  
ANISOU  308  CA  HIS A  46     4604   3574   4932    486    -39   -231       C  
ATOM    309  C   HIS A  46      21.862  29.867  39.432  1.00 33.77           C  
ANISOU  309  C   HIS A  46     4461   3476   4893    465    -35   -218       C  
ATOM    310  O   HIS A  46      21.140  29.200  38.694  1.00 33.11           O  
ANISOU  310  O   HIS A  46     4337   3401   4841    463    -31   -231       O  
ATOM    311  CB  HIS A  46      23.325  31.743  38.513  1.00 35.82           C  
ANISOU  311  CB  HIS A  46     4793   3723   5095    469    -56   -248       C  
ATOM    312  CG  HIS A  46      23.385  33.194  38.181  1.00 38.96           C  
ANISOU  312  CG  HIS A  46     5242   4121   5441    486    -58   -261       C  
ATOM    313  ND1 HIS A  46      24.077  34.088  38.968  1.00 41.40           N  
ANISOU  313  ND1 HIS A  46     5601   4419   5709    483    -61   -251       N  
ATOM    314  CD2 HIS A  46      22.789  33.917  37.211  1.00 40.33           C  
ANISOU  314  CD2 HIS A  46     5428   4303   5594    507    -58   -281       C  
ATOM    315  CE1 HIS A  46      23.913  35.305  38.468  1.00 43.92           C  
ANISOU  315  CE1 HIS A  46     5964   4736   5986    500    -61   -266       C  
ATOM    316  NE2 HIS A  46      23.133  35.225  37.400  1.00 42.50           N  
ANISOU  316  NE2 HIS A  46     5763   4567   5818    516    -60   -282       N  
ATOM    317  N   ARG A  47      22.558  29.354  40.448  1.00 33.38           N  
ANISOU  317  N   ARG A  47     4418   3413   4853    450    -38   -193       N  
ATOM    318  CA  ARG A  47      22.545  27.944  40.797  1.00 34.07           C  
ANISOU  318  CA  ARG A  47     4468   3488   4989    430    -36   -175       C  
ATOM    319  C   ARG A  47      21.136  27.525  41.189  1.00 35.10           C  
ANISOU  319  C   ARG A  47     4572   3637   5125    435    -15   -163       C  
ATOM    320  O   ARG A  47      20.720  26.425  40.860  1.00 36.18           O  
ANISOU  320  O   ARG A  47     4671   3769   5307    419    -10   -164       O  
ATOM    321  CB  ARG A  47      23.515  27.648  41.947  1.00 32.94           C  
ANISOU  321  CB  ARG A  47     4344   3329   4842    418    -45   -145       C  
ATOM    322  CG  ARG A  47      23.803  26.168  42.084  1.00 33.01           C  
ANISOU  322  CG  ARG A  47     4321   3316   4907    399    -49   -130       C  
ATOM    323  CD  ARG A  47      24.738  25.935  43.248  1.00 33.98           C  
ANISOU  323  CD  ARG A  47     4464   3426   5021    393    -60    -98       C  
ATOM    324  NE  ARG A  47      26.091  26.418  42.949  1.00 33.10           N  
ANISOU  324  NE  ARG A  47     4368   3308   4901    391    -81   -112       N  
ATOM    325  CZ  ARG A  47      26.684  27.451  43.543  1.00 32.10           C  
ANISOU  325  CZ  ARG A  47     4279   3191   4726    394    -89   -108       C  
ATOM    326  NH1 ARG A  47      26.024  28.166  44.440  1.00 33.10           N  
ANISOU  326  NH1 ARG A  47     4434   3333   4808    404    -76    -92       N  
ATOM    327  NH2 ARG A  47      27.922  27.781  43.220  1.00 31.12           N  
ANISOU  327  NH2 ARG A  47     4164   3064   4598    386   -108   -122       N  
ATOM    328  N   ARG A  48      20.419  28.410  41.893  1.00 34.82           N  
ANISOU  328  N   ARG A  48     4560   3626   5045    457     -0   -154       N  
ATOM    329  CA  ARG A  48      19.056  28.140  42.328  1.00 34.60           C  
ANISOU  329  CA  ARG A  48     4506   3624   5016    463     23   -143       C  
ATOM    330  C   ARG A  48      18.074  28.181  41.155  1.00 34.42           C  
ANISOU  330  C   ARG A  48     4448   3624   5006    474     26   -173       C  
ATOM    331  O   ARG A  48      17.070  27.486  41.174  1.00 36.07           O  
ANISOU  331  O   ARG A  48     4617   3851   5237    466     41   -170       O  
ATOM    332  CB  ARG A  48      18.663  29.127  43.429  1.00 33.53           C  
ANISOU  332  CB  ARG A  48     4405   3508   4825    486     37   -128       C  
ATOM    333  CG  ARG A  48      19.359  28.764  44.728  1.00 33.86           C  
ANISOU  333  CG  ARG A  48     4470   3535   4860    470     37    -94       C  
ATOM    334  CD  ARG A  48      19.190  29.821  45.788  1.00 34.01           C  
ANISOU  334  CD  ARG A  48     4532   3570   4820    491     48    -83       C  
ATOM    335  NE  ARG A  48      19.829  29.424  47.048  1.00 34.56           N  
ANISOU  335  NE  ARG A  48     4622   3630   4880    474     47    -49       N  
ATOM    336  CZ  ARG A  48      20.049  30.242  48.077  1.00 33.25           C  
ANISOU  336  CZ  ARG A  48     4500   3471   4662    485     50    -37       C  
ATOM    337  NH1 ARG A  48      19.766  31.520  47.972  1.00 33.11           N  
ANISOU  337  NH1 ARG A  48     4515   3464   4600    513     55    -58       N  
ATOM    338  NH2 ARG A  48      20.574  29.799  49.199  1.00 32.88           N  
ANISOU  338  NH2 ARG A  48     4469   3418   4607    469     48     -5       N  
ATOM    339  N   ILE A  49      18.345  28.992  40.136  1.00 33.70           N  
ANISOU  339  N   ILE A  49     4373   3533   4899    490     13   -201       N  
ATOM    340  CA  ILE A  49      17.479  29.048  38.972  1.00 34.90           C  
ANISOU  340  CA  ILE A  49     4493   3707   5060    502     12   -229       C  
ATOM    341  C   ILE A  49      17.642  27.748  38.182  1.00 34.52           C  
ANISOU  341  C   ILE A  49     4402   3644   5068    470      5   -241       C  
ATOM    342  O   ILE A  49      16.651  27.132  37.780  1.00 33.69           O  
ANISOU  342  O   ILE A  49     4252   3560   4987    463     13   -250       O  
ATOM    343  CB  ILE A  49      17.782  30.300  38.117  1.00 34.45           C  
ANISOU  343  CB  ILE A  49     4472   3651   4966    529     -1   -252       C  
ATOM    344  CG1 ILE A  49      17.328  31.561  38.800  1.00 34.57           C  
ANISOU  344  CG1 ILE A  49     4528   3681   4926    565      9   -245       C  
ATOM    345  CG2 ILE A  49      17.168  30.196  36.718  1.00 34.55           C  
ANISOU  345  CG2 ILE A  49     4453   3681   4993    535     -9   -283       C  
ATOM    346  CD1 ILE A  49      18.058  32.796  38.309  1.00 35.26           C  
ANISOU  346  CD1 ILE A  49     4670   3751   4974    582     -5   -259       C  
ATOM    347  N   LEU A  50      18.899  27.355  37.939  1.00 34.29           N  
ANISOU  347  N   LEU A  50     4385   3582   5061    450    -10   -243       N  
ATOM    348  CA  LEU A  50      19.189  26.199  37.104  1.00 34.27           C  
ANISOU  348  CA  LEU A  50     4349   3562   5111    424    -18   -259       C  
ATOM    349  C   LEU A  50      18.729  24.913  37.801  1.00 35.32           C  
ANISOU  349  C   LEU A  50     4450   3684   5283    399     -6   -237       C  
ATOM    350  O   LEU A  50      18.218  23.998  37.150  1.00 33.24           O  
ANISOU  350  O   LEU A  50     4149   3421   5059    380     -4   -252       O  
ATOM    351  CB  LEU A  50      20.678  26.172  36.758  1.00 32.74           C  
ANISOU  351  CB  LEU A  50     4177   3337   4926    414    -36   -266       C  
ATOM    352  CG  LEU A  50      21.197  27.323  35.891  1.00 32.06           C  
ANISOU  352  CG  LEU A  50     4119   3257   4805    429    -48   -291       C  
ATOM    353  CD1 LEU A  50      22.683  27.175  35.690  1.00 32.55           C  
ANISOU  353  CD1 LEU A  50     4195   3293   4878    414    -62   -296       C  
ATOM    354  CD2 LEU A  50      20.507  27.398  34.552  1.00 32.32           C  
ANISOU  354  CD2 LEU A  50     4130   3310   4841    435    -51   -323       C  
ATOM    355  N   TYR A  51      18.901  24.858  39.130  1.00 35.23           N  
ANISOU  355  N   TYR A  51     4459   3667   5261    397      3   -201       N  
ATOM    356  CA  TYR A  51      18.431  23.737  39.928  1.00 36.21           C  
ANISOU  356  CA  TYR A  51     4561   3781   5415    373     17   -174       C  
ATOM    357  C   TYR A  51      16.912  23.646  39.883  1.00 36.85           C  
ANISOU  357  C   TYR A  51     4607   3899   5494    372     37   -178       C  
ATOM    358  O   TYR A  51      16.364  22.547  39.878  1.00 37.91           O  
ANISOU  358  O   TYR A  51     4709   4028   5667    343     47   -174       O  
ATOM    359  CB  TYR A  51      18.854  23.852  41.393  1.00 36.75           C  
ANISOU  359  CB  TYR A  51     4662   3841   5461    375     22   -134       C  
ATOM    360  CG  TYR A  51      18.409  22.705  42.288  1.00 38.10           C  
ANISOU  360  CG  TYR A  51     4817   4000   5658    349     38   -100       C  
ATOM    361  CD1 TYR A  51      18.846  21.401  42.054  1.00 40.59           C  
ANISOU  361  CD1 TYR A  51     5118   4277   6027    322     31    -96       C  
ATOM    362  CD2 TYR A  51      17.590  22.935  43.385  1.00 38.62           C  
ANISOU  362  CD2 TYR A  51     4888   4092   5694    351     60    -73       C  
ATOM    363  CE1 TYR A  51      18.453  20.351  42.867  1.00 41.72           C  
ANISOU  363  CE1 TYR A  51     5253   4404   6194    296     45    -63       C  
ATOM    364  CE2 TYR A  51      17.185  21.899  44.205  1.00 41.71           C  
ANISOU  364  CE2 TYR A  51     5268   4474   6107    324     76    -41       C  
ATOM    365  CZ  TYR A  51      17.626  20.608  43.948  1.00 43.70           C  
ANISOU  365  CZ  TYR A  51     5509   4683   6413    295     68    -34       C  
ATOM    366  OH  TYR A  51      17.235  19.602  44.775  1.00 49.05           O  
ANISOU  366  OH  TYR A  51     6182   5346   7109    267     83      1       O  
ATOM    367  N   GLY A  52      16.247  24.803  39.943  1.00 37.49           N  
ANISOU  367  N   GLY A  52     4696   4018   5529    403     45   -186       N  
ATOM    368  CA  GLY A  52      14.794  24.845  39.900  1.00 39.47           C  
ANISOU  368  CA  GLY A  52     4910   4313   5773    408     63   -192       C  
ATOM    369  C   GLY A  52      14.273  24.340  38.558  1.00 38.32           C  
ANISOU  369  C   GLY A  52     4721   4178   5660    396     55   -227       C  
ATOM    370  O   GLY A  52      13.380  23.503  38.503  1.00 36.79           O  
ANISOU  370  O   GLY A  52     4484   4000   5493    371     68   -228       O  
ATOM    371  N   LEU A  53      14.882  24.850  37.490  1.00 37.49           N  
ANISOU  371  N   LEU A  53     4630   4064   5549    411     34   -254       N  
ATOM    372  CA  LEU A  53      14.555  24.408  36.148  1.00 38.13           C  
ANISOU  372  CA  LEU A  53     4676   4154   5658    399     23   -290       C  
ATOM    373  C   LEU A  53      14.628  22.887  36.062  1.00 36.97           C  
ANISOU  373  C   LEU A  53     4499   3979   5568    354     26   -289       C  
ATOM    374  O   LEU A  53      13.794  22.271  35.407  1.00 37.17           O  
ANISOU  374  O   LEU A  53     4482   4023   5618    335     28   -309       O  
ATOM    375  CB  LEU A  53      15.477  25.100  35.140  1.00 36.21           C  
ANISOU  375  CB  LEU A  53     4461   3896   5399    416      1   -314       C  
ATOM    376  CG  LEU A  53      15.208  26.595  34.933  1.00 34.37           C  
ANISOU  376  CG  LEU A  53     4256   3692   5110    460     -3   -322       C  
ATOM    377  CD1 LEU A  53      16.289  27.251  34.136  1.00 34.63           C  
ANISOU  377  CD1 LEU A  53     4326   3703   5127    470    -22   -338       C  
ATOM    378  CD2 LEU A  53      13.904  26.822  34.231  1.00 34.48           C  
ANISOU  378  CD2 LEU A  53     4232   3753   5115    478     -2   -343       C  
ATOM    379  N   ASN A  54      15.609  22.297  36.749  1.00 37.36           N  
ANISOU  379  N   ASN A  54     4573   3983   5638    338     25   -265       N  
ATOM    380  CA  ASN A  54      15.879  20.869  36.633  1.00 38.76           C  
ANISOU  380  CA  ASN A  54     4733   4122   5871    299     24   -264       C  
ATOM    381  C   ASN A  54      14.869  20.095  37.475  1.00 40.28           C  
ANISOU  381  C   ASN A  54     4901   4324   6079    272     47   -239       C  
ATOM    382  O   ASN A  54      14.447  19.032  37.058  1.00 38.94           O  
ANISOU  382  O   ASN A  54     4701   4142   5951    237     51   -250       O  
ATOM    383  CB  ASN A  54      17.318  20.526  37.021  1.00 38.25           C  
ANISOU  383  CB  ASN A  54     4704   4008   5823    297     12   -247       C  
ATOM    384  CG  ASN A  54      17.739  19.106  36.701  1.00 40.40           C  
ANISOU  384  CG  ASN A  54     4962   4234   6153    265      8   -252       C  
ATOM    385  OD1 ASN A  54      18.067  18.336  37.620  1.00 39.10           O  
ANISOU  385  OD1 ASN A  54     4810   4036   6010    251     13   -219       O  
ATOM    386  ND2 ASN A  54      17.802  18.759  35.416  1.00 40.69           N  
ANISOU  386  ND2 ASN A  54     4979   4267   6215    257     -2   -293       N  
ATOM    387  N   GLU A  55      14.497  20.634  38.644  1.00 42.94           N  
ANISOU  387  N   GLU A  55     5251   4682   6382    284     64   -207       N  
ATOM    388  CA  GLU A  55      13.563  19.983  39.549  1.00 44.68           C  
ANISOU  388  CA  GLU A  55     5451   4916   6611    258     89   -180       C  
ATOM    389  C   GLU A  55      12.157  20.164  39.017  1.00 43.47           C  
ANISOU  389  C   GLU A  55     5249   4819   6451    255    101   -204       C  
ATOM    390  O   GLU A  55      11.294  19.367  39.324  1.00 48.45           O  
ANISOU  390  O   GLU A  55     5847   5461   7102    220    120   -195       O  
ATOM    391  CB  GLU A  55      13.601  20.537  40.974  1.00 49.46           C  
ANISOU  391  CB  GLU A  55     6086   5531   7176    273    104   -139       C  
ATOM    392  CG  GLU A  55      14.986  20.375  41.601  1.00 54.37           C  
ANISOU  392  CG  GLU A  55     6755   6104   7801    276     90   -113       C  
ATOM    393  CD  GLU A  55      15.348  18.913  41.781  1.00 58.07           C  
ANISOU  393  CD  GLU A  55     7220   6522   8321    237     90    -95       C  
ATOM    394  OE1 GLU A  55      14.698  18.316  42.665  1.00 58.37           O  
ANISOU  394  OE1 GLU A  55     7252   6563   8363    211    111    -64       O  
ATOM    395  OE2 GLU A  55      16.218  18.376  41.036  1.00 63.11           O  
ANISOU  395  OE2 GLU A  55     7863   7119   8995    232     69   -112       O  
ATOM    396  N   GLN A  56      11.957  21.195  38.203  1.00 43.62           N  
ANISOU  396  N   GLN A  56     5262   4871   6440    291     89   -234       N  
ATOM    397  CA  GLN A  56      10.660  21.493  37.626  1.00 43.76           C  
ANISOU  397  CA  GLN A  56     5232   4947   6446    299     96   -258       C  
ATOM    398  C   GLN A  56      10.487  20.789  36.270  1.00 44.28           C  
ANISOU  398  C   GLN A  56     5264   5010   6550    273     80   -297       C  
ATOM    399  O   GLN A  56       9.473  20.997  35.608  1.00 42.41           O  
ANISOU  399  O   GLN A  56     4985   4824   6306    278     79   -323       O  
ATOM    400  CB  GLN A  56      10.538  23.010  37.460  1.00 42.85           C  
ANISOU  400  CB  GLN A  56     5135   4868   6277    356     89   -269       C  
ATOM    401  CG  GLN A  56      10.286  23.813  38.730  1.00 42.73           C  
ANISOU  401  CG  GLN A  56     5143   4873   6218    384    108   -239       C  
ATOM    402  CD  GLN A  56      10.522  25.308  38.544  1.00 44.86           C  
ANISOU  402  CD  GLN A  56     5450   5158   6438    441     97   -249       C  
ATOM    403  OE1 GLN A  56      10.025  25.961  37.612  1.00 44.10           O  
ANISOU  403  OE1 GLN A  56     5339   5093   6325    470     86   -277       O  
ATOM    404  NE2 GLN A  56      11.326  25.883  39.427  1.00 45.04           N  
ANISOU  404  NE2 GLN A  56     5525   5155   6433    456     99   -225       N  
ATOM    405  N   GLY A  57      11.498  20.029  35.821  1.00 44.21           N  
ANISOU  405  N   GLY A  57     5273   4945   6578    251     65   -304       N  
ATOM    406  CA  GLY A  57      11.404  19.219  34.616  1.00 44.03           C  
ANISOU  406  CA  GLY A  57     5221   4913   6593    222     53   -341       C  
ATOM    407  C   GLY A  57      11.589  20.035  33.343  1.00 44.29           C  
ANISOU  407  C   GLY A  57     5255   4967   6604    254     30   -379       C  
ATOM    408  O   GLY A  57      11.158  19.588  32.289  1.00 46.77           O  
ANISOU  408  O   GLY A  57     5537   5295   6938    235     20   -414       O  
ATOM    409  N   MET A  58      12.285  21.179  33.433  1.00 44.08           N  
ANISOU  409  N   MET A  58     5269   4940   6538    297     20   -373       N  
ATOM    410  CA  MET A  58      12.297  22.177  32.369  1.00 44.51           C  
ANISOU  410  CA  MET A  58     5329   5022   6560    331      2   -402       C  
ATOM    411  C   MET A  58      13.474  21.966  31.420  1.00 44.77           C  
ANISOU  411  C   MET A  58     5385   5015   6609    325    -17   -425       C  
ATOM    412  O   MET A  58      14.186  22.932  31.093  1.00 43.70           O  
ANISOU  412  O   MET A  58     5286   4877   6441    355    -29   -429       O  
ATOM    413  CB  MET A  58      12.384  23.600  32.940  1.00 45.15           C  
ANISOU  413  CB  MET A  58     5448   5122   6587    380      4   -383       C  
ATOM    414  CG  MET A  58      11.139  24.012  33.705  1.00 46.95           C  
ANISOU  414  CG  MET A  58     5651   5398   6790    397     22   -368       C  
ATOM    415  SD  MET A  58       9.616  23.572  32.838  1.00 45.67           S  
ANISOU  415  SD  MET A  58     5415   5297   6641    385     22   -399       S  
ATOM    416  CE  MET A  58       9.922  24.472  31.310  1.00 45.49           C  
ANISOU  416  CE  MET A  58     5409   5287   6590    420     -9   -436       C  
ATOM    417  N   THR A  59      13.610  20.709  30.951  1.00 43.02           N  
ANISOU  417  N   THR A  59     5141   4767   6437    285    -19   -442       N  
ATOM    418  CA  THR A  59      14.658  20.282  30.027  1.00 41.39           C  
ANISOU  418  CA  THR A  59     4949   4524   6253    274    -34   -469       C  
ATOM    419  C   THR A  59      14.347  20.763  28.612  1.00 40.79           C  
ANISOU  419  C   THR A  59     4859   4483   6157    286    -51   -510       C  
ATOM    420  O   THR A  59      13.222  21.167  28.348  1.00 40.74           O  
ANISOU  420  O   THR A  59     4824   4525   6129    296    -52   -519       O  
ATOM    421  CB  THR A  59      14.812  18.757  30.084  1.00 42.39           C  
ANISOU  421  CB  THR A  59     5059   4608   6440    230    -29   -473       C  
ATOM    422  OG1 THR A  59      13.547  18.146  29.825  1.00 41.37           O  
ANISOU  422  OG1 THR A  59     4885   4507   6328    201    -22   -488       O  
ATOM    423  CG2 THR A  59      15.382  18.315  31.421  1.00 42.41           C  
ANISOU  423  CG2 THR A  59     5086   4569   6460    223    -16   -430       C  
ATOM    424  N   PRO A  60      15.320  20.763  27.660  1.00 43.97           N  
ANISOU  424  N   PRO A  60     5280   4865   6564    287    -65   -537       N  
ATOM    425  CA  PRO A  60      15.082  21.327  26.325  1.00 43.93           C  
ANISOU  425  CA  PRO A  60     5267   4893   6530    300    -81   -573       C  
ATOM    426  C   PRO A  60      14.018  20.658  25.465  1.00 43.50           C  
ANISOU  426  C   PRO A  60     5165   4870   6493    276    -86   -607       C  
ATOM    427  O   PRO A  60      13.454  21.311  24.602  1.00 45.07           O  
ANISOU  427  O   PRO A  60     5353   5112   6658    295   -100   -628       O  
ATOM    428  CB  PRO A  60      16.471  21.301  25.646  1.00 43.07           C  
ANISOU  428  CB  PRO A  60     5188   4750   6426    299    -90   -592       C  
ATOM    429  CG  PRO A  60      17.443  21.228  26.803  1.00 43.26           C  
ANISOU  429  CG  PRO A  60     5242   4732   6463    301    -80   -556       C  
ATOM    430  CD  PRO A  60      16.732  20.370  27.844  1.00 43.65           C  
ANISOU  430  CD  PRO A  60     5268   4770   6545    280    -66   -531       C  
ATOM    431  N   ASP A  61      13.743  19.377  25.726  1.00 49.52           N  
ANISOU  431  N   ASP A  61     5901   5610   7305    236    -77   -611       N  
ATOM    432  CA  ASP A  61      12.788  18.578  24.959  1.00 53.16           C  
ANISOU  432  CA  ASP A  61     6316   6095   7788    203    -81   -645       C  
ATOM    433  C   ASP A  61      11.346  18.905  25.358  1.00 55.28           C  
ANISOU  433  C   ASP A  61     6545   6421   8038    207    -76   -634       C  
ATOM    434  O   ASP A  61      10.409  18.576  24.636  1.00 59.31           O  
ANISOU  434  O   ASP A  61     7012   6970   8551    188    -83   -664       O  
ATOM    435  CB  ASP A  61      13.039  17.089  25.159  1.00 53.06           C  
ANISOU  435  CB  ASP A  61     6294   6030   7836    155    -72   -652       C  
ATOM    436  CG  ASP A  61      12.994  16.622  26.612  1.00 55.90           C  
ANISOU  436  CG  ASP A  61     6660   6359   8219    142    -51   -606       C  
ATOM    437  OD1 ASP A  61      13.802  17.133  27.429  1.00 54.15           O  
ANISOU  437  OD1 ASP A  61     6475   6114   7985    168    -47   -572       O  
ATOM    438  OD2 ASP A  61      12.154  15.755  26.931  1.00 57.94           O  
ANISOU  438  OD2 ASP A  61     6889   6619   8508    103    -40   -605       O  
ATOM    439  N   LYS A  62      11.176  19.562  26.509  1.00 55.13           N  
ANISOU  439  N   LYS A  62     6539   6411   7998    232    -63   -593       N  
ATOM    440  CA  LYS A  62       9.866  19.857  27.057  1.00 55.24           C  
ANISOU  440  CA  LYS A  62     6515   6478   7995    238    -53   -580       C  
ATOM    441  C   LYS A  62       9.491  21.285  26.686  1.00 48.96           C  
ANISOU  441  C   LYS A  62     5727   5734   7142    294    -66   -582       C  
ATOM    442  O   LYS A  62      10.335  22.099  26.324  1.00 46.78           O  
ANISOU  442  O   LYS A  62     5494   5442   6838    326    -77   -582       O  
ATOM    443  CB  LYS A  62       9.852  19.693  28.584  1.00 62.79           C  
ANISOU  443  CB  LYS A  62     7483   7414   8961    232    -28   -535       C  
ATOM    444  CG  LYS A  62      10.372  18.357  29.091  1.00 71.96           C  
ANISOU  444  CG  LYS A  62     8650   8515  10176    184    -16   -524       C  
ATOM    445  CD  LYS A  62       9.335  17.241  29.183  1.00 76.46           C  
ANISOU  445  CD  LYS A  62     9171   9097  10782    131     -3   -532       C  
ATOM    446  CE  LYS A  62       9.685  16.277  30.281  1.00 81.77           C  
ANISOU  446  CE  LYS A  62     9862   9716  11493     96     17   -497       C  
ATOM    447  NZ  LYS A  62       9.780  16.939  31.592  1.00 83.17           N  
ANISOU  447  NZ  LYS A  62    10062   9896  11641    123     33   -450       N  
ATOM    448  N   SER A  63       8.208  21.576  26.855  1.00 48.29           N  
ANISOU  448  N   SER A  63     5598   5709   7039    305    -62   -582       N  
ATOM    449  CA  SER A  63       7.629  22.836  26.446  1.00 49.74           C  
ANISOU  449  CA  SER A  63     5781   5947   7172    360    -75   -586       C  
ATOM    450  C   SER A  63       8.057  23.935  27.416  1.00 47.54           C  
ANISOU  450  C   SER A  63     5550   5655   6857    407    -65   -550       C  
ATOM    451  O   SER A  63       8.279  23.655  28.589  1.00 46.06           O  
ANISOU  451  O   SER A  63     5375   5441   6684    394    -43   -520       O  
ATOM    452  CB  SER A  63       6.123  22.715  26.368  1.00 50.92           C  
ANISOU  452  CB  SER A  63     5863   6168   7317    358    -74   -599       C  
ATOM    453  OG  SER A  63       5.642  23.654  25.423  1.00 52.81           O  
ANISOU  453  OG  SER A  63     6095   6458   7514    404    -98   -619       O  
ATOM    454  N   TYR A  64       8.171  25.166  26.893  1.00 45.32           N  
ANISOU  454  N   TYR A  64     5300   5390   6528    459    -81   -554       N  
ATOM    455  CA  TYR A  64       8.516  26.348  27.666  1.00 42.68           C  
ANISOU  455  CA  TYR A  64     5017   5046   6154    507    -75   -524       C  
ATOM    456  C   TYR A  64       7.473  26.554  28.752  1.00 41.62           C  
ANISOU  456  C   TYR A  64     4853   4951   6010    524    -54   -503       C  
ATOM    457  O   TYR A  64       6.300  26.370  28.485  1.00 41.64           O  
ANISOU  457  O   TYR A  64     4798   5010   6013    527    -55   -518       O  
ATOM    458  CB  TYR A  64       8.501  27.636  26.827  1.00 43.39           C  
ANISOU  458  CB  TYR A  64     5138   5156   6192    561    -96   -535       C  
ATOM    459  CG  TYR A  64       9.592  27.772  25.773  1.00 43.94           C  
ANISOU  459  CG  TYR A  64     5249   5192   6256    553   -115   -552       C  
ATOM    460  CD1 TYR A  64      10.851  28.272  26.102  1.00 42.21           C  
ANISOU  460  CD1 TYR A  64     5093   4921   6025    557   -112   -535       C  
ATOM    461  CD2 TYR A  64       9.353  27.422  24.441  1.00 43.16           C  
ANISOU  461  CD2 TYR A  64     5123   5116   6160    541   -136   -586       C  
ATOM    462  CE1 TYR A  64      11.836  28.408  25.138  1.00 42.54           C  
ANISOU  462  CE1 TYR A  64     5168   4935   6059    548   -127   -552       C  
ATOM    463  CE2 TYR A  64      10.335  27.542  23.474  1.00 41.66           C  
ANISOU  463  CE2 TYR A  64     4969   4898   5961    533   -151   -603       C  
ATOM    464  CZ  TYR A  64      11.574  28.041  23.824  1.00 42.43           C  
ANISOU  464  CZ  TYR A  64     5128   4945   6048    536   -145   -586       C  
ATOM    465  OH  TYR A  64      12.519  28.119  22.856  1.00 43.10           O  
ANISOU  465  OH  TYR A  64     5243   5008   6125    524   -157   -604       O  
ATOM    466  N   LYS A  65       7.917  27.002  29.933  1.00 43.99           N  
ANISOU  466  N   LYS A  65     5192   5224   6297    539    -36   -471       N  
ATOM    467  CA  LYS A  65       7.039  27.403  31.024  1.00 45.35           C  
ANISOU  467  CA  LYS A  65     5349   5432   6451    564    -14   -450       C  
ATOM    468  C   LYS A  65       7.097  28.912  31.259  1.00 43.27           C  
ANISOU  468  C   LYS A  65     5134   5174   6131    631    -17   -439       C  
ATOM    469  O   LYS A  65       8.102  29.558  30.993  1.00 43.71           O  
ANISOU  469  O   LYS A  65     5251   5189   6168    646    -30   -437       O  
ATOM    470  CB  LYS A  65       7.453  26.678  32.303  1.00 46.83           C  
ANISOU  470  CB  LYS A  65     5545   5585   6665    527     12   -420       C  
ATOM    471  CG  LYS A  65       6.500  26.817  33.482  1.00 49.35           C  
ANISOU  471  CG  LYS A  65     5838   5942   6970    539     40   -399       C  
ATOM    472  CD  LYS A  65       6.782  25.720  34.502  1.00 49.84           C  
ANISOU  472  CD  LYS A  65     5895   5973   7069    485     63   -373       C  
ATOM    473  CE  LYS A  65       6.903  26.208  35.887  1.00 49.04           C  
ANISOU  473  CE  LYS A  65     5825   5865   6941    503     86   -339       C  
ATOM    474  NZ  LYS A  65       7.513  25.167  36.700  1.00 47.45           N  
ANISOU  474  NZ  LYS A  65     5636   5619   6775    451    100   -313       N  
ATOM    475  N   LYS A  66       5.994  29.446  31.773  1.00 44.12           N  
ANISOU  475  N   LYS A  66     5214   5334   6215    670     -5   -435       N  
ATOM    476  CA  LYS A  66       5.870  30.835  32.176  1.00 44.39           C  
ANISOU  476  CA  LYS A  66     5293   5375   6197    736     -3   -424       C  
ATOM    477  C   LYS A  66       6.978  31.211  33.157  1.00 40.58           C  
ANISOU  477  C   LYS A  66     4880   4835   5704    733      9   -397       C  
ATOM    478  O   LYS A  66       7.120  30.580  34.201  1.00 38.05           O  
ANISOU  478  O   LYS A  66     4554   4502   5403    701     31   -377       O  
ATOM    479  CB  LYS A  66       4.487  30.913  32.828  1.00 48.25           C  
ANISOU  479  CB  LYS A  66     5726   5931   6677    762     17   -422       C  
ATOM    480  CG  LYS A  66       3.298  30.747  31.884  1.00 50.92           C  
ANISOU  480  CG  LYS A  66     5992   6338   7017    775      3   -449       C  
ATOM    481  CD  LYS A  66       3.200  31.858  30.847  1.00 56.37           C  
ANISOU  481  CD  LYS A  66     6709   7041   7668    838    -28   -465       C  
ATOM    482  CE  LYS A  66       1.849  31.946  30.185  1.00 62.48           C  
ANISOU  482  CE  LYS A  66     7412   7895   8433    870    -40   -488       C  
ATOM    483  NZ  LYS A  66       1.715  31.057  29.027  1.00 62.96           N  
ANISOU  483  NZ  LYS A  66     7426   7974   8523    826    -62   -514       N  
ATOM    484  N   SER A  67       7.723  32.270  32.835  1.00 38.79           N  
ANISOU  484  N   SER A  67     4721   4575   5441    767     -6   -397       N  
ATOM    485  CA  SER A  67       8.850  32.700  33.654  1.00 39.74           C  
ANISOU  485  CA  SER A  67     4910   4642   5549    762      1   -375       C  
ATOM    486  C   SER A  67       8.420  33.008  35.088  1.00 37.69           C  
ANISOU  486  C   SER A  67     4657   4394   5271    781     29   -353       C  
ATOM    487  O   SER A  67       9.191  32.810  36.024  1.00 37.29           O  
ANISOU  487  O   SER A  67     4637   4307   5224    756     41   -332       O  
ATOM    488  CB  SER A  67       9.585  33.885  33.036  1.00 39.27           C  
ANISOU  488  CB  SER A  67     4921   4550   5450    796    -18   -381       C  
ATOM    489  OG  SER A  67       9.980  33.594  31.697  1.00 39.47           O  
ANISOU  489  OG  SER A  67     4940   4567   5488    777    -42   -401       O  
ATOM    490  N   ALA A  68       7.179  33.469  35.250  1.00 38.34           N  
ANISOU  490  N   ALA A  68     4706   4530   5330    826     39   -359       N  
ATOM    491  CA  ALA A  68       6.656  33.863  36.546  1.00 38.59           C  
ANISOU  491  CA  ALA A  68     4743   4581   5339    852     67   -342       C  
ATOM    492  C   ALA A  68       6.492  32.651  37.456  1.00 39.77           C  
ANISOU  492  C   ALA A  68     4847   4739   5524    797     92   -325       C  
ATOM    493  O   ALA A  68       6.614  32.766  38.676  1.00 41.04           O  
ANISOU  493  O   ALA A  68     5031   4892   5671    796    115   -304       O  
ATOM    494  CB  ALA A  68       5.353  34.605  36.381  1.00 38.78           C  
ANISOU  494  CB  ALA A  68     4736   4665   5333    916     70   -356       C  
ATOM    495  N   ARG A  69       6.186  31.497  36.859  1.00 39.63           N  
ANISOU  495  N   ARG A  69     4769   4738   5551    751     87   -335       N  
ATOM    496  CA  ARG A  69       5.975  30.291  37.631  1.00 38.83           C  
ANISOU  496  CA  ARG A  69     4626   4641   5485    695    110   -318       C  
ATOM    497  C   ARG A  69       7.323  29.736  38.061  1.00 38.97           C  
ANISOU  497  C   ARG A  69     4690   4592   5524    651    108   -298       C  
ATOM    498  O   ARG A  69       7.419  29.163  39.145  1.00 39.26           O  
ANISOU  498  O   ARG A  69     4727   4620   5570    621    130   -273       O  
ATOM    499  CB  ARG A  69       5.163  29.279  36.818  1.00 39.80           C  
ANISOU  499  CB  ARG A  69     4672   4802   5647    660    106   -338       C  
ATOM    500  CG  ARG A  69       3.775  29.811  36.478  1.00 41.19           C  
ANISOU  500  CG  ARG A  69     4795   5055   5802    706    109   -357       C  
ATOM    501  CD  ARG A  69       2.796  28.738  36.039  1.00 40.72           C  
ANISOU  501  CD  ARG A  69     4649   5045   5779    664    113   -373       C  
ATOM    502  NE  ARG A  69       2.903  27.511  36.841  1.00 41.08           N  
ANISOU  502  NE  ARG A  69     4675   5072   5861    595    137   -353       N  
ATOM    503  CZ  ARG A  69       2.889  26.271  36.346  1.00 40.85           C  
ANISOU  503  CZ  ARG A  69     4608   5033   5879    531    133   -361       C  
ATOM    504  NH1 ARG A  69       2.933  25.233  37.158  1.00 38.62           N  
ANISOU  504  NH1 ARG A  69     4314   4733   5627    473    157   -339       N  
ATOM    505  NH2 ARG A  69       2.797  26.080  35.039  1.00 41.31           N  
ANISOU  505  NH2 ARG A  69     4642   5100   5953    526    105   -392       N  
ATOM    506  N   ILE A  70       8.325  29.889  37.176  1.00 39.61           N  
ANISOU  506  N   ILE A  70     4807   4630   5611    646     81   -309       N  
ATOM    507  CA  ILE A  70       9.687  29.426  37.411  1.00 38.74           C  
ANISOU  507  CA  ILE A  70     4739   4460   5521    609     73   -295       C  
ATOM    508  C   ILE A  70      10.275  30.268  38.541  1.00 39.32           C  
ANISOU  508  C   ILE A  70     4873   4510   5555    632     83   -272       C  
ATOM    509  O   ILE A  70      10.764  29.739  39.533  1.00 36.67           O  
ANISOU  509  O   ILE A  70     4550   4152   5230    603     96   -246       O  
ATOM    510  CB  ILE A  70      10.554  29.519  36.138  1.00 37.49           C  
ANISOU  510  CB  ILE A  70     4602   4270   5373    604     44   -317       C  
ATOM    511  CG1 ILE A  70      10.036  28.647  35.004  1.00 38.60           C  
ANISOU  511  CG1 ILE A  70     4685   4430   5550    579     33   -343       C  
ATOM    512  CG2 ILE A  70      12.017  29.189  36.436  1.00 37.34           C  
ANISOU  512  CG2 ILE A  70     4627   4193   5369    573     37   -303       C  
ATOM    513  CD1 ILE A  70      10.617  29.002  33.645  1.00 37.20           C  
ANISOU  513  CD1 ILE A  70     4527   4239   5369    587      5   -369       C  
ATOM    514  N   VAL A  71      10.137  31.591  38.409  1.00 41.64           N  
ANISOU  514  N   VAL A  71     5204   4814   5802    685     78   -281       N  
ATOM    515  CA  VAL A  71      10.725  32.492  39.375  1.00 41.62           C  
ANISOU  515  CA  VAL A  71     5265   4788   5760    707     85   -264       C  
ATOM    516  C   VAL A  71      10.035  32.317  40.728  1.00 40.84           C  
ANISOU  516  C   VAL A  71     5151   4717   5650    708    116   -242       C  
ATOM    517  O   VAL A  71      10.661  32.490  41.762  1.00 39.81           O  
ANISOU  517  O   VAL A  71     5062   4563   5502    701    125   -222       O  
ATOM    518  CB  VAL A  71      10.691  33.941  38.861  1.00 40.55           C  
ANISOU  518  CB  VAL A  71     5178   4652   5578    763     73   -280       C  
ATOM    519  CG1 VAL A  71      11.073  34.947  39.943  1.00 41.45           C  
ANISOU  519  CG1 VAL A  71     5357   4747   5646    789     84   -266       C  
ATOM    520  CG2 VAL A  71      11.624  34.095  37.672  1.00 40.73           C  
ANISOU  520  CG2 VAL A  71     5227   4639   5608    751     44   -295       C  
ATOM    521  N   GLY A  72       8.756  31.957  40.739  1.00 40.57           N  
ANISOU  521  N   GLY A  72     5055   4735   5623    716    133   -248       N  
ATOM    522  CA  GLY A  72       8.045  31.887  42.004  1.00 41.75           C  
ANISOU  522  CA  GLY A  72     5189   4917   5757    720    166   -229       C  
ATOM    523  C   GLY A  72       8.427  30.622  42.766  1.00 40.97           C  
ANISOU  523  C   GLY A  72     5076   4799   5692    658    179   -202       C  
ATOM    524  O   GLY A  72       8.459  30.616  44.001  1.00 39.73           O  
ANISOU  524  O   GLY A  72     4936   4643   5515    652    201   -178       O  
ATOM    525  N  AASP A  73       8.694  29.551  42.007  0.50 41.06           N  
ANISOU  525  N  AASP A  73     5054   4792   5753    613    165   -207       N  
ATOM    526  CA AASP A  73       9.105  28.290  42.588  0.50 41.08           C  
ANISOU  526  CA AASP A  73     5046   4769   5793    555    173   -182       C  
ATOM    527  C  AASP A  73      10.469  28.513  43.235  0.50 40.49           C  
ANISOU  527  C  AASP A  73     5037   4641   5705    549    162   -160       C  
ATOM    528  O  AASP A  73      10.655  28.184  44.404  0.50 41.20           O  
ANISOU  528  O  AASP A  73     5144   4724   5788    531    179   -130       O  
ATOM    529  CB AASP A  73       9.013  27.173  41.560  0.50 42.75           C  
ANISOU  529  CB AASP A  73     5211   4973   6059    514    160   -197       C  
ATOM    530  CG AASP A  73       9.220  25.763  42.097  0.50 46.33           C  
ANISOU  530  CG AASP A  73     5648   5401   6555    454    171   -172       C  
ATOM    531  OD1AASP A  73       9.523  25.639  43.297  0.50 51.89           O  
ANISOU  531  OD1AASP A  73     6379   6091   7246    444    187   -139       O  
ATOM    532  OD2AASP A  73       9.079  24.803  41.314  0.50 47.23           O  
ANISOU  532  OD2AASP A  73     5725   5507   6715    418    163   -185       O  
ATOM    533  N  BASP A  73       8.723  29.558  42.010  0.50 40.00           N  
ANISOU  533  N  BASP A  73     4922   4657   5619    613    164   -207       N  
ATOM    534  CA BASP A  73       9.115  28.297  42.603  0.50 39.28           C  
ANISOU  534  CA BASP A  73     4820   4541   5565    555    173   -181       C  
ATOM    535  C  BASP A  73      10.482  28.510  43.244  0.50 39.51           C  
ANISOU  535  C  BASP A  73     4915   4517   5582    549    162   -160       C  
ATOM    536  O  BASP A  73      10.688  28.172  44.409  0.50 40.34           O  
ANISOU  536  O  BASP A  73     5035   4613   5680    530    179   -130       O  
ATOM    537  CB BASP A  73       9.004  27.176  41.581  0.50 39.42           C  
ANISOU  537  CB BASP A  73     4790   4552   5637    514    161   -196       C  
ATOM    538  CG BASP A  73       7.583  26.773  41.194  0.50 41.72           C  
ANISOU  538  CG BASP A  73     5008   4901   5941    508    175   -212       C  
ATOM    539  OD1BASP A  73       6.629  27.152  41.940  0.50 41.82           O  
ANISOU  539  OD1BASP A  73     5001   4963   5926    528    202   -205       O  
ATOM    540  OD2BASP A  73       7.433  26.115  40.127  0.50 41.09           O  
ANISOU  540  OD2BASP A  73     4892   4821   5899    484    160   -234       O  
ATOM    541  N   VAL A  74      11.379  29.153  42.487  1.00 38.70           N  
ANISOU  541  N   VAL A  74     4851   4383   5472    566    135   -177       N  
ATOM    542  CA  VAL A  74      12.746  29.382  42.928  1.00 37.32           C  
ANISOU  542  CA  VAL A  74     4732   4160   5286    558    121   -162       C  
ATOM    543  C   VAL A  74      12.737  30.260  44.189  1.00 36.55           C  
ANISOU  543  C   VAL A  74     4680   4072   5137    583    137   -144       C  
ATOM    544  O   VAL A  74      13.424  29.947  45.155  1.00 35.21           O  
ANISOU  544  O   VAL A  74     4536   3880   4963    562    140   -118       O  
ATOM    545  CB  VAL A  74      13.584  29.955  41.758  1.00 36.51           C  
ANISOU  545  CB  VAL A  74     4658   4032   5184    570     92   -187       C  
ATOM    546  CG1 VAL A  74      14.975  30.428  42.180  1.00 36.97           C  
ANISOU  546  CG1 VAL A  74     4775   4048   5223    565     77   -177       C  
ATOM    547  CG2 VAL A  74      13.724  28.952  40.620  1.00 36.30           C  
ANISOU  547  CG2 VAL A  74     4590   3993   5208    539     77   -204       C  
ATOM    548  N   MET A  75      11.874  31.285  44.208  1.00 38.68           N  
ANISOU  548  N   MET A  75     4952   4376   5367    630    149   -159       N  
ATOM    549  CA  MET A  75      11.757  32.253  45.298  1.00 40.07           C  
ANISOU  549  CA  MET A  75     5173   4563   5490    662    166   -149       C  
ATOM    550  C   MET A  75      11.257  31.601  46.590  1.00 40.79           C  
ANISOU  550  C   MET A  75     5245   4677   5577    641    196   -121       C  
ATOM    551  O   MET A  75      11.792  31.876  47.659  1.00 38.70           O  
ANISOU  551  O   MET A  75     5024   4399   5282    638    202   -101       O  
ATOM    552  CB  MET A  75      10.794  33.379  44.910  1.00 41.62           C  
ANISOU  552  CB  MET A  75     5369   4794   5650    721    173   -174       C  
ATOM    553  CG  MET A  75      10.390  34.340  46.038  1.00 45.60           C  
ANISOU  553  CG  MET A  75     5909   5316   6099    760    196   -169       C  
ATOM    554  SD  MET A  75       9.392  35.730  45.428  1.00 49.39           S  
ANISOU  554  SD  MET A  75     6398   5829   6540    838    198   -201       S  
ATOM    555  CE  MET A  75      10.799  36.640  44.798  1.00 48.99           C  
ANISOU  555  CE  MET A  75     6429   5713   6472    842    164   -211       C  
ATOM    556  N   GLY A  76      10.221  30.749  46.495  1.00 40.79           N  
ANISOU  556  N   GLY A  76     5180   4714   5605    624    214   -118       N  
ATOM    557  CA  GLY A  76       9.628  30.111  47.665  1.00 40.05           C  
ANISOU  557  CA  GLY A  76     5064   4646   5507    601    246    -91       C  
ATOM    558  C   GLY A  76      10.491  28.978  48.218  1.00 40.33           C  
ANISOU  558  C   GLY A  76     5110   4642   5572    546    241    -58       C  
ATOM    559  O   GLY A  76      10.568  28.793  49.439  1.00 39.47           O  
ANISOU  559  O   GLY A  76     5020   4535   5441    533    260    -29       O  
ATOM    560  N   LYS A  77      11.142  28.231  47.315  1.00 39.83           N  
ANISOU  560  N   LYS A  77     5035   4542   5557    517    216    -63       N  
ATOM    561  CA  LYS A  77      11.836  27.005  47.676  1.00 38.67           C  
ANISOU  561  CA  LYS A  77     4888   4357   5447    468    210    -34       C  
ATOM    562  C   LYS A  77      13.300  27.257  48.049  1.00 38.79           C  
ANISOU  562  C   LYS A  77     4962   4326   5451    467    186    -21       C  
ATOM    563  O   LYS A  77      13.839  26.570  48.916  1.00 39.70           O  
ANISOU  563  O   LYS A  77     5094   4419   5572    439    187     13       O  
ATOM    564  CB  LYS A  77      11.769  26.004  46.519  1.00 39.58           C  
ANISOU  564  CB  LYS A  77     4959   4456   5622    437    197    -50       C  
ATOM    565  CG  LYS A  77      10.436  25.308  46.340  1.00 42.53           C  
ANISOU  565  CG  LYS A  77     5270   4871   6018    416    221    -54       C  
ATOM    566  CD  LYS A  77      10.458  24.114  45.393  1.00 43.47           C  
ANISOU  566  CD  LYS A  77     5352   4967   6199    375    209    -64       C  
ATOM    567  CE  LYS A  77       9.156  23.366  45.452  1.00 45.92           C  
ANISOU  567  CE  LYS A  77     5603   5317   6528    345    236    -63       C  
ATOM    568  NZ  LYS A  77       8.881  22.647  44.205  1.00 47.98           N  
ANISOU  568  NZ  LYS A  77     5820   5573   6836    320    223    -92       N  
ATOM    569  N   TYR A  78      13.980  28.189  47.377  1.00 37.38           N  
ANISOU  569  N   TYR A  78     4814   4131   5256    494    162    -45       N  
ATOM    570  CA  TYR A  78      15.419  28.263  47.561  1.00 38.58           C  
ANISOU  570  CA  TYR A  78     5011   4241   5407    485    136    -35       C  
ATOM    571  C   TYR A  78      15.926  29.681  47.822  1.00 38.92           C  
ANISOU  571  C   TYR A  78     5110   4283   5396    518    128    -47       C  
ATOM    572  O   TYR A  78      16.851  29.815  48.622  1.00 39.79           O  
ANISOU  572  O   TYR A  78     5260   4373   5485    509    118    -28       O  
ATOM    573  CB  TYR A  78      16.181  27.695  46.365  1.00 40.40           C  
ANISOU  573  CB  TYR A  78     5227   4437   5685    467    109    -53       C  
ATOM    574  CG  TYR A  78      15.543  26.488  45.704  1.00 41.31           C  
ANISOU  574  CG  TYR A  78     5287   4555   5855    440    115    -56       C  
ATOM    575  CD1 TYR A  78      15.504  25.241  46.312  1.00 42.67           C  
ANISOU  575  CD1 TYR A  78     5441   4711   6059    404    124    -26       C  
ATOM    576  CD2 TYR A  78      14.989  26.615  44.441  1.00 41.27           C  
ANISOU  576  CD2 TYR A  78     5250   4564   5867    450    110    -91       C  
ATOM    577  CE1 TYR A  78      14.911  24.156  45.673  1.00 44.24           C  
ANISOU  577  CE1 TYR A  78     5593   4907   6307    376    130    -33       C  
ATOM    578  CE2 TYR A  78      14.392  25.545  43.801  1.00 40.69           C  
ANISOU  578  CE2 TYR A  78     5126   4493   5842    422    114    -99       C  
ATOM    579  CZ  TYR A  78      14.342  24.314  44.419  1.00 41.32           C  
ANISOU  579  CZ  TYR A  78     5190   4556   5954    384    125    -70       C  
ATOM    580  OH  TYR A  78      13.748  23.286  43.748  1.00 42.34           O  
ANISOU  580  OH  TYR A  78     5273   4684   6130    354    129    -81       O  
ATOM    581  N   HIS A  79      15.345  30.711  47.172  1.00 37.07           N  
ANISOU  581  N   HIS A  79     4880   4068   5137    555    131    -77       N  
ATOM    582  CA  HIS A  79      15.924  32.045  47.144  1.00 35.14           C  
ANISOU  582  CA  HIS A  79     4692   3812   4847    584    119    -93       C  
ATOM    583  C   HIS A  79      14.937  33.065  47.732  1.00 36.34           C  
ANISOU  583  C   HIS A  79     4861   3997   4948    626    143   -100       C  
ATOM    584  O   HIS A  79      14.135  33.650  47.010  1.00 34.78           O  
ANISOU  584  O   HIS A  79     4650   3820   4743    660    148   -124       O  
ATOM    585  CB  HIS A  79      16.374  32.345  45.704  1.00 33.82           C  
ANISOU  585  CB  HIS A  79     4524   3625   4699    589     94   -122       C  
ATOM    586  CG  HIS A  79      17.359  33.457  45.569  1.00 34.24           C  
ANISOU  586  CG  HIS A  79     4638   3653   4717    600     76   -134       C  
ATOM    587  ND1 HIS A  79      18.687  33.277  45.895  1.00 33.57           N  
ANISOU  587  ND1 HIS A  79     4581   3538   4636    571     57   -123       N  
ATOM    588  CD2 HIS A  79      17.236  34.749  45.185  1.00 34.49           C  
ANISOU  588  CD2 HIS A  79     4711   3684   4710    634     73   -156       C  
ATOM    589  CE1 HIS A  79      19.346  34.410  45.677  1.00 34.56           C  
ANISOU  589  CE1 HIS A  79     4759   3647   4726    582     44   -139       C  
ATOM    590  NE2 HIS A  79      18.484  35.317  45.245  1.00 35.66           N  
ANISOU  590  NE2 HIS A  79     4910   3800   4838    620     54   -158       N  
ATOM    591  N   PRO A  80      14.969  33.369  49.054  1.00 37.63           N  
ANISOU  591  N   PRO A  80     5058   4169   5073    629    159    -80       N  
ATOM    592  CA  PRO A  80      13.955  34.240  49.666  1.00 36.17           C  
ANISOU  592  CA  PRO A  80     4885   4019   4840    671    186    -88       C  
ATOM    593  C   PRO A  80      14.304  35.719  49.526  1.00 35.56           C  
ANISOU  593  C   PRO A  80     4871   3925   4716    709    177   -112       C  
ATOM    594  O   PRO A  80      14.594  36.394  50.510  1.00 35.18           O  
ANISOU  594  O   PRO A  80     4874   3873   4622    718    184   -107       O  
ATOM    595  CB  PRO A  80      13.989  33.748  51.123  1.00 37.28           C  
ANISOU  595  CB  PRO A  80     5033   4171   4962    649    206    -56       C  
ATOM    596  CG  PRO A  80      15.465  33.477  51.359  1.00 38.52           C  
ANISOU  596  CG  PRO A  80     5226   4285   5126    614    177    -40       C  
ATOM    597  CD  PRO A  80      15.973  32.904  50.028  1.00 38.43           C  
ANISOU  597  CD  PRO A  80     5186   4248   5169    596    151    -52       C  
ATOM    598  N   HIS A  81      14.309  36.198  48.283  1.00 34.49           N  
ANISOU  598  N   HIS A  81     4736   3778   4592    729    160   -137       N  
ATOM    599  CA  HIS A  81      14.730  37.547  47.947  1.00 34.83           C  
ANISOU  599  CA  HIS A  81     4843   3796   4595    760    147   -159       C  
ATOM    600  C   HIS A  81      13.732  38.058  46.922  1.00 35.84           C  
ANISOU  600  C   HIS A  81     4950   3943   4724    805    149   -184       C  
ATOM    601  O   HIS A  81      12.746  37.386  46.687  1.00 38.42           O  
ANISOU  601  O   HIS A  81     5213   4307   5077    811    163   -183       O  
ATOM    602  CB  HIS A  81      16.190  37.576  47.472  1.00 35.45           C  
ANISOU  602  CB  HIS A  81     4955   3829   4685    724    115   -160       C  
ATOM    603  CG  HIS A  81      17.152  37.139  48.530  1.00 37.45           C  
ANISOU  603  CG  HIS A  81     5228   4068   4933    685    111   -136       C  
ATOM    604  ND1 HIS A  81      17.377  37.891  49.670  1.00 38.52           N  
ANISOU  604  ND1 HIS A  81     5418   4200   5016    693    119   -131       N  
ATOM    605  CD2 HIS A  81      17.899  36.035  48.654  1.00 37.41           C  
ANISOU  605  CD2 HIS A  81     5196   4052   4965    641     98   -116       C  
ATOM    606  CE1 HIS A  81      18.256  37.265  50.443  1.00 39.09           C  
ANISOU  606  CE1 HIS A  81     5495   4264   5094    654    110   -108       C  
ATOM    607  NE2 HIS A  81      18.572  36.125  49.859  1.00 38.76           N  
ANISOU  607  NE2 HIS A  81     5404   4217   5107    623     97    -97       N  
ATOM    608  N   GLY A  82      13.956  39.253  46.364  1.00 37.40           N  
ANISOU  608  N   GLY A  82     5202   4118   4892    838    137   -204       N  
ATOM    609  CA  GLY A  82      13.033  39.845  45.414  1.00 39.08           C  
ANISOU  609  CA  GLY A  82     5403   4347   5099    889    136   -226       C  
ATOM    610  C   GLY A  82      13.005  39.101  44.077  1.00 43.00           C  
ANISOU  610  C   GLY A  82     5847   4848   5644    870    117   -233       C  
ATOM    611  O   GLY A  82      14.040  38.615  43.614  1.00 44.33           O  
ANISOU  611  O   GLY A  82     6019   4986   5838    825     97   -229       O  
ATOM    612  N   ASP A  83      11.803  39.037  43.471  1.00 44.69           N  
ANISOU  612  N   ASP A  83     6011   5102   5867    906    124   -245       N  
ATOM    613  CA  ASP A  83      11.539  38.350  42.213  1.00 45.74           C  
ANISOU  613  CA  ASP A  83     6089   5249   6042    893    108   -256       C  
ATOM    614  C   ASP A  83      12.327  39.011  41.071  1.00 46.12           C  
ANISOU  614  C   ASP A  83     6183   5258   6082    896     79   -270       C  
ATOM    615  O   ASP A  83      12.823  38.322  40.177  1.00 43.74           O  
ANISOU  615  O   ASP A  83     5857   4947   5816    861     62   -274       O  
ATOM    616  CB  ASP A  83      10.036  38.289  41.940  1.00 47.39           C  
ANISOU  616  CB  ASP A  83     6238   5515   6253    936    121   -267       C  
ATOM    617  CG  ASP A  83       9.310  39.625  42.047  1.00 50.02           C  
ANISOU  617  CG  ASP A  83     6608   5861   6536   1010    129   -280       C  
ATOM    618  OD2 ASP A  83       9.001  40.225  40.995  1.00 57.01           O  
ANISOU  618  OD2 ASP A  83     7501   6748   7413   1048    111   -297       O  
ATOM    619  OD1 ASP A  83       9.111  40.092  43.178  1.00 48.82           O  
ANISOU  619  OD1 ASP A  83     6482   5713   6352   1030    151   -274       O  
ATOM    620  N  ASER A  84      12.419  40.345  41.096  0.60 45.16           N  
ANISOU  620  N  ASER A  84     6131   5114   5912    939     76   -279       N  
ATOM    621  CA ASER A  84      13.181  41.073  40.094  0.60 47.02           C  
ANISOU  621  CA ASER A  84     6421   5311   6135    940     52   -290       C  
ATOM    622  C  ASER A  84      14.613  40.541  40.014  0.60 44.85           C  
ANISOU  622  C  ASER A  84     6160   4998   5881    874     38   -282       C  
ATOM    623  O  ASER A  84      15.100  40.269  38.922  0.60 48.78           O  
ANISOU  623  O  ASER A  84     6649   5485   6400    852     19   -290       O  
ATOM    624  CB ASER A  84      13.129  42.554  40.363  0.60 49.26           C  
ANISOU  624  CB ASER A  84     6785   5569   6362    989     54   -297       C  
ATOM    625  OG ASER A  84      13.119  42.805  41.765  0.60 52.07           O  
ANISOU  625  OG ASER A  84     7166   5924   6693    994     75   -287       O  
ATOM    626  N  BSER A  84      12.424  40.346  41.095  0.40 45.28           N  
ANISOU  626  N  BSER A  84     6147   5130   5928    939     76   -279       N  
ATOM    627  CA BSER A  84      13.186  41.061  40.086  0.40 46.42           C  
ANISOU  627  CA BSER A  84     6344   5235   6060    939     52   -290       C  
ATOM    628  C  BSER A  84      14.609  40.510  40.010  0.40 44.55           C  
ANISOU  628  C  BSER A  84     6120   4961   5844    873     38   -282       C  
ATOM    629  O  BSER A  84      15.081  40.197  38.923  0.40 47.25           O  
ANISOU  629  O  BSER A  84     6451   5293   6209    850     19   -290       O  
ATOM    630  CB BSER A  84      13.164  42.545  40.335  0.40 48.12           C  
ANISOU  630  CB BSER A  84     6641   5424   6219    988     53   -297       C  
ATOM    631  OG BSER A  84      13.255  42.827  41.726  0.40 50.19           O  
ANISOU  631  OG BSER A  84     6934   5681   6455    990     73   -287       O  
ATOM    632  N   SER A  85      15.247  40.317  41.171  1.00 42.76           N  
ANISOU  632  N   SER A  85     5912   4720   5613    844     47   -267       N  
ATOM    633  CA  SER A  85      16.616  39.809  41.236  1.00 41.87           C  
ANISOU  633  CA  SER A  85     5811   4578   5520    786     34   -258       C  
ATOM    634  C   SER A  85      16.735  38.440  40.574  1.00 39.70           C  
ANISOU  634  C   SER A  85     5466   4316   5303    748     26   -257       C  
ATOM    635  O   SER A  85      17.672  38.214  39.818  1.00 38.93           O  
ANISOU  635  O   SER A  85     5373   4196   5223    716      8   -263       O  
ATOM    636  CB  SER A  85      17.145  39.754  42.668  1.00 43.74           C  
ANISOU  636  CB  SER A  85     6073   4806   5741    765     45   -241       C  
ATOM    637  OG  SER A  85      17.685  40.998  43.101  1.00 43.93           O  
ANISOU  637  OG  SER A  85     6177   4800   5715    776     43   -246       O  
ATOM    638  N   ILE A  86      15.764  37.558  40.839  1.00 38.72           N  
ANISOU  638  N   ILE A  86     5278   4228   5206    752     41   -250       N  
ATOM    639  CA  ILE A  86      15.728  36.228  40.253  1.00 38.00           C  
ANISOU  639  CA  ILE A  86     5120   4148   5170    718     36   -250       C  
ATOM    640  C   ILE A  86      15.467  36.335  38.745  1.00 37.40           C  
ANISOU  640  C   ILE A  86     5028   4078   5105    730     19   -273       C  
ATOM    641  O   ILE A  86      16.180  35.720  37.951  1.00 38.64           O  
ANISOU  641  O   ILE A  86     5169   4220   5294    696      4   -280       O  
ATOM    642  CB  ILE A  86      14.702  35.319  40.966  1.00 37.80           C  
ANISOU  642  CB  ILE A  86     5036   4159   5166    715     57   -236       C  
ATOM    643  CG1 ILE A  86      14.987  35.203  42.454  1.00 36.96           C  
ANISOU  643  CG1 ILE A  86     4949   4047   5045    702     73   -211       C  
ATOM    644  CG2 ILE A  86      14.664  33.925  40.338  1.00 38.81           C  
ANISOU  644  CG2 ILE A  86     5100   4292   5352    676     52   -237       C  
ATOM    645  CD1 ILE A  86      13.866  34.550  43.238  1.00 36.50           C  
ANISOU  645  CD1 ILE A  86     4843   4029   4997    705    100   -197       C  
ATOM    646  N   TYR A  87      14.453  37.090  38.339  1.00 34.62           N  
ANISOU  646  N   TYR A  87     4676   3749   4726    779     22   -285       N  
ATOM    647  CA  TYR A  87      14.077  37.105  36.941  1.00 37.09           C  
ANISOU  647  CA  TYR A  87     4968   4076   5049    792      6   -306       C  
ATOM    648  C   TYR A  87      15.171  37.767  36.101  1.00 38.42           C  
ANISOU  648  C   TYR A  87     5192   4205   5200    781    -14   -315       C  
ATOM    649  O   TYR A  87      15.443  37.354  34.973  1.00 36.51           O  
ANISOU  649  O   TYR A  87     4930   3962   4981    762    -30   -329       O  
ATOM    650  CB  TYR A  87      12.740  37.835  36.766  1.00 39.15           C  
ANISOU  650  CB  TYR A  87     5219   4373   5281    854     12   -315       C  
ATOM    651  CG  TYR A  87      12.266  37.952  35.327  1.00 37.80           C  
ANISOU  651  CG  TYR A  87     5028   4221   5114    874     -8   -335       C  
ATOM    652  CD1 TYR A  87      12.120  36.817  34.527  1.00 36.85           C  
ANISOU  652  CD1 TYR A  87     4843   4120   5038    840    -16   -345       C  
ATOM    653  CD2 TYR A  87      12.014  39.201  34.759  1.00 37.46           C  
ANISOU  653  CD2 TYR A  87     5034   4172   5026    926    -19   -344       C  
ATOM    654  CE1 TYR A  87      11.670  36.922  33.220  1.00 37.40           C  
ANISOU  654  CE1 TYR A  87     4894   4209   5106    857    -35   -365       C  
ATOM    655  CE2 TYR A  87      11.601  39.318  33.436  1.00 38.23           C  
ANISOU  655  CE2 TYR A  87     5116   4287   5122    945    -39   -360       C  
ATOM    656  CZ  TYR A  87      11.393  38.171  32.677  1.00 38.51           C  
ANISOU  656  CZ  TYR A  87     5082   4348   5201    911    -47   -371       C  
ATOM    657  OH  TYR A  87      10.976  38.245  31.376  1.00 38.95           O  
ANISOU  657  OH  TYR A  87     5120   4426   5254    928    -68   -388       O  
ATOM    658  N   GLU A  88      15.800  38.822  36.623  1.00 40.95           N  
ANISOU  658  N   GLU A  88     5585   4494   5480    791    -14   -309       N  
ATOM    659  CA  GLU A  88      16.763  39.548  35.809  1.00 41.90           C  
ANISOU  659  CA  GLU A  88     5761   4579   5580    780    -31   -318       C  
ATOM    660  C   GLU A  88      18.025  38.713  35.616  1.00 37.38           C  
ANISOU  660  C   GLU A  88     5175   3987   5041    719    -39   -317       C  
ATOM    661  O   GLU A  88      18.717  38.855  34.611  1.00 33.05           O  
ANISOU  661  O   GLU A  88     4642   3423   4493    700    -53   -329       O  
ATOM    662  CB  GLU A  88      16.982  40.938  36.392  1.00 47.22           C  
ANISOU  662  CB  GLU A  88     6517   5224   6198    807    -27   -315       C  
ATOM    663  CG  GLU A  88      15.967  41.945  35.853  1.00 53.63           C  
ANISOU  663  CG  GLU A  88     7356   6047   6975    871    -29   -324       C  
ATOM    664  CD  GLU A  88      15.751  43.071  36.833  1.00 61.92           C  
ANISOU  664  CD  GLU A  88     8470   7079   7978    910    -17   -318       C  
ATOM    665  OE1 GLU A  88      14.640  43.651  36.883  1.00 69.49           O  
ANISOU  665  OE1 GLU A  88     9432   8058   8915    971    -10   -322       O  
ATOM    666  OE2 GLU A  88      16.705  43.286  37.613  1.00 67.41           O  
ANISOU  666  OE2 GLU A  88     9208   7744   8662    877    -13   -311       O  
ATOM    667  N   ALA A  89      18.278  37.825  36.582  1.00 37.44           N  
ANISOU  667  N   ALA A  89     5151   3997   5076    691    -30   -303       N  
ATOM    668  CA  ALA A  89      19.390  36.902  36.525  1.00 36.18           C  
ANISOU  668  CA  ALA A  89     4971   3822   4954    640    -38   -300       C  
ATOM    669  C   ALA A  89      19.110  35.844  35.472  1.00 37.52           C  
ANISOU  669  C   ALA A  89     5079   4008   5170    625    -44   -314       C  
ATOM    670  O   ALA A  89      20.047  35.424  34.783  1.00 41.18           O  
ANISOU  670  O   ALA A  89     5536   4456   5654    593    -55   -324       O  
ATOM    671  CB  ALA A  89      19.615  36.265  37.872  1.00 36.09           C  
ANISOU  671  CB  ALA A  89     4946   3809   4957    621    -27   -278       C  
ATOM    672  N   MET A  90      17.833  35.423  35.373  1.00 35.32           N  
ANISOU  672  N   MET A  90     4754   3762   4905    648    -36   -316       N  
ATOM    673  CA  MET A  90      17.428  34.383  34.440  1.00 34.25           C  
ANISOU  673  CA  MET A  90     4557   3644   4812    633    -42   -331       C  
ATOM    674  C   MET A  90      17.409  34.968  33.039  1.00 33.45           C  
ANISOU  674  C   MET A  90     4471   3547   4693    647    -57   -354       C  
ATOM    675  O   MET A  90      17.732  34.268  32.079  1.00 33.71           O  
ANISOU  675  O   MET A  90     4474   3579   4755    621    -67   -371       O  
ATOM    676  CB  MET A  90      16.048  33.804  34.765  1.00 35.49           C  
ANISOU  676  CB  MET A  90     4660   3840   4987    649    -28   -328       C  
ATOM    677  CG  MET A  90      15.700  32.542  34.001  1.00 36.58           C  
ANISOU  677  CG  MET A  90     4732   3993   5174    622    -32   -342       C  
ATOM    678  SD  MET A  90      13.941  32.150  34.087  1.00 39.26           S  
ANISOU  678  SD  MET A  90     5008   4386   5522    644    -20   -345       S  
ATOM    679  CE  MET A  90      13.409  33.497  33.028  1.00 41.99           C  
ANISOU  679  CE  MET A  90     5382   4753   5820    697    -35   -365       C  
ATOM    680  N   VAL A  91      17.044  36.250  32.949  1.00 33.26           N  
ANISOU  680  N   VAL A  91     4494   3523   4620    688    -59   -355       N  
ATOM    681  CA  VAL A  91      16.993  36.963  31.683  1.00 34.24           C  
ANISOU  681  CA  VAL A  91     4644   3648   4718    706    -74   -372       C  
ATOM    682  C   VAL A  91      18.383  37.039  31.045  1.00 34.45           C  
ANISOU  682  C   VAL A  91     4702   3643   4744    667    -85   -379       C  
ATOM    683  O   VAL A  91      18.531  36.771  29.850  1.00 34.88           O  
ANISOU  683  O   VAL A  91     4741   3703   4807    655    -96   -397       O  
ATOM    684  CB  VAL A  91      16.364  38.359  31.854  1.00 35.92           C  
ANISOU  684  CB  VAL A  91     4910   3862   4877    762    -74   -367       C  
ATOM    685  CG1 VAL A  91      16.699  39.292  30.694  1.00 36.52           C  
ANISOU  685  CG1 VAL A  91     5038   3922   4917    774    -90   -378       C  
ATOM    686  CG2 VAL A  91      14.853  38.270  32.047  1.00 36.42           C  
ANISOU  686  CG2 VAL A  91     4929   3968   4940    807    -67   -368       C  
ATOM    687  N   ARG A  92      19.410  37.373  31.828  1.00 34.76           N  
ANISOU  687  N   ARG A  92     4782   3651   4772    645    -80   -367       N  
ATOM    688  CA  ARG A  92      20.754  37.497  31.280  1.00 36.93           C  
ANISOU  688  CA  ARG A  92     5085   3901   5044    607    -88   -375       C  
ATOM    689  C   ARG A  92      21.256  36.143  30.769  1.00 35.12           C  
ANISOU  689  C   ARG A  92     4798   3679   4869    568    -92   -387       C  
ATOM    690  O   ARG A  92      21.876  36.060  29.710  1.00 34.93           O  
ANISOU  690  O   ARG A  92     4773   3650   4847    547   -100   -405       O  
ATOM    691  CB  ARG A  92      21.762  38.063  32.290  1.00 40.16           C  
ANISOU  691  CB  ARG A  92     5544   4282   5433    587    -84   -361       C  
ATOM    692  CG  ARG A  92      21.547  39.483  32.789  1.00 44.06           C  
ANISOU  692  CG  ARG A  92     6110   4759   5871    618    -81   -352       C  
ATOM    693  CD  ARG A  92      22.338  39.790  34.079  1.00 48.46           C  
ANISOU  693  CD  ARG A  92     6703   5295   6415    598    -75   -337       C  
ATOM    694  NE  ARG A  92      21.705  40.913  34.796  1.00 56.12           N  
ANISOU  694  NE  ARG A  92     7727   6255   7339    638    -67   -329       N  
ATOM    695  CZ  ARG A  92      21.071  40.906  35.989  1.00 60.40           C  
ANISOU  695  CZ  ARG A  92     8266   6806   7875    661    -55   -316       C  
ATOM    696  NH1 ARG A  92      21.136  39.865  36.833  1.00 54.69           N  
ANISOU  696  NH1 ARG A  92     7495   6098   7188    642    -49   -304       N  
ATOM    697  NH2 ARG A  92      20.382  41.991  36.331  1.00 62.89           N  
ANISOU  697  NH2 ARG A  92     8632   7115   8148    706    -49   -315       N  
ATOM    698  N   MET A  93      20.996  35.072  31.527  1.00 36.28           N  
ANISOU  698  N   MET A  93     4894   3833   5056    558    -84   -378       N  
ATOM    699  CA  MET A  93      21.451  33.738  31.159  1.00 34.86           C  
ANISOU  699  CA  MET A  93     4663   3653   4930    524    -87   -388       C  
ATOM    700  C   MET A  93      20.847  33.317  29.818  1.00 32.85           C  
ANISOU  700  C   MET A  93     4373   3419   4689    527    -94   -413       C  
ATOM    701  O   MET A  93      21.318  32.367  29.207  1.00 33.25           O  
ANISOU  701  O   MET A  93     4389   3467   4777    499    -97   -429       O  
ATOM    702  CB  MET A  93      21.083  32.733  32.254  1.00 35.48           C  
ANISOU  702  CB  MET A  93     4701   3734   5045    517    -77   -370       C  
ATOM    703  CG  MET A  93      21.982  32.804  33.486  1.00 37.20           C  
ANISOU  703  CG  MET A  93     4944   3930   5259    502    -73   -347       C  
ATOM    704  SD  MET A  93      21.739  31.411  34.623  1.00 40.72           S  
ANISOU  704  SD  MET A  93     5343   4375   5753    487    -64   -325       S  
ATOM    705  CE  MET A  93      20.135  31.828  35.299  1.00 39.07           C  
ANISOU  705  CE  MET A  93     5129   4194   5521    523    -48   -311       C  
ATOM    706  N   ALA A  94      19.825  34.047  29.351  1.00 32.93           N  
ANISOU  706  N   ALA A  94     4393   3450   4667    563    -97   -418       N  
ATOM    707  CA  ALA A  94      19.144  33.746  28.100  1.00 33.78           C  
ANISOU  707  CA  ALA A  94     4469   3583   4781    570   -107   -441       C  
ATOM    708  C   ALA A  94      19.606  34.648  26.957  1.00 33.89           C  
ANISOU  708  C   ALA A  94     4527   3592   4756    575   -118   -455       C  
ATOM    709  O   ALA A  94      19.208  34.418  25.819  1.00 35.84           O  
ANISOU  709  O   ALA A  94     4753   3860   5004    577   -128   -476       O  
ATOM    710  CB  ALA A  94      17.646  33.887  28.292  1.00 34.17           C  
ANISOU  710  CB  ALA A  94     4495   3667   4823    609   -105   -437       C  
ATOM    711  N   GLN A  95      20.371  35.705  27.253  1.00 33.33           N  
ANISOU  711  N   GLN A  95     4520   3496   4647    576   -117   -443       N  
ATOM    712  CA  GLN A  95      20.757  36.672  26.237  1.00 33.93           C  
ANISOU  712  CA  GLN A  95     4648   3566   4680    580   -126   -452       C  
ATOM    713  C   GLN A  95      22.042  36.201  25.570  1.00 33.58           C  
ANISOU  713  C   GLN A  95     4599   3509   4651    532   -127   -468       C  
ATOM    714  O   GLN A  95      23.030  35.945  26.254  1.00 36.59           O  
ANISOU  714  O   GLN A  95     4982   3871   5049    503   -120   -462       O  
ATOM    715  CB  GLN A  95      20.952  38.061  26.859  1.00 34.82           C  
ANISOU  715  CB  GLN A  95     4835   3654   4742    600   -123   -433       C  
ATOM    716  CG  GLN A  95      19.685  38.631  27.485  1.00 35.68           C  
ANISOU  716  CG  GLN A  95     4952   3775   4830    654   -121   -420       C  
ATOM    717  CD  GLN A  95      19.850  39.948  28.216  1.00 34.96           C  
ANISOU  717  CD  GLN A  95     4937   3655   4691    676   -117   -403       C  
ATOM    718  OE1 GLN A  95      20.848  40.212  28.898  1.00 33.76           O  
ANISOU  718  OE1 GLN A  95     4820   3476   4533    647   -110   -395       O  
ATOM    719  NE2 GLN A  95      18.831  40.781  28.071  1.00 33.65           N  
ANISOU  719  NE2 GLN A  95     4797   3498   4490    730   -121   -399       N  
ATOM    720  N   ASP A  96      22.051  36.162  24.238  1.00 33.61           N  
ANISOU  720  N   ASP A  96     4598   3526   4645    526   -135   -489       N  
ATOM    721  CA  ASP A  96      23.226  35.704  23.508  1.00 37.14           C  
ANISOU  721  CA  ASP A  96     5037   3967   5105    483   -134   -509       C  
ATOM    722  C   ASP A  96      24.312  36.783  23.423  1.00 36.28           C  
ANISOU  722  C   ASP A  96     4995   3836   4955    463   -131   -502       C  
ATOM    723  O   ASP A  96      25.416  36.485  22.967  1.00 37.23           O  
ANISOU  723  O   ASP A  96     5110   3952   5083    425   -127   -516       O  
ATOM    724  CB  ASP A  96      22.867  35.112  22.147  1.00 38.81           C  
ANISOU  724  CB  ASP A  96     5215   4204   5326    479   -142   -537       C  
ATOM    725  CG  ASP A  96      22.292  36.062  21.103  1.00 41.91           C  
ANISOU  725  CG  ASP A  96     5647   4611   5666    504   -153   -540       C  
ATOM    726  OD2 ASP A  96      22.080  35.608  19.961  1.00 47.42           O  
ANISOU  726  OD2 ASP A  96     6320   5332   6367    497   -161   -564       O  
ATOM    727  OD1 ASP A  96      22.057  37.237  21.427  1.00 43.36           O  
ANISOU  727  OD1 ASP A  96     5886   4781   5805    530   -155   -520       O  
ATOM    728  N   PHE A  97      24.002  38.017  23.859  1.00 36.59           N  
ANISOU  728  N   PHE A  97     5095   3860   4947    489   -132   -482       N  
ATOM    729  CA  PHE A  97      24.970  39.111  23.914  1.00 35.92           C  
ANISOU  729  CA  PHE A  97     5079   3748   4820    468   -128   -473       C  
ATOM    730  C   PHE A  97      25.570  39.218  25.323  1.00 35.56           C  
ANISOU  730  C   PHE A  97     5045   3681   4783    455   -120   -457       C  
ATOM    731  O   PHE A  97      26.556  39.934  25.521  1.00 35.28           O  
ANISOU  731  O   PHE A  97     5057   3626   4721    426   -116   -452       O  
ATOM    732  CB  PHE A  97      24.348  40.428  23.432  1.00 35.35           C  
ANISOU  732  CB  PHE A  97     5076   3667   4689    502   -135   -463       C  
ATOM    733  CG  PHE A  97      23.001  40.769  24.048  1.00 35.88           C  
ANISOU  733  CG  PHE A  97     5147   3739   4748    560   -139   -449       C  
ATOM    734  CD1 PHE A  97      22.915  41.463  25.253  1.00 35.77           C  
ANISOU  734  CD1 PHE A  97     5172   3702   4717    578   -133   -429       C  
ATOM    735  CD2 PHE A  97      21.819  40.348  23.444  1.00 35.42           C  
ANISOU  735  CD2 PHE A  97     5047   3711   4698    596   -149   -457       C  
ATOM    736  CE1 PHE A  97      21.678  41.750  25.821  1.00 35.31           C  
ANISOU  736  CE1 PHE A  97     5113   3651   4650    633   -134   -418       C  
ATOM    737  CE2 PHE A  97      20.592  40.612  24.033  1.00 35.36           C  
ANISOU  737  CE2 PHE A  97     5034   3715   4685    649   -151   -445       C  
ATOM    738  CZ  PHE A  97      20.522  41.325  25.211  1.00 35.20           C  
ANISOU  738  CZ  PHE A  97     5055   3673   4648    669   -143   -426       C  
ATOM    739  N   SER A  98      25.016  38.462  26.283  1.00 33.76           N  
ANISOU  739  N   SER A  98     4773   3461   4593    471   -118   -448       N  
ATOM    740  CA  SER A  98      25.503  38.482  27.650  1.00 33.76           C  
ANISOU  740  CA  SER A  98     4781   3446   4601    460   -112   -431       C  
ATOM    741  C   SER A  98      26.274  37.214  27.963  1.00 32.43           C  
ANISOU  741  C   SER A  98     4553   3283   4485    427   -109   -437       C  
ATOM    742  O   SER A  98      27.310  37.262  28.603  1.00 31.32           O  
ANISOU  742  O   SER A  98     4423   3131   4346    399   -108   -431       O  
ATOM    743  CB  SER A  98      24.376  38.645  28.631  1.00 35.95           C  
ANISOU  743  CB  SER A  98     5060   3726   4875    502   -109   -413       C  
ATOM    744  OG  SER A  98      23.585  39.782  28.320  1.00 38.52           O  
ANISOU  744  OG  SER A  98     5436   4046   5152    541   -111   -409       O  
ATOM    745  N   TYR A  99      25.735  36.080  27.523  1.00 33.73           N  
ANISOU  745  N   TYR A  99     4657   3466   4693    433   -111   -449       N  
ATOM    746  CA  TYR A  99      26.324  34.781  27.795  1.00 32.93           C  
ANISOU  746  CA  TYR A  99     4499   3366   4645    408   -109   -455       C  
ATOM    747  C   TYR A  99      26.920  34.202  26.515  1.00 31.94           C  
ANISOU  747  C   TYR A  99     4347   3250   4538    384   -111   -484       C  
ATOM    748  O   TYR A  99      26.233  34.052  25.512  1.00 32.71           O  
ANISOU  748  O   TYR A  99     4431   3362   4634    396   -114   -500       O  
ATOM    749  CB  TYR A  99      25.251  33.893  28.423  1.00 34.66           C  
ANISOU  749  CB  TYR A  99     4674   3594   4901    430   -107   -445       C  
ATOM    750  CG  TYR A  99      25.209  33.978  29.944  1.00 37.32           C  
ANISOU  750  CG  TYR A  99     5021   3919   5238    437   -102   -417       C  
ATOM    751  CD1 TYR A  99      24.835  35.149  30.591  1.00 39.41           C  
ANISOU  751  CD1 TYR A  99     5338   4178   5456    460   -100   -400       C  
ATOM    752  CD2 TYR A  99      25.542  32.881  30.732  1.00 38.35           C  
ANISOU  752  CD2 TYR A  99     5113   4045   5413    423   -100   -407       C  
ATOM    753  CE1 TYR A  99      24.829  35.238  31.974  1.00 39.06           C  
ANISOU  753  CE1 TYR A  99     5306   4127   5408    465    -94   -376       C  
ATOM    754  CE2 TYR A  99      25.546  32.959  32.110  1.00 39.22           C  
ANISOU  754  CE2 TYR A  99     5235   4147   5519    428    -96   -380       C  
ATOM    755  CZ  TYR A  99      25.179  34.140  32.727  1.00 38.24           C  
ANISOU  755  CZ  TYR A  99     5162   4021   5347    448    -93   -366       C  
ATOM    756  OH  TYR A  99      25.129  34.215  34.073  1.00 41.95           O  
ANISOU  756  OH  TYR A  99     5644   4486   5810    453    -88   -341       O  
ATOM    757  N   ARG A 100      28.211  33.879  26.581  1.00 31.18           N  
ANISOU  757  N   ARG A 100     4241   3147   4457    352   -109   -491       N  
ATOM    758  CA  ARG A 100      28.945  33.265  25.495  1.00 30.41           C  
ANISOU  758  CA  ARG A 100     4115   3060   4380    327   -108   -520       C  
ATOM    759  C   ARG A 100      28.355  31.893  25.198  1.00 29.55           C  
ANISOU  759  C   ARG A 100     3946   2957   4323    335   -109   -534       C  
ATOM    760  O   ARG A 100      28.383  31.467  24.055  1.00 29.71           O  
ANISOU  760  O   ARG A 100     3947   2990   4353    327   -109   -562       O  
ATOM    761  CB  ARG A 100      30.422  33.171  25.914  1.00 31.47           C  
ANISOU  761  CB  ARG A 100     4246   3189   4522    296   -106   -521       C  
ATOM    762  CG  ARG A 100      31.420  32.694  24.863  1.00 31.77           C  
ANISOU  762  CG  ARG A 100     4258   3240   4575    268   -102   -552       C  
ATOM    763  CD  ARG A 100      31.336  33.535  23.595  1.00 31.80           C  
ANISOU  763  CD  ARG A 100     4296   3255   4533    260    -98   -569       C  
ATOM    764  NE  ARG A 100      32.142  32.996  22.506  1.00 31.69           N  
ANISOU  764  NE  ARG A 100     4252   3257   4531    235    -92   -602       N  
ATOM    765  CZ  ARG A 100      31.778  31.963  21.761  1.00 33.01           C  
ANISOU  765  CZ  ARG A 100     4376   3433   4733    242    -92   -626       C  
ATOM    766  NH1 ARG A 100      30.591  31.394  21.885  1.00 31.31           N  
ANISOU  766  NH1 ARG A 100     4141   3215   4542    269    -98   -622       N  
ATOM    767  NH2 ARG A 100      32.626  31.513  20.859  1.00 34.49           N  
ANISOU  767  NH2 ARG A 100     4539   3635   4930    220    -84   -657       N  
ATOM    768  N   TYR A 101      27.872  31.203  26.243  1.00 30.70           N  
ANISOU  768  N   TYR A 101     4067   3095   4504    348   -109   -516       N  
ATOM    769  CA  TYR A 101      27.180  29.915  26.142  1.00 30.49           C  
ANISOU  769  CA  TYR A 101     3989   3069   4528    354   -109   -525       C  
ATOM    770  C   TYR A 101      25.933  30.040  27.002  1.00 29.37           C  
ANISOU  770  C   TYR A 101     3849   2928   4382    379   -108   -500       C  
ATOM    771  O   TYR A 101      25.985  29.783  28.198  1.00 29.10           O  
ANISOU  771  O   TYR A 101     3811   2882   4363    381   -106   -475       O  
ATOM    772  CB  TYR A 101      28.029  28.696  26.551  1.00 30.54           C  
ANISOU  772  CB  TYR A 101     3957   3060   4588    338   -108   -528       C  
ATOM    773  CG  TYR A 101      29.287  28.623  25.701  1.00 30.52           C  
ANISOU  773  CG  TYR A 101     3949   3061   4587    316   -107   -555       C  
ATOM    774  CD1 TYR A 101      29.245  28.121  24.408  1.00 30.96           C  
ANISOU  774  CD1 TYR A 101     3983   3127   4655    308   -105   -591       C  
ATOM    775  CD2 TYR A 101      30.477  29.199  26.137  1.00 30.96           C  
ANISOU  775  CD2 TYR A 101     4025   3115   4624    301   -107   -547       C  
ATOM    776  CE1 TYR A 101      30.368  28.144  23.593  1.00 31.03           C  
ANISOU  776  CE1 TYR A 101     3987   3144   4658    288   -102   -617       C  
ATOM    777  CE2 TYR A 101      31.601  29.242  25.328  1.00 30.80           C  
ANISOU  777  CE2 TYR A 101     3999   3104   4599    279   -104   -573       C  
ATOM    778  CZ  TYR A 101      31.542  28.712  24.055  1.00 30.43           C  
ANISOU  778  CZ  TYR A 101     3929   3068   4566    274   -100   -608       C  
ATOM    779  OH  TYR A 101      32.662  28.755  23.295  1.00 32.23           O  
ANISOU  779  OH  TYR A 101     4149   3308   4787    252    -94   -634       O  
ATOM    780  N   PRO A 102      24.803  30.502  26.434  1.00 30.04           N  
ANISOU  780  N   PRO A 102     3939   3031   4442    399   -110   -505       N  
ATOM    781  CA  PRO A 102      23.586  30.713  27.217  1.00 31.02           C  
ANISOU  781  CA  PRO A 102     4062   3163   4559    426   -108   -483       C  
ATOM    782  C   PRO A 102      23.085  29.463  27.940  1.00 30.46           C  
ANISOU  782  C   PRO A 102     3945   3089   4540    421   -103   -474       C  
ATOM    783  O   PRO A 102      23.152  28.351  27.423  1.00 28.35           O  
ANISOU  783  O   PRO A 102     3638   2819   4316    403   -103   -494       O  
ATOM    784  CB  PRO A 102      22.585  31.209  26.148  1.00 32.00           C  
ANISOU  784  CB  PRO A 102     4189   3314   4656    447   -114   -500       C  
ATOM    785  CG  PRO A 102      23.459  31.829  25.068  1.00 30.94           C  
ANISOU  785  CG  PRO A 102     4086   3178   4491    434   -119   -519       C  
ATOM    786  CD  PRO A 102      24.630  30.864  25.015  1.00 30.55           C  
ANISOU  786  CD  PRO A 102     4011   3114   4484    400   -116   -532       C  
ATOM    787  N   LEU A 103      22.570  29.677  29.147  1.00 30.73           N  
ANISOU  787  N   LEU A 103     3987   3121   4567    435    -96   -445       N  
ATOM    788  CA  LEU A 103      22.165  28.588  30.010  1.00 31.52           C  
ANISOU  788  CA  LEU A 103     4051   3216   4710    428    -89   -430       C  
ATOM    789  C   LEU A 103      20.646  28.472  30.057  1.00 33.20           C  
ANISOU  789  C   LEU A 103     4238   3455   4923    445    -83   -428       C  
ATOM    790  O   LEU A 103      20.156  27.422  30.464  1.00 32.30           O  
ANISOU  790  O   LEU A 103     4085   3338   4848    432    -77   -422       O  
ATOM    791  CB  LEU A 103      22.753  28.812  31.398  1.00 31.04           C  
ANISOU  791  CB  LEU A 103     4015   3137   4641    427    -84   -398       C  
ATOM    792  CG  LEU A 103      24.279  28.886  31.456  1.00 31.39           C  
ANISOU  792  CG  LEU A 103     4079   3160   4687    409    -91   -399       C  
ATOM    793  CD1 LEU A 103      24.778  29.093  32.878  1.00 31.48           C  
ANISOU  793  CD1 LEU A 103     4113   3159   4688    408    -89   -367       C  
ATOM    794  CD2 LEU A 103      24.916  27.653  30.834  1.00 31.00           C  
ANISOU  794  CD2 LEU A 103     3992   3099   4689    387    -95   -419       C  
ATOM    795  N   VAL A 104      19.923  29.533  29.645  1.00 35.47           N  
ANISOU  795  N   VAL A 104     4545   3766   5167    473    -86   -433       N  
ATOM    796  CA  VAL A 104      18.461  29.563  29.656  1.00 36.29           C  
ANISOU  796  CA  VAL A 104     4621   3903   5265    496    -82   -432       C  
ATOM    797  C   VAL A 104      17.951  29.813  28.236  1.00 36.34           C  
ANISOU  797  C   VAL A 104     4616   3934   5256    506    -95   -462       C  
ATOM    798  O   VAL A 104      18.468  30.668  27.523  1.00 37.90           O  
ANISOU  798  O   VAL A 104     4852   4128   5420    516   -104   -472       O  
ATOM    799  CB  VAL A 104      17.932  30.627  30.635  1.00 36.43           C  
ANISOU  799  CB  VAL A 104     4672   3931   5241    530    -74   -408       C  
ATOM    800  CG1 VAL A 104      16.434  30.866  30.488  1.00 38.80           C  
ANISOU  800  CG1 VAL A 104     4944   4272   5527    561    -71   -412       C  
ATOM    801  CG2 VAL A 104      18.264  30.273  32.075  1.00 36.89           C  
ANISOU  801  CG2 VAL A 104     4735   3970   5312    518    -61   -378       C  
ATOM    802  N   ASP A 105      16.970  29.011  27.816  1.00 36.08           N  
ANISOU  802  N   ASP A 105     4531   3927   5250    500    -95   -477       N  
ATOM    803  CA  ASP A 105      16.313  29.160  26.527  1.00 36.31           C  
ANISOU  803  CA  ASP A 105     4543   3988   5266    511   -109   -505       C  
ATOM    804  C   ASP A 105      15.026  29.932  26.786  1.00 36.45           C  
ANISOU  804  C   ASP A 105     4554   4044   5250    553   -109   -496       C  
ATOM    805  O   ASP A 105      14.124  29.407  27.417  1.00 36.54           O  
ANISOU  805  O   ASP A 105     4525   4076   5281    552    -99   -488       O  
ATOM    806  CB  ASP A 105      16.080  27.796  25.891  1.00 35.91           C  
ANISOU  806  CB  ASP A 105     4438   3943   5265    476   -111   -531       C  
ATOM    807  CG  ASP A 105      15.268  27.735  24.606  1.00 37.10           C  
ANISOU  807  CG  ASP A 105     4560   4132   5406    481   -126   -562       C  
ATOM    808  OD1 ASP A 105      14.818  28.810  24.146  1.00 38.49           O  
ANISOU  808  OD1 ASP A 105     4757   4334   5535    517   -137   -563       O  
ATOM    809  OD2 ASP A 105      15.105  26.604  24.067  1.00 36.10           O  
ANISOU  809  OD2 ASP A 105     4391   4007   5319    448   -128   -586       O  
ATOM    810  N   GLY A 106      14.962  31.184  26.329  1.00 37.70           N  
ANISOU  810  N   GLY A 106     4754   4211   5357    590   -119   -495       N  
ATOM    811  CA  GLY A 106      13.827  32.054  26.603  1.00 38.61           C  
ANISOU  811  CA  GLY A 106     4872   4360   5437    639   -119   -486       C  
ATOM    812  C   GLY A 106      12.918  32.265  25.391  1.00 39.46           C  
ANISOU  812  C   GLY A 106     4956   4511   5526    663   -138   -508       C  
ATOM    813  O   GLY A 106      13.381  32.330  24.260  1.00 40.53           O  
ANISOU  813  O   GLY A 106     5104   4642   5651    653   -153   -527       O  
ATOM    814  N   GLN A 107      11.611  32.377  25.657  1.00 42.95           N  
ANISOU  814  N   GLN A 107     5360   4998   5962    695   -137   -507       N  
ATOM    815  CA  GLN A 107      10.599  32.632  24.646  1.00 43.43           C  
ANISOU  815  CA  GLN A 107     5391   5108   6001    725   -157   -526       C  
ATOM    816  C   GLN A 107       9.929  33.959  24.968  1.00 39.17           C  
ANISOU  816  C   GLN A 107     4884   4586   5411    792   -159   -510       C  
ATOM    817  O   GLN A 107       9.373  34.108  26.057  1.00 36.77           O  
ANISOU  817  O   GLN A 107     4569   4293   5108    813   -142   -494       O  
ATOM    818  CB  GLN A 107       9.550  31.520  24.620  1.00 49.63           C  
ANISOU  818  CB  GLN A 107     6093   5938   6825    703   -154   -541       C  
ATOM    819  CG  GLN A 107       8.619  31.564  23.408  1.00 59.07           C  
ANISOU  819  CG  GLN A 107     7250   7188   8004    723   -179   -567       C  
ATOM    820  CD  GLN A 107       7.544  30.490  23.429  1.00 66.90           C  
ANISOU  820  CD  GLN A 107     8157   8228   9033    697   -176   -584       C  
ATOM    821  OE1 GLN A 107       7.508  29.624  22.545  1.00 67.66           O  
ANISOU  821  OE1 GLN A 107     8217   8336   9153    658   -188   -612       O  
ATOM    822  NE2 GLN A 107       6.665  30.522  24.431  1.00 66.91           N  
ANISOU  822  NE2 GLN A 107     8125   8259   9039    714   -159   -569       N  
ATOM    823  N   GLY A 108       9.974  34.884  23.998  1.00 37.43           N  
ANISOU  823  N   GLY A 108     4705   4369   5147    827   -181   -516       N  
ATOM    824  CA  GLY A 108       9.459  36.237  24.152  1.00 37.84           C  
ANISOU  824  CA  GLY A 108     4801   4428   5147    895   -186   -502       C  
ATOM    825  C   GLY A 108      10.574  37.288  24.125  1.00 38.06           C  
ANISOU  825  C   GLY A 108     4923   4399   5138    903   -187   -487       C  
ATOM    826  O   GLY A 108      11.719  36.985  23.829  1.00 40.37           O  
ANISOU  826  O   GLY A 108     5241   4655   5443    855   -186   -491       O  
ATOM    827  N   ASN A 109      10.249  38.539  24.441  1.00 36.96           N  
ANISOU  827  N   ASN A 109     4836   4253   4954    962   -189   -472       N  
ATOM    828  CA  ASN A 109      11.248  39.584  24.400  1.00 38.55           C  
ANISOU  828  CA  ASN A 109     5131   4399   5117    966   -190   -458       C  
ATOM    829  C   ASN A 109      12.128  39.421  25.634  1.00 39.52           C  
ANISOU  829  C   ASN A 109     5276   4480   5259    931   -165   -444       C  
ATOM    830  O   ASN A 109      11.688  39.572  26.783  1.00 37.19           O  
ANISOU  830  O   ASN A 109     4977   4189   4967    952   -149   -431       O  
ATOM    831  CB  ASN A 109      10.580  40.949  24.237  1.00 43.19           C  
ANISOU  831  CB  ASN A 109     5770   4989   5649   1042   -202   -448       C  
ATOM    832  CG  ASN A 109      11.493  42.128  24.485  1.00 44.68           C  
ANISOU  832  CG  ASN A 109     6062   5117   5798   1050   -197   -431       C  
ATOM    833  OD1 ASN A 109      12.653  42.118  24.059  1.00 45.64           O  
ANISOU  833  OD1 ASN A 109     6223   5201   5917   1002   -198   -432       O  
ATOM    834  ND2 ASN A 109      10.983  43.152  25.162  1.00 47.98           N  
ANISOU  834  ND2 ASN A 109     6523   5524   6182   1110   -192   -418       N  
ATOM    835  N   PHE A 110      13.393  39.098  25.365  1.00 40.47           N  
ANISOU  835  N   PHE A 110     5421   4564   5393    875   -164   -447       N  
ATOM    836  CA  PHE A 110      14.362  38.888  26.424  1.00 40.04           C  
ANISOU  836  CA  PHE A 110     5386   4471   5356    837   -145   -434       C  
ATOM    837  C   PHE A 110      15.412  39.992  26.357  1.00 41.64           C  
ANISOU  837  C   PHE A 110     5679   4625   5518    833   -146   -425       C  
ATOM    838  O   PHE A 110      16.459  39.891  27.008  1.00 43.18           O  
ANISOU  838  O   PHE A 110     5897   4787   5723    793   -135   -417       O  
ATOM    839  CB  PHE A 110      14.899  37.454  26.359  1.00 37.93           C  
ANISOU  839  CB  PHE A 110     5060   4208   5145    776   -140   -445       C  
ATOM    840  CG  PHE A 110      14.197  36.492  27.311  1.00 37.21           C  
ANISOU  840  CG  PHE A 110     4904   4140   5095    770   -125   -441       C  
ATOM    841  CD1 PHE A 110      13.030  35.847  26.933  1.00 35.87           C  
ANISOU  841  CD1 PHE A 110     4666   4018   4944    782   -130   -453       C  
ATOM    842  CD2 PHE A 110      14.700  36.248  28.595  1.00 37.32           C  
ANISOU  842  CD2 PHE A 110     4924   4129   5124    749   -107   -423       C  
ATOM    843  CE1 PHE A 110      12.411  34.948  27.791  1.00 35.38           C  
ANISOU  843  CE1 PHE A 110     4545   3977   4919    768   -114   -448       C  
ATOM    844  CE2 PHE A 110      14.064  35.359  29.455  1.00 36.83           C  
ANISOU  844  CE2 PHE A 110     4807   4090   5098    740    -92   -416       C  
ATOM    845  CZ  PHE A 110      12.927  34.703  29.046  1.00 35.54           C  
ANISOU  845  CZ  PHE A 110     4577   3971   4955    748    -95   -429       C  
ATOM    846  N   GLY A 111      15.089  41.062  25.614  1.00 41.14           N  
ANISOU  846  N   GLY A 111     5665   4558   5406    874   -160   -424       N  
ATOM    847  CA  GLY A 111      15.919  42.255  25.585  1.00 42.38           C  
ANISOU  847  CA  GLY A 111     5916   4667   5518    875   -161   -413       C  
ATOM    848  C   GLY A 111      16.822  42.315  24.353  1.00 43.02           C  
ANISOU  848  C   GLY A 111     6024   4734   5586    837   -172   -422       C  
ATOM    849  O   GLY A 111      16.882  41.393  23.545  1.00 42.07           O  
ANISOU  849  O   GLY A 111     5851   4639   5494    809   -179   -439       O  
ATOM    850  N   SER A 112      17.526  43.443  24.232  1.00 47.21           N  
ANISOU  850  N   SER A 112     6642   5222   6073    835   -172   -412       N  
ATOM    851  CA  SER A 112      18.449  43.683  23.135  1.00 49.74           C  
ANISOU  851  CA  SER A 112     7001   5525   6372    797   -179   -418       C  
ATOM    852  C   SER A 112      19.711  44.373  23.663  1.00 51.92           C  
ANISOU  852  C   SER A 112     7347   5752   6629    757   -167   -408       C  
ATOM    853  O   SER A 112      19.865  44.602  24.873  1.00 47.24           O  
ANISOU  853  O   SER A 112     6771   5139   6040    758   -155   -398       O  
ATOM    854  CB  SER A 112      17.767  44.505  22.070  1.00 51.34           C  
ANISOU  854  CB  SER A 112     7243   5734   6528    844   -198   -416       C  
ATOM    855  OG  SER A 112      17.613  45.845  22.528  1.00 50.83           O  
ANISOU  855  OG  SER A 112     7264   5632   6417    885   -197   -397       O  
ATOM    856  N   MET A 113      20.612  44.715  22.731  1.00 57.61           N  
ANISOU  856  N   MET A 113     8110   6455   7325    719   -170   -413       N  
ATOM    857  CA  MET A 113      21.906  45.289  23.082  1.00 60.72           C  
ANISOU  857  CA  MET A 113     8563   6808   7701    669   -158   -407       C  
ATOM    858  C   MET A 113      21.793  46.768  23.421  1.00 57.83           C  
ANISOU  858  C   MET A 113     8296   6398   7280    700   -158   -389       C  
ATOM    859  O   MET A 113      22.791  47.324  23.874  1.00 52.82           O  
ANISOU  859  O   MET A 113     7715   5727   6629    659   -148   -383       O  
ATOM    860  CB  MET A 113      22.925  45.142  21.946  1.00 62.68           C  
ANISOU  860  CB  MET A 113     8818   7056   7940    614   -158   -419       C  
ATOM    861  CG  MET A 113      23.228  43.694  21.633  1.00 66.51           C  
ANISOU  861  CG  MET A 113     9213   7578   8480    579   -156   -440       C  
ATOM    862  SD  MET A 113      24.303  43.441  20.213  1.00 66.79           S  
ANISOU  862  SD  MET A 113     9249   7623   8506    521   -154   -459       S  
ATOM    863  CE  MET A 113      25.918  43.682  20.961  1.00 66.24           C  
ANISOU  863  CE  MET A 113     9208   7523   8438    456   -137   -456       C  
ATOM    864  N   ASP A 114      20.604  47.369  23.190  1.00 57.25           N  
ANISOU  864  N   ASP A 114     8245   6328   7180    770   -170   -380       N  
ATOM    865  CA  ASP A 114      20.371  48.793  23.397  1.00 57.78           C  
ANISOU  865  CA  ASP A 114     8410   6350   7193    809   -172   -364       C  
ATOM    866  C   ASP A 114      20.029  49.075  24.852  1.00 60.24           C  
ANISOU  866  C   ASP A 114     8733   6647   7510    838   -161   -357       C  
ATOM    867  O   ASP A 114      19.779  50.229  25.211  1.00 62.63           O  
ANISOU  867  O   ASP A 114     9116   6910   7771    875   -161   -346       O  
ATOM    868  CB  ASP A 114      19.259  49.319  22.506  1.00 57.93           C  
ANISOU  868  CB  ASP A 114     8450   6381   7179    878   -191   -358       C  
ATOM    869  CG  ASP A 114      19.655  49.514  21.050  1.00 57.93           C  
ANISOU  869  CG  ASP A 114     8480   6381   7151    855   -203   -359       C  
ATOM    870  OD1 ASP A 114      20.871  49.614  20.788  1.00 54.23           O  
ANISOU  870  OD1 ASP A 114     8043   5888   6673    787   -193   -361       O  
ATOM    871  OD2 ASP A 114      18.750  49.548  20.197  1.00 59.45           O  
ANISOU  871  OD2 ASP A 114     8659   6601   7328    903   -222   -359       O  
ATOM    872  N   GLY A 115      20.028  48.018  25.675  1.00 58.29           N  
ANISOU  872  N   GLY A 115     8406   6428   7312    820   -151   -364       N  
ATOM    873  CA  GLY A 115      19.714  48.130  27.091  1.00 59.10           C  
ANISOU  873  CA  GLY A 115     8509   6524   7423    842   -139   -358       C  
ATOM    874  C   GLY A 115      18.215  47.997  27.321  1.00 57.22           C  
ANISOU  874  C   GLY A 115     8229   6320   7191    917   -143   -358       C  
ATOM    875  O   GLY A 115      17.748  48.178  28.437  1.00 53.18           O  
ANISOU  875  O   GLY A 115     7719   5808   6680    947   -132   -353       O  
ATOM    876  N   ASP A 116      17.495  47.742  26.223  1.00 59.59           N  
ANISOU  876  N   ASP A 116     8496   6654   7493    946   -158   -363       N  
ATOM    877  CA  ASP A 116      16.118  47.304  26.238  1.00 63.48           C  
ANISOU  877  CA  ASP A 116     8922   7196   8002   1005   -164   -367       C  
ATOM    878  C   ASP A 116      16.059  46.088  27.160  1.00 68.29           C  
ANISOU  878  C   ASP A 116     9446   7837   8665    977   -149   -372       C  
ATOM    879  O   ASP A 116      16.771  45.096  26.943  1.00 74.09           O  
ANISOU  879  O   ASP A 116    10133   8581   9437    916   -147   -380       O  
ATOM    880  CB  ASP A 116      15.716  46.926  24.819  1.00 68.53           C  
ANISOU  880  CB  ASP A 116     9526   7869   8642   1013   -184   -375       C  
ATOM    881  CG  ASP A 116      14.225  46.806  24.555  1.00 77.21           C  
ANISOU  881  CG  ASP A 116    10573   9019   9742   1083   -197   -379       C  
ATOM    882  OD2 ASP A 116      13.596  47.850  24.254  1.00 92.53           O  
ANISOU  882  OD2 ASP A 116    12568  10949  11639   1148   -209   -371       O  
ATOM    883  OD1 ASP A 116      13.715  45.668  24.622  1.00 73.06           O  
ANISOU  883  OD1 ASP A 116     9955   8544   9261   1073   -196   -391       O  
ATOM    884  N   GLY A 117      15.248  46.170  28.211  1.00 59.68           N  
ANISOU  884  N   GLY A 117     8338   6760   7578   1019   -138   -367       N  
ATOM    885  CA  GLY A 117      15.122  45.028  29.099  1.00 58.03           C  
ANISOU  885  CA  GLY A 117     8051   6581   7416    993   -123   -369       C  
ATOM    886  C   GLY A 117      14.192  43.975  28.500  1.00 54.23           C  
ANISOU  886  C   GLY A 117     7475   6159   6972   1002   -131   -381       C  
ATOM    887  O   GLY A 117      13.577  44.188  27.453  1.00 50.82           O  
ANISOU  887  O   GLY A 117     7036   5747   6524   1035   -149   -387       O  
ATOM    888  N   ALA A 118      14.069  42.848  29.201  1.00 51.62           N  
ANISOU  888  N   ALA A 118     7073   5854   6687    973   -118   -382       N  
ATOM    889  CA  ALA A 118      13.107  41.832  28.812  1.00 51.82           C  
ANISOU  889  CA  ALA A 118     7007   5935   6747    979   -122   -393       C  
ATOM    890  C   ALA A 118      11.699  42.330  29.125  1.00 47.72           C  
ANISOU  890  C   ALA A 118     6471   5453   6208   1052   -120   -392       C  
ATOM    891  O   ALA A 118      11.539  43.204  29.972  1.00 45.64           O  
ANISOU  891  O   ALA A 118     6255   5170   5915   1089   -108   -382       O  
ATOM    892  CB  ALA A 118      13.412  40.539  29.538  1.00 51.83           C  
ANISOU  892  CB  ALA A 118     6946   5945   6800    925   -107   -392       C  
ATOM    893  N   ALA A 119      10.687  41.737  28.483  1.00 45.21           N  
ANISOU  893  N   ALA A 119     6080   5189   5908   1070   -130   -404       N  
ATOM    894  CA  ALA A 119       9.303  41.919  28.902  1.00 44.35           C  
ANISOU  894  CA  ALA A 119     5929   5129   5791   1131   -125   -405       C  
ATOM    895  C   ALA A 119       9.109  41.452  30.359  1.00 42.96           C  
ANISOU  895  C   ALA A 119     5723   4961   5637   1118    -95   -396       C  
ATOM    896  O   ALA A 119       9.937  40.746  30.943  1.00 40.77           O  
ANISOU  896  O   ALA A 119     5441   4661   5389   1059    -82   -390       O  
ATOM    897  CB  ALA A 119       8.396  41.184  27.919  1.00 42.85           C  
ANISOU  897  CB  ALA A 119     5659   5000   5622   1136   -142   -422       C  
ATOM    898  N   ALA A 120       7.990  41.842  30.970  1.00 42.34           N  
ANISOU  898  N   ALA A 120     5623   4920   5544   1177    -84   -395       N  
ATOM    899  CA  ALA A 120       7.683  41.401  32.322  1.00 40.82           C  
ANISOU  899  CA  ALA A 120     5398   4744   5368   1167    -55   -387       C  
ATOM    900  C   ALA A 120       7.563  39.874  32.363  1.00 41.69           C  
ANISOU  900  C   ALA A 120     5420   4886   5533   1105    -47   -391       C  
ATOM    901  O   ALA A 120       7.214  39.229  31.357  1.00 41.19           O  
ANISOU  901  O   ALA A 120     5303   4853   5491   1090    -64   -405       O  
ATOM    902  CB  ALA A 120       6.417  42.074  32.783  1.00 40.95           C  
ANISOU  902  CB  ALA A 120     5399   4803   5358   1245    -45   -390       C  
ATOM    903  N   MET A 121       7.834  39.295  33.544  1.00 41.95           N  
ANISOU  903  N   MET A 121     5441   4911   5586   1068    -22   -378       N  
ATOM    904  CA  MET A 121       7.949  37.848  33.666  1.00 42.44           C  
ANISOU  904  CA  MET A 121     5437   4987   5700   1002    -15   -377       C  
ATOM    905  C   MET A 121       6.624  37.167  33.334  1.00 43.22           C  
ANISOU  905  C   MET A 121     5445   5156   5821   1011    -13   -390       C  
ATOM    906  O   MET A 121       6.621  35.988  32.983  1.00 40.01           O  
ANISOU  906  O   MET A 121     4982   4762   5458    958    -15   -396       O  
ATOM    907  CB  MET A 121       8.429  37.388  35.052  1.00 44.00           C  
ANISOU  907  CB  MET A 121     5642   5164   5911    965     11   -357       C  
ATOM    908  CG  MET A 121       7.674  37.879  36.273  1.00 45.89           C  
ANISOU  908  CG  MET A 121     5882   5429   6125   1005     38   -347       C  
ATOM    909  SD  MET A 121       8.295  37.000  37.733  1.00 44.89           S  
ANISOU  909  SD  MET A 121     5752   5281   6021    946     65   -323       S  
ATOM    910  CE  MET A 121       9.542  38.195  38.216  1.00 46.93           C  
ANISOU  910  CE  MET A 121     6121   5474   6237    958     60   -313       C  
ATOM    911  N   ARG A 122       5.510  37.913  33.424  1.00 43.24           N  
ANISOU  911  N   ARG A 122     5433   5203   5794   1079    -10   -396       N  
ATOM    912  CA  ARG A 122       4.199  37.366  33.104  1.00 43.81           C  
ANISOU  912  CA  ARG A 122     5415   5350   5882   1092     -9   -410       C  
ATOM    913  C   ARG A 122       4.014  37.178  31.598  1.00 41.45           C  
ANISOU  913  C   ARG A 122     5089   5070   5590   1091    -42   -430       C  
ATOM    914  O   ARG A 122       3.133  36.433  31.192  1.00 43.24           O  
ANISOU  914  O   ARG A 122     5234   5354   5840   1079    -45   -444       O  
ATOM    915  CB  ARG A 122       3.073  38.229  33.680  1.00 47.85           C  
ANISOU  915  CB  ARG A 122     5915   5908   6359   1168      5   -411       C  
ATOM    916  CG  ARG A 122       2.787  39.555  32.989  1.00 51.47           C  
ANISOU  916  CG  ARG A 122     6420   6365   6770   1250    -18   -419       C  
ATOM    917  CD  ARG A 122       1.688  40.260  33.770  1.00 54.67           C  
ANISOU  917  CD  ARG A 122     6808   6817   7146   1323      2   -421       C  
ATOM    918  NE  ARG A 122       1.355  41.591  33.255  1.00 59.10           N  
ANISOU  918  NE  ARG A 122     7420   7375   7661   1412    -17   -426       N  
ATOM    919  CZ  ARG A 122       2.070  42.695  33.483  1.00 63.90           C  
ANISOU  919  CZ  ARG A 122     8130   7918   8232   1444    -20   -417       C  
ATOM    920  NH1 ARG A 122       1.669  43.840  32.951  1.00 65.65           N  
ANISOU  920  NH1 ARG A 122     8394   8137   8413   1526    -38   -422       N  
ATOM    921  NH2 ARG A 122       3.172  42.658  34.227  1.00 62.36           N  
ANISOU  921  NH2 ARG A 122     7993   7660   8039   1396     -4   -403       N  
ATOM    922  N   PHE A 123       4.870  37.789  30.778  1.00 40.38           N  
ANISOU  922  N   PHE A 123     5020   4888   5435   1098    -66   -431       N  
ATOM    923  CA  PHE A 123       4.751  37.685  29.340  1.00 40.56           C  
ANISOU  923  CA  PHE A 123     5025   4928   5457   1099    -97   -450       C  
ATOM    924  C   PHE A 123       5.798  36.759  28.735  1.00 39.68           C  
ANISOU  924  C   PHE A 123     4916   4780   5381   1024   -106   -455       C  
ATOM    925  O   PHE A 123       5.705  36.490  27.551  1.00 40.30           O  
ANISOU  925  O   PHE A 123     4973   4875   5463   1015   -130   -473       O  
ATOM    926  CB  PHE A 123       4.937  39.062  28.712  1.00 43.00           C  
ANISOU  926  CB  PHE A 123     5411   5213   5715   1162   -119   -448       C  
ATOM    927  CG  PHE A 123       3.900  40.092  29.125  1.00 47.12           C  
ANISOU  927  CG  PHE A 123     5938   5768   6198   1249   -115   -445       C  
ATOM    928  CD2 PHE A 123       4.250  41.222  29.874  1.00 49.32           C  
ANISOU  928  CD2 PHE A 123     6297   6002   6439   1293   -104   -430       C  
ATOM    929  CD1 PHE A 123       2.578  39.953  28.710  1.00 49.12           C  
ANISOU  929  CD1 PHE A 123     6114   6097   6450   1290   -125   -460       C  
ATOM    930  CE2 PHE A 123       3.290  42.168  30.209  1.00 47.73           C  
ANISOU  930  CE2 PHE A 123     6103   5830   6203   1378   -100   -431       C  
ATOM    931  CE1 PHE A 123       1.620  40.891  29.074  1.00 49.54           C  
ANISOU  931  CE1 PHE A 123     6168   6185   6469   1375   -122   -459       C  
ATOM    932  CZ  PHE A 123       1.983  41.996  29.815  1.00 48.47           C  
ANISOU  932  CZ  PHE A 123     6117   6002   6298   1421   -109   -445       C  
ATOM    933  N   THR A 124       6.772  36.279  29.516  1.00 38.51           N  
ANISOU  933  N   THR A 124     4793   4584   5256    973    -88   -441       N  
ATOM    934  CA  THR A 124       7.861  35.495  28.962  1.00 38.24           C  
ANISOU  934  CA  THR A 124     4767   4510   5253    909    -96   -447       C  
ATOM    935  C   THR A 124       7.718  34.039  29.398  1.00 39.16           C  
ANISOU  935  C   THR A 124     4816   4639   5423    849    -80   -449       C  
ATOM    936  O   THR A 124       6.928  33.700  30.273  1.00 39.51           O  
ANISOU  936  O   THR A 124     4818   4716   5480    851    -60   -441       O  
ATOM    937  CB  THR A 124       9.209  36.096  29.368  1.00 37.42           C  
ANISOU  937  CB  THR A 124     4747   4340   5132    897    -92   -431       C  
ATOM    938  OG1 THR A 124       9.271  36.230  30.782  1.00 38.83           O  
ANISOU  938  OG1 THR A 124     4941   4505   5308    900    -67   -411       O  
ATOM    939  CG2 THR A 124       9.396  37.467  28.747  1.00 38.60           C  
ANISOU  939  CG2 THR A 124     4966   4471   5228    948   -109   -431       C  
ATOM    940  N   GLU A 125       8.485  33.177  28.740  1.00 38.68           N  
ANISOU  940  N   GLU A 125     4748   4553   5395    795    -90   -460       N  
ATOM    941  CA  GLU A 125       8.545  31.779  29.094  1.00 40.24           C  
ANISOU  941  CA  GLU A 125     4895   4748   5647    734    -76   -461       C  
ATOM    942  C   GLU A 125      10.012  31.375  29.009  1.00 38.78           C  
ANISOU  942  C   GLU A 125     4751   4501   5481    690    -78   -458       C  
ATOM    943  O   GLU A 125      10.779  32.073  28.360  1.00 38.09           O  
ANISOU  943  O   GLU A 125     4715   4389   5369    702    -93   -463       O  
ATOM    944  CB  GLU A 125       7.645  30.996  28.133  1.00 43.92           C  
ANISOU  944  CB  GLU A 125     5289   5263   6135    718    -89   -489       C  
ATOM    945  CG  GLU A 125       6.152  31.118  28.433  1.00 46.41           C  
ANISOU  945  CG  GLU A 125     5547   5646   6441    750    -82   -491       C  
ATOM    946  CD  GLU A 125       5.202  30.243  27.634  1.00 46.59           C  
ANISOU  946  CD  GLU A 125     5490   5722   6489    725    -93   -518       C  
ATOM    947  OE1 GLU A 125       5.652  29.347  26.907  1.00 53.52           O  
ANISOU  947  OE1 GLU A 125     6353   6582   7398    676   -103   -536       O  
ATOM    948  OE2 GLU A 125       3.995  30.436  27.782  1.00 45.09           O  
ANISOU  948  OE2 GLU A 125     5250   5595   6288    755    -90   -523       O  
ATOM    949  N   ALA A 126      10.391  30.251  29.640  1.00 37.28           N  
ANISOU  949  N   ALA A 126     4539   4289   5336    640    -64   -450       N  
ATOM    950  CA  ALA A 126      11.772  29.800  29.600  1.00 35.96           C  
ANISOU  950  CA  ALA A 126     4404   4068   5191    602    -66   -447       C  
ATOM    951  C   ALA A 126      11.869  28.282  29.795  1.00 38.50           C  
ANISOU  951  C   ALA A 126     4681   4376   5570    547    -57   -449       C  
ATOM    952  O   ALA A 126      10.910  27.637  30.229  1.00 38.68           O  
ANISOU  952  O   ALA A 126     4655   4428   5614    534    -45   -446       O  
ATOM    953  CB  ALA A 126      12.575  30.556  30.638  1.00 34.49           C  
ANISOU  953  CB  ALA A 126     4278   3846   4980    616    -56   -420       C  
ATOM    954  N   ARG A 127      13.050  27.732  29.453  1.00 38.12           N  
ANISOU  954  N   ARG A 127     4652   4284   5547    514    -64   -455       N  
ATOM    955  CA  ARG A 127      13.466  26.379  29.791  1.00 38.78           C  
ANISOU  955  CA  ARG A 127     4712   4338   5685    466    -55   -452       C  
ATOM    956  C   ARG A 127      14.998  26.316  29.715  1.00 40.69           C  
ANISOU  956  C   ARG A 127     4995   4529   5934    451    -61   -450       C  
ATOM    957  O   ARG A 127      15.631  27.326  29.435  1.00 41.62           O  
ANISOU  957  O   ARG A 127     5157   4641   6016    474    -70   -451       O  
ATOM    958  CB  ARG A 127      12.805  25.396  28.825  1.00 37.80           C  
ANISOU  958  CB  ARG A 127     4534   4234   5594    438    -62   -483       C  
ATOM    959  CG  ARG A 127      13.247  25.602  27.387  1.00 37.93           C  
ANISOU  959  CG  ARG A 127     4560   4252   5601    440    -83   -517       C  
ATOM    960  CD  ARG A 127      12.470  24.698  26.486  1.00 39.55           C  
ANISOU  960  CD  ARG A 127     4711   4483   5834    414    -90   -549       C  
ATOM    961  NE  ARG A 127      12.819  24.975  25.092  1.00 41.56           N  
ANISOU  961  NE  ARG A 127     4975   4744   6071    419   -111   -582       N  
ATOM    962  CZ  ARG A 127      12.130  24.547  24.051  1.00 40.35           C  
ANISOU  962  CZ  ARG A 127     4783   4624   5924    407   -123   -615       C  
ATOM    963  NH1 ARG A 127      11.046  23.825  24.235  1.00 40.85           N  
ANISOU  963  NH1 ARG A 127     4793   4717   6012    387   -118   -621       N  
ATOM    964  NH2 ARG A 127      12.528  24.872  22.840  1.00 39.98           N  
ANISOU  964  NH2 ARG A 127     4751   4582   5856    413   -141   -642       N  
ATOM    965  N   MET A 128      15.600  25.151  29.991  1.00 41.61           N  
ANISOU  965  N   MET A 128     5100   4611   6098    414    -57   -447       N  
ATOM    966  CA  MET A 128      17.044  24.976  29.871  1.00 41.74           C  
ANISOU  966  CA  MET A 128     5146   4584   6127    401    -63   -449       C  
ATOM    967  C   MET A 128      17.497  24.973  28.407  1.00 39.74           C  
ANISOU  967  C   MET A 128     4892   4332   5874    396    -78   -487       C  
ATOM    968  O   MET A 128      16.756  24.519  27.530  1.00 37.37           O  
ANISOU  968  O   MET A 128     4556   4054   5586    387    -84   -513       O  
ATOM    969  CB  MET A 128      17.490  23.585  30.334  1.00 44.73           C  
ANISOU  969  CB  MET A 128     5507   4927   6562    366    -57   -441       C  
ATOM    970  CG  MET A 128      17.490  23.342  31.810  1.00 46.80           C  
ANISOU  970  CG  MET A 128     5777   5173   6831    362    -43   -401       C  
ATOM    971  SD  MET A 128      17.911  21.603  32.014  1.00 45.38           S  
ANISOU  971  SD  MET A 128     5575   4947   6719    321    -39   -398       S  
ATOM    972  CE  MET A 128      16.686  21.326  33.304  1.00 50.27           C  
ANISOU  972  CE  MET A 128     6176   5584   7338    313    -17   -362       C  
ATOM    973  N   THR A 129      18.766  25.361  28.186  1.00 37.60           N  
ANISOU  973  N   THR A 129     4656   4036   5592    396    -85   -489       N  
ATOM    974  CA  THR A 129      19.463  25.097  26.928  1.00 36.80           C  
ANISOU  974  CA  THR A 129     4552   3928   5500    383    -95   -524       C  
ATOM    975  C   THR A 129      20.079  23.709  27.015  1.00 34.77           C  
ANISOU  975  C   THR A 129     4273   3637   5301    352    -92   -532       C  
ATOM    976  O   THR A 129      20.225  23.192  28.107  1.00 34.82           O  
ANISOU  976  O   THR A 129     4278   3620   5332    345    -83   -504       O  
ATOM    977  CB  THR A 129      20.539  26.151  26.644  1.00 34.35           C  
ANISOU  977  CB  THR A 129     4288   3611   5151    394   -101   -524       C  
ATOM    978  OG1 THR A 129      21.450  26.172  27.742  1.00 32.43           O  
ANISOU  978  OG1 THR A 129     4067   3340   4914    390    -95   -497       O  
ATOM    979  CG2 THR A 129      19.912  27.518  26.468  1.00 34.78           C  
ANISOU  979  CG2 THR A 129     4371   3693   5148    426   -105   -518       C  
ATOM    980  N   LYS A 130      20.464  23.133  25.875  1.00 35.40           N  
ANISOU  980  N   LYS A 130     4338   3712   5401    336    -98   -569       N  
ATOM    981  CA  LYS A 130      21.138  21.840  25.859  1.00 36.33           C  
ANISOU  981  CA  LYS A 130     4438   3792   5573    312    -95   -580       C  
ATOM    982  C   LYS A 130      22.444  21.846  26.647  1.00 33.32           C  
ANISOU  982  C   LYS A 130     4081   3379   5200    315    -93   -558       C  
ATOM    983  O   LYS A 130      22.763  20.856  27.266  1.00 34.35           O  
ANISOU  983  O   LYS A 130     4201   3476   5373    303    -89   -547       O  
ATOM    984  CB  LYS A 130      21.384  21.367  24.428  1.00 38.85           C  
ANISOU  984  CB  LYS A 130     4742   4114   5904    298   -101   -628       C  
ATOM    985  CG  LYS A 130      20.086  21.043  23.726  1.00 43.81           C  
ANISOU  985  CG  LYS A 130     5340   4772   6535    289   -105   -651       C  
ATOM    986  CD  LYS A 130      20.196  20.524  22.296  1.00 47.23           C  
ANISOU  986  CD  LYS A 130     5755   5211   6977    273   -112   -701       C  
ATOM    987  CE  LYS A 130      18.861  20.638  21.621  1.00 51.38           C  
ANISOU  987  CE  LYS A 130     6256   5780   7486    271   -120   -720       C  
ATOM    988  NZ  LYS A 130      18.722  19.693  20.512  1.00 55.56           N  
ANISOU  988  NZ  LYS A 130     6759   6309   8041    245   -125   -767       N  
ATOM    989  N   ILE A 131      23.195  22.943  26.676  1.00 32.88           N  
ANISOU  989  N   ILE A 131     4058   3332   5104    329    -97   -551       N  
ATOM    990  CA  ILE A 131      24.469  22.931  27.379  1.00 33.49           C  
ANISOU  990  CA  ILE A 131     4152   3383   5188    329    -97   -533       C  
ATOM    991  C   ILE A 131      24.262  22.921  28.896  1.00 31.66           C  
ANISOU  991  C   ILE A 131     3930   3139   4959    335    -92   -489       C  
ATOM    992  O   ILE A 131      25.123  22.440  29.617  1.00 30.09           O  
ANISOU  992  O   ILE A 131     3735   2915   4783    332    -94   -472       O  
ATOM    993  CB  ILE A 131      25.386  24.071  26.898  1.00 34.45           C  
ANISOU  993  CB  ILE A 131     4305   3519   5265    335   -101   -542       C  
ATOM    994  CG1 ILE A 131      26.857  23.756  27.186  1.00 35.49           C  
ANISOU  994  CG1 ILE A 131     4440   3630   5416    328   -103   -541       C  
ATOM    995  CG2 ILE A 131      24.979  25.411  27.496  1.00 34.96           C  
ANISOU  995  CG2 ILE A 131     4405   3602   5276    352   -101   -515       C  
ATOM    996  CD1 ILE A 131      27.827  24.677  26.470  1.00 36.62           C  
ANISOU  996  CD1 ILE A 131     4604   3788   5522    324   -105   -559       C  
ATOM    997  N   THR A 132      23.125  23.425  29.383  1.00 31.06           N  
ANISOU  997  N   THR A 132     3858   3084   4859    346    -87   -470       N  
ATOM    998  CA  THR A 132      22.838  23.453  30.807  1.00 31.84           C  
ANISOU  998  CA  THR A 132     3966   3175   4954    351    -80   -429       C  
ATOM    999  C   THR A 132      22.647  22.038  31.349  1.00 32.83           C  
ANISOU  999  C   THR A 132     4065   3273   5134    333    -75   -417       C  
ATOM   1000  O   THR A 132      22.879  21.794  32.535  1.00 31.96           O  
ANISOU 1000  O   THR A 132     3966   3146   5031    333    -71   -382       O  
ATOM   1001  CB  THR A 132      21.609  24.324  31.054  1.00 33.21           C  
ANISOU 1001  CB  THR A 132     4146   3382   5089    368    -74   -418       C  
ATOM   1002  OG1 THR A 132      22.045  25.641  30.744  1.00 34.12           O  
ANISOU 1002  OG1 THR A 132     4298   3512   5155    386    -80   -422       O  
ATOM   1003  CG2 THR A 132      21.122  24.328  32.493  1.00 33.75           C  
ANISOU 1003  CG2 THR A 132     4221   3450   5152    374    -63   -378       C  
ATOM   1004  N   LEU A 133      22.203  21.107  30.495  1.00 33.90           N  
ANISOU 1004  N   LEU A 133     4170   3403   5307    317    -74   -445       N  
ATOM   1005  CA  LEU A 133      22.100  19.710  30.890  1.00 34.72           C  
ANISOU 1005  CA  LEU A 133     4255   3473   5465    296    -69   -437       C  
ATOM   1006  C   LEU A 133      23.462  19.217  31.375  1.00 34.65           C  
ANISOU 1006  C   LEU A 133     4259   3425   5479    299    -75   -424       C  
ATOM   1007  O   LEU A 133      23.525  18.331  32.224  1.00 35.11           O  
ANISOU 1007  O   LEU A 133     4317   3453   5571    291    -72   -398       O  
ATOM   1008  CB  LEU A 133      21.604  18.828  29.745  1.00 36.17           C  
ANISOU 1008  CB  LEU A 133     4407   3652   5682    276    -69   -477       C  
ATOM   1009  CG  LEU A 133      20.134  18.964  29.338  1.00 37.72           C  
ANISOU 1009  CG  LEU A 133     4579   3886   5867    268    -64   -489       C  
ATOM   1010  CD1 LEU A 133      19.895  18.251  28.008  1.00 37.76           C  
ANISOU 1010  CD1 LEU A 133     4558   3891   5898    249    -69   -537       C  
ATOM   1011  CD2 LEU A 133      19.216  18.411  30.408  1.00 37.95           C  
ANISOU 1011  CD2 LEU A 133     4596   3911   5912    253    -51   -457       C  
ATOM   1012  N   GLU A 134      24.548  19.766  30.802  1.00 35.23           N  
ANISOU 1012  N   GLU A 134     4346   3504   5538    309    -85   -443       N  
ATOM   1013  CA  GLU A 134      25.896  19.355  31.147  1.00 33.80           C  
ANISOU 1013  CA  GLU A 134     4171   3295   5378    314    -92   -436       C  
ATOM   1014  C   GLU A 134      26.291  19.950  32.488  1.00 32.40           C  
ANISOU 1014  C   GLU A 134     4019   3118   5173    325    -95   -392       C  
ATOM   1015  O   GLU A 134      27.147  19.396  33.153  1.00 32.43           O  
ANISOU 1015  O   GLU A 134     4026   3097   5200    329   -101   -374       O  
ATOM   1016  CB  GLU A 134      26.941  19.728  30.107  1.00 34.93           C  
ANISOU 1016  CB  GLU A 134     4314   3447   5512    318    -99   -473       C  
ATOM   1017  CG  GLU A 134      26.664  19.173  28.713  1.00 37.95           C  
ANISOU 1017  CG  GLU A 134     4673   3830   5916    307    -97   -520       C  
ATOM   1018  CD  GLU A 134      26.590  17.665  28.622  1.00 41.12           C  
ANISOU 1018  CD  GLU A 134     5054   4192   6379    297    -95   -531       C  
ATOM   1019  OE1 GLU A 134      25.780  17.153  27.817  1.00 44.26           O  
ANISOU 1019  OE1 GLU A 134     5434   4590   6793    282    -91   -559       O  
ATOM   1020  OE2 GLU A 134      27.323  17.012  29.397  1.00 42.88           O  
ANISOU 1020  OE2 GLU A 134     5280   4382   6631    304    -99   -509       O  
ATOM   1021  N   LEU A 135      25.652  21.047  32.901  1.00 33.17           N  
ANISOU 1021  N   LEU A 135     4135   3245   5223    332    -90   -376       N  
ATOM   1022  CA  LEU A 135      25.884  21.605  34.228  1.00 33.14           C  
ANISOU 1022  CA  LEU A 135     4157   3244   5191    341    -91   -336       C  
ATOM   1023  C   LEU A 135      25.239  20.707  35.285  1.00 32.66           C  
ANISOU 1023  C   LEU A 135     4090   3163   5155    335    -83   -300       C  
ATOM   1024  O   LEU A 135      25.778  20.578  36.388  1.00 31.94           O  
ANISOU 1024  O   LEU A 135     4015   3059   5063    339    -87   -266       O  
ATOM   1025  CB  LEU A 135      25.368  23.040  34.367  1.00 33.22           C  
ANISOU 1025  CB  LEU A 135     4192   3288   5141    353    -87   -331       C  
ATOM   1026  CG  LEU A 135      26.171  24.122  33.639  1.00 35.01           C  
ANISOU 1026  CG  LEU A 135     4440   3530   5332    358    -95   -354       C  
ATOM   1027  CD1 LEU A 135      25.435  25.442  33.669  1.00 35.60           C  
ANISOU 1027  CD1 LEU A 135     4542   3633   5353    371    -90   -351       C  
ATOM   1028  CD2 LEU A 135      27.579  24.290  34.209  1.00 38.04           C  
ANISOU 1028  CD2 LEU A 135     4839   3904   5711    356   -106   -342       C  
ATOM   1029  N   LEU A 136      24.074  20.134  34.949  1.00 31.92           N  
ANISOU 1029  N   LEU A 136     3975   3072   5083    322    -72   -308       N  
ATOM   1030  CA  LEU A 136      23.262  19.389  35.897  1.00 33.69           C  
ANISOU 1030  CA  LEU A 136     4193   3283   5325    311    -60   -276       C  
ATOM   1031  C   LEU A 136      23.484  17.881  35.792  1.00 34.84           C  
ANISOU 1031  C   LEU A 136     4323   3384   5531    293    -61   -277       C  
ATOM   1032  O   LEU A 136      22.971  17.143  36.620  1.00 35.44           O  
ANISOU 1032  O   LEU A 136     4398   3441   5625    280    -52   -246       O  
ATOM   1033  CB  LEU A 136      21.792  19.741  35.672  1.00 33.79           C  
ANISOU 1033  CB  LEU A 136     4190   3331   5320    305    -45   -283       C  
ATOM   1034  CG  LEU A 136      21.417  21.192  35.971  1.00 35.16           C  
ANISOU 1034  CG  LEU A 136     4382   3544   5433    327    -42   -276       C  
ATOM   1035  CD1 LEU A 136      20.234  21.569  35.085  1.00 35.46           C  
ANISOU 1035  CD1 LEU A 136     4397   3618   5458    329    -36   -304       C  
ATOM   1036  CD2 LEU A 136      21.149  21.458  37.457  1.00 35.21           C  
ANISOU 1036  CD2 LEU A 136     4409   3556   5414    332    -31   -232       C  
ATOM   1037  N   ARG A 137      24.247  17.426  34.796  1.00 35.91           N  
ANISOU 1037  N   ARG A 137     4448   3501   5696    294    -71   -311       N  
ATOM   1038  CA  ARG A 137      24.522  16.012  34.604  1.00 37.50           C  
ANISOU 1038  CA  ARG A 137     4639   3655   5956    282    -73   -317       C  
ATOM   1039  C   ARG A 137      25.105  15.344  35.862  1.00 37.54           C  
ANISOU 1039  C   ARG A 137     4662   3624   5979    287    -77   -271       C  
ATOM   1040  O   ARG A 137      26.109  15.774  36.401  1.00 37.52           O  
ANISOU 1040  O   ARG A 137     4675   3622   5959    306    -89   -254       O  
ATOM   1041  CB  ARG A 137      25.461  15.959  33.402  1.00 38.13           C  
ANISOU 1041  CB  ARG A 137     4709   3730   6050    290    -84   -362       C  
ATOM   1042  CG  ARG A 137      25.705  14.560  32.876  1.00 40.00           C  
ANISOU 1042  CG  ARG A 137     4932   3920   6347    281    -85   -384       C  
ATOM   1043  CD  ARG A 137      26.479  14.668  31.564  1.00 43.72           C  
ANISOU 1043  CD  ARG A 137     5391   4398   6824    289    -92   -435       C  
ATOM   1044  NE  ARG A 137      27.288  13.462  31.335  1.00 44.18           N  
ANISOU 1044  NE  ARG A 137     5444   4407   6935    294    -97   -449       N  
ATOM   1045  CZ  ARG A 137      28.256  13.341  30.443  1.00 43.69           C  
ANISOU 1045  CZ  ARG A 137     5372   4342   6885    307   -103   -488       C  
ATOM   1046  NH1 ARG A 137      28.558  14.341  29.632  1.00 41.38           N  
ANISOU 1046  NH1 ARG A 137     5073   4093   6555    311   -104   -517       N  
ATOM   1047  NH2 ARG A 137      28.926  12.210  30.368  1.00 45.89           N  
ANISOU 1047  NH2 ARG A 137     5648   4575   7214    317   -107   -497       N  
ATOM   1048  N   ASP A 138      24.439  14.279  36.316  1.00 40.20           N  
ANISOU 1048  N   ASP A 138     4996   3927   6349    267    -67   -251       N  
ATOM   1049  CA  ASP A 138      24.852  13.391  37.397  1.00 43.21           C  
ANISOU 1049  CA  ASP A 138     5396   4265   6756    268    -71   -207       C  
ATOM   1050  C   ASP A 138      24.602  14.028  38.759  1.00 41.69           C  
ANISOU 1050  C   ASP A 138     5225   4095   6521    272    -66   -157       C  
ATOM   1051  O   ASP A 138      25.159  13.574  39.760  1.00 40.61           O  
ANISOU 1051  O   ASP A 138     5109   3931   6390    280    -73   -116       O  
ATOM   1052  CB  ASP A 138      26.292  12.891  37.317  1.00 45.79           C  
ANISOU 1052  CB  ASP A 138     5729   4557   7110    292    -90   -211       C  
ATOM   1053  CG  ASP A 138      26.806  12.400  35.970  1.00 46.77           C  
ANISOU 1053  CG  ASP A 138     5835   4664   7271    296    -96   -264       C  
ATOM   1054  OD1 ASP A 138      26.121  11.547  35.335  1.00 44.21           O  
ANISOU 1054  OD1 ASP A 138     5501   4315   6984    274    -86   -287       O  
ATOM   1055  OD2 ASP A 138      27.890  12.894  35.584  1.00 46.28           O  
ANISOU 1055  OD2 ASP A 138     5769   4616   7198    319   -109   -283       O  
ATOM   1056  N   ILE A 139      23.720  15.031  38.803  1.00 40.21           N  
ANISOU 1056  N   ILE A 139     5033   3955   6289    268    -54   -159       N  
ATOM   1057  CA  ILE A 139      23.397  15.686  40.059  1.00 38.95           C  
ANISOU 1057  CA  ILE A 139     4892   3820   6085    272    -46   -117       C  
ATOM   1058  C   ILE A 139      22.720  14.693  41.011  1.00 39.65           C  
ANISOU 1058  C   ILE A 139     4988   3882   6195    248    -32    -75       C  
ATOM   1059  O   ILE A 139      22.878  14.845  42.223  1.00 37.26           O  
ANISOU 1059  O   ILE A 139     4709   3581   5866    254    -31    -31       O  
ATOM   1060  CB  ILE A 139      22.579  16.980  39.841  1.00 38.92           C  
ANISOU 1060  CB  ILE A 139     4883   3872   6031    277    -35   -132       C  
ATOM   1061  CG1 ILE A 139      22.558  17.851  41.122  1.00 38.47           C  
ANISOU 1061  CG1 ILE A 139     4853   3841   5923    290    -31    -94       C  
ATOM   1062  CG2 ILE A 139      21.165  16.697  39.321  1.00 38.69           C  
ANISOU 1062  CG2 ILE A 139     4825   3860   6014    254    -16   -150       C  
ATOM   1063  CD1 ILE A 139      22.077  19.269  40.905  1.00 38.09           C  
ANISOU 1063  CD1 ILE A 139     4809   3842   5823    305    -25   -111       C  
ATOM   1064  N   ASN A 140      22.011  13.666  40.482  1.00 42.79           N  
ANISOU 1064  N   ASN A 140     5368   4255   6637    220    -21    -88       N  
ATOM   1065  CA  ASN A 140      21.288  12.708  41.323  1.00 46.22           C  
ANISOU 1065  CA  ASN A 140     5810   4663   7090    191     -4    -50       C  
ATOM   1066  C   ASN A 140      22.045  11.382  41.411  1.00 45.70           C  
ANISOU 1066  C   ASN A 140     5760   4527   7077    187    -15    -35       C  
ATOM   1067  O   ASN A 140      21.442  10.325  41.584  1.00 44.88           O  
ANISOU 1067  O   ASN A 140     5659   4387   7007    156     -2    -21       O  
ATOM   1068  CB  ASN A 140      19.846  12.484  40.865  1.00 49.99           C  
ANISOU 1068  CB  ASN A 140     6257   5161   7575    155     19    -68       C  
ATOM   1069  CG  ASN A 140      18.994  13.728  40.983  1.00 54.34           C  
ANISOU 1069  CG  ASN A 140     6793   5780   8072    163     33    -74       C  
ATOM   1070  OD1 ASN A 140      19.022  14.418  42.013  1.00 58.29           O  
ANISOU 1070  OD1 ASN A 140     7312   6304   8530    177     37    -40       O  
ATOM   1071  ND2 ASN A 140      18.266  14.054  39.926  1.00 55.33           N  
ANISOU 1071  ND2 ASN A 140     6886   5939   8198    156     37   -117       N  
ATOM   1072  N   LYS A 141      23.377  11.460  41.310  1.00 43.79           N  
ANISOU 1072  N   LYS A 141     5530   4266   6840    220    -40    -40       N  
ATOM   1073  CA  LYS A 141      24.252  10.317  41.458  1.00 42.33           C  
ANISOU 1073  CA  LYS A 141     5363   4019   6702    230    -54    -25       C  
ATOM   1074  C   LYS A 141      25.313  10.597  42.524  1.00 40.84           C  
ANISOU 1074  C   LYS A 141     5201   3828   6489    261    -74     17       C  
ATOM   1075  O   LYS A 141      26.443  10.110  42.431  1.00 37.75           O  
ANISOU 1075  O   LYS A 141     4815   3403   6124    288    -95     16       O  
ATOM   1076  CB  LYS A 141      24.847  10.022  40.084  1.00 43.80           C  
ANISOU 1076  CB  LYS A 141     5530   4188   6926    241    -66    -81       C  
ATOM   1077  CG  LYS A 141      23.866   9.404  39.125  1.00 47.20           C  
ANISOU 1077  CG  LYS A 141     5939   4605   7388    206    -50   -118       C  
ATOM   1078  CD  LYS A 141      24.430   9.339  37.717  1.00 53.69           C  
ANISOU 1078  CD  LYS A 141     6741   5422   8235    219    -60   -178       C  
ATOM   1079  CE  LYS A 141      23.442   8.832  36.732  1.00 59.70           C  
ANISOU 1079  CE  LYS A 141     7482   6180   9023    183    -46   -218       C  
ATOM   1080  NZ  LYS A 141      23.910   9.215  35.398  1.00 63.02           N  
ANISOU 1080  NZ  LYS A 141     7881   6620   9446    198    -55   -277       N  
ATOM   1081  N   ASP A 142      24.917  11.376  43.537  1.00 40.58           N  
ANISOU 1081  N   ASP A 142     5180   3833   6404    259    -66     52       N  
ATOM   1082  CA  ASP A 142      25.735  11.674  44.701  1.00 42.36           C  
ANISOU 1082  CA  ASP A 142     5433   4063   6599    282    -82     96       C  
ATOM   1083  C   ASP A 142      27.123  12.187  44.299  1.00 41.87           C  
ANISOU 1083  C   ASP A 142     5365   4011   6533    318   -110     72       C  
ATOM   1084  O   ASP A 142      28.136  11.797  44.896  1.00 42.35           O  
ANISOU 1084  O   ASP A 142     5442   4050   6601    341   -133     99       O  
ATOM   1085  CB  ASP A 142      25.755  10.488  45.648  1.00 44.92           C  
ANISOU 1085  CB  ASP A 142     5785   4335   6947    274    -83    149       C  
ATOM   1086  CG  ASP A 142      26.437  10.733  46.982  1.00 47.87           C  
ANISOU 1086  CG  ASP A 142     6189   4716   7284    295    -99    201       C  
ATOM   1087  OD2 ASP A 142      27.157   9.825  47.450  1.00 50.23           O  
ANISOU 1087  OD2 ASP A 142     6508   4967   7609    310   -117    232       O  
ATOM   1088  OD1 ASP A 142      26.245  11.834  47.536  1.00 52.43           O  
ANISOU 1088  OD1 ASP A 142     6770   5346   7805    296    -94    209       O  
ATOM   1089  N   THR A 143      27.143  13.130  43.341  1.00 39.84           N  
ANISOU 1089  N   THR A 143     5086   3793   6259    322   -109     25       N  
ATOM   1090  CA  THR A 143      28.370  13.753  42.859  1.00 38.83           C  
ANISOU 1090  CA  THR A 143     4950   3683   6122    349   -131     -3       C  
ATOM   1091  C   THR A 143      28.668  15.018  43.659  1.00 38.41           C  
ANISOU 1091  C   THR A 143     4912   3677   6006    358   -138     15       C  
ATOM   1092  O   THR A 143      29.825  15.413  43.788  1.00 36.13           O  
ANISOU 1092  O   THR A 143     4625   3399   5704    379   -160     13       O  
ATOM   1093  CB  THR A 143      28.273  14.077  41.367  1.00 37.66           C  
ANISOU 1093  CB  THR A 143     4774   3549   5987    345   -126    -63       C  
ATOM   1094  OG1 THR A 143      27.080  14.825  41.161  1.00 38.26           O  
ANISOU 1094  OG1 THR A 143     4845   3660   6031    326   -105    -74       O  
ATOM   1095  CG2 THR A 143      28.217  12.827  40.508  1.00 37.89           C  
ANISOU 1095  CG2 THR A 143     4788   3529   6078    339   -124    -88       C  
ATOM   1096  N   ILE A 144      27.616  15.667  44.163  1.00 39.91           N  
ANISOU 1096  N   ILE A 144     5112   3895   6155    343   -118     30       N  
ATOM   1097  CA  ILE A 144      27.747  16.942  44.854  1.00 40.98           C  
ANISOU 1097  CA  ILE A 144     5266   4075   6229    350   -120     41       C  
ATOM   1098  C   ILE A 144      26.962  16.884  46.165  1.00 42.40           C  
ANISOU 1098  C   ILE A 144     5469   4261   6380    339   -105     89       C  
ATOM   1099  O   ILE A 144      25.949  16.187  46.260  1.00 44.46           O  
ANISOU 1099  O   ILE A 144     5725   4506   6661    320    -84    103       O  
ATOM   1100  CB  ILE A 144      27.319  18.119  43.950  1.00 41.80           C  
ANISOU 1100  CB  ILE A 144     5360   4218   6305    348   -110     -3       C  
ATOM   1101  CG1 ILE A 144      25.909  17.970  43.369  1.00 42.38           C  
ANISOU 1101  CG1 ILE A 144     5416   4297   6389    331    -84    -19       C  
ATOM   1102  CG2 ILE A 144      28.338  18.342  42.827  1.00 42.83           C  
ANISOU 1102  CG2 ILE A 144     5474   4349   6452    359   -127    -46       C  
ATOM   1103  CD1 ILE A 144      24.802  18.525  44.242  1.00 42.20           C  
ANISOU 1103  CD1 ILE A 144     5407   4304   6325    323    -62      6       C  
ATOM   1104  N   ASP A 145      27.452  17.609  47.178  1.00 41.03           N  
ANISOU 1104  N   ASP A 145     5321   4112   6158    350   -116    115       N  
ATOM   1105  CA  ASP A 145      26.809  17.636  48.479  1.00 41.42           C  
ANISOU 1105  CA  ASP A 145     5395   4171   6172    341   -102    161       C  
ATOM   1106  C   ASP A 145      25.605  18.571  48.449  1.00 40.27           C  
ANISOU 1106  C   ASP A 145     5249   4065   5988    332    -73    147       C  
ATOM   1107  O   ASP A 145      25.700  19.697  47.975  1.00 38.84           O  
ANISOU 1107  O   ASP A 145     5068   3913   5777    342    -75    115       O  
ATOM   1108  CB  ASP A 145      27.783  18.046  49.567  1.00 42.80           C  
ANISOU 1108  CB  ASP A 145     5598   4358   6307    355   -125    191       C  
ATOM   1109  CG  ASP A 145      28.900  17.051  49.827  1.00 43.49           C  
ANISOU 1109  CG  ASP A 145     5686   4410   6429    369   -154    215       C  
ATOM   1110  OD1 ASP A 145      28.767  15.892  49.412  1.00 44.15           O  
ANISOU 1110  OD1 ASP A 145     5757   4451   6566    365   -152    218       O  
ATOM   1111  OD2 ASP A 145      29.917  17.461  50.398  1.00 44.87           O  
ANISOU 1111  OD2 ASP A 145     5873   4600   6577    384   -180    226       O  
ATOM   1112  N   PHE A 146      24.478  18.068  48.964  1.00 40.70           N  
ANISOU 1112  N   PHE A 146     5303   4118   6043    313    -47    172       N  
ATOM   1113  CA  PHE A 146      23.237  18.817  49.071  1.00 40.41           C  
ANISOU 1113  CA  PHE A 146     5262   4121   5971    306    -17    163       C  
ATOM   1114  C   PHE A 146      23.152  19.406  50.467  1.00 40.00           C  
ANISOU 1114  C   PHE A 146     5243   4095   5860    310    -11    200       C  
ATOM   1115  O   PHE A 146      23.677  18.836  51.406  1.00 40.62           O  
ANISOU 1115  O   PHE A 146     5342   4155   5935    308    -21    241       O  
ATOM   1116  CB  PHE A 146      21.999  17.948  48.846  1.00 40.52           C  
ANISOU 1116  CB  PHE A 146     5252   4127   6018    279     10    167       C  
ATOM   1117  CG  PHE A 146      21.644  17.720  47.388  1.00 40.19           C  
ANISOU 1117  CG  PHE A 146     5175   4078   6019    274     12    121       C  
ATOM   1118  CD1 PHE A 146      22.187  16.662  46.672  1.00 40.68           C  
ANISOU 1118  CD1 PHE A 146     5224   4094   6139    266     -3    110       C  
ATOM   1119  CD2 PHE A 146      20.735  18.551  46.751  1.00 39.27           C  
ANISOU 1119  CD2 PHE A 146     5037   4001   5881    277     28     87       C  
ATOM   1120  CE1 PHE A 146      21.844  16.465  45.341  1.00 40.35           C  
ANISOU 1120  CE1 PHE A 146     5151   4048   6132    259     -1     65       C  
ATOM   1121  CE2 PHE A 146      20.397  18.352  45.424  1.00 38.65           C  
ANISOU 1121  CE2 PHE A 146     4926   3920   5838    271     28     44       C  
ATOM   1122  CZ  PHE A 146      20.960  17.320  44.721  1.00 39.76           C  
ANISOU 1122  CZ  PHE A 146     5056   4016   6034    261     14     33       C  
ATOM   1123  N   ILE A 147      22.491  20.555  50.577  1.00 42.11           N  
ANISOU 1123  N   ILE A 147     5516   4405   6081    319      7    183       N  
ATOM   1124  CA  ILE A 147      22.356  21.250  51.839  1.00 43.70           C  
ANISOU 1124  CA  ILE A 147     5749   4635   6220    325     16    210       C  
ATOM   1125  C   ILE A 147      20.885  21.596  52.047  1.00 46.45           C  
ANISOU 1125  C   ILE A 147     6085   5018   6544    319     54    207       C  
ATOM   1126  O   ILE A 147      20.085  21.608  51.109  1.00 46.53           O  
ANISOU 1126  O   ILE A 147     6063   5038   6578    317     68    177       O  
ATOM   1127  CB  ILE A 147      23.255  22.501  51.917  1.00 43.77           C  
ANISOU 1127  CB  ILE A 147     5784   4661   6185    346     -5    191       C  
ATOM   1128  CG1 ILE A 147      23.050  23.438  50.737  1.00 43.26           C  
ANISOU 1128  CG1 ILE A 147     5707   4611   6119    360     -4    140       C  
ATOM   1129  CG2 ILE A 147      24.734  22.136  52.102  1.00 41.75           C  
ANISOU 1129  CG2 ILE A 147     5541   4379   5942    350    -42    204       C  
ATOM   1130  CD1 ILE A 147      23.560  24.847  50.999  1.00 43.24           C  
ANISOU 1130  CD1 ILE A 147     5739   4631   6060    377    -13    123       C  
ATOM   1131  N   ASP A 148      20.551  21.841  53.318  1.00 46.86           N  
ANISOU 1131  N   ASP A 148     6163   5094   6549    317     70    240       N  
ATOM   1132  CA  ASP A 148      19.241  22.319  53.702  1.00 46.29           C  
ANISOU 1132  CA  ASP A 148     6082   5062   6443    317    108    238       C  
ATOM   1133  C   ASP A 148      19.011  23.713  53.116  1.00 48.62           C  
ANISOU 1133  C   ASP A 148     6379   5388   6706    346    110    193       C  
ATOM   1134  O   ASP A 148      19.933  24.532  53.031  1.00 48.76           O  
ANISOU 1134  O   ASP A 148     6425   5402   6701    365     86    178       O  
ATOM   1135  CB  ASP A 148      19.101  22.319  55.213  1.00 45.80           C  
ANISOU 1135  CB  ASP A 148     6052   5017   6332    310    123    281       C  
ATOM   1136  CG  ASP A 148      18.713  20.996  55.861  1.00 47.95           C  
ANISOU 1136  CG  ASP A 148     6319   5273   6628    277    138    328       C  
ATOM   1137  OD1 ASP A 148      18.515  19.989  55.139  1.00 46.71           O  
ANISOU 1137  OD1 ASP A 148     6133   5086   6529    257    138    327       O  
ATOM   1138  OD2 ASP A 148      18.591  20.993  57.099  1.00 50.20           O  
ANISOU 1138  OD2 ASP A 148     6632   5574   6869    271    151    365       O  
ATOM   1139  N   ASN A 149      17.759  23.977  52.720  1.00 47.45           N  
ANISOU 1139  N   ASN A 149     6201   5271   6556    351    139    173       N  
ATOM   1140  CA  ASN A 149      17.386  25.278  52.196  1.00 47.40           C  
ANISOU 1140  CA  ASN A 149     6198   5294   6519    383    143    133       C  
ATOM   1141  C   ASN A 149      17.215  26.250  53.375  1.00 47.54           C  
ANISOU 1141  C   ASN A 149     6255   5342   6467    402    158    144       C  
ATOM   1142  O   ASN A 149      17.368  25.868  54.536  1.00 46.97           O  
ANISOU 1142  O   ASN A 149     6203   5270   6373    387    165    182       O  
ATOM   1143  CB  ASN A 149      16.192  25.127  51.254  1.00 44.76           C  
ANISOU 1143  CB  ASN A 149     5814   4982   6211    383    162    106       C  
ATOM   1144  CG  ASN A 149      14.863  25.098  51.980  1.00 42.96           C  
ANISOU 1144  CG  ASN A 149     5566   4797   5959    380    202    119       C  
ATOM   1145  OD1 ASN A 149      14.729  24.423  53.002  1.00 39.90           O  
ANISOU 1145  OD1 ASN A 149     5185   4411   5565    356    218    158       O  
ATOM   1146  ND2 ASN A 149      13.869  25.808  51.464  1.00 42.04           N  
ANISOU 1146  ND2 ASN A 149     5424   4720   5828    405    219     88       N  
ATOM   1147  N   TYR A 150      16.863  27.512  53.076  1.00 47.52           N  
ANISOU 1147  N   TYR A 150     6264   5363   6428    435    164    111       N  
ATOM   1148  CA  TYR A 150      16.803  28.573  54.075  1.00 47.19           C  
ANISOU 1148  CA  TYR A 150     6265   5345   6320    457    176    113       C  
ATOM   1149  C   TYR A 150      15.841  28.244  55.224  1.00 48.91           C  
ANISOU 1149  C   TYR A 150     6476   5597   6511    449    213    141       C  
ATOM   1150  O   TYR A 150      16.102  28.689  56.336  1.00 48.65           O  
ANISOU 1150  O   TYR A 150     6483   5574   6426    454    219    158       O  
ATOM   1151  CB  TYR A 150      16.424  29.904  53.425  1.00 44.64           C  
ANISOU 1151  CB  TYR A 150     5955   5038   5970    497    179     70       C  
ATOM   1152  CG  TYR A 150      14.996  30.006  52.906  1.00 47.34           C  
ANISOU 1152  CG  TYR A 150     6252   5417   6319    516    207     51       C  
ATOM   1153  CD1 TYR A 150      14.647  29.523  51.650  1.00 46.60           C  
ANISOU 1153  CD1 TYR A 150     6112   5319   6276    511    200     31       C  
ATOM   1154  CD2 TYR A 150      14.003  30.638  53.645  1.00 48.42           C  
ANISOU 1154  CD2 TYR A 150     6393   5595   6410    541    241     48       C  
ATOM   1155  CE1 TYR A 150      13.357  29.642  51.163  1.00 45.21           C  
ANISOU 1155  CE1 TYR A 150     5892   5180   6104    529    223     12       C  
ATOM   1156  CE2 TYR A 150      12.705  30.758  53.168  1.00 47.22           C  
ANISOU 1156  CE2 TYR A 150     6195   5482   6263    562    265     29       C  
ATOM   1157  CZ  TYR A 150      12.379  30.251  51.925  1.00 46.47           C  
ANISOU 1157  CZ  TYR A 150     6052   5384   6220    555    256     11       C  
ATOM   1158  OH  TYR A 150      11.113  30.360  51.425  1.00 43.10           O  
ANISOU 1158  OH  TYR A 150     5577   5000   5799    575    277     -9       O  
ATOM   1159  N   ASP A 151      14.737  27.514  54.957  1.00 46.94           N  
ANISOU 1159  N   ASP A 151     6175   5368   6290    436    240    145       N  
ATOM   1160  CA  ASP A 151      13.705  27.245  55.954  1.00 45.51           C  
ANISOU 1160  CA  ASP A 151     5981   5227   6083    426    280    168       C  
ATOM   1161  C   ASP A 151      13.721  25.791  56.427  1.00 46.40           C  
ANISOU 1161  C   ASP A 151     6078   5324   6230    379    286    212       C  
ATOM   1162  O   ASP A 151      12.993  25.439  57.353  1.00 46.81           O  
ANISOU 1162  O   ASP A 151     6123   5404   6258    362    319    238       O  
ATOM   1163  CB  ASP A 151      12.316  27.643  55.466  1.00 45.14           C  
ANISOU 1163  CB  ASP A 151     5889   5227   6034    448    311    139       C  
ATOM   1164  CG  ASP A 151      11.710  26.912  54.272  1.00 43.24           C  
ANISOU 1164  CG  ASP A 151     5589   4987   5854    432    310    122       C  
ATOM   1165  OD1 ASP A 151      12.305  25.937  53.776  1.00 42.79           O  
ANISOU 1165  OD1 ASP A 151     5522   4890   5847    400    289    134       O  
ATOM   1166  OD2 ASP A 151      10.634  27.334  53.838  1.00 41.28           O  
ANISOU 1166  OD2 ASP A 151     5303   4781   5600    454    331     96       O  
ATOM   1167  N   GLY A 152      14.539  24.946  55.789  1.00 46.41           N  
ANISOU 1167  N   GLY A 152     6073   5277   6283    357    256    219       N  
ATOM   1168  CA  GLY A 152      14.690  23.563  56.208  1.00 46.85           C  
ANISOU 1168  CA  GLY A 152     6122   5305   6372    315    257    262       C  
ATOM   1169  C   GLY A 152      13.613  22.644  55.634  1.00 48.98           C  
ANISOU 1169  C   GLY A 152     6338   5585   6689    285    281    259       C  
ATOM   1170  O   GLY A 152      13.547  21.488  56.022  1.00 51.36           O  
ANISOU 1170  O   GLY A 152     6634   5864   7015    246    289    295       O  
ATOM   1171  N   ASN A 153      12.799  23.144  54.692  1.00 51.30           N  
ANISOU 1171  N   ASN A 153     6592   5908   6993    302    291    217       N  
ATOM   1172  CA  ASN A 153      11.753  22.356  54.062  1.00 51.22           C  
ANISOU 1172  CA  ASN A 153     6524   5912   7024    274    312    208       C  
ATOM   1173  C   ASN A 153      12.184  21.786  52.714  1.00 48.86           C  
ANISOU 1173  C   ASN A 153     6203   5573   6788    264    283    184       C  
ATOM   1174  O   ASN A 153      11.401  21.077  52.092  1.00 51.15           O  
ANISOU 1174  O   ASN A 153     6447   5870   7117    237    295    173       O  
ATOM   1175  CB  ASN A 153      10.497  23.174  53.798  1.00 54.34           C  
ANISOU 1175  CB  ASN A 153     6881   6371   7395    299    340    176       C  
ATOM   1176  CG  ASN A 153       9.812  23.585  55.079  1.00 58.85           C  
ANISOU 1176  CG  ASN A 153     7462   6990   7909    304    378    196       C  
ATOM   1177  OD1 ASN A 153       9.709  22.774  56.004  1.00 63.70           O  
ANISOU 1177  OD1 ASN A 153     8083   7600   8519    266    397    238       O  
ATOM   1178  ND2 ASN A 153       9.344  24.823  55.158  1.00 59.11           N  
ANISOU 1178  ND2 ASN A 153     7497   7066   7896    351    390    169       N  
ATOM   1179  N   GLU A 154      13.388  22.128  52.239  1.00 44.05           N  
ANISOU 1179  N   GLU A 154     5624   4925   6186    285    245    172       N  
ATOM   1180  CA  GLU A 154      13.846  21.666  50.943  1.00 42.22           C  
ANISOU 1180  CA  GLU A 154     5373   4659   6009    279    218    145       C  
ATOM   1181  C   GLU A 154      15.329  21.333  51.037  1.00 42.13           C  
ANISOU 1181  C   GLU A 154     5400   4593   6013    279    184    161       C  
ATOM   1182  O   GLU A 154      15.993  21.677  52.017  1.00 41.88           O  
ANISOU 1182  O   GLU A 154     5409   4557   5944    289    177    187       O  
ATOM   1183  CB  GLU A 154      13.630  22.687  49.825  1.00 42.64           C  
ANISOU 1183  CB  GLU A 154     5409   4736   6056    315    208     95       C  
ATOM   1184  CG  GLU A 154      12.189  23.159  49.657  1.00 43.51           C  
ANISOU 1184  CG  GLU A 154     5479   4905   6148    326    238     74       C  
ATOM   1185  CD  GLU A 154      11.239  22.128  49.055  1.00 43.19           C  
ANISOU 1185  CD  GLU A 154     5382   4875   6154    288    253     67       C  
ATOM   1186  OE1 GLU A 154      11.692  21.083  48.534  1.00 38.71           O  
ANISOU 1186  OE1 GLU A 154     4807   4264   5638    256    238     70       O  
ATOM   1187  OE2 GLU A 154      10.021  22.396  49.119  1.00 45.18           O  
ANISOU 1187  OE2 GLU A 154     5596   5182   6390    293    281     56       O  
ATOM   1188  N   ARG A 155      15.811  20.643  49.999  1.00 41.82           N  
ANISOU 1188  N   ARG A 155     5345   4517   6029    267    162    144       N  
ATOM   1189  CA  ARG A 155      17.228  20.402  49.794  1.00 42.51           C  
ANISOU 1189  CA  ARG A 155     5458   4557   6136    274    127    147       C  
ATOM   1190  C   ARG A 155      17.658  21.128  48.517  1.00 43.35           C  
ANISOU 1190  C   ARG A 155     5555   4664   6250    298    106     99       C  
ATOM   1191  O   ARG A 155      16.932  21.134  47.520  1.00 47.71           O  
ANISOU 1191  O   ARG A 155     6073   5231   6823    296    112     66       O  
ATOM   1192  CB  ARG A 155      17.454  18.885  49.749  1.00 43.70           C  
ANISOU 1192  CB  ARG A 155     5602   4660   6343    240    122    171       C  
ATOM   1193  CG  ARG A 155      17.171  18.121  51.043  1.00 44.89           C  
ANISOU 1193  CG  ARG A 155     5770   4802   6484    214    141    225       C  
ATOM   1194  CD  ARG A 155      18.202  18.256  52.171  1.00 44.80           C  
ANISOU 1194  CD  ARG A 155     5806   4776   6440    227    124    264       C  
ATOM   1195  NE  ARG A 155      19.421  17.478  51.912  1.00 48.27           N  
ANISOU 1195  NE  ARG A 155     6260   5160   6920    228     90    274       N  
ATOM   1196  CZ  ARG A 155      20.527  17.478  52.663  1.00 48.06           C  
ANISOU 1196  CZ  ARG A 155     6268   5116   6876    242     65    303       C  
ATOM   1197  NH1 ARG A 155      20.649  18.302  53.686  1.00 49.44           N  
ANISOU 1197  NH1 ARG A 155     6472   5322   6990    255     68    322       N  
ATOM   1198  NH2 ARG A 155      21.521  16.663  52.386  1.00 46.87           N  
ANISOU 1198  NH2 ARG A 155     6124   4917   6768    245     37    311       N  
ATOM   1199  N   GLU A 156      18.838  21.761  48.550  1.00 42.29           N  
ANISOU 1199  N   GLU A 156     5454   4517   6098    319     79     94       N  
ATOM   1200  CA  GLU A 156      19.390  22.425  47.373  1.00 39.33           C  
ANISOU 1200  CA  GLU A 156     5075   4139   5729    338     59     52       C  
ATOM   1201  C   GLU A 156      20.850  22.009  47.196  1.00 37.11           C  
ANISOU 1201  C   GLU A 156     4810   3818   5472    337     27     55       C  
ATOM   1202  O   GLU A 156      21.498  21.616  48.164  1.00 38.33           O  
ANISOU 1202  O   GLU A 156     4987   3956   5621    332     19     91       O  
ATOM   1203  CB  GLU A 156      19.211  23.944  47.471  1.00 38.93           C  
ANISOU 1203  CB  GLU A 156     5047   4124   5621    368     62     34       C  
ATOM   1204  CG  GLU A 156      20.025  24.634  48.564  1.00 39.08           C  
ANISOU 1204  CG  GLU A 156     5113   4144   5592    379     53     56       C  
ATOM   1205  CD  GLU A 156      20.023  26.163  48.488  1.00 41.53           C  
ANISOU 1205  CD  GLU A 156     5452   4479   5849    408     53     31       C  
ATOM   1206  OE1 GLU A 156      19.941  26.862  49.542  1.00 41.85           O  
ANISOU 1206  OE1 GLU A 156     5525   4537   5838    419     62     47       O  
ATOM   1207  OE2 GLU A 156      20.107  26.679  47.346  1.00 41.88           O  
ANISOU 1207  OE2 GLU A 156     5489   4522   5900    420     43     -5       O  
ATOM   1208  N   PRO A 157      21.441  22.116  45.984  1.00 33.73           N  
ANISOU 1208  N   PRO A 157     4369   3377   5069    343      9     19       N  
ATOM   1209  CA  PRO A 157      22.857  21.796  45.791  1.00 33.40           C  
ANISOU 1209  CA  PRO A 157     4338   3305   5049    345    -20     18       C  
ATOM   1210  C   PRO A 157      23.828  22.894  46.223  1.00 33.71           C  
ANISOU 1210  C   PRO A 157     4411   3356   5041    361    -37     18       C  
ATOM   1211  O   PRO A 157      23.588  24.077  46.015  1.00 34.43           O  
ANISOU 1211  O   PRO A 157     4517   3473   5092    375    -32     -3       O  
ATOM   1212  CB  PRO A 157      22.913  21.532  44.290  1.00 32.62           C  
ANISOU 1212  CB  PRO A 157     4209   3195   4990    342    -27    -24       C  
ATOM   1213  CG  PRO A 157      21.895  22.473  43.724  1.00 32.93           C  
ANISOU 1213  CG  PRO A 157     4241   3271   5001    352    -11    -51       C  
ATOM   1214  CD  PRO A 157      20.797  22.567  44.758  1.00 32.60           C  
ANISOU 1214  CD  PRO A 157     4202   3253   4932    349     14    -23       C  
ATOM   1215  N   SER A 158      24.938  22.489  46.838  1.00 34.55           N  
ANISOU 1215  N   SER A 158     4531   3443   5153    360    -58     41       N  
ATOM   1216  CA  SER A 158      25.960  23.432  47.261  1.00 35.36           C  
ANISOU 1216  CA  SER A 158     4664   3558   5214    370    -77     40       C  
ATOM   1217  C   SER A 158      26.779  23.861  46.050  1.00 35.43           C  
ANISOU 1217  C   SER A 158     4662   3564   5236    374    -93     -1       C  
ATOM   1218  O   SER A 158      27.411  24.918  46.093  1.00 36.16           O  
ANISOU 1218  O   SER A 158     4777   3671   5289    379   -104    -14       O  
ATOM   1219  CB  SER A 158      26.858  22.846  48.332  1.00 36.09           C  
ANISOU 1219  CB  SER A 158     4770   3636   5306    369    -95     79       C  
ATOM   1220  OG  SER A 158      27.538  21.668  47.890  1.00 35.81           O  
ANISOU 1220  OG  SER A 158     4712   3568   5328    366   -112     82       O  
ATOM   1221  N   VAL A 159      26.785  23.006  45.013  1.00 33.49           N  
ANISOU 1221  N   VAL A 159     4384   3298   5044    369    -95    -21       N  
ATOM   1222  CA  VAL A 159      27.526  23.243  43.785  1.00 33.18           C  
ANISOU 1222  CA  VAL A 159     4330   3255   5021    371   -108    -61       C  
ATOM   1223  C   VAL A 159      26.982  22.274  42.738  1.00 31.10           C  
ANISOU 1223  C   VAL A 159     4032   2972   4811    365   -100    -82       C  
ATOM   1224  O   VAL A 159      26.511  21.195  43.076  1.00 30.22           O  
ANISOU 1224  O   VAL A 159     3908   2840   4734    357    -93    -61       O  
ATOM   1225  CB  VAL A 159      29.048  23.087  44.024  1.00 37.47           C  
ANISOU 1225  CB  VAL A 159     4877   3790   5570    373   -135    -56       C  
ATOM   1226  CG1 VAL A 159      29.441  21.652  44.370  1.00 38.98           C  
ANISOU 1226  CG1 VAL A 159     5050   3948   5811    374   -145    -31       C  
ATOM   1227  CG2 VAL A 159      29.901  23.582  42.859  1.00 38.94           C  
ANISOU 1227  CG2 VAL A 159     5052   3982   5760    373   -146    -98       C  
ATOM   1228  N   LEU A 160      26.978  22.683  41.466  1.00 30.82           N  
ANISOU 1228  N   LEU A 160     3983   2945   4780    365   -100   -123       N  
ATOM   1229  CA  LEU A 160      26.531  21.811  40.384  1.00 30.58           C  
ANISOU 1229  CA  LEU A 160     3921   2900   4798    358    -94   -149       C  
ATOM   1230  C   LEU A 160      27.713  20.964  39.896  1.00 30.99           C  
ANISOU 1230  C   LEU A 160     3956   2924   4894    358   -111   -161       C  
ATOM   1231  O   LEU A 160      28.873  21.350  40.006  1.00 31.62           O  
ANISOU 1231  O   LEU A 160     4044   3008   4961    364   -128   -163       O  
ATOM   1232  CB  LEU A 160      25.897  22.567  39.217  1.00 29.61           C  
ANISOU 1232  CB  LEU A 160     3790   2800   4659    359    -86   -187       C  
ATOM   1233  CG  LEU A 160      24.659  23.409  39.522  1.00 29.71           C  
ANISOU 1233  CG  LEU A 160     3814   2841   4632    366    -69   -181       C  
ATOM   1234  CD1 LEU A 160      24.038  23.908  38.233  1.00 30.16           C  
ANISOU 1234  CD1 LEU A 160     3859   2918   4683    370    -65   -220       C  
ATOM   1235  CD2 LEU A 160      23.665  22.597  40.320  1.00 30.49           C  
ANISOU 1235  CD2 LEU A 160     3901   2936   4748    357    -53   -152       C  
ATOM   1236  N   PRO A 161      27.485  19.759  39.340  1.00 31.25           N  
ANISOU 1236  N   PRO A 161     3964   2928   4980    350   -108   -171       N  
ATOM   1237  CA  PRO A 161      28.591  18.970  38.792  1.00 30.98           C  
ANISOU 1237  CA  PRO A 161     3914   2869   4988    355   -123   -188       C  
ATOM   1238  C   PRO A 161      29.418  19.703  37.741  1.00 29.83           C  
ANISOU 1238  C   PRO A 161     3762   2744   4829    360   -132   -230       C  
ATOM   1239  O   PRO A 161      30.626  19.491  37.661  1.00 30.23           O  
ANISOU 1239  O   PRO A 161     3806   2788   4893    368   -147   -236       O  
ATOM   1240  CB  PRO A 161      27.887  17.737  38.216  1.00 31.50           C  
ANISOU 1240  CB  PRO A 161     3958   2903   5107    344   -114   -200       C  
ATOM   1241  CG  PRO A 161      26.621  17.622  39.030  1.00 32.24           C  
ANISOU 1241  CG  PRO A 161     4060   3000   5190    331    -97   -168       C  
ATOM   1242  CD  PRO A 161      26.190  19.059  39.292  1.00 32.12           C  
ANISOU 1242  CD  PRO A 161     4060   3029   5113    336    -90   -166       C  
ATOM   1243  N   ALA A 162      28.747  20.507  36.908  1.00 29.38           N  
ANISOU 1243  N   ALA A 162     3705   2712   4747    354   -121   -258       N  
ATOM   1244  CA  ALA A 162      29.402  21.389  35.949  1.00 30.16           C  
ANISOU 1244  CA  ALA A 162     3804   2833   4821    355   -126   -293       C  
ATOM   1245  C   ALA A 162      30.415  20.634  35.077  1.00 30.43           C  
ANISOU 1245  C   ALA A 162     3814   2852   4896    356   -135   -323       C  
ATOM   1246  O   ALA A 162      31.629  20.826  35.210  1.00 29.14           O  
ANISOU 1246  O   ALA A 162     3650   2695   4728    361   -147   -325       O  
ATOM   1247  CB  ALA A 162      30.059  22.552  36.678  1.00 29.41           C  
ANISOU 1247  CB  ALA A 162     3739   2761   4676    358   -134   -276       C  
ATOM   1248  N   ARG A 163      29.898  19.859  34.114  1.00 30.80           N  
ANISOU 1248  N   ARG A 163     3838   2884   4979    350   -127   -352       N  
ATOM   1249  CA  ARG A 163      30.731  19.021  33.265  1.00 32.31           C  
ANISOU 1249  CA  ARG A 163     4006   3059   5213    353   -132   -384       C  
ATOM   1250  C   ARG A 163      31.429  19.821  32.150  1.00 33.42           C  
ANISOU 1250  C   ARG A 163     4142   3228   5328    350   -133   -424       C  
ATOM   1251  O   ARG A 163      32.165  19.233  31.379  1.00 33.17           O  
ANISOU 1251  O   ARG A 163     4088   3188   5325    353   -135   -456       O  
ATOM   1252  CB  ARG A 163      29.892  17.859  32.712  1.00 32.90           C  
ANISOU 1252  CB  ARG A 163     4062   3104   5333    345   -124   -400       C  
ATOM   1253  CG  ARG A 163      29.151  16.980  33.718  1.00 32.66           C  
ANISOU 1253  CG  ARG A 163     4037   3042   5330    341   -120   -362       C  
ATOM   1254  CD  ARG A 163      29.961  16.452  34.905  1.00 31.89           C  
ANISOU 1254  CD  ARG A 163     3948   2918   5248    356   -131   -322       C  
ATOM   1255  NE  ARG A 163      31.221  15.834  34.490  1.00 32.65           N  
ANISOU 1255  NE  ARG A 163     4030   2996   5378    372   -144   -342       N  
ATOM   1256  CZ  ARG A 163      31.323  14.698  33.819  1.00 32.45           C  
ANISOU 1256  CZ  ARG A 163     3989   2936   5404    374   -142   -368       C  
ATOM   1257  NH1 ARG A 163      30.287  13.894  33.668  1.00 32.88           N  
ANISOU 1257  NH1 ARG A 163     4043   2962   5488    358   -131   -369       N  
ATOM   1258  NH2 ARG A 163      32.474  14.380  33.283  1.00 33.24           N  
ANISOU 1258  NH2 ARG A 163     4074   3031   5526    391   -151   -394       N  
ATOM   1259  N   PHE A 164      31.258  21.158  32.066  1.00 35.92           N  
ANISOU 1259  N   PHE A 164     4480   3578   5590    345   -131   -424       N  
ATOM   1260  CA  PHE A 164      32.140  22.027  31.271  1.00 34.43           C  
ANISOU 1260  CA  PHE A 164     4295   3416   5371    339   -132   -452       C  
ATOM   1261  C   PHE A 164      32.611  23.188  32.149  1.00 34.27           C  
ANISOU 1261  C   PHE A 164     4304   3414   5301    337   -139   -426       C  
ATOM   1262  O   PHE A 164      31.913  23.542  33.088  1.00 34.75           O  
ANISOU 1262  O   PHE A 164     4387   3474   5342    341   -138   -394       O  
ATOM   1263  CB  PHE A 164      31.466  22.528  29.981  1.00 33.27           C  
ANISOU 1263  CB  PHE A 164     4150   3287   5203    330   -123   -487       C  
ATOM   1264  CG  PHE A 164      30.320  23.507  30.167  1.00 31.44           C  
ANISOU 1264  CG  PHE A 164     3947   3072   4928    331   -118   -471       C  
ATOM   1265  CD2 PHE A 164      30.547  24.880  30.099  1.00 31.86           C  
ANISOU 1265  CD2 PHE A 164     4031   3148   4925    328   -118   -470       C  
ATOM   1266  CD1 PHE A 164      29.017  23.057  30.395  1.00 30.72           C  
ANISOU 1266  CD1 PHE A 164     3849   2973   4851    334   -112   -460       C  
ATOM   1267  CE2 PHE A 164      29.499  25.791  30.281  1.00 31.60           C  
ANISOU 1267  CE2 PHE A 164     4026   3127   4852    335   -114   -456       C  
ATOM   1268  CE1 PHE A 164      27.974  23.966  30.593  1.00 30.64           C  
ANISOU 1268  CE1 PHE A 164     3860   2981   4800    340   -107   -447       C  
ATOM   1269  CZ  PHE A 164      28.214  25.333  30.528  1.00 31.21           C  
ANISOU 1269  CZ  PHE A 164     3966   3074   4817    343   -109   -445       C  
ATOM   1270  N   PRO A 165      33.813  23.782  31.925  1.00 35.50           N  
ANISOU 1270  N   PRO A 165     4462   3590   5437    329   -144   -439       N  
ATOM   1271  CA  PRO A 165      34.318  24.865  32.778  1.00 34.99           C  
ANISOU 1271  CA  PRO A 165     4426   3542   5326    323   -151   -417       C  
ATOM   1272  C   PRO A 165      33.607  26.209  32.582  1.00 35.80           C  
ANISOU 1272  C   PRO A 165     4570   3660   5373    315   -143   -416       C  
ATOM   1273  O   PRO A 165      34.070  27.107  31.872  1.00 37.50           O  
ANISOU 1273  O   PRO A 165     4801   3894   5555    300   -141   -437       O  
ATOM   1274  CB  PRO A 165      35.813  24.911  32.417  1.00 34.34           C  
ANISOU 1274  CB  PRO A 165     4324   3476   5246    313   -158   -438       C  
ATOM   1275  CG  PRO A 165      35.873  24.440  30.993  1.00 35.18           C  
ANISOU 1275  CG  PRO A 165     4406   3585   5376    310   -149   -480       C  
ATOM   1276  CD  PRO A 165      34.762  23.422  30.861  1.00 36.08           C  
ANISOU 1276  CD  PRO A 165     4507   3671   5530    324   -144   -479       C  
ATOM   1277  N   ASN A 166      32.498  26.346  33.306  1.00 34.82           N  
ANISOU 1277  N   ASN A 166     4465   3528   5238    325   -140   -390       N  
ATOM   1278  CA  ASN A 166      31.515  27.405  33.136  1.00 34.68           C  
ANISOU 1278  CA  ASN A 166     4481   3520   5175    328   -131   -388       C  
ATOM   1279  C   ASN A 166      32.025  28.743  33.678  1.00 34.30           C  
ANISOU 1279  C   ASN A 166     4477   3484   5072    320   -135   -377       C  
ATOM   1280  O   ASN A 166      31.655  29.794  33.170  1.00 32.85           O  
ANISOU 1280  O   ASN A 166     4325   3308   4847    318   -129   -387       O  
ATOM   1281  CB  ASN A 166      30.202  27.002  33.814  1.00 34.15           C  
ANISOU 1281  CB  ASN A 166     4413   3444   5119    344   -124   -364       C  
ATOM   1282  CG  ASN A 166      29.112  28.029  33.658  1.00 33.03           C  
ANISOU 1282  CG  ASN A 166     4301   3314   4933    354   -116   -363       C  
ATOM   1283  OD1 ASN A 166      28.771  28.416  32.537  1.00 31.98           O  
ANISOU 1283  OD1 ASN A 166     4170   3192   4789    354   -112   -389       O  
ATOM   1284  ND2 ASN A 166      28.561  28.480  34.772  1.00 33.77           N  
ANISOU 1284  ND2 ASN A 166     4418   3409   5002    364   -112   -334       N  
ATOM   1285  N   LEU A 167      32.820  28.733  34.745  1.00 35.37           N  
ANISOU 1285  N   LEU A 167     4616   3618   5204    315   -144   -356       N  
ATOM   1286  CA  LEU A 167      33.333  29.982  35.280  1.00 36.39           C  
ANISOU 1286  CA  LEU A 167     4789   3759   5281    302   -148   -348       C  
ATOM   1287  C   LEU A 167      34.023  30.758  34.164  1.00 35.93           C  
ANISOU 1287  C   LEU A 167     4741   3712   5198    281   -146   -379       C  
ATOM   1288  O   LEU A 167      33.676  31.906  33.917  1.00 38.15           O  
ANISOU 1288  O   LEU A 167     5066   3995   5433    276   -140   -382       O  
ATOM   1289  CB  LEU A 167      34.301  29.760  36.437  1.00 38.16           C  
ANISOU 1289  CB  LEU A 167     5008   3986   5507    295   -163   -327       C  
ATOM   1290  CG  LEU A 167      34.833  31.044  37.077  1.00 39.72           C  
ANISOU 1290  CG  LEU A 167     5250   4193   5648    278   -168   -320       C  
ATOM   1291  CD1 LEU A 167      33.778  31.672  37.954  1.00 40.40           C  
ANISOU 1291  CD1 LEU A 167     5378   4272   5699    292   -161   -296       C  
ATOM   1292  CD2 LEU A 167      36.094  30.792  37.856  1.00 41.61           C  
ANISOU 1292  CD2 LEU A 167     5474   4445   5892    264   -186   -310       C  
ATOM   1293  N   LEU A 168      35.023  30.140  33.529  1.00 34.48           N  
ANISOU 1293  N   LEU A 168     4520   3537   5044    268   -150   -400       N  
ATOM   1294  CA  LEU A 168      35.817  30.829  32.525  1.00 33.70           C  
ANISOU 1294  CA  LEU A 168     4429   3454   4921    242   -146   -429       C  
ATOM   1295  C   LEU A 168      35.033  30.971  31.217  1.00 32.18           C  
ANISOU 1295  C   LEU A 168     4242   3261   4724    247   -134   -452       C  
ATOM   1296  O   LEU A 168      35.205  31.986  30.556  1.00 31.64           O  
ANISOU 1296  O   LEU A 168     4207   3201   4614    229   -129   -465       O  
ATOM   1297  CB  LEU A 168      37.165  30.150  32.306  1.00 33.27           C  
ANISOU 1297  CB  LEU A 168     4329   3415   4896    229   -153   -446       C  
ATOM   1298  CG  LEU A 168      38.099  30.150  33.515  1.00 33.86           C  
ANISOU 1298  CG  LEU A 168     4399   3499   4968    222   -169   -425       C  
ATOM   1299  CD1 LEU A 168      39.285  29.250  33.250  1.00 34.35           C  
ANISOU 1299  CD1 LEU A 168     4406   3576   5070    220   -176   -442       C  
ATOM   1300  CD2 LEU A 168      38.562  31.554  33.834  1.00 34.52           C  
ANISOU 1300  CD2 LEU A 168     4528   3595   4993    192   -170   -422       C  
ATOM   1301  N   ALA A 169      34.161  30.002  30.880  1.00 30.30           N  
ANISOU 1301  N   ALA A 169     3975   3012   4524    268   -131   -456       N  
ATOM   1302  CA  ALA A 169      33.417  30.026  29.625  1.00 29.98           C  
ANISOU 1302  CA  ALA A 169     3934   2975   4482    273   -122   -480       C  
ATOM   1303  C   ALA A 169      32.441  31.211  29.552  1.00 30.10           C  
ANISOU 1303  C   ALA A 169     4000   2991   4447    281   -118   -470       C  
ATOM   1304  O   ALA A 169      32.429  31.958  28.574  1.00 29.88           O  
ANISOU 1304  O   ALA A 169     3997   2971   4387    272   -113   -487       O  
ATOM   1305  CB  ALA A 169      32.683  28.713  29.426  1.00 29.75           C  
ANISOU 1305  CB  ALA A 169     3863   2935   4505    291   -121   -485       C  
ATOM   1306  N   ASN A 170      31.608  31.388  30.581  1.00 30.72           N  
ANISOU 1306  N   ASN A 170     4095   3059   4517    301   -119   -442       N  
ATOM   1307  CA  ASN A 170      30.608  32.449  30.584  1.00 31.02           C  
ANISOU 1307  CA  ASN A 170     4179   3097   4511    317   -115   -433       C  
ATOM   1308  C   ASN A 170      31.075  33.684  31.352  1.00 30.29           C  
ANISOU 1308  C   ASN A 170     4141   2999   4369    308   -116   -417       C  
ATOM   1309  O   ASN A 170      30.516  34.778  31.202  1.00 29.46           O  
ANISOU 1309  O   ASN A 170     4084   2890   4219    318   -113   -414       O  
ATOM   1310  CB  ASN A 170      29.278  31.945  31.120  1.00 31.26           C  
ANISOU 1310  CB  ASN A 170     4194   3124   4559    346   -112   -416       C  
ATOM   1311  CG  ASN A 170      28.485  31.230  30.060  1.00 32.38           C  
ANISOU 1311  CG  ASN A 170     4301   3273   4728    354   -109   -437       C  
ATOM   1312  OD1 ASN A 170      28.252  31.778  28.971  1.00 33.80           O  
ANISOU 1312  OD1 ASN A 170     4496   3463   4884    356   -109   -457       O  
ATOM   1313  ND2 ASN A 170      28.039  30.023  30.374  1.00 32.89           N  
ANISOU 1313  ND2 ASN A 170     4323   3334   4841    360   -108   -432       N  
ATOM   1314  N   GLY A 171      32.121  33.527  32.154  1.00 31.05           N  
ANISOU 1314  N   GLY A 171     4231   3095   4471    289   -123   -408       N  
ATOM   1315  CA  GLY A 171      32.677  34.676  32.849  1.00 33.52           C  
ANISOU 1315  CA  GLY A 171     4595   3405   4737    273   -125   -397       C  
ATOM   1316  C   GLY A 171      31.839  35.041  34.069  1.00 33.44           C  
ANISOU 1316  C   GLY A 171     4614   3385   4708    297   -124   -369       C  
ATOM   1317  O   GLY A 171      30.877  34.361  34.401  1.00 35.46           O  
ANISOU 1317  O   GLY A 171     4845   3639   4988    323   -121   -358       O  
ATOM   1318  N   ALA A 172      32.251  36.096  34.768  1.00 33.93           N  
ANISOU 1318  N   ALA A 172     4726   3441   4725    284   -127   -360       N  
ATOM   1319  CA  ALA A 172      31.540  36.528  35.959  1.00 34.68           C  
ANISOU 1319  CA  ALA A 172     4853   3528   4796    305   -124   -337       C  
ATOM   1320  C   ALA A 172      31.784  38.004  36.197  1.00 33.53           C  
ANISOU 1320  C   ALA A 172     4779   3370   4590    293   -123   -339       C  
ATOM   1321  O   ALA A 172      32.853  38.528  35.891  1.00 31.08           O  
ANISOU 1321  O   ALA A 172     4487   3060   4260    257   -128   -351       O  
ATOM   1322  CB  ALA A 172      31.981  35.718  37.164  1.00 35.66           C  
ANISOU 1322  CB  ALA A 172     4948   3657   4944    301   -132   -317       C  
ATOM   1323  N   SER A 173      30.774  38.629  36.784  1.00 36.02           N  
ANISOU 1323  N   SER A 173     5134   3676   4877    324   -116   -326       N  
ATOM   1324  CA  SER A 173      30.824  40.019  37.179  1.00 37.95           C  
ANISOU 1324  CA  SER A 173     5452   3902   5063    320   -114   -326       C  
ATOM   1325  C   SER A 173      30.019  40.187  38.468  1.00 38.67           C  
ANISOU 1325  C   SER A 173     5564   3991   5138    350   -108   -307       C  
ATOM   1326  O   SER A 173      28.833  39.864  38.505  1.00 38.82           O  
ANISOU 1326  O   SER A 173     5565   4015   5169    389    -99   -300       O  
ATOM   1327  CB  SER A 173      30.310  40.863  36.058  1.00 39.93           C  
ANISOU 1327  CB  SER A 173     5743   4141   5288    333   -108   -340       C  
ATOM   1328  OG  SER A 173      29.512  41.922  36.553  1.00 46.72           O  
ANISOU 1328  OG  SER A 173     6666   4983   6104    363   -101   -333       O  
ATOM   1329  N   GLY A 174      30.670  40.684  39.526  1.00 38.30           N  
ANISOU 1329  N   GLY A 174     5551   3940   5062    330   -114   -299       N  
ATOM   1330  CA  GLY A 174      30.018  40.829  40.815  1.00 37.67           C  
ANISOU 1330  CA  GLY A 174     5491   3860   4963    354   -108   -282       C  
ATOM   1331  C   GLY A 174      30.659  41.908  41.682  1.00 37.28           C  
ANISOU 1331  C   GLY A 174     5507   3797   4861    331   -112   -283       C  
ATOM   1332  O   GLY A 174      31.875  41.914  41.868  1.00 37.94           O  
ANISOU 1332  O   GLY A 174     5589   3886   4942    288   -125   -287       O  
ATOM   1333  N   ILE A 175      29.814  42.796  42.228  1.00 37.03           N  
ANISOU 1333  N   ILE A 175     5531   3750   4789    362   -101   -281       N  
ATOM   1334  CA  ILE A 175      30.234  43.749  43.246  1.00 37.80           C  
ANISOU 1334  CA  ILE A 175     5692   3834   4836    346   -102   -282       C  
ATOM   1335  C   ILE A 175      29.845  43.201  44.619  1.00 35.80           C  
ANISOU 1335  C   ILE A 175     5420   3599   4583    363    -99   -263       C  
ATOM   1336  O   ILE A 175      28.660  43.009  44.883  1.00 36.07           O  
ANISOU 1336  O   ILE A 175     5445   3639   4620    408    -84   -254       O  
ATOM   1337  CB  ILE A 175      29.604  45.134  43.005  1.00 37.35           C  
ANISOU 1337  CB  ILE A 175     5716   3746   4730    371    -91   -295       C  
ATOM   1338  CG1 ILE A 175      29.756  45.578  41.572  1.00 37.85           C  
ANISOU 1338  CG1 ILE A 175     5796   3792   4795    363    -92   -310       C  
ATOM   1339  CG2 ILE A 175      30.207  46.158  43.957  1.00 38.06           C  
ANISOU 1339  CG2 ILE A 175     5878   3817   4767    345    -94   -301       C  
ATOM   1340  CD1 ILE A 175      28.764  46.643  41.161  1.00 38.77           C  
ANISOU 1340  CD1 ILE A 175     5976   3880   4876    407    -80   -317       C  
ATOM   1341  N   ALA A 176      30.840  42.964  45.482  1.00 34.04           N  
ANISOU 1341  N   ALA A 176     5192   3389   4354    326   -114   -255       N  
ATOM   1342  CA  ALA A 176      30.591  42.443  46.820  1.00 35.01           C  
ANISOU 1342  CA  ALA A 176     5301   3529   4473    337   -113   -234       C  
ATOM   1343  C   ALA A 176      30.765  43.558  47.852  1.00 34.88           C  
ANISOU 1343  C   ALA A 176     5358   3501   4393    328   -112   -241       C  
ATOM   1344  O   ALA A 176      30.342  44.684  47.611  1.00 36.79           O  
ANISOU 1344  O   ALA A 176     5663   3717   4599    342   -101   -257       O  
ATOM   1345  CB  ALA A 176      31.503  41.250  47.106  1.00 34.63           C  
ANISOU 1345  CB  ALA A 176     5190   3505   4463    309   -132   -219       C  
ATOM   1346  N   VAL A 177      31.322  43.200  49.017  1.00 33.45           N  
ANISOU 1346  N   VAL A 177     5170   3339   4201    309   -124   -226       N  
ATOM   1347  CA  VAL A 177      31.790  44.138  50.009  1.00 33.46           C  
ANISOU 1347  CA  VAL A 177     5234   3334   4144    287   -130   -234       C  
ATOM   1348  C   VAL A 177      33.275  43.852  50.220  1.00 35.78           C  
ANISOU 1348  C   VAL A 177     5507   3646   4443    232   -158   -234       C  
ATOM   1349  O   VAL A 177      33.670  42.692  50.365  1.00 36.38           O  
ANISOU 1349  O   VAL A 177     5517   3747   4559    227   -171   -215       O  
ATOM   1350  CB  VAL A 177      31.004  44.017  51.325  1.00 33.26           C  
ANISOU 1350  CB  VAL A 177     5223   3322   4094    317   -117   -218       C  
ATOM   1351  CG1 VAL A 177      31.481  45.041  52.337  1.00 34.94           C  
ANISOU 1351  CG1 VAL A 177     5505   3527   4242    293   -123   -230       C  
ATOM   1352  CG2 VAL A 177      29.496  44.158  51.145  1.00 32.63           C  
ANISOU 1352  CG2 VAL A 177     5149   3234   4014    374    -88   -217       C  
ATOM   1353  N   GLY A 178      34.093  44.918  50.182  1.00 36.42           N  
ANISOU 1353  N   GLY A 178     5641   3711   4483    191   -167   -256       N  
ATOM   1354  CA  GLY A 178      35.537  44.834  50.350  1.00 35.37           C  
ANISOU 1354  CA  GLY A 178     5491   3599   4347    134   -194   -262       C  
ATOM   1355  C   GLY A 178      36.259  44.394  49.082  1.00 33.99           C  
ANISOU 1355  C   GLY A 178     5267   3429   4217    111   -203   -270       C  
ATOM   1356  O   GLY A 178      37.481  44.465  49.004  1.00 31.64           O  
ANISOU 1356  O   GLY A 178     4956   3150   3917     61   -222   -280       O  
ATOM   1357  N   MET A 179      35.492  43.916  48.100  1.00 35.47           N  
ANISOU 1357  N   MET A 179     5424   3607   4445    145   -187   -267       N  
ATOM   1358  CA  MET A 179      36.067  43.297  46.913  1.00 36.70           C  
ANISOU 1358  CA  MET A 179     5524   3772   4647    130   -193   -273       C  
ATOM   1359  C   MET A 179      35.014  43.199  45.806  1.00 34.29           C  
ANISOU 1359  C   MET A 179     5214   3447   4367    169   -172   -277       C  
ATOM   1360  O   MET A 179      33.822  43.390  46.040  1.00 32.72           O  
ANISOU 1360  O   MET A 179     5039   3234   4158    212   -156   -270       O  
ATOM   1361  CB  MET A 179      36.636  41.912  47.258  1.00 37.90           C  
ANISOU 1361  CB  MET A 179     5596   3958   4845    128   -211   -254       C  
ATOM   1362  CG  MET A 179      35.587  40.900  47.653  1.00 38.79           C  
ANISOU 1362  CG  MET A 179     5673   4075   4989    178   -201   -229       C  
ATOM   1363  SD  MET A 179      36.268  39.476  48.516  1.00 40.65           S  
ANISOU 1363  SD  MET A 179     5840   4343   5261    176   -225   -200       S  
ATOM   1364  CE  MET A 179      36.682  40.247  50.086  1.00 39.88           C  
ANISOU 1364  CE  MET A 179     5796   4257   5097    154   -239   -194       C  
ATOM   1365  N   ALA A 180      35.496  42.944  44.589  1.00 35.67           N  
ANISOU 1365  N   ALA A 180     5356   3625   4572    151   -174   -289       N  
ATOM   1366  CA  ALA A 180      34.652  42.771  43.410  1.00 36.77           C  
ANISOU 1366  CA  ALA A 180     5483   3751   4737    182   -159   -294       C  
ATOM   1367  C   ALA A 180      35.287  41.701  42.533  1.00 35.86           C  
ANISOU 1367  C   ALA A 180     5293   3656   4675    169   -167   -298       C  
ATOM   1368  O   ALA A 180      36.406  41.284  42.832  1.00 34.51           O  
ANISOU 1368  O   ALA A 180     5088   3507   4515    136   -183   -298       O  
ATOM   1369  CB  ALA A 180      34.499  44.078  42.662  1.00 36.27           C  
ANISOU 1369  CB  ALA A 180     5491   3657   4634    174   -148   -313       C  
ATOM   1370  N   THR A 181      34.577  41.262  41.481  1.00 34.81           N  
ANISOU 1370  N   THR A 181     5134   3518   4574    196   -155   -302       N  
ATOM   1371  CA  THR A 181      35.119  40.261  40.563  1.00 34.18           C  
ANISOU 1371  CA  THR A 181     4987   3456   4544    185   -161   -309       C  
ATOM   1372  C   THR A 181      34.736  40.612  39.129  1.00 32.79           C  
ANISOU 1372  C   THR A 181     4821   3267   4369    190   -149   -327       C  
ATOM   1373  O   THR A 181      33.652  41.106  38.867  1.00 33.68           O  
ANISOU 1373  O   THR A 181     4969   3363   4466    222   -137   -326       O  
ATOM   1374  CB  THR A 181      34.675  38.845  40.937  1.00 34.54           C  
ANISOU 1374  CB  THR A 181     4968   3515   4642    215   -163   -291       C  
ATOM   1375  OG1 THR A 181      35.447  38.016  40.065  1.00 34.84           O  
ANISOU 1375  OG1 THR A 181     4948   3567   4722    199   -170   -303       O  
ATOM   1376  CG2 THR A 181      33.182  38.610  40.768  1.00 34.78           C  
ANISOU 1376  CG2 THR A 181     4997   3534   4683    262   -147   -282       C  
ATOM   1377  N   ASN A 182      35.669  40.394  38.206  1.00 32.19           N  
ANISOU 1377  N   ASN A 182     4716   3203   4309    157   -152   -344       N  
ATOM   1378  CA  ASN A 182      35.430  40.651  36.801  1.00 31.20           C  
ANISOU 1378  CA  ASN A 182     4598   3071   4185    157   -142   -362       C  
ATOM   1379  C   ASN A 182      36.240  39.623  36.007  1.00 31.15           C  
ANISOU 1379  C   ASN A 182     4522   3089   4224    139   -146   -375       C  
ATOM   1380  O   ASN A 182      37.426  39.804  35.751  1.00 30.62           O  
ANISOU 1380  O   ASN A 182     4446   3037   4150     96   -151   -389       O  
ATOM   1381  CB  ASN A 182      35.699  42.117  36.488  1.00 31.27           C  
ANISOU 1381  CB  ASN A 182     4685   3060   4137    129   -137   -372       C  
ATOM   1382  CG  ASN A 182      34.933  42.599  35.278  1.00 31.96           C  
ANISOU 1382  CG  ASN A 182     4802   3129   4211    148   -125   -381       C  
ATOM   1383  OD1 ASN A 182      33.787  42.174  35.056  1.00 29.96           O  
ANISOU 1383  OD1 ASN A 182     4533   2874   3977    195   -120   -374       O  
ATOM   1384  ND2 ASN A 182      35.548  43.471  34.484  1.00 31.25           N  
ANISOU 1384  ND2 ASN A 182     4754   3030   4088    110   -121   -395       N  
ATOM   1385  N   ILE A 183      35.589  38.507  35.675  1.00 30.58           N  
ANISOU 1385  N   ILE A 183     4397   3022   4199    172   -144   -372       N  
ATOM   1386  CA  ILE A 183      36.200  37.432  34.910  1.00 30.26           C  
ANISOU 1386  CA  ILE A 183     4290   3001   4207    164   -146   -387       C  
ATOM   1387  C   ILE A 183      35.568  37.438  33.524  1.00 28.67           C  
ANISOU 1387  C   ILE A 183     4088   2795   4010    175   -135   -404       C  
ATOM   1388  O   ILE A 183      34.351  37.402  33.408  1.00 28.41           O  
ANISOU 1388  O   ILE A 183     4066   2750   3979    211   -129   -397       O  
ATOM   1389  CB  ILE A 183      35.984  36.085  35.623  1.00 31.32           C  
ANISOU 1389  CB  ILE A 183     4368   3141   4391    190   -154   -371       C  
ATOM   1390  CG1 ILE A 183      36.540  36.089  37.027  1.00 30.59           C  
ANISOU 1390  CG1 ILE A 183     4278   3054   4289    182   -167   -351       C  
ATOM   1391  CG2 ILE A 183      36.558  34.919  34.821  1.00 32.95           C  
ANISOU 1391  CG2 ILE A 183     4507   3362   4650    187   -156   -388       C  
ATOM   1392  CD1 ILE A 183      35.998  34.949  37.863  1.00 30.35           C  
ANISOU 1392  CD1 ILE A 183     4212   3022   4298    213   -172   -327       C  
ATOM   1393  N   PRO A 184      36.340  37.506  32.423  1.00 28.20           N  
ANISOU 1393  N   PRO A 184     4016   2747   3949    146   -130   -428       N  
ATOM   1394  CA  PRO A 184      35.723  37.576  31.103  1.00 28.74           C  
ANISOU 1394  CA  PRO A 184     4090   2814   4016    156   -120   -444       C  
ATOM   1395  C   PRO A 184      35.350  36.190  30.598  1.00 29.02           C  
ANISOU 1395  C   PRO A 184     4059   2859   4109    180   -120   -453       C  
ATOM   1396  O   PRO A 184      35.934  35.194  31.043  1.00 30.71           O  
ANISOU 1396  O   PRO A 184     4221   3083   4364    179   -126   -452       O  
ATOM   1397  CB  PRO A 184      36.811  38.239  30.254  1.00 28.71           C  
ANISOU 1397  CB  PRO A 184     4103   2821   3984    109   -115   -464       C  
ATOM   1398  CG  PRO A 184      38.117  37.852  30.928  1.00 28.22           C  
ANISOU 1398  CG  PRO A 184     4004   2780   3939     78   -123   -467       C  
ATOM   1399  CD  PRO A 184      37.806  37.544  32.377  1.00 27.84           C  
ANISOU 1399  CD  PRO A 184     3951   2723   3902    101   -135   -441       C  
ATOM   1400  N   PRO A 185      34.422  36.093  29.615  1.00 28.78           N  
ANISOU 1400  N   PRO A 185     4029   2825   4080    201   -114   -463       N  
ATOM   1401  CA  PRO A 185      34.104  34.810  28.971  1.00 28.28           C  
ANISOU 1401  CA  PRO A 185     3906   2771   4069    217   -112   -477       C  
ATOM   1402  C   PRO A 185      35.224  34.311  28.052  1.00 28.42           C  
ANISOU 1402  C   PRO A 185     3886   2807   4105    189   -109   -506       C  
ATOM   1403  O   PRO A 185      36.080  35.080  27.615  1.00 28.81           O  
ANISOU 1403  O   PRO A 185     3960   2867   4121    155   -104   -517       O  
ATOM   1404  CB  PRO A 185      32.821  35.117  28.204  1.00 28.32           C  
ANISOU 1404  CB  PRO A 185     3932   2771   4057    243   -108   -480       C  
ATOM   1405  CG  PRO A 185      32.935  36.586  27.873  1.00 28.60           C  
ANISOU 1405  CG  PRO A 185     4036   2799   4030    229   -105   -479       C  
ATOM   1406  CD  PRO A 185      33.647  37.217  29.069  1.00 28.58           C  
ANISOU 1406  CD  PRO A 185     4064   2787   4006    211   -108   -461       C  
ATOM   1407  N   HIS A 186      35.194  33.007  27.760  1.00 28.15           N  
ANISOU 1407  N   HIS A 186     3794   2779   4125    201   -109   -519       N  
ATOM   1408  CA  HIS A 186      36.214  32.325  26.985  1.00 28.15           C  
ANISOU 1408  CA  HIS A 186     3749   2796   4150    182   -105   -548       C  
ATOM   1409  C   HIS A 186      35.567  31.345  26.008  1.00 28.37           C  
ANISOU 1409  C   HIS A 186     3742   2824   4214    200   -101   -570       C  
ATOM   1410  O   HIS A 186      34.385  30.994  26.112  1.00 27.06           O  
ANISOU 1410  O   HIS A 186     3575   2646   4062    227   -103   -561       O  
ATOM   1411  CB  HIS A 186      37.156  31.548  27.917  1.00 28.92           C  
ANISOU 1411  CB  HIS A 186     3805   2897   4285    181   -114   -541       C  
ATOM   1412  CG  HIS A 186      38.040  32.422  28.742  1.00 28.89           C  
ANISOU 1412  CG  HIS A 186     3828   2902   4248    155   -120   -527       C  
ATOM   1413  ND1 HIS A 186      37.613  33.003  29.912  1.00 28.75           N  
ANISOU 1413  ND1 HIS A 186     3846   2869   4207    163   -128   -496       N  
ATOM   1414  CD2 HIS A 186      39.298  32.858  28.542  1.00 29.84           C  
ANISOU 1414  CD2 HIS A 186     3942   3045   4350    120   -118   -541       C  
ATOM   1415  CE1 HIS A 186      38.588  33.759  30.393  1.00 29.82           C  
ANISOU 1415  CE1 HIS A 186     4001   3018   4313    132   -132   -492       C  
ATOM   1416  NE2 HIS A 186      39.623  33.705  29.567  1.00 29.20           N  
ANISOU 1416  NE2 HIS A 186     3897   2963   4236    104   -126   -519       N  
ATOM   1417  N   ASN A 187      36.386  30.904  25.048  1.00 29.07           N  
ANISOU 1417  N   ASN A 187     3798   2930   4316    183    -94   -603       N  
ATOM   1418  CA  ASN A 187      35.983  29.932  24.045  1.00 30.32           C  
ANISOU 1418  CA  ASN A 187     3922   3092   4508    195    -89   -631       C  
ATOM   1419  C   ASN A 187      36.034  28.523  24.642  1.00 30.43           C  
ANISOU 1419  C   ASN A 187     3885   3090   4586    216    -95   -630       C  
ATOM   1420  O   ASN A 187      37.015  28.166  25.297  1.00 32.04           O  
ANISOU 1420  O   ASN A 187     4065   3297   4811    213    -99   -625       O  
ATOM   1421  CB  ASN A 187      36.914  30.015  22.840  1.00 30.72           C  
ANISOU 1421  CB  ASN A 187     3960   3168   4546    169    -76   -667       C  
ATOM   1422  CG  ASN A 187      36.490  29.072  21.738  1.00 30.20           C  
ANISOU 1422  CG  ASN A 187     3861   3105   4508    179    -71   -700       C  
ATOM   1423  OD1 ASN A 187      36.977  27.941  21.663  1.00 30.00           O  
ANISOU 1423  OD1 ASN A 187     3787   3078   4531    187    -69   -720       O  
ATOM   1424  ND2 ASN A 187      35.582  29.518  20.888  1.00 29.90           N  
ANISOU 1424  ND2 ASN A 187     3850   3070   4439    181    -68   -707       N  
ATOM   1425  N   LEU A 188      35.010  27.711  24.390  1.00 29.11           N  
ANISOU 1425  N   LEU A 188     3702   2909   4450    237    -95   -635       N  
ATOM   1426  CA  LEU A 188      34.890  26.446  25.087  1.00 30.12           C  
ANISOU 1426  CA  LEU A 188     3793   3015   4636    256   -101   -627       C  
ATOM   1427  C   LEU A 188      35.874  25.414  24.524  1.00 30.56           C  
ANISOU 1427  C   LEU A 188     3804   3075   4735    254    -98   -660       C  
ATOM   1428  O   LEU A 188      36.360  24.550  25.254  1.00 31.46           O  
ANISOU 1428  O   LEU A 188     3890   3173   4891    267   -104   -651       O  
ATOM   1429  CB  LEU A 188      33.440  25.985  24.995  1.00 30.82           C  
ANISOU 1429  CB  LEU A 188     3881   3089   4740    272   -102   -622       C  
ATOM   1430  CG  LEU A 188      33.061  24.764  25.833  1.00 33.48           C  
ANISOU 1430  CG  LEU A 188     4191   3397   5132    289   -107   -606       C  
ATOM   1431  CD1 LEU A 188      33.112  25.068  27.307  1.00 33.75           C  
ANISOU 1431  CD1 LEU A 188     4242   3422   5160    296   -115   -563       C  
ATOM   1432  CD2 LEU A 188      31.660  24.277  25.402  1.00 35.19           C  
ANISOU 1432  CD2 LEU A 188     4401   3606   5363    297   -105   -613       C  
ATOM   1433  N   THR A 189      36.145  25.467  23.219  1.00 29.85           N  
ANISOU 1433  N   THR A 189     3706   3004   4633    241    -87   -699       N  
ATOM   1434  CA  THR A 189      37.065  24.519  22.623  1.00 30.83           C  
ANISOU 1434  CA  THR A 189     3786   3132   4794    242    -81   -734       C  
ATOM   1435  C   THR A 189      38.436  24.756  23.252  1.00 32.38           C  
ANISOU 1435  C   THR A 189     3970   3345   4989    235    -83   -727       C  
ATOM   1436  O   THR A 189      39.152  23.812  23.587  1.00 34.01           O  
ANISOU 1436  O   THR A 189     4139   3544   5241    251    -87   -734       O  
ATOM   1437  CB  THR A 189      37.092  24.689  21.099  1.00 30.98           C  
ANISOU 1437  CB  THR A 189     3804   3175   4791    227    -67   -777       C  
ATOM   1438  OG1 THR A 189      35.738  24.712  20.645  1.00 31.00           O  
ANISOU 1438  OG1 THR A 189     3826   3169   4785    232    -69   -777       O  
ATOM   1439  CG2 THR A 189      37.845  23.575  20.394  1.00 30.00           C  
ANISOU 1439  CG2 THR A 189     3635   3054   4709    232    -58   -820       C  
ATOM   1440  N   GLU A 190      38.784  26.040  23.397  1.00 32.63           N  
ANISOU 1440  N   GLU A 190     4033   3397   4966    211    -82   -713       N  
ATOM   1441  CA  GLU A 190      40.067  26.457  23.924  1.00 32.54           C  
ANISOU 1441  CA  GLU A 190     4012   3409   4944    196    -84   -708       C  
ATOM   1442  C   GLU A 190      40.213  26.025  25.377  1.00 33.23           C  
ANISOU 1442  C   GLU A 190     4089   3477   5060    216   -102   -673       C  
ATOM   1443  O   GLU A 190      41.279  25.535  25.748  1.00 35.61           O  
ANISOU 1443  O   GLU A 190     4354   3791   5387    221   -107   -678       O  
ATOM   1444  CB  GLU A 190      40.249  27.963  23.762  1.00 32.11           C  
ANISOU 1444  CB  GLU A 190     4003   3375   4823    161    -79   -700       C  
ATOM   1445  CG  GLU A 190      40.390  28.389  22.304  1.00 31.97           C  
ANISOU 1445  CG  GLU A 190     3992   3380   4773    138    -61   -735       C  
ATOM   1446  CD  GLU A 190      40.643  29.878  22.126  1.00 32.71           C  
ANISOU 1446  CD  GLU A 190     4137   3491   4801    101    -55   -725       C  
ATOM   1447  OE1 GLU A 190      40.874  30.598  23.136  1.00 30.78           O  
ANISOU 1447  OE1 GLU A 190     3918   3243   4535     90    -64   -696       O  
ATOM   1448  OE2 GLU A 190      40.591  30.324  20.957  1.00 33.85           O  
ANISOU 1448  OE2 GLU A 190     4298   3651   4913     81    -41   -747       O  
ATOM   1449  N   LEU A 191      39.152  26.209  26.177  1.00 32.09           N  
ANISOU 1449  N   LEU A 191     3975   3307   4909    228   -110   -638       N  
ATOM   1450  CA  LEU A 191      39.179  25.922  27.600  1.00 31.75           C  
ANISOU 1450  CA  LEU A 191     3932   3247   4885    244   -126   -600       C  
ATOM   1451  C   LEU A 191      39.371  24.431  27.828  1.00 33.24           C  
ANISOU 1451  C   LEU A 191     4077   3415   5138    273   -132   -604       C  
ATOM   1452  O   LEU A 191      40.218  24.045  28.627  1.00 33.87           O  
ANISOU 1452  O   LEU A 191     4135   3497   5237    283   -144   -591       O  
ATOM   1453  CB  LEU A 191      37.894  26.374  28.288  1.00 32.12           C  
ANISOU 1453  CB  LEU A 191     4020   3273   4912    252   -129   -567       C  
ATOM   1454  CG  LEU A 191      37.737  27.870  28.549  1.00 32.30           C  
ANISOU 1454  CG  LEU A 191     4094   3308   4872    232   -128   -551       C  
ATOM   1455  CD1 LEU A 191      36.375  28.087  29.152  1.00 32.27           C  
ANISOU 1455  CD1 LEU A 191     4122   3283   4857    249   -130   -522       C  
ATOM   1456  CD2 LEU A 191      38.821  28.434  29.459  1.00 32.77           C  
ANISOU 1456  CD2 LEU A 191     4158   3382   4909    216   -138   -535       C  
ATOM   1457  N   ILE A 192      38.532  23.606  27.182  1.00 33.68           N  
ANISOU 1457  N   ILE A 192     4123   3449   5225    286   -125   -620       N  
ATOM   1458  CA  ILE A 192      38.613  22.163  27.346  1.00 34.13           C  
ANISOU 1458  CA  ILE A 192     4146   3477   5345    312   -130   -625       C  
ATOM   1459  C   ILE A 192      39.984  21.642  26.902  1.00 35.63           C  
ANISOU 1459  C   ILE A 192     4294   3684   5559    318   -129   -656       C  
ATOM   1460  O   ILE A 192      40.570  20.809  27.605  1.00 37.83           O  
ANISOU 1460  O   ILE A 192     4548   3948   5876    342   -141   -644       O  
ATOM   1461  CB  ILE A 192      37.427  21.459  26.662  1.00 33.86           C  
ANISOU 1461  CB  ILE A 192     4112   3417   5335    319   -122   -641       C  
ATOM   1462  CG1 ILE A 192      36.140  21.771  27.438  1.00 35.24           C  
ANISOU 1462  CG1 ILE A 192     4320   3575   5496    319   -125   -603       C  
ATOM   1463  CG2 ILE A 192      37.664  19.952  26.583  1.00 34.47           C  
ANISOU 1463  CG2 ILE A 192     4156   3463   5477    342   -123   -656       C  
ATOM   1464  CD1 ILE A 192      34.860  21.382  26.739  1.00 35.66           C  
ANISOU 1464  CD1 ILE A 192     4376   3614   5560    318   -117   -617       C  
ATOM   1465  N   ASN A 193      40.528  22.172  25.791  1.00 34.42           N  
ANISOU 1465  N   ASN A 193     4133   3564   5380    298   -115   -694       N  
ATOM   1466  CA  ASN A 193      41.862  21.793  25.340  1.00 34.63           C  
ANISOU 1466  CA  ASN A 193     4116   3616   5423    302   -111   -726       C  
ATOM   1467  C   ASN A 193      42.894  22.168  26.400  1.00 35.47           C  
ANISOU 1467  C   ASN A 193     4211   3744   5520    301   -126   -701       C  
ATOM   1468  O   ASN A 193      43.859  21.437  26.612  1.00 36.48           O  
ANISOU 1468  O   ASN A 193     4298   3879   5683    323   -133   -711       O  
ATOM   1469  CB  ASN A 193      42.226  22.415  23.998  1.00 34.37           C  
ANISOU 1469  CB  ASN A 193     4081   3620   5356    274    -91   -769       C  
ATOM   1470  CG  ASN A 193      41.529  21.763  22.824  1.00 35.31           C  
ANISOU 1470  CG  ASN A 193     4197   3726   5494    279    -78   -805       C  
ATOM   1471  OD1 ASN A 193      41.011  20.636  22.908  1.00 35.57           O  
ANISOU 1471  OD1 ASN A 193     4217   3721   5576    305    -82   -808       O  
ATOM   1472  ND2 ASN A 193      41.519  22.466  21.703  1.00 35.12           N  
ANISOU 1472  ND2 ASN A 193     4184   3731   5429    252    -62   -833       N  
ATOM   1473  N   GLY A 194      42.673  23.310  27.064  1.00 35.59           N  
ANISOU 1473  N   GLY A 194     4264   3770   5488    278   -132   -670       N  
ATOM   1474  CA  GLY A 194      43.506  23.749  28.177  1.00 35.96           C  
ANISOU 1474  CA  GLY A 194     4307   3836   5520    274   -149   -643       C  
ATOM   1475  C   GLY A 194      43.444  22.788  29.365  1.00 35.49           C  
ANISOU 1475  C   GLY A 194     4235   3746   5502    310   -170   -609       C  
ATOM   1476  O   GLY A 194      44.484  22.441  29.916  1.00 35.57           O  
ANISOU 1476  O   GLY A 194     4212   3774   5530    324   -184   -605       O  
ATOM   1477  N   VAL A 195      42.224  22.369  29.746  1.00 33.66           N  
ANISOU 1477  N   VAL A 195     4030   3472   5286    325   -171   -585       N  
ATOM   1478  CA  VAL A 195      42.030  21.405  30.818  1.00 33.98           C  
ANISOU 1478  CA  VAL A 195     4065   3479   5366    357   -188   -551       C  
ATOM   1479  C   VAL A 195      42.713  20.072  30.485  1.00 35.60           C  
ANISOU 1479  C   VAL A 195     4225   3671   5632    390   -191   -573       C  
ATOM   1480  O   VAL A 195      43.398  19.493  31.338  1.00 35.27           O  
ANISOU 1480  O   VAL A 195     4163   3625   5614    415   -210   -553       O  
ATOM   1481  CB  VAL A 195      40.529  21.234  31.106  1.00 34.01           C  
ANISOU 1481  CB  VAL A 195     4104   3444   5373    360   -183   -526       C  
ATOM   1482  CG1 VAL A 195      40.257  20.091  32.078  1.00 34.74           C  
ANISOU 1482  CG1 VAL A 195     4193   3497   5511    390   -197   -493       C  
ATOM   1483  CG2 VAL A 195      39.934  22.529  31.651  1.00 34.00           C  
ANISOU 1483  CG2 VAL A 195     4147   3456   5314    337   -183   -500       C  
ATOM   1484  N   LEU A 196      42.541  19.595  29.240  1.00 36.16           N  
ANISOU 1484  N   LEU A 196     4281   3736   5724    391   -174   -616       N  
ATOM   1485  CA  LEU A 196      43.174  18.363  28.790  1.00 37.55           C  
ANISOU 1485  CA  LEU A 196     4416   3896   5954    423   -174   -645       C  
ATOM   1486  C   LEU A 196      44.704  18.443  28.876  1.00 39.15           C  
ANISOU 1486  C   LEU A 196     4576   4141   6158    433   -182   -659       C  
ATOM   1487  O   LEU A 196      45.341  17.449  29.220  1.00 41.83           O  
ANISOU 1487  O   LEU A 196     4885   4466   6542    471   -195   -659       O  
ATOM   1488  CB  LEU A 196      42.738  18.052  27.362  1.00 37.28           C  
ANISOU 1488  CB  LEU A 196     4376   3856   5931    415   -151   -693       C  
ATOM   1489  CG  LEU A 196      41.261  17.717  27.162  1.00 38.21           C  
ANISOU 1489  CG  LEU A 196     4526   3933   6060    410   -144   -686       C  
ATOM   1490  CD1 LEU A 196      40.933  17.841  25.665  1.00 37.33           C  
ANISOU 1490  CD1 LEU A 196     4412   3835   5938    392   -123   -736       C  
ATOM   1491  CD2 LEU A 196      40.882  16.337  27.742  1.00 38.66           C  
ANISOU 1491  CD2 LEU A 196     4580   3932   6176    442   -154   -669       C  
ATOM   1492  N   SER A 197      45.293  19.588  28.492  1.00 38.65           N  
ANISOU 1492  N   SER A 197     4509   4131   6046    398   -174   -675       N  
ATOM   1493  CA  SER A 197      46.734  19.812  28.562  1.00 37.68           C  
ANISOU 1493  CA  SER A 197     4343   4058   5917    398   -181   -690       C  
ATOM   1494  C   SER A 197      47.228  19.790  30.009  1.00 38.03           C  
ANISOU 1494  C   SER A 197     4382   4106   5962    415   -210   -646       C  
ATOM   1495  O   SER A 197      48.225  19.150  30.305  1.00 38.70           O  
ANISOU 1495  O   SER A 197     4423   4206   6077    446   -224   -651       O  
ATOM   1496  CB  SER A 197      47.110  21.098  27.899  1.00 37.00           C  
ANISOU 1496  CB  SER A 197     4262   4022   5774    349   -165   -712       C  
ATOM   1497  OG  SER A 197      46.750  21.074  26.524  1.00 38.37           O  
ANISOU 1497  OG  SER A 197     4438   4197   5945    336   -139   -754       O  
ATOM   1498  N   LEU A 198      46.519  20.473  30.916  1.00 37.91           N  
ANISOU 1498  N   LEU A 198     4413   4079   5914    397   -220   -603       N  
ATOM   1499  CA  LEU A 198      46.792  20.417  32.349  1.00 37.33           C  
ANISOU 1499  CA  LEU A 198     4343   4002   5838    412   -248   -558       C  
ATOM   1500  C   LEU A 198      46.668  18.994  32.917  1.00 38.63           C  
ANISOU 1500  C   LEU A 198     4495   4121   6061    464   -264   -537       C  
ATOM   1501  O   LEU A 198      47.466  18.617  33.768  1.00 37.60           O  
ANISOU 1501  O   LEU A 198     4341   4001   5944    490   -288   -516       O  
ATOM   1502  CB  LEU A 198      45.825  21.392  33.020  1.00 36.57           C  
ANISOU 1502  CB  LEU A 198     4304   3896   5694    383   -248   -522       C  
ATOM   1503  CG  LEU A 198      45.718  21.307  34.543  1.00 37.38           C  
ANISOU 1503  CG  LEU A 198     4425   3985   5791    397   -274   -470       C  
ATOM   1504  CD1 LEU A 198      46.951  21.860  35.180  1.00 38.02           C  
ANISOU 1504  CD1 LEU A 198     4483   4117   5846    387   -294   -465       C  
ATOM   1505  CD2 LEU A 198      44.483  22.029  35.035  1.00 38.67           C  
ANISOU 1505  CD2 LEU A 198     4647   4128   5918    376   -267   -440       C  
ATOM   1506  N   SER A 199      45.664  18.208  32.476  1.00 41.34           N  
ANISOU 1506  N   SER A 199     4856   4412   6438    478   -251   -540       N  
ATOM   1507  CA  SER A 199      45.435  16.854  32.980  1.00 42.94           C  
ANISOU 1507  CA  SER A 199     5056   4562   6696    523   -263   -520       C  
ATOM   1508  C   SER A 199      46.607  15.930  32.651  1.00 43.49           C  
ANISOU 1508  C   SER A 199     5074   4639   6810    564   -271   -547       C  
ATOM   1509  O   SER A 199      46.812  14.930  33.335  1.00 42.93           O  
ANISOU 1509  O   SER A 199     4998   4535   6780    606   -290   -523       O  
ATOM   1510  CB  SER A 199      44.125  16.249  32.488  1.00 42.04           C  
ANISOU 1510  CB  SER A 199     4972   4394   6608    521   -245   -523       C  
ATOM   1511  OG  SER A 199      44.154  15.939  31.101  1.00 43.15           O  
ANISOU 1511  OG  SER A 199     5093   4535   6768    519   -224   -578       O  
ATOM   1512  N   LYS A 200      47.351  16.275  31.596  1.00 44.12           N  
ANISOU 1512  N   LYS A 200     5118   4762   6882    552   -256   -597       N  
ATOM   1513  CA  LYS A 200      48.481  15.488  31.134  1.00 45.83           C  
ANISOU 1513  CA  LYS A 200     5281   4995   7139    591   -259   -632       C  
ATOM   1514  C   LYS A 200      49.803  16.011  31.694  1.00 46.48           C  
ANISOU 1514  C   LYS A 200     5322   5140   7199    593   -278   -628       C  
ATOM   1515  O   LYS A 200      50.818  15.335  31.550  1.00 49.20           O  
ANISOU 1515  O   LYS A 200     5616   5502   7576    633   -286   -649       O  
ATOM   1516  CB  LYS A 200      48.545  15.525  29.604  1.00 46.72           C  
ANISOU 1516  CB  LYS A 200     5374   5123   7253    576   -227   -694       C  
ATOM   1517  CG  LYS A 200      47.529  14.624  28.946  1.00 51.63           C  
ANISOU 1517  CG  LYS A 200     6020   5683   7913    588   -212   -710       C  
ATOM   1518  CD  LYS A 200      47.232  14.996  27.504  1.00 57.43           C  
ANISOU 1518  CD  LYS A 200     6753   6436   8630    556   -181   -762       C  
ATOM   1519  CE  LYS A 200      46.190  14.120  26.896  1.00 64.87           C  
ANISOU 1519  CE  LYS A 200     7720   7320   9608    564   -168   -778       C  
ATOM   1520  NZ  LYS A 200      45.581  14.789  25.741  1.00 68.52           N  
ANISOU 1520  NZ  LYS A 200     8197   7802  10036    523   -143   -812       N  
ATOM   1521  N   ASN A 201      49.794  17.216  32.289  1.00 45.29           N  
ANISOU 1521  N   ASN A 201     5190   5025   6992    551   -285   -603       N  
ATOM   1522  CA  ASN A 201      50.995  17.858  32.811  1.00 44.53           C  
ANISOU 1522  CA  ASN A 201     5057   4994   6867    542   -303   -601       C  
ATOM   1523  C   ASN A 201      50.611  18.795  33.965  1.00 44.30           C  
ANISOU 1523  C   ASN A 201     5071   4972   6790    510   -320   -553       C  
ATOM   1524  O   ASN A 201      50.197  19.935  33.745  1.00 42.93           O  
ANISOU 1524  O   ASN A 201     4930   4815   6566    459   -306   -555       O  
ATOM   1525  CB  ASN A 201      51.752  18.571  31.690  1.00 44.30           C  
ANISOU 1525  CB  ASN A 201     4993   5026   6814    507   -280   -654       C  
ATOM   1526  CG  ASN A 201      52.964  19.334  32.179  1.00 45.18           C  
ANISOU 1526  CG  ASN A 201     5065   5209   6890    486   -296   -654       C  
ATOM   1527  OD1 ASN A 201      53.448  19.084  33.289  1.00 44.09           O  
ANISOU 1527  OD1 ASN A 201     4913   5080   6759    512   -329   -621       O  
ATOM   1528  ND2 ASN A 201      53.468  20.266  31.376  1.00 44.29           N  
ANISOU 1528  ND2 ASN A 201     4936   5150   6740    437   -275   -690       N  
ATOM   1529  N   PRO A 202      50.699  18.344  35.239  1.00 44.39           N  
ANISOU 1529  N   PRO A 202     5089   4968   6811    541   -352   -506       N  
ATOM   1530  CA  PRO A 202      50.393  19.203  36.387  1.00 43.03           C  
ANISOU 1530  CA  PRO A 202     4956   4804   6590    513   -369   -462       C  
ATOM   1531  C   PRO A 202      51.311  20.409  36.500  1.00 42.94           C  
ANISOU 1531  C   PRO A 202     4925   4864   6527    469   -375   -475       C  
ATOM   1532  O   PRO A 202      50.964  21.366  37.182  1.00 41.70           O  
ANISOU 1532  O   PRO A 202     4808   4716   6321    433   -380   -450       O  
ATOM   1533  CB  PRO A 202      50.538  18.280  37.624  1.00 43.38           C  
ANISOU 1533  CB  PRO A 202     4998   4823   6661    563   -403   -415       C  
ATOM   1534  CG  PRO A 202      50.481  16.870  37.066  1.00 44.09           C  
ANISOU 1534  CG  PRO A 202     5067   4866   6818    616   -398   -429       C  
ATOM   1535  CD  PRO A 202      51.020  16.964  35.639  1.00 44.06           C  
ANISOU 1535  CD  PRO A 202     5022   4893   6826    606   -372   -492       C  
ATOM   1536  N   ASP A 203      52.478  20.340  35.840  1.00 45.46           N  
ANISOU 1536  N   ASP A 203     5183   5234   6857    472   -373   -516       N  
ATOM   1537  CA  ASP A 203      53.496  21.381  35.916  1.00 48.49           C  
ANISOU 1537  CA  ASP A 203     5538   5691   7196    429   -379   -532       C  
ATOM   1538  C   ASP A 203      53.468  22.294  34.682  1.00 47.47           C  
ANISOU 1538  C   ASP A 203     5414   5587   7036    374   -343   -576       C  
ATOM   1539  O   ASP A 203      54.439  22.982  34.379  1.00 45.92           O  
ANISOU 1539  O   ASP A 203     5182   5452   6811    339   -339   -603       O  
ATOM   1540  CB  ASP A 203      54.869  20.763  36.146  1.00 51.46           C  
ANISOU 1540  CB  ASP A 203     5838   6116   7598    466   -403   -544       C  
ATOM   1541  CG  ASP A 203      55.011  19.918  37.411  1.00 56.39           C  
ANISOU 1541  CG  ASP A 203     6457   6721   8246    521   -443   -498       C  
ATOM   1542  OD1 ASP A 203      54.618  20.403  38.494  1.00 59.18           O  
ANISOU 1542  OD1 ASP A 203     6853   7067   8565    505   -463   -456       O  
ATOM   1543  OD2 ASP A 203      55.524  18.781  37.318  1.00 60.89           O  
ANISOU 1543  OD2 ASP A 203     6984   7284   8868    582   -455   -505       O  
ATOM   1544  N   ILE A 204      52.335  22.343  33.977  1.00 45.81           N  
ANISOU 1544  N   ILE A 204     5250   5329   6828    365   -316   -581       N  
ATOM   1545  CA  ILE A 204      52.218  23.176  32.791  1.00 44.24           C  
ANISOU 1545  CA  ILE A 204     5063   5148   6598    316   -282   -619       C  
ATOM   1546  C   ILE A 204      52.263  24.651  33.199  1.00 44.00           C  
ANISOU 1546  C   ILE A 204     5071   5147   6501    254   -283   -607       C  
ATOM   1547  O   ILE A 204      51.705  25.031  34.226  1.00 48.24           O  
ANISOU 1547  O   ILE A 204     5652   5661   7014    249   -300   -567       O  
ATOM   1548  CB  ILE A 204      50.934  22.802  32.038  1.00 43.06           C  
ANISOU 1548  CB  ILE A 204     4953   4940   6467    326   -259   -624       C  
ATOM   1549  CG1 ILE A 204      50.876  23.431  30.657  1.00 42.79           C  
ANISOU 1549  CG1 ILE A 204     4924   4925   6408    286   -225   -667       C  
ATOM   1550  CG2 ILE A 204      49.690  23.147  32.863  1.00 44.90           C  
ANISOU 1550  CG2 ILE A 204     5254   5126   6680    321   -266   -579       C  
ATOM   1551  CD1 ILE A 204      49.905  22.745  29.711  1.00 42.53           C  
ANISOU 1551  CD1 ILE A 204     4907   4846   6406    307   -204   -685       C  
ATOM   1552  N   SER A 205      52.929  25.488  32.393  1.00 40.87           N  
ANISOU 1552  N   SER A 205     4659   4798   6071    205   -264   -642       N  
ATOM   1553  CA  SER A 205      53.011  26.915  32.662  1.00 38.39           C  
ANISOU 1553  CA  SER A 205     4385   4507   5693    141   -261   -634       C  
ATOM   1554  C   SER A 205      51.822  27.664  32.047  1.00 39.69           C  
ANISOU 1554  C   SER A 205     4622   4631   5826    113   -236   -632       C  
ATOM   1555  O   SER A 205      51.146  27.137  31.156  1.00 39.21           O  
ANISOU 1555  O   SER A 205     4567   4540   5791    134   -216   -648       O  
ATOM   1556  CB  SER A 205      54.320  27.464  32.155  1.00 36.95           C  
ANISOU 1556  CB  SER A 205     4154   4397   5488     98   -253   -670       C  
ATOM   1557  OG  SER A 205      54.430  27.393  30.741  1.00 34.73           O  
ANISOU 1557  OG  SER A 205     3855   4128   5214     86   -220   -713       O  
ATOM   1558  N   ILE A 206      51.602  28.909  32.514  1.00 38.99           N  
ANISOU 1558  N   ILE A 206     4589   4544   5682     66   -237   -615       N  
ATOM   1559  CA  ILE A 206      50.612  29.819  31.955  1.00 38.84           C  
ANISOU 1559  CA  ILE A 206     4639   4493   5624     35   -215   -614       C  
ATOM   1560  C   ILE A 206      50.882  29.996  30.461  1.00 39.35           C  
ANISOU 1560  C   ILE A 206     4690   4578   5684     10   -184   -656       C  
ATOM   1561  O   ILE A 206      49.959  29.935  29.661  1.00 43.15           O  
ANISOU 1561  O   ILE A 206     5202   5026   6167     19   -165   -662       O  
ATOM   1562  CB  ILE A 206      50.594  31.183  32.680  1.00 40.15           C  
ANISOU 1562  CB  ILE A 206     4862   4663   5728    -14   -222   -595       C  
ATOM   1563  CG1 ILE A 206      50.308  31.056  34.182  1.00 41.17           C  
ANISOU 1563  CG1 ILE A 206     5010   4775   5857      9   -251   -554       C  
ATOM   1564  CG2 ILE A 206      49.618  32.161  32.025  1.00 38.83           C  
ANISOU 1564  CG2 ILE A 206     4770   4463   5521    -42   -198   -595       C  
ATOM   1565  CD1 ILE A 206      48.892  30.630  34.508  1.00 41.29           C  
ANISOU 1565  CD1 ILE A 206     5067   4731   5889     52   -251   -525       C  
ATOM   1566  N   ALA A 207      52.142  30.187  30.073  1.00 40.53           N  
ANISOU 1566  N   ALA A 207     4789   4785   5824    -22   -179   -685       N  
ATOM   1567  CA  ALA A 207      52.489  30.386  28.672  1.00 42.16           C  
ANISOU 1567  CA  ALA A 207     4981   5018   6021    -51   -147   -725       C  
ATOM   1568  C   ALA A 207      52.076  29.192  27.808  1.00 42.89           C  
ANISOU 1568  C   ALA A 207     5042   5090   6165     -0   -134   -747       C  
ATOM   1569  O   ALA A 207      51.585  29.377  26.697  1.00 43.66           O  
ANISOU 1569  O   ALA A 207     5163   5176   6250    -13   -109   -767       O  
ATOM   1570  CB  ALA A 207      53.971  30.655  28.544  1.00 42.75           C  
ANISOU 1570  CB  ALA A 207     4997   5164   6083    -90   -145   -753       C  
ATOM   1571  N   GLU A 208      52.316  27.969  28.301  1.00 44.00           N  
ANISOU 1571  N   GLU A 208     5132   5226   6361     56   -153   -743       N  
ATOM   1572  CA  GLU A 208      51.919  26.757  27.600  1.00 44.76           C  
ANISOU 1572  CA  GLU A 208     5201   5296   6510    106   -143   -763       C  
ATOM   1573  C   GLU A 208      50.394  26.675  27.510  1.00 40.35           C  
ANISOU 1573  C   GLU A 208     4704   4673   5953    123   -139   -742       C  
ATOM   1574  O   GLU A 208      49.857  26.323  26.469  1.00 37.77           O  
ANISOU 1574  O   GLU A 208     4383   4330   5639    131   -119   -765       O  
ATOM   1575  CB  GLU A 208      52.495  25.514  28.279  1.00 50.38           C  
ANISOU 1575  CB  GLU A 208     5853   6010   7279    164   -167   -759       C  
ATOM   1576  CG  GLU A 208      54.016  25.374  28.190  1.00 59.03           C  
ANISOU 1576  CG  GLU A 208     6873   7174   8381    159   -169   -788       C  
ATOM   1577  CD  GLU A 208      54.608  24.166  28.921  1.00 65.38           C  
ANISOU 1577  CD  GLU A 208     7619   7980   9241    223   -196   -781       C  
ATOM   1578  OE1 GLU A 208      54.462  23.041  28.377  1.00 75.79           O  
ANISOU 1578  OE1 GLU A 208     8912   9275  10610    272   -189   -800       O  
ATOM   1579  OE2 GLU A 208      55.163  24.318  30.037  1.00 57.58           O  
ANISOU 1579  OE2 GLU A 208     6616   7015   8247    225   -225   -754       O  
ATOM   1580  N   LEU A 209      49.698  26.990  28.611  1.00 38.70           N  
ANISOU 1580  N   LEU A 209     4540   4432   5733    129   -159   -698       N  
ATOM   1581  CA  LEU A 209      48.247  26.929  28.659  1.00 36.39           C  
ANISOU 1581  CA  LEU A 209     4302   4084   5443    146   -157   -676       C  
ATOM   1582  C   LEU A 209      47.664  27.889  27.634  1.00 36.82           C  
ANISOU 1582  C   LEU A 209     4402   4135   5451    107   -132   -691       C  
ATOM   1583  O   LEU A 209      46.611  27.623  27.067  1.00 37.01           O  
ANISOU 1583  O   LEU A 209     4452   4127   5485    123   -122   -693       O  
ATOM   1584  CB  LEU A 209      47.715  27.247  30.052  1.00 35.09           C  
ANISOU 1584  CB  LEU A 209     4175   3893   5263    152   -180   -628       C  
ATOM   1585  CG  LEU A 209      47.707  26.098  31.065  1.00 34.28           C  
ANISOU 1585  CG  LEU A 209     4046   3770   5211    202   -204   -602       C  
ATOM   1586  CD1 LEU A 209      47.422  26.689  32.432  1.00 34.02           C  
ANISOU 1586  CD1 LEU A 209     4051   3727   5148    196   -224   -558       C  
ATOM   1587  CD2 LEU A 209      46.737  24.975  30.761  1.00 32.69           C  
ANISOU 1587  CD2 LEU A 209     3844   3519   5057    245   -199   -601       C  
ATOM   1588  N   MET A 210      48.362  29.004  27.413  1.00 38.53           N  
ANISOU 1588  N   MET A 210     4632   4389   5619     56   -124   -700       N  
ATOM   1589  CA  MET A 210      47.923  30.057  26.516  1.00 37.02           C  
ANISOU 1589  CA  MET A 210     4491   4197   5377     16   -102   -710       C  
ATOM   1590  C   MET A 210      48.099  29.666  25.046  1.00 37.93           C  
ANISOU 1590  C   MET A 210     4580   4329   5501     12    -77   -753       C  
ATOM   1591  O   MET A 210      47.594  30.355  24.171  1.00 39.75           O  
ANISOU 1591  O   MET A 210     4853   4556   5695    -13    -59   -761       O  
ATOM   1592  CB  MET A 210      48.681  31.348  26.830  1.00 37.33           C  
ANISOU 1592  CB  MET A 210     4556   4267   5361    -42   -102   -705       C  
ATOM   1593  CG  MET A 210      48.120  32.122  28.021  1.00 37.15           C  
ANISOU 1593  CG  MET A 210     4591   4216   5309    -48   -120   -665       C  
ATOM   1594  SD  MET A 210      48.948  33.715  28.210  1.00 36.53           S  
ANISOU 1594  SD  MET A 210     4551   4167   5160   -123   -116   -665       S  
ATOM   1595  CE  MET A 210      48.527  34.495  26.650  1.00 37.31           C  
ANISOU 1595  CE  MET A 210     4697   4260   5218   -157    -83   -687       C  
ATOM   1596  N   GLU A 211      48.778  28.554  24.757  1.00 39.08           N  
ANISOU 1596  N   GLU A 211     4659   4496   5696     40    -76   -780       N  
ATOM   1597  CA  GLU A 211      48.797  28.003  23.408  1.00 41.15           C  
ANISOU 1597  CA  GLU A 211     4896   4768   5972     45    -52   -821       C  
ATOM   1598  C   GLU A 211      47.444  27.376  23.050  1.00 37.90           C  
ANISOU 1598  C   GLU A 211     4510   4306   5584     81    -52   -817       C  
ATOM   1599  O   GLU A 211      47.122  27.237  21.885  1.00 36.84           O  
ANISOU 1599  O   GLU A 211     4380   4174   5446     77    -32   -846       O  
ATOM   1600  CB  GLU A 211      49.924  26.976  23.279  1.00 46.65           C  
ANISOU 1600  CB  GLU A 211     5513   5499   6715     70    -51   -852       C  
ATOM   1601  CG  GLU A 211      51.336  27.549  23.395  1.00 52.75           C  
ANISOU 1601  CG  GLU A 211     6246   6333   7463     31    -47   -866       C  
ATOM   1602  CD  GLU A 211      52.453  26.513  23.505  1.00 57.84           C  
ANISOU 1602  CD  GLU A 211     6808   7014   8157     65    -52   -892       C  
ATOM   1603  OE1 GLU A 211      53.540  26.846  24.043  1.00 62.57           O  
ANISOU 1603  OE1 GLU A 211     7369   7660   8745     45    -61   -892       O  
ATOM   1604  OE2 GLU A 211      52.257  25.371  23.032  1.00 61.71           O  
ANISOU 1604  OE2 GLU A 211     7268   7485   8695    112    -48   -914       O  
ATOM   1605  N   ASP A 212      46.672  26.952  24.059  1.00 37.78           N  
ANISOU 1605  N   ASP A 212     4511   4248   5596    115    -73   -782       N  
ATOM   1606  CA  ASP A 212      45.295  26.508  23.909  1.00 37.17           C  
ANISOU 1606  CA  ASP A 212     4463   4124   5535    142    -74   -771       C  
ATOM   1607  C   ASP A 212      44.334  27.696  24.082  1.00 36.52           C  
ANISOU 1607  C   ASP A 212     4450   4025   5400    119    -75   -743       C  
ATOM   1608  O   ASP A 212      43.496  27.950  23.222  1.00 34.69           O  
ANISOU 1608  O   ASP A 212     4248   3783   5150    114    -64   -753       O  
ATOM   1609  CB  ASP A 212      44.983  25.410  24.913  1.00 37.82           C  
ANISOU 1609  CB  ASP A 212     4526   4172   5673    188    -95   -748       C  
ATOM   1610  CG  ASP A 212      45.754  24.105  24.750  1.00 38.19           C  
ANISOU 1610  CG  ASP A 212     4509   4222   5777    222    -96   -774       C  
ATOM   1611  OD1 ASP A 212      45.703  23.548  23.618  1.00 36.95           O  
ANISOU 1611  OD1 ASP A 212     4334   4067   5637    228    -79   -814       O  
ATOM   1612  OD2 ASP A 212      46.374  23.642  25.765  1.00 35.72           O  
ANISOU 1612  OD2 ASP A 212     4170   3911   5492    244   -115   -755       O  
ATOM   1613  N   ILE A 213      44.453  28.410  25.213  1.00 36.75           N  
ANISOU 1613  N   ILE A 213     4505   4052   5406    108    -90   -708       N  
ATOM   1614  CA  ILE A 213      43.601  29.543  25.553  1.00 36.87           C  
ANISOU 1614  CA  ILE A 213     4587   4049   5373     92    -92   -680       C  
ATOM   1615  C   ILE A 213      44.307  30.842  25.140  1.00 38.70           C  
ANISOU 1615  C   ILE A 213     4847   4310   5545     40    -80   -688       C  
ATOM   1616  O   ILE A 213      45.167  31.351  25.856  1.00 38.67           O  
ANISOU 1616  O   ILE A 213     4841   4326   5524     15    -88   -679       O  
ATOM   1617  CB  ILE A 213      43.228  29.492  27.050  1.00 34.89           C  
ANISOU 1617  CB  ILE A 213     4351   3774   5132    112   -113   -638       C  
ATOM   1618  CG1 ILE A 213      42.568  28.159  27.415  1.00 34.77           C  
ANISOU 1618  CG1 ILE A 213     4307   3728   5175    159   -122   -629       C  
ATOM   1619  CG2 ILE A 213      42.342  30.672  27.443  1.00 34.80           C  
ANISOU 1619  CG2 ILE A 213     4409   3743   5070    100   -114   -611       C  
ATOM   1620  CD1 ILE A 213      42.579  27.891  28.906  1.00 36.59           C  
ANISOU 1620  CD1 ILE A 213     4538   3945   5421    178   -143   -591       C  
ATOM   1621  N  AGLU A 214      43.910  31.362  23.975  0.50 39.49           N  
ANISOU 1621  N  AGLU A 214     4978   4413   5615     22    -63   -706       N  
ATOM   1622  N  BGLU A 214      43.933  31.377  23.970  0.50 39.35           N  
ANISOU 1622  N  BGLU A 214     4959   4395   5596     21    -62   -706       N  
ATOM   1623  CA AGLU A 214      44.521  32.525  23.355  0.50 40.35           C  
ANISOU 1623  CA AGLU A 214     5118   4547   5667    -30    -48   -716       C  
ATOM   1624  CA BGLU A 214      44.587  32.545  23.395  0.50 40.17           C  
ANISOU 1624  CA BGLU A 214     5094   4525   5644    -32    -48   -716       C  
ATOM   1625  C  AGLU A 214      44.188  33.796  24.135  0.50 39.52           C  
ANISOU 1625  C  AGLU A 214     5081   4422   5513    -51    -56   -683       C  
ATOM   1626  C  BGLU A 214      44.218  33.795  24.192  0.50 39.41           C  
ANISOU 1626  C  BGLU A 214     5066   4409   5500    -52    -56   -682       C  
ATOM   1627  O  AGLU A 214      44.990  34.726  24.191  0.50 40.07           O  
ANISOU 1627  O  AGLU A 214     5170   4511   5541    -98    -50   -684       O  
ATOM   1628  O  BGLU A 214      45.026  34.713  24.312  0.50 39.90           O  
ANISOU 1628  O  BGLU A 214     5148   4490   5522    -98    -52   -682       O  
ATOM   1629  CB AGLU A 214      44.019  32.556  21.909  0.50 42.39           C  
ANISOU 1629  CB AGLU A 214     5390   4807   5909    -34    -29   -741       C  
ATOM   1630  CB BGLU A 214      44.224  32.721  21.915  0.50 42.04           C  
ANISOU 1630  CB BGLU A 214     5348   4769   5858    -44    -27   -742       C  
ATOM   1631  CG AGLU A 214      44.633  31.469  21.022  0.50 43.45           C  
ANISOU 1631  CG AGLU A 214     5458   4969   6081    -26    -16   -782       C  
ATOM   1632  CG BGLU A 214      45.344  33.333  21.067  0.50 43.26           C  
ANISOU 1632  CG BGLU A 214     5497   4966   5976    -97     -6   -768       C  
ATOM   1633  CD AGLU A 214      43.888  31.140  19.738  0.50 44.18           C  
ANISOU 1633  CD AGLU A 214     5558   5057   6172    -15     -3   -806       C  
ATOM   1634  CD BGLU A 214      45.003  33.864  19.672  0.50 42.75           C  
ANISOU 1634  CD BGLU A 214     5468   4907   5869   -119     14   -786       C  
ATOM   1635  OE1AGLU A 214      43.346  32.070  19.093  0.50 42.14           O  
ANISOU 1635  OE1AGLU A 214     5355   4794   5862    -35      5   -801       O  
ATOM   1636  OE1BGLU A 214      43.933  33.599  19.074  0.50 39.84           O  
ANISOU 1636  OE1BGLU A 214     5118   4517   5503    -91     14   -787       O  
ATOM   1637  OE2AGLU A 214      43.871  29.934  19.376  0.50 46.94           O  
ANISOU 1637  OE2AGLU A 214     5858   5408   6571     15     -1   -832       O  
ATOM   1638  OE2BGLU A 214      45.868  34.624  19.189  0.50 43.14           O  
ANISOU 1638  OE2BGLU A 214     5529   4987   5877   -171     31   -798       O  
ATOM   1639  N   GLY A 215      43.001  33.823  24.745  1.00 38.96           N  
ANISOU 1639  N   GLY A 215     5044   4313   5446    -18    -68   -655       N  
ATOM   1640  CA  GLY A 215      42.497  35.008  25.433  1.00 37.18           C  
ANISOU 1640  CA  GLY A 215     4889   4064   5173    -29    -74   -625       C  
ATOM   1641  C   GLY A 215      40.980  34.942  25.641  1.00 35.66           C  
ANISOU 1641  C   GLY A 215     4729   3834   4985     14    -80   -604       C  
ATOM   1642  O   GLY A 215      40.352  33.921  25.374  1.00 35.96           O  
ANISOU 1642  O   GLY A 215     4733   3866   5065     50    -82   -610       O  
ATOM   1643  N   PRO A 216      40.320  36.003  26.158  1.00 34.47           N  
ANISOU 1643  N   PRO A 216     4646   3659   4792     14    -84   -579       N  
ATOM   1644  CA  PRO A 216      38.863  35.992  26.274  1.00 32.88           C  
ANISOU 1644  CA  PRO A 216     4473   3429   4592     56    -88   -562       C  
ATOM   1645  C   PRO A 216      38.219  35.837  24.902  1.00 32.24           C  
ANISOU 1645  C   PRO A 216     4392   3349   4507     67    -78   -581       C  
ATOM   1646  O   PRO A 216      38.825  36.177  23.888  1.00 32.06           O  
ANISOU 1646  O   PRO A 216     4375   3345   4462     35    -66   -602       O  
ATOM   1647  CB  PRO A 216      38.514  37.328  26.919  1.00 34.09           C  
ANISOU 1647  CB  PRO A 216     4701   3559   4692     48    -91   -538       C  
ATOM   1648  CG  PRO A 216      39.825  37.849  27.492  1.00 34.61           C  
ANISOU 1648  CG  PRO A 216     4771   3640   4738      2    -93   -539       C  
ATOM   1649  CD  PRO A 216      40.930  37.245  26.652  1.00 34.50           C  
ANISOU 1649  CD  PRO A 216     4701   3662   4746    -27    -84   -569       C  
ATOM   1650  N   ASP A 217      36.995  35.300  24.888  1.00 30.95           N  
ANISOU 1650  N   ASP A 217     4222   3172   4367    109    -83   -574       N  
ATOM   1651  CA  ASP A 217      36.175  35.256  23.694  1.00 29.52           C  
ANISOU 1651  CA  ASP A 217     4048   2991   4176    123    -78   -588       C  
ATOM   1652  C   ASP A 217      34.798  35.779  24.065  1.00 29.67           C  
ANISOU 1652  C   ASP A 217     4109   2989   4176    158    -85   -564       C  
ATOM   1653  O   ASP A 217      34.051  35.107  24.767  1.00 30.06           O  
ANISOU 1653  O   ASP A 217     4134   3029   4259    189    -92   -552       O  
ATOM   1654  CB  ASP A 217      36.098  33.834  23.182  1.00 30.19           C  
ANISOU 1654  CB  ASP A 217     4065   3087   4317    138    -77   -612       C  
ATOM   1655  CG  ASP A 217      35.551  33.649  21.773  1.00 30.31           C  
ANISOU 1655  CG  ASP A 217     4078   3114   4324    143    -70   -637       C  
ATOM   1656  OD1 ASP A 217      35.645  34.603  20.972  1.00 29.93           O  
ANISOU 1656  OD1 ASP A 217     4074   3073   4226    123    -64   -641       O  
ATOM   1657  OD2 ASP A 217      34.994  32.554  21.505  1.00 29.58           O  
ANISOU 1657  OD2 ASP A 217     3942   3021   4275    166    -73   -650       O  
ATOM   1658  N   PHE A 218      34.487  37.008  23.654  1.00 30.72           N  
ANISOU 1658  N   PHE A 218     4307   3113   4253    153    -82   -557       N  
ATOM   1659  CA  PHE A 218      33.255  37.664  24.066  1.00 30.46           C  
ANISOU 1659  CA  PHE A 218     4318   3058   4195    189    -89   -534       C  
ATOM   1660  C   PHE A 218      32.119  37.247  23.151  1.00 30.23           C  
ANISOU 1660  C   PHE A 218     4273   3037   4174    221    -92   -543       C  
ATOM   1661  O   PHE A 218      32.339  37.067  21.958  1.00 30.44           O  
ANISOU 1661  O   PHE A 218     4290   3080   4195    207    -87   -566       O  
ATOM   1662  CB  PHE A 218      33.415  39.181  23.968  1.00 32.17           C  
ANISOU 1662  CB  PHE A 218     4617   3258   4348    173    -86   -522       C  
ATOM   1663  CG  PHE A 218      34.540  39.697  24.843  1.00 33.05           C  
ANISOU 1663  CG  PHE A 218     4748   3363   4446    134    -84   -514       C  
ATOM   1664  CD1 PHE A 218      34.492  39.522  26.216  1.00 31.95           C  
ANISOU 1664  CD1 PHE A 218     4600   3214   4324    147    -91   -496       C  
ATOM   1665  CD2 PHE A 218      35.651  40.311  24.279  1.00 35.03           C  
ANISOU 1665  CD2 PHE A 218     5023   3621   4665     83    -75   -526       C  
ATOM   1666  CE1 PHE A 218      35.531  39.958  27.005  1.00 34.52           C  
ANISOU 1666  CE1 PHE A 218     4941   3538   4637    110    -91   -491       C  
ATOM   1667  CE2 PHE A 218      36.693  40.751  25.078  1.00 35.26           C  
ANISOU 1667  CE2 PHE A 218     5065   3649   4683     44    -74   -521       C  
ATOM   1668  CZ  PHE A 218      36.630  40.576  26.441  1.00 35.32           C  
ANISOU 1668  CZ  PHE A 218     5063   3647   4708     59    -83   -504       C  
ATOM   1669  N   PRO A 219      30.873  37.127  23.655  1.00 29.96           N  
ANISOU 1669  N   PRO A 219     4237   2995   4149    264    -99   -528       N  
ATOM   1670  CA  PRO A 219      29.743  36.767  22.801  1.00 30.43           C  
ANISOU 1670  CA  PRO A 219     4280   3068   4214    294   -104   -538       C  
ATOM   1671  C   PRO A 219      29.465  37.800  21.719  1.00 30.44           C  
ANISOU 1671  C   PRO A 219     4336   3071   4160    297   -105   -541       C  
ATOM   1672  O   PRO A 219      28.874  37.462  20.702  1.00 31.45           O  
ANISOU 1672  O   PRO A 219     4447   3216   4288    309   -109   -557       O  
ATOM   1673  CB  PRO A 219      28.544  36.640  23.757  1.00 30.72           C  
ANISOU 1673  CB  PRO A 219     4310   3098   4265    336   -110   -517       C  
ATOM   1674  CG  PRO A 219      28.959  37.426  24.973  1.00 30.71           C  
ANISOU 1674  CG  PRO A 219     4351   3075   4242    331   -108   -493       C  
ATOM   1675  CD  PRO A 219      30.481  37.309  25.059  1.00 30.89           C  
ANISOU 1675  CD  PRO A 219     4367   3097   4272    284   -103   -502       C  
ATOM   1676  N   THR A 220      29.903  39.041  21.962  1.00 29.88           N  
ANISOU 1676  N   THR A 220     4333   2980   4040    284   -103   -525       N  
ATOM   1677  CA  THR A 220      29.692  40.166  21.072  1.00 29.64           C  
ANISOU 1677  CA  THR A 220     4369   2943   3951    286   -104   -522       C  
ATOM   1678  C   THR A 220      30.864  40.310  20.094  1.00 29.90           C  
ANISOU 1678  C   THR A 220     4411   2985   3964    234    -93   -540       C  
ATOM   1679  O   THR A 220      30.939  41.293  19.359  1.00 30.91           O  
ANISOU 1679  O   THR A 220     4600   3104   4039    224    -92   -535       O  
ATOM   1680  CB  THR A 220      29.568  41.375  22.000  1.00 30.90           C  
ANISOU 1680  CB  THR A 220     4599   3069   4072    297   -105   -495       C  
ATOM   1681  OG1 THR A 220      30.703  41.197  22.846  1.00 31.14           O  
ANISOU 1681  OG1 THR A 220     4617   3095   4121    258    -97   -495       O  
ATOM   1682  CG2 THR A 220      28.310  41.380  22.857  1.00 30.39           C  
ANISOU 1682  CG2 THR A 220     4531   2997   4017    352   -113   -478       C  
ATOM   1683  N   ALA A 221      31.797  39.344  20.112  1.00 29.60           N  
ANISOU 1683  N   ALA A 221     4314   2965   3968    202    -86   -560       N  
ATOM   1684  CA  ALA A 221      32.957  39.277  19.225  1.00 29.74           C  
ANISOU 1684  CA  ALA A 221     4324   3000   3975    154    -73   -582       C  
ATOM   1685  C   ALA A 221      33.890  40.480  19.402  1.00 29.14           C  
ANISOU 1685  C   ALA A 221     4313   2909   3851    112    -64   -571       C  
ATOM   1686  O   ALA A 221      34.518  40.622  20.452  1.00 30.38           O  
ANISOU 1686  O   ALA A 221     4470   3056   4018     94    -63   -561       O  
ATOM   1687  CB  ALA A 221      32.513  39.081  17.794  1.00 30.29           C  
ANISOU 1687  CB  ALA A 221     4389   3090   4028    160    -73   -601       C  
ATOM   1688  N   GLY A 222      34.058  41.300  18.366  1.00 27.91           N  
ANISOU 1688  N   GLY A 222     4209   2753   3642     90    -57   -573       N  
ATOM   1689  CA  GLY A 222      34.956  42.439  18.457  1.00 29.40           C  
ANISOU 1689  CA  GLY A 222     4461   2925   3783     43    -47   -562       C  
ATOM   1690  C   GLY A 222      36.443  42.071  18.353  1.00 30.32           C  
ANISOU 1690  C   GLY A 222     4538   3069   3914    -17    -31   -584       C  
ATOM   1691  O   GLY A 222      36.805  40.983  17.886  1.00 30.23           O  
ANISOU 1691  O   GLY A 222     4456   3090   3941    -22    -26   -610       O  
ATOM   1692  N   LEU A 223      37.299  43.026  18.748  1.00 30.56           N  
ANISOU 1692  N   LEU A 223     4617   3085   3908    -63    -23   -574       N  
ATOM   1693  CA  LEU A 223      38.746  42.863  18.723  1.00 32.49           C  
ANISOU 1693  CA  LEU A 223     4829   3358   4159   -125     -8   -593       C  
ATOM   1694  C   LEU A 223      39.338  43.035  20.127  1.00 32.26           C  
ANISOU 1694  C   LEU A 223     4794   3318   4144   -141    -13   -582       C  
ATOM   1695  O   LEU A 223      38.788  43.734  20.966  1.00 32.07           O  
ANISOU 1695  O   LEU A 223     4823   3259   4103   -122    -23   -558       O  
ATOM   1696  CB  LEU A 223      39.367  43.898  17.783  1.00 34.52           C  
ANISOU 1696  CB  LEU A 223     5148   3615   4354   -180      9   -594       C  
ATOM   1697  CG  LEU A 223      39.344  43.640  16.276  1.00 36.04           C  
ANISOU 1697  CG  LEU A 223     5331   3833   4528   -189     22   -613       C  
ATOM   1698  CD1 LEU A 223      37.978  43.762  15.645  1.00 38.80           C  
ANISOU 1698  CD1 LEU A 223     5716   4165   4860   -134      8   -601       C  
ATOM   1699  CD2 LEU A 223      40.265  44.654  15.656  1.00 37.60           C  
ANISOU 1699  CD2 LEU A 223     5586   4033   4667   -258     42   -612       C  
ATOM   1700  N   ILE A 224      40.511  42.438  20.345  1.00 33.31           N  
ANISOU 1700  N   ILE A 224     4865   3485   4305   -177     -6   -601       N  
ATOM   1701  CA  ILE A 224      41.347  42.695  21.504  1.00 33.96           C  
ANISOU 1701  CA  ILE A 224     4943   3568   4392   -208    -10   -595       C  
ATOM   1702  C   ILE A 224      42.698  43.188  20.984  1.00 38.02           C  
ANISOU 1702  C   ILE A 224     5459   4110   4876   -283      9   -612       C  
ATOM   1703  O   ILE A 224      43.281  42.588  20.072  1.00 37.70           O  
ANISOU 1703  O   ILE A 224     5367   4108   4847   -302     23   -638       O  
ATOM   1704  CB  ILE A 224      41.484  41.433  22.376  1.00 33.55           C  
ANISOU 1704  CB  ILE A 224     4807   3536   4407   -177    -22   -601       C  
ATOM   1705  CG1 ILE A 224      40.214  41.163  23.192  1.00 34.10           C  
ANISOU 1705  CG1 ILE A 224     4885   3573   4497   -113    -39   -578       C  
ATOM   1706  CG2 ILE A 224      42.713  41.533  23.281  1.00 33.86           C  
ANISOU 1706  CG2 ILE A 224     4821   3594   4450   -220    -24   -603       C  
ATOM   1707  CD1 ILE A 224      40.176  39.813  23.897  1.00 33.89           C  
ANISOU 1707  CD1 ILE A 224     4778   3561   4536    -78    -50   -582       C  
ATOM   1708  N   LEU A 225      43.172  44.308  21.548  1.00 42.83           N  
ANISOU 1708  N   LEU A 225     6130   4701   5443   -328     10   -598       N  
ATOM   1709  CA  LEU A 225      44.456  44.886  21.185  1.00 45.91           C  
ANISOU 1709  CA  LEU A 225     6527   5117   5801   -407     28   -612       C  
ATOM   1710  C   LEU A 225      45.539  44.358  22.104  1.00 48.53           C  
ANISOU 1710  C   LEU A 225     6787   5486   6167   -432     23   -625       C  
ATOM   1711  O   LEU A 225      45.571  44.755  23.266  1.00 52.48           O  
ANISOU 1711  O   LEU A 225     7310   5966   6663   -435      8   -610       O  
ATOM   1712  CB  LEU A 225      44.397  46.392  21.365  1.00 49.08           C  
ANISOU 1712  CB  LEU A 225     7035   5475   6139   -446     32   -592       C  
ATOM   1713  CG  LEU A 225      43.497  47.160  20.404  1.00 51.49           C  
ANISOU 1713  CG  LEU A 225     7425   5742   6398   -431     38   -577       C  
ATOM   1714  CD1 LEU A 225      43.703  48.654  20.680  1.00 49.76           C  
ANISOU 1714  CD1 LEU A 225     7311   5479   6117   -479     42   -559       C  
ATOM   1715  CD2 LEU A 225      43.810  46.787  18.965  1.00 53.82           C  
ANISOU 1715  CD2 LEU A 225     7691   6072   6685   -451     57   -597       C  
ATOM   1716  N   GLY A 226      46.425  43.512  21.570  1.00 48.79           N  
ANISOU 1716  N   GLY A 226     6737   5572   6228   -451     34   -653       N  
ATOM   1717  CA  GLY A 226      47.596  43.076  22.309  1.00 49.65           C  
ANISOU 1717  CA  GLY A 226     6777   5724   6364   -479     30   -667       C  
ATOM   1718  C   GLY A 226      47.329  41.854  23.182  1.00 50.82           C  
ANISOU 1718  C   GLY A 226     6854   5879   6577   -417      8   -666       C  
ATOM   1719  O   GLY A 226      46.178  41.549  23.519  1.00 48.57           O  
ANISOU 1719  O   GLY A 226     6587   5556   6310   -357     -6   -647       O  
ATOM   1720  N  ALYS A 227      48.424  41.168  23.534  0.50 51.27           N  
ANISOU 1720  N  ALYS A 227     6830   5984   6666   -432      5   -684       N  
ATOM   1721  N  BLYS A 227      48.427  41.170  23.525  0.50 51.19           N  
ANISOU 1721  N  BLYS A 227     6819   5974   6656   -432      5   -685       N  
ATOM   1722  CA ALYS A 227      48.379  39.994  24.389  0.50 51.02           C  
ANISOU 1722  CA ALYS A 227     6728   5961   6695   -378    -16   -682       C  
ATOM   1723  CA BLYS A 227      48.409  39.986  24.368  0.50 50.91           C  
ANISOU 1723  CA BLYS A 227     6712   5949   6681   -380    -15   -683       C  
ATOM   1724  C  ALYS A 227      48.944  40.316  25.770  0.50 47.22           C  
ANISOU 1724  C  ALYS A 227     6245   5486   6210   -397    -36   -668       C  
ATOM   1725  C  BLYS A 227      48.941  40.317  25.763  0.50 47.16           C  
ANISOU 1725  C  BLYS A 227     6238   5479   6203   -397    -36   -668       C  
ATOM   1726  O  ALYS A 227      48.802  39.512  26.683  0.50 47.41           O  
ANISOU 1726  O  ALYS A 227     6228   5509   6276   -353    -57   -658       O  
ATOM   1727  O  BLYS A 227      48.791  39.513  26.675  0.50 47.32           O  
ANISOU 1727  O  BLYS A 227     6218   5498   6265   -352    -57   -657       O  
ATOM   1728  CB ALYS A 227      49.148  38.822  23.764  0.50 55.54           C  
ANISOU 1728  CB ALYS A 227     7204   6584   7312   -369     -7   -715       C  
ATOM   1729  CB BLYS A 227      49.293  38.880  23.773  0.50 55.33           C  
ANISOU 1729  CB BLYS A 227     7176   6563   7284   -376     -6   -716       C  
ATOM   1730  CG ALYS A 227      48.426  38.139  22.605  0.50 59.39           C  
ANISOU 1730  CG ALYS A 227     7682   7064   7820   -331      7   -729       C  
ATOM   1731  CG BLYS A 227      48.758  38.054  22.599  0.50 59.24           C  
ANISOU 1731  CG BLYS A 227     7646   7059   7805   -339      8   -736       C  
ATOM   1732  CD ALYS A 227      49.033  36.829  22.116  0.50 63.00           C  
ANISOU 1732  CD ALYS A 227     8045   7562   8329   -307     13   -762       C  
ATOM   1733  CD BLYS A 227      49.785  37.068  22.029  0.50 62.20           C  
ANISOU 1733  CD BLYS A 227     7927   7489   8216   -341     20   -773       C  
ATOM   1734  CE ALYS A 227      48.080  36.042  21.261  0.50 62.81           C  
ANISOU 1734  CE ALYS A 227     8015   7518   8332   -259     19   -772       C  
ATOM   1735  CE BLYS A 227      49.256  36.082  21.004  0.50 63.17           C  
ANISOU 1735  CE BLYS A 227     8020   7610   8371   -298     31   -795       C  
ATOM   1736  NZ ALYS A 227      47.070  35.335  22.056  0.50 59.06           N  
ANISOU 1736  NZ ALYS A 227     7539   7003   7899   -196     -4   -749       N  
ATOM   1737  NZ BLYS A 227      50.322  35.498  20.182  0.50 60.11           N  
ANISOU 1737  NZ BLYS A 227     7561   7279   7999   -316     52   -836       N  
ATOM   1738  N   SER A 228      49.556  41.493  25.937  1.00 44.98           N  
ANISOU 1738  N   SER A 228     6009   5206   5874   -464    -30   -666       N  
ATOM   1739  CA  SER A 228      50.232  41.827  27.188  1.00 46.13           C  
ANISOU 1739  CA  SER A 228     6150   5365   6013   -491    -49   -658       C  
ATOM   1740  C   SER A 228      49.246  41.971  28.357  1.00 41.96           C  
ANISOU 1740  C   SER A 228     5669   4788   5486   -447    -72   -627       C  
ATOM   1741  O   SER A 228      49.538  41.571  29.480  1.00 40.69           O  
ANISOU 1741  O   SER A 228     5475   4640   5346   -432    -94   -618       O  
ATOM   1742  CB  SER A 228      51.109  43.051  27.050  1.00 48.46           C  
ANISOU 1742  CB  SER A 228     6486   5675   6251   -579    -37   -667       C  
ATOM   1743  OG  SER A 228      50.312  44.222  27.001  1.00 56.52           O  
ANISOU 1743  OG  SER A 228     7616   6639   7222   -594    -31   -647       O  
ATOM   1744  N   GLY A 229      48.070  42.546  28.109  1.00 39.51           N  
ANISOU 1744  N   GLY A 229     5438   4424   5152   -423    -67   -609       N  
ATOM   1745  CA  GLY A 229      47.032  42.623  29.122  1.00 37.44           C  
ANISOU 1745  CA  GLY A 229     5216   4117   4892   -375    -84   -581       C  
ATOM   1746  C   GLY A 229      46.427  41.249  29.414  1.00 36.17           C  
ANISOU 1746  C   GLY A 229     4992   3958   4792   -302    -96   -575       C  
ATOM   1747  O   GLY A 229      46.187  40.926  30.569  1.00 35.52           O  
ANISOU 1747  O   GLY A 229     4901   3868   4726   -273   -116   -557       O  
ATOM   1748  N   ILE A 230      46.158  40.459  28.366  1.00 35.94           N  
ANISOU 1748  N   ILE A 230     4923   3938   4793   -275    -85   -589       N  
ATOM   1749  CA  ILE A 230      45.742  39.065  28.513  1.00 36.71           C  
ANISOU 1749  CA  ILE A 230     4955   4041   4953   -215    -94   -588       C  
ATOM   1750  C   ILE A 230      46.739  38.304  29.401  1.00 37.87           C  
ANISOU 1750  C   ILE A 230     5031   4224   5135   -215   -112   -590       C  
ATOM   1751  O   ILE A 230      46.337  37.577  30.318  1.00 36.81           O  
ANISOU 1751  O   ILE A 230     4875   4079   5034   -171   -130   -572       O  
ATOM   1752  CB  ILE A 230      45.565  38.396  27.127  1.00 34.88           C  
ANISOU 1752  CB  ILE A 230     4689   3819   4744   -200    -77   -611       C  
ATOM   1753  CG1 ILE A 230      44.387  39.004  26.348  1.00 33.74           C  
ANISOU 1753  CG1 ILE A 230     4612   3637   4569   -186    -66   -604       C  
ATOM   1754  CG2 ILE A 230      45.440  36.870  27.238  1.00 34.45           C  
ANISOU 1754  CG2 ILE A 230     4558   3775   4757   -148    -86   -617       C  
ATOM   1755  CD1 ILE A 230      44.314  38.574  24.891  1.00 33.61           C  
ANISOU 1755  CD1 ILE A 230     4573   3636   4562   -184    -48   -629       C  
ATOM   1756  N  AARG A 231      48.037  38.498  29.139  0.50 37.59           N  
ANISOU 1756  N  AARG A 231     4961   4234   5089   -266   -106   -612       N  
ATOM   1757  N  BARG A 231      48.040  38.507  29.146  0.50 39.78           N  
ANISOU 1757  N  BARG A 231     5238   4510   5365   -266   -106   -612       N  
ATOM   1758  CA AARG A 231      49.083  37.728  29.789  0.50 37.55           C  
ANISOU 1758  CA AARG A 231     4877   4272   5117   -265   -123   -620       C  
ATOM   1759  CA BARG A 231      49.087  37.749  29.814  0.50 41.42           C  
ANISOU 1759  CA BARG A 231     5370   4763   5607   -265   -123   -619       C  
ATOM   1760  C  AARG A 231      49.144  38.060  31.278  0.50 37.33           C  
ANISOU 1760  C  AARG A 231     4870   4237   5076   -266   -148   -594       C  
ATOM   1761  C  BARG A 231      49.139  38.110  31.300  0.50 40.34           C  
ANISOU 1761  C  BARG A 231     5255   4618   5455   -267   -148   -594       C  
ATOM   1762  O  AARG A 231      49.051  37.186  32.122  0.50 37.64           O  
ANISOU 1762  O  AARG A 231     4872   4277   5153   -222   -168   -579       O  
ATOM   1763  O  BARG A 231      48.960  37.251  32.141  0.50 40.65           O  
ANISOU 1763  O  BARG A 231     5260   4655   5531   -222   -168   -577       O  
ATOM   1764  CB AARG A 231      50.392  38.029  29.060  0.50 38.12           C  
ANISOU 1764  CB AARG A 231     4912   4398   5172   -324   -108   -651       C  
ATOM   1765  CB BARG A 231      50.403  37.904  29.043  0.50 44.54           C  
ANISOU 1765  CB BARG A 231     5719   5213   5992   -320   -108   -652       C  
ATOM   1766  CG AARG A 231      51.632  37.376  29.651  0.50 38.79           C  
ANISOU 1766  CG AARG A 231     4913   4538   5286   -329   -124   -663       C  
ATOM   1767  CG BARG A 231      51.634  37.336  29.737  0.50 47.90           C  
ANISOU 1767  CG BARG A 231     6066   5692   6442   -327   -126   -662       C  
ATOM   1768  CD AARG A 231      52.812  37.610  28.719  0.50 38.39           C  
ANISOU 1768  CD AARG A 231     4821   4544   5221   -385   -103   -698       C  
ATOM   1769  CD BARG A 231      52.417  36.334  28.875  0.50 49.70           C  
ANISOU 1769  CD BARG A 231     6205   5966   6711   -314   -115   -694       C  
ATOM   1770  NE AARG A 231      52.397  37.396  27.329  0.50 37.26           N  
ANISOU 1770  NE AARG A 231     4682   4392   5083   -377    -75   -717       N  
ATOM   1771  NE BARG A 231      52.203  34.973  29.382  0.50 50.02           N  
ANISOU 1771  NE BARG A 231     6191   6002   6814   -242   -134   -686       N  
ATOM   1772  CZ AARG A 231      52.501  38.298  26.375  0.50 36.60           C  
ANISOU 1772  CZ AARG A 231     4641   4312   4954   -431    -49   -730       C  
ATOM   1773  CZ BARG A 231      53.171  34.208  29.871  0.50 51.84           C  
ANISOU 1773  CZ BARG A 231     6343   6275   7077   -227   -151   -694       C  
ATOM   1774  NH1AARG A 231      52.987  39.495  26.648  0.50 36.51           N  
ANISOU 1774  NH1AARG A 231     4675   4307   4890   -499    -46   -726       N  
ATOM   1775  NH1BARG A 231      54.432  34.415  29.529  0.50 53.34           N  
ANISOU 1775  NH1BARG A 231     6482   6527   7256   -270   -144   -723       N  
ATOM   1776  NH2AARG A 231      52.145  37.975  25.150  0.50 36.64           N  
ANISOU 1776  NH2AARG A 231     4643   4314   4966   -419    -26   -748       N  
ATOM   1777  NH2BARG A 231      52.867  33.218  30.685  0.50 51.64           N  
ANISOU 1777  NH2BARG A 231     6291   6232   7096   -166   -175   -674       N  
ATOM   1778  N  AARG A 232      49.301  39.335  31.604  0.50 37.81           N  
ANISOU 1778  N  AARG A 232     4996   4289   5081   -317   -147   -589       N  
ATOM   1779  N  BARG A 232      49.368  39.373  31.636  0.50 40.38           N  
ANISOU 1779  N  BARG A 232     5320   4617   5405   -321   -147   -589       N  
ATOM   1780  CA AARG A 232      49.268  39.791  32.979  0.50 38.61           C  
ANISOU 1780  CA AARG A 232     5129   4380   5162   -322   -169   -567       C  
ATOM   1781  CA BARG A 232      49.274  39.842  33.008  0.50 40.57           C  
ANISOU 1781  CA BARG A 232     5380   4628   5408   -324   -169   -566       C  
ATOM   1782  C  AARG A 232      48.085  39.167  33.716  0.50 37.55           C  
ANISOU 1782  C  AARG A 232     5007   4206   5053   -253   -181   -538       C  
ATOM   1783  C  BARG A 232      48.089  39.183  33.719  0.50 38.57           C  
ANISOU 1783  C  BARG A 232     5137   4335   5181   -254   -181   -538       C  
ATOM   1784  O  AARG A 232      48.224  38.622  34.814  0.50 37.09           O  
ANISOU 1784  O  AARG A 232     4921   4157   5014   -229   -204   -522       O  
ATOM   1785  O  BARG A 232      48.229  38.625  34.810  0.50 37.98           O  
ANISOU 1785  O  BARG A 232     5034   4270   5127   -229   -204   -522       O  
ATOM   1786  CB AARG A 232      49.237  41.317  32.862  0.50 39.79           C  
ANISOU 1786  CB AARG A 232     5366   4507   5245   -381   -157   -568       C  
ATOM   1787  CB BARG A 232      49.201  41.366  32.859  0.50 42.06           C  
ANISOU 1787  CB BARG A 232     5659   4793   5531   -381   -156   -567       C  
ATOM   1788  CG AARG A 232      49.284  42.001  34.216  0.50 41.69           C  
ANISOU 1788  CG AARG A 232     5651   4736   5453   -398   -177   -551       C  
ATOM   1789  CG BARG A 232      49.655  42.204  34.045  0.50 44.35           C  
ANISOU 1789  CG BARG A 232     5986   5085   5782   -422   -174   -558       C  
ATOM   1790  CD AARG A 232      50.152  43.248  34.272  0.50 43.46           C  
ANISOU 1790  CD AARG A 232     5918   4973   5622   -481   -172   -564       C  
ATOM   1791  CD BARG A 232      49.877  43.683  33.656  0.50 46.69           C  
ANISOU 1791  CD BARG A 232     6362   5363   6014   -492   -157   -568       C  
ATOM   1792  NE AARG A 232      50.603  43.390  35.660  0.50 44.52           N  
ANISOU 1792  NE AARG A 232     6049   5124   5744   -494   -199   -555       N  
ATOM   1793  NE BARG A 232      50.900  43.897  32.616  0.50 48.52           N  
ANISOU 1793  NE BARG A 232     6564   5635   6236   -553   -139   -595       N  
ATOM   1794  CZ AARG A 232      51.490  42.596  36.251  0.50 43.73           C  
ANISOU 1794  CZ AARG A 232     5866   5076   5671   -491   -221   -559       C  
ATOM   1795  CZ BARG A 232      50.693  44.371  31.381  0.50 47.09           C  
ANISOU 1795  CZ BARG A 232     6419   5438   6035   -575   -112   -605       C  
ATOM   1796  NH1AARG A 232      52.408  41.971  35.534  0.50 43.73           N  
ANISOU 1796  NH1AARG A 232     5787   5129   5701   -504   -216   -581       N  
ATOM   1797  NH1BARG A 232      49.521  44.871  31.021  0.50 44.39           N  
ANISOU 1797  NH1BARG A 232     6155   5037   5674   -546   -101   -590       N  
ATOM   1798  NH2AARG A 232      51.476  42.480  37.569  0.50 42.75           N  
ANISOU 1798  NH2AARG A 232     5744   4956   5544   -475   -248   -541       N  
ATOM   1799  NH2BARG A 232      51.681  44.349  30.509  0.50 47.29           N  
ANISOU 1799  NH2BARG A 232     6401   5510   6058   -625    -95   -631       N  
ATOM   1800  N   ALA A 233      46.914  39.245  33.083  1.00 37.74           N  
ANISOU 1800  N   ALA A 233     5074   4189   5078   -222   -166   -532       N  
ATOM   1801  CA  ALA A 233      45.674  38.766  33.697  1.00 36.61           C  
ANISOU 1801  CA  ALA A 233     4947   4008   4955   -162   -173   -506       C  
ATOM   1802  C   ALA A 233      45.716  37.265  33.980  1.00 36.17           C  
ANISOU 1802  C   ALA A 233     4815   3967   4962   -113   -186   -501       C  
ATOM   1803  O   ALA A 233      45.250  36.836  35.018  1.00 37.49           O  
ANISOU 1803  O   ALA A 233     4981   4121   5143    -79   -201   -476       O  
ATOM   1804  CB  ALA A 233      44.457  39.115  32.863  1.00 35.04           C  
ANISOU 1804  CB  ALA A 233     4800   3770   4744   -139   -155   -504       C  
ATOM   1805  N   TYR A 234      46.277  36.469  33.073  1.00 35.79           N  
ANISOU 1805  N   TYR A 234     4704   3945   4950   -110   -179   -524       N  
ATOM   1806  CA  TYR A 234      46.330  35.024  33.255  1.00 36.61           C  
ANISOU 1806  CA  TYR A 234     4739   4057   5115    -63   -190   -521       C  
ATOM   1807  C   TYR A 234      47.419  34.613  34.249  1.00 38.45           C  
ANISOU 1807  C   TYR A 234     4922   4325   5361    -67   -214   -516       C  
ATOM   1808  O   TYR A 234      47.350  33.519  34.813  1.00 37.41           O  
ANISOU 1808  O   TYR A 234     4750   4192   5274    -23   -229   -501       O  
ATOM   1809  CB  TYR A 234      46.515  34.301  31.915  1.00 34.90           C  
ANISOU 1809  CB  TYR A 234     4475   3853   4932    -54   -172   -551       C  
ATOM   1810  CG  TYR A 234      45.296  34.313  30.997  1.00 35.33           C  
ANISOU 1810  CG  TYR A 234     4564   3872   4987    -33   -154   -554       C  
ATOM   1811  CD1 TYR A 234      44.035  34.690  31.449  1.00 35.49           C  
ANISOU 1811  CD1 TYR A 234     4640   3851   4991    -10   -155   -528       C  
ATOM   1812  CD2 TYR A 234      45.411  33.930  29.673  1.00 35.98           C  
ANISOU 1812  CD2 TYR A 234     4619   3965   5085    -35   -136   -584       C  
ATOM   1813  CE1 TYR A 234      42.934  34.687  30.613  1.00 36.73           C  
ANISOU 1813  CE1 TYR A 234     4823   3982   5149     10   -141   -532       C  
ATOM   1814  CE2 TYR A 234      44.319  33.920  28.823  1.00 37.62           C  
ANISOU 1814  CE2 TYR A 234     4856   4147   5293    -16   -122   -587       C  
ATOM   1815  CZ  TYR A 234      43.073  34.293  29.295  1.00 37.54           C  
ANISOU 1815  CZ  TYR A 234     4898   4098   5267      7   -126   -561       C  
ATOM   1816  OH  TYR A 234      41.976  34.258  28.487  1.00 35.70           O  
ANISOU 1816  OH  TYR A 234     4689   3843   5034     28   -115   -564       O  
ATOM   1817  N  AGLU A 235      48.417  35.484  34.448  0.50 39.36           N  
ANISOU 1817  N  AGLU A 235     5043   4474   5437   -121   -218   -526       N  
ATOM   1818  N  BGLU A 235      48.401  35.491  34.463  0.50 40.34           N  
ANISOU 1818  N  BGLU A 235     5169   4598   5561   -121   -218   -526       N  
ATOM   1819  CA AGLU A 235      49.540  35.195  35.324  0.50 40.27           C  
ANISOU 1819  CA AGLU A 235     5109   4632   5559   -131   -243   -524       C  
ATOM   1820  CA BGLU A 235      49.512  35.192  35.343  0.50 41.97           C  
ANISOU 1820  CA BGLU A 235     5325   4846   5775   -130   -243   -524       C  
ATOM   1821  C  AGLU A 235      49.271  35.694  36.742  0.50 38.99           C  
ANISOU 1821  C  AGLU A 235     4991   4457   5367   -133   -264   -494       C  
ATOM   1822  C  BGLU A 235      49.246  35.680  36.759  0.50 39.90           C  
ANISOU 1822  C  BGLU A 235     5106   4571   5482   -132   -265   -493       C  
ATOM   1823  O  AGLU A 235      49.745  35.065  37.676  0.50 37.90           O  
ANISOU 1823  O  AGLU A 235     4813   4339   5247   -113   -290   -480       O  
ATOM   1824  O  BGLU A 235      49.719  35.054  37.694  0.50 38.74           O  
ANISOU 1824  O  BGLU A 235     4921   4445   5354   -112   -290   -479       O  
ATOM   1825  CB AGLU A 235      50.829  35.755  34.722  0.50 43.08           C  
ANISOU 1825  CB AGLU A 235     5435   5040   5893   -191   -235   -557       C  
ATOM   1826  CB BGLU A 235      50.779  35.859  34.829  0.50 46.41           C  
ANISOU 1826  CB BGLU A 235     5864   5459   6309   -193   -236   -554       C  
ATOM   1827  CG AGLU A 235      51.527  34.755  33.802  0.50 45.79           C  
ANISOU 1827  CG AGLU A 235     5697   5419   6283   -174   -227   -585       C  
ATOM   1828  CG BGLU A 235      51.321  35.184  33.580  0.50 51.18           C  
ANISOU 1828  CG BGLU A 235     6406   6092   6948   -189   -218   -586       C  
ATOM   1829  CD AGLU A 235      52.377  35.362  32.692  0.50 48.75           C  
ANISOU 1829  CD AGLU A 235     6056   5832   6634   -232   -203   -621       C  
ATOM   1830  CD BGLU A 235      52.815  35.439  33.493  0.50 55.76           C  
ANISOU 1830  CD BGLU A 235     6933   6738   7516   -239   -222   -612       C  
ATOM   1831  OE1AGLU A 235      52.773  34.554  31.807  0.50 49.43           O  
ANISOU 1831  OE1AGLU A 235     6082   5942   6757   -214   -191   -646       O  
ATOM   1832  OE1BGLU A 235      53.560  34.496  33.120  0.50 62.80           O  
ANISOU 1832  OE1BGLU A 235     7744   7668   8449   -217   -224   -631       O  
ATOM   1833  OE2AGLU A 235      52.644  36.596  32.698  0.50 46.95           O  
ANISOU 1833  OE2AGLU A 235     5876   5611   6352   -295   -196   -625       O  
ATOM   1834  OE2BGLU A 235      53.224  36.569  33.849  0.50 53.27           O  
ANISOU 1834  OE2BGLU A 235     6655   6435   7148   -299   -224   -612       O  
ATOM   1835  N   THR A 236      48.509  36.788  36.903  1.00 39.22           N  
ANISOU 1835  N   THR A 236     5102   4451   5349   -154   -254   -485       N  
ATOM   1836  CA  THR A 236      48.302  37.404  38.214  1.00 38.88           C  
ANISOU 1836  CA  THR A 236     5106   4397   5269   -161   -272   -461       C  
ATOM   1837  C   THR A 236      46.848  37.360  38.680  1.00 37.76           C  
ANISOU 1837  C   THR A 236     5017   4204   5126   -116   -267   -434       C  
ATOM   1838  O   THR A 236      46.582  37.588  39.864  1.00 38.69           O  
ANISOU 1838  O   THR A 236     5165   4312   5222   -109   -282   -411       O  
ATOM   1839  CB  THR A 236      48.792  38.846  38.159  1.00 38.82           C  
ANISOU 1839  CB  THR A 236     5153   4395   5200   -230   -265   -476       C  
ATOM   1840  OG1 THR A 236      47.884  39.516  37.282  1.00 44.13           O  
ANISOU 1840  OG1 THR A 236     5888   5026   5853   -232   -239   -481       O  
ATOM   1841  CG2 THR A 236      50.226  38.924  37.668  1.00 37.89           C  
ANISOU 1841  CG2 THR A 236     4981   4334   5081   -281   -267   -505       C  
ATOM   1842  N   GLY A 237      45.913  37.181  37.737  1.00 37.23           N  
ANISOU 1842  N   GLY A 237     4964   4105   5076    -90   -245   -437       N  
ATOM   1843  CA  GLY A 237      44.485  37.314  38.003  1.00 36.19           C  
ANISOU 1843  CA  GLY A 237     4884   3928   4938    -53   -237   -416       C  
ATOM   1844  C   GLY A 237      43.968  38.743  37.776  1.00 37.01           C  
ANISOU 1844  C   GLY A 237     5072   4004   4984    -80   -221   -421       C  
ATOM   1845  O   GLY A 237      42.769  38.989  37.865  1.00 34.76           O  
ANISOU 1845  O   GLY A 237     4834   3684   4691    -49   -212   -407       O  
ATOM   1846  N   ARG A 238      44.877  39.688  37.498  1.00 38.11           N  
ANISOU 1846  N   ARG A 238     5234   4160   5086   -139   -219   -440       N  
ATOM   1847  CA  ARG A 238      44.526  41.088  37.315  1.00 38.04           C  
ANISOU 1847  CA  ARG A 238     5311   4122   5021   -169   -206   -444       C  
ATOM   1848  C   ARG A 238      45.219  41.602  36.058  1.00 37.61           C  
ANISOU 1848  C   ARG A 238     5258   4080   4952   -218   -190   -471       C  
ATOM   1849  O   ARG A 238      46.395  41.327  35.833  1.00 38.85           O  
ANISOU 1849  O   ARG A 238     5361   4279   5119   -254   -194   -488       O  
ATOM   1850  CB  ARG A 238      44.908  41.916  38.552  1.00 38.57           C  
ANISOU 1850  CB  ARG A 238     5422   4189   5043   -201   -221   -437       C  
ATOM   1851  CG  ARG A 238      43.836  41.860  39.622  1.00 41.47           C  
ANISOU 1851  CG  ARG A 238     5824   4527   5404   -154   -227   -410       C  
ATOM   1852  CD  ARG A 238      44.236  42.425  40.945  1.00 46.79           C  
ANISOU 1852  CD  ARG A 238     6530   5208   6040   -178   -244   -403       C  
ATOM   1853  NE  ARG A 238      43.086  42.351  41.863  1.00 56.66           N  
ANISOU 1853  NE  ARG A 238     7814   6431   7284   -128   -244   -379       N  
ATOM   1854  CZ  ARG A 238      43.052  42.697  43.166  1.00 62.98           C  
ANISOU 1854  CZ  ARG A 238     8646   7230   8052   -131   -258   -366       C  
ATOM   1855  NH1 ARG A 238      44.141  43.176  43.760  1.00 67.10           N  
ANISOU 1855  NH1 ARG A 238     9172   7778   8543   -183   -275   -376       N  
ATOM   1856  NH2 ARG A 238      41.929  42.551  43.867  1.00 56.98           N  
ANISOU 1856  NH2 ARG A 238     7913   6448   7290    -83   -253   -345       N  
ATOM   1857  N   GLY A 239      44.488  42.357  35.242  1.00 37.66           N  
ANISOU 1857  N   GLY A 239     5325   4051   4932   -218   -170   -474       N  
ATOM   1858  CA  GLY A 239      45.068  42.918  34.032  1.00 41.12           C  
ANISOU 1858  CA  GLY A 239     5776   4498   5351   -266   -153   -496       C  
ATOM   1859  C   GLY A 239      44.032  43.674  33.200  1.00 42.44           C  
ANISOU 1859  C   GLY A 239     6016   4620   5490   -252   -135   -493       C  
ATOM   1860  O   GLY A 239      42.836  43.375  33.258  1.00 47.65           O  
ANISOU 1860  O   GLY A 239     6688   5252   6163   -194   -134   -478       O  
ATOM   1861  N   SER A 240      44.510  44.643  32.416  1.00 40.28           N  
ANISOU 1861  N   SER A 240     5788   4341   5174   -306   -120   -506       N  
ATOM   1862  CA  SER A 240      43.642  45.485  31.611  1.00 39.63           C  
ANISOU 1862  CA  SER A 240     5783   4215   5058   -297   -105   -502       C  
ATOM   1863  C   SER A 240      43.658  44.990  30.169  1.00 36.94           C  
ANISOU 1863  C   SER A 240     5407   3891   4736   -294    -89   -517       C  
ATOM   1864  O   SER A 240      44.723  44.765  29.615  1.00 37.68           O  
ANISOU 1864  O   SER A 240     5456   4024   4836   -340    -82   -536       O  
ATOM   1865  CB  SER A 240      44.068  46.917  31.704  1.00 40.74           C  
ANISOU 1865  CB  SER A 240     6010   4330   5137   -356    -99   -504       C  
ATOM   1866  OG  SER A 240      43.063  47.761  31.165  1.00 42.70           O  
ANISOU 1866  OG  SER A 240     6345   4528   5352   -333    -88   -494       O  
ATOM   1867  N   ILE A 241      42.479  44.744  29.594  1.00 36.61           N  
ANISOU 1867  N   ILE A 241     5379   3826   4705   -239    -85   -508       N  
ATOM   1868  CA  ILE A 241      42.378  44.213  28.237  1.00 36.36           C  
ANISOU 1868  CA  ILE A 241     5314   3811   4691   -232    -72   -523       C  
ATOM   1869  C   ILE A 241      41.573  45.213  27.406  1.00 36.58           C  
ANISOU 1869  C   ILE A 241     5427   3799   4673   -226    -61   -515       C  
ATOM   1870  O   ILE A 241      40.412  45.493  27.721  1.00 36.84           O  
ANISOU 1870  O   ILE A 241     5504   3797   4698   -176    -67   -498       O  
ATOM   1871  CB  ILE A 241      41.756  42.799  28.210  1.00 35.56           C  
ANISOU 1871  CB  ILE A 241     5137   3724   4651   -171    -79   -523       C  
ATOM   1872  CG1 ILE A 241      42.597  41.765  28.979  1.00 34.68           C  
ANISOU 1872  CG1 ILE A 241     4943   3649   4585   -174    -91   -529       C  
ATOM   1873  CG2 ILE A 241      41.543  42.344  26.772  1.00 37.28           C  
ANISOU 1873  CG2 ILE A 241     5331   3955   4880   -163    -66   -540       C  
ATOM   1874  CD1 ILE A 241      41.947  40.400  29.106  1.00 33.11           C  
ANISOU 1874  CD1 ILE A 241     4679   3455   4445   -114    -98   -525       C  
ATOM   1875  N   GLN A 242      42.208  45.765  26.362  1.00 36.14           N  
ANISOU 1875  N   GLN A 242     5395   3751   4585   -277    -45   -528       N  
ATOM   1876  CA  GLN A 242      41.558  46.735  25.500  1.00 36.77           C  
ANISOU 1876  CA  GLN A 242     5558   3794   4617   -276    -35   -520       C  
ATOM   1877  C   GLN A 242      40.717  46.017  24.450  1.00 35.30           C  
ANISOU 1877  C   GLN A 242     5342   3616   4453   -227    -33   -524       C  
ATOM   1878  O   GLN A 242      41.248  45.309  23.614  1.00 35.34           O  
ANISOU 1878  O   GLN A 242     5289   3659   4479   -244    -23   -544       O  
ATOM   1879  CB  GLN A 242      42.556  47.607  24.751  1.00 39.36           C  
ANISOU 1879  CB  GLN A 242     5928   4127   4899   -354    -18   -530       C  
ATOM   1880  CG  GLN A 242      43.391  48.495  25.661  1.00 43.47           C  
ANISOU 1880  CG  GLN A 242     6491   4637   5388   -413    -20   -528       C  
ATOM   1881  CD  GLN A 242      42.567  49.443  26.502  1.00 45.77           C  
ANISOU 1881  CD  GLN A 242     6873   4870   5648   -386    -29   -506       C  
ATOM   1882  OE1 GLN A 242      41.616  50.084  26.031  1.00 45.93           O  
ANISOU 1882  OE1 GLN A 242     6965   4847   5639   -352    -27   -492       O  
ATOM   1883  NE2 GLN A 242      42.926  49.513  27.777  1.00 47.10           N  
ANISOU 1883  NE2 GLN A 242     7036   5039   5822   -397    -41   -504       N  
ATOM   1884  N   MET A 243      39.407  46.269  24.482  1.00 35.31           N  
ANISOU 1884  N   MET A 243     5386   3583   4446   -168    -40   -507       N  
ATOM   1885  CA  MET A 243      38.455  45.753  23.512  1.00 35.32           C  
ANISOU 1885  CA  MET A 243     5370   3589   4461   -120    -40   -509       C  
ATOM   1886  C   MET A 243      38.092  46.844  22.509  1.00 34.32           C  
ANISOU 1886  C   MET A 243     5329   3434   4275   -128    -33   -500       C  
ATOM   1887  O   MET A 243      37.710  47.940  22.894  1.00 34.68           O  
ANISOU 1887  O   MET A 243     5460   3436   4280   -123    -36   -482       O  
ATOM   1888  CB  MET A 243      37.148  45.329  24.191  1.00 35.05           C  
ANISOU 1888  CB  MET A 243     5325   3539   4454    -46    -55   -494       C  
ATOM   1889  CG  MET A 243      37.314  44.556  25.476  1.00 34.87           C  
ANISOU 1889  CG  MET A 243     5246   3528   4476    -33    -64   -491       C  
ATOM   1890  SD  MET A 243      35.726  44.059  26.186  1.00 34.51           S  
ANISOU 1890  SD  MET A 243     5187   3466   4458     50    -77   -474       S  
ATOM   1891  CE  MET A 243      35.298  45.593  27.016  1.00 34.55           C  
ANISOU 1891  CE  MET A 243     5298   3423   4405     57    -79   -452       C  
ATOM   1892  N   ARG A 244      38.206  46.526  21.227  1.00 34.83           N  
ANISOU 1892  N   ARG A 244     5374   3522   4336   -139    -24   -514       N  
ATOM   1893  CA  ARG A 244      37.848  47.445  20.157  1.00 36.28           C  
ANISOU 1893  CA  ARG A 244     5635   3684   4465   -145    -17   -506       C  
ATOM   1894  C   ARG A 244      36.663  46.886  19.368  1.00 36.23           C  
ANISOU 1894  C   ARG A 244     5608   3685   4471    -82    -26   -506       C  
ATOM   1895  O   ARG A 244      36.468  45.671  19.265  1.00 34.50           O  
ANISOU 1895  O   ARG A 244     5305   3500   4303    -57    -30   -522       O  
ATOM   1896  CB  ARG A 244      39.004  47.675  19.174  1.00 36.57           C  
ANISOU 1896  CB  ARG A 244     5676   3745   4473   -218      3   -521       C  
ATOM   1897  CG  ARG A 244      39.608  49.065  19.177  1.00 38.80           C  
ANISOU 1897  CG  ARG A 244     6053   3993   4694   -277     14   -508       C  
ATOM   1898  CD  ARG A 244      40.788  49.197  18.221  1.00 38.63           C  
ANISOU 1898  CD  ARG A 244     6026   4004   4647   -355     37   -525       C  
ATOM   1899  NE  ARG A 244      41.556  50.347  18.701  1.00 40.27           N  
ANISOU 1899  NE  ARG A 244     6305   4183   4812   -420     45   -516       N  
ATOM   1900  CZ  ARG A 244      42.635  50.840  18.148  1.00 42.71           C  
ANISOU 1900  CZ  ARG A 244     6634   4508   5087   -501     67   -525       C  
ATOM   1901  NH1 ARG A 244      43.053  50.387  16.985  1.00 46.93           N  
ANISOU 1901  NH1 ARG A 244     7129   5083   5616   -526     83   -542       N  
ATOM   1902  NH2 ARG A 244      43.257  51.832  18.740  1.00 42.81           N  
ANISOU 1902  NH2 ARG A 244     6708   4492   5064   -558     72   -517       N  
ATOM   1903  N   SER A 245      35.893  47.814  18.798  1.00 34.30           N  
ANISOU 1903  N   SER A 245     5212   3437   4383    -58   -103   -135       N  
ATOM   1904  CA  SER A 245      34.759  47.499  17.953  1.00 33.30           C  
ANISOU 1904  CA  SER A 245     5065   3301   4288    -46    -67   -163       C  
ATOM   1905  C   SER A 245      35.297  47.086  16.591  1.00 33.56           C  
ANISOU 1905  C   SER A 245     5045   3349   4358    -94    -54   -196       C  
ATOM   1906  O   SER A 245      36.424  47.445  16.236  1.00 34.72           O  
ANISOU 1906  O   SER A 245     5187   3516   4487   -141    -77   -201       O  
ATOM   1907  CB  SER A 245      33.822  48.690  17.869  1.00 34.38           C  
ANISOU 1907  CB  SER A 245     5272   3426   4363    -28    -93   -178       C  
ATOM   1908  OG  SER A 245      33.584  49.241  19.166  1.00 34.44           O  
ANISOU 1908  OG  SER A 245     5341   3422   4322     12   -107   -153       O  
ATOM   1909  N   ARG A 246      34.528  46.270  15.861  1.00 31.62           N  
ANISOU 1909  N   ARG A 246     4754   3097   4163    -89    -13   -220       N  
ATOM   1910  CA  ARG A 246      34.909  45.959  14.505  1.00 31.40           C  
ANISOU 1910  CA  ARG A 246     4690   3082   4158   -135      0   -258       C  
ATOM   1911  C   ARG A 246      34.374  47.096  13.656  1.00 32.07           C  
ANISOU 1911  C   ARG A 246     4833   3171   4183   -158    -36   -281       C  
ATOM   1912  O   ARG A 246      33.168  47.208  13.508  1.00 34.17           O  
ANISOU 1912  O   ARG A 246     5107   3430   4444   -128    -37   -293       O  
ATOM   1913  CB  ARG A 246      34.410  44.583  14.054  1.00 32.04           C  
ANISOU 1913  CB  ARG A 246     4711   3150   4313   -127     55   -279       C  
ATOM   1914  CG  ARG A 246      34.868  44.173  12.658  1.00 30.60           C  
ANISOU 1914  CG  ARG A 246     4496   2979   4151   -174     74   -324       C  
ATOM   1915  CD  ARG A 246      34.636  42.719  12.333  1.00 29.24           C  
ANISOU 1915  CD  ARG A 246     4275   2784   4053   -168    130   -345       C  
ATOM   1916  NE  ARG A 246      35.474  41.807  13.115  1.00 29.65           N  
ANISOU 1916  NE  ARG A 246     4298   2814   4152   -133    153   -319       N  
ATOM   1917  CZ  ARG A 246      36.738  41.550  12.883  1.00 29.14           C  
ANISOU 1917  CZ  ARG A 246     4201   2765   4104   -133    157   -328       C  
ATOM   1918  NH1 ARG A 246      37.296  42.147  11.846  1.00 30.02           N  
ANISOU 1918  NH1 ARG A 246     4303   2916   4185   -183    150   -365       N  
ATOM   1919  NH2 ARG A 246      37.426  40.754  13.695  1.00 28.18           N  
ANISOU 1919  NH2 ARG A 246     4057   2625   4024    -83    166   -301       N  
ATOM   1920  N   ALA A 247      35.275  47.953  13.160  1.00 33.83           N  
ANISOU 1920  N   ALA A 247     5097   3404   4354   -211    -66   -286       N  
ATOM   1921  CA  ALA A 247      34.902  49.071  12.298  1.00 35.40           C  
ANISOU 1921  CA  ALA A 247     5374   3594   4484   -239   -105   -303       C  
ATOM   1922  C   ALA A 247      35.712  49.017  11.007  1.00 36.05           C  
ANISOU 1922  C   ALA A 247     5447   3696   4554   -318    -92   -332       C  
ATOM   1923  O   ALA A 247      36.881  48.627  11.022  1.00 35.61           O  
ANISOU 1923  O   ALA A 247     5342   3669   4521   -359    -67   -335       O  
ATOM   1924  CB  ALA A 247      35.097  50.396  13.022  1.00 34.79           C  
ANISOU 1924  CB  ALA A 247     5394   3494   4330   -239   -156   -277       C  
ATOM   1925  N   VAL A 248      35.068  49.404   9.897  1.00 36.85           N  
ANISOU 1925  N   VAL A 248     5594   3789   4617   -335   -108   -355       N  
ATOM   1926  CA  VAL A 248      35.748  49.492   8.604  1.00 37.62           C  
ANISOU 1926  CA  VAL A 248     5707   3904   4684   -417    -95   -384       C  
ATOM   1927  C   VAL A 248      35.461  50.862   8.003  1.00 36.07           C  
ANISOU 1927  C   VAL A 248     5641   3678   4386   -447   -152   -377       C  
ATOM   1928  O   VAL A 248      34.479  51.499   8.377  1.00 37.81           O  
ANISOU 1928  O   VAL A 248     5922   3866   4578   -382   -199   -363       O  
ATOM   1929  CB  VAL A 248      35.364  48.375   7.612  1.00 38.16           C  
ANISOU 1929  CB  VAL A 248     5710   3988   4801   -421    -53   -424       C  
ATOM   1930  CG1 VAL A 248      35.794  47.007   8.116  1.00 40.10           C  
ANISOU 1930  CG1 VAL A 248     5847   4248   5141   -397      5   -431       C  
ATOM   1931  CG2 VAL A 248      33.878  48.347   7.305  1.00 39.20           C  
ANISOU 1931  CG2 VAL A 248     5856   4105   4931   -369    -82   -435       C  
ATOM   1932  N   ILE A 249      36.331  51.300   7.093  1.00 34.38           N  
ANISOU 1932  N   ILE A 249     5472   3474   4115   -542   -144   -390       N  
ATOM   1933  CA  ILE A 249      36.078  52.493   6.307  1.00 36.31           C  
ANISOU 1933  CA  ILE A 249     5859   3682   4256   -582   -194   -384       C  
ATOM   1934  C   ILE A 249      35.670  52.069   4.893  1.00 36.75           C  
ANISOU 1934  C   ILE A 249     5918   3750   4296   -607   -182   -417       C  
ATOM   1935  O   ILE A 249      36.301  51.192   4.294  1.00 38.12           O  
ANISOU 1935  O   ILE A 249     6013   3967   4506   -658   -121   -449       O  
ATOM   1936  CB  ILE A 249      37.311  53.421   6.359  1.00 39.54           C  
ANISOU 1936  CB  ILE A 249     6341   4087   4595   -688   -195   -369       C  
ATOM   1937  CG1 ILE A 249      37.453  54.045   7.750  1.00 41.03           C  
ANISOU 1937  CG1 ILE A 249     6560   4251   4780   -655   -228   -337       C  
ATOM   1938  CG2 ILE A 249      37.254  54.514   5.287  1.00 41.84           C  
ANISOU 1938  CG2 ILE A 249     6791   4337   4771   -759   -231   -365       C  
ATOM   1939  CD1 ILE A 249      38.866  54.044   8.291  1.00 41.99           C  
ANISOU 1939  CD1 ILE A 249     6629   4417   4909   -740   -200   -334       C  
ATOM   1940  N   GLU A 250      34.598  52.677   4.360  1.00 35.72           N  
ANISOU 1940  N   GLU A 250     5879   3583   4109   -563   -244   -413       N  
ATOM   1941  CA  GLU A 250      34.139  52.355   3.017  1.00 36.32           C  
ANISOU 1941  CA  GLU A 250     5971   3672   4156   -585   -248   -444       C  
ATOM   1942  C   GLU A 250      33.564  53.594   2.340  1.00 38.96           C  
ANISOU 1942  C   GLU A 250     6471   3955   4376   -579   -330   -425       C  
ATOM   1943  O   GLU A 250      33.162  54.540   3.008  1.00 39.88           O  
ANISOU 1943  O   GLU A 250     6671   4023   4458   -520   -388   -394       O  
ATOM   1944  CB  GLU A 250      33.120  51.212   2.990  1.00 36.37           C  
ANISOU 1944  CB  GLU A 250     5863   3709   4248   -512   -238   -473       C  
ATOM   1945  CG  GLU A 250      31.789  51.485   3.686  1.00 37.13           C  
ANISOU 1945  CG  GLU A 250     5953   3791   4363   -397   -297   -460       C  
ATOM   1946  CD  GLU A 250      30.811  50.320   3.620  1.00 38.52           C  
ANISOU 1946  CD  GLU A 250     6008   4006   4621   -350   -279   -494       C  
ATOM   1947  OE1 GLU A 250      31.252  49.161   3.481  1.00 39.69           O  
ANISOU 1947  OE1 GLU A 250     6067   4180   4835   -392   -211   -520       O  
ATOM   1948  OE2 GLU A 250      29.585  50.576   3.692  1.00 37.04           O  
ANISOU 1948  OE2 GLU A 250     5817   3826   4430   -270   -335   -498       O  
ATOM   1949  N   GLU A 251      33.543  53.551   0.999  1.00 39.79           N  
ANISOU 1949  N   GLU A 251     6631   4067   4420   -637   -335   -446       N  
ATOM   1950  CA  GLU A 251      32.969  54.593   0.165  1.00 41.99           C  
ANISOU 1950  CA  GLU A 251     7076   4297   4583   -630   -418   -428       C  
ATOM   1951  C   GLU A 251      31.440  54.575   0.215  1.00 41.58           C  
ANISOU 1951  C   GLU A 251     7005   4243   4550   -494   -497   -434       C  
ATOM   1952  O   GLU A 251      30.829  53.528   0.313  1.00 43.25           O  
ANISOU 1952  O   GLU A 251     7077   4507   4849   -449   -476   -466       O  
ATOM   1953  CB  GLU A 251      33.506  54.440  -1.262  1.00 44.24           C  
ANISOU 1953  CB  GLU A 251     7418   4598   4792   -743   -389   -451       C  
ATOM   1954  CG  GLU A 251      33.114  53.158  -1.991  1.00 43.96           C  
ANISOU 1954  CG  GLU A 251     7268   4623   4812   -741   -354   -502       C  
ATOM   1955  CD  GLU A 251      34.117  52.815  -3.084  1.00 46.35           C  
ANISOU 1955  CD  GLU A 251     7592   4955   5063   -874   -280   -532       C  
ATOM   1956  OE1 GLU A 251      33.913  53.215  -4.263  1.00 46.50           O  
ANISOU 1956  OE1 GLU A 251     7734   4961   4974   -920   -315   -536       O  
ATOM   1957  OE2 GLU A 251      35.121  52.143  -2.741  1.00 45.96           O  
ANISOU 1957  OE2 GLU A 251     7438   4945   5079   -927   -186   -554       O  
ATOM   1958  N   ARG A 252      30.827  55.757   0.124  1.00 43.52           N  
ANISOU 1958  N   ARG A 252     7398   4428   4710   -431   -590   -404       N  
ATOM   1959  CA  ARG A 252      29.383  55.888   0.133  1.00 45.90           C  
ANISOU 1959  CA  ARG A 252     7683   4736   5020   -292   -675   -412       C  
ATOM   1960  C   ARG A 252      28.898  56.650  -1.099  1.00 49.25           C  
ANISOU 1960  C   ARG A 252     8267   5124   5323   -280   -769   -402       C  
ATOM   1961  O   ARG A 252      27.711  56.947  -1.190  1.00 47.66           O  
ANISOU 1961  O   ARG A 252     8071   4926   5111   -156   -858   -407       O  
ATOM   1962  CB  ARG A 252      28.932  56.582   1.420  1.00 47.77           C  
ANISOU 1962  CB  ARG A 252     7934   4936   5281   -180   -707   -388       C  
ATOM   1963  CG  ARG A 252      29.519  57.964   1.688  1.00 48.98           C  
ANISOU 1963  CG  ARG A 252     8282   4992   5336   -199   -743   -344       C  
ATOM   1964  CD  ARG A 252      29.089  58.475   3.068  1.00 50.14           C  
ANISOU 1964  CD  ARG A 252     8423   5109   5517    -87   -760   -332       C  
ATOM   1965  NE  ARG A 252      29.670  59.775   3.431  1.00 50.88           N  
ANISOU 1965  NE  ARG A 252     8710   5101   5519   -110   -791   -294       N  
ATOM   1966  CZ  ARG A 252      29.040  60.945   3.380  1.00 48.82           C  
ANISOU 1966  CZ  ARG A 252     8617   4756   5175    -14   -882   -275       C  
ATOM   1967  NH1 ARG A 252      29.642  62.051   3.749  1.00 48.76           N  
ANISOU 1967  NH1 ARG A 252     8791   4648   5086    -51   -901   -244       N  
ATOM   1968  NH2 ARG A 252      27.801  61.011   2.956  1.00 50.42           N  
ANISOU 1968  NH2 ARG A 252     8809   4975   5375    123   -957   -290       N  
ATOM   1969  N   GLY A 253      29.809  56.937  -2.044  1.00 51.52           N  
ANISOU 1969  N   GLY A 253     8676   5382   5517   -409   -747   -391       N  
ATOM   1970  CA  GLY A 253      29.472  57.599  -3.289  1.00 53.70           C  
ANISOU 1970  CA  GLY A 253     9120   5619   5663   -418   -830   -378       C  
ATOM   1971  C   GLY A 253      29.866  59.072  -3.259  1.00 59.38           C  
ANISOU 1971  C   GLY A 253    10073   6227   6261   -435   -881   -324       C  
ATOM   1972  O   GLY A 253      29.838  59.712  -2.208  1.00 62.95           O  
ANISOU 1972  O   GLY A 253    10555   6630   6734   -372   -896   -300       O  
ATOM   1973  N   GLY A 254      30.227  59.599  -4.433  1.00 60.45           N  
ANISOU 1973  N   GLY A 254    10386   6318   6263   -526   -907   -304       N  
ATOM   1974  CA  GLY A 254      30.448  61.021  -4.603  1.00 59.91           C  
ANISOU 1974  CA  GLY A 254    10575   6130   6058   -542   -971   -250       C  
ATOM   1975  C   GLY A 254      31.790  61.453  -4.028  1.00 62.26           C  
ANISOU 1975  C   GLY A 254    10928   6388   6340   -685   -883   -229       C  
ATOM   1976  O   GLY A 254      31.947  62.618  -3.674  1.00 70.10           O  
ANISOU 1976  O   GLY A 254    12104   7275   7255   -683   -928   -187       O  
ATOM   1977  N   GLY A 255      32.740  60.511  -3.936  1.00 62.06           N  
ANISOU 1977  N   GLY A 255    10743   6449   6389   -806   -762   -262       N  
ATOM   1978  CA  GLY A 255      34.051  60.757  -3.345  1.00 62.27           C  
ANISOU 1978  CA  GLY A 255    10772   6469   6419   -943   -674   -253       C  
ATOM   1979  C   GLY A 255      34.005  60.866  -1.817  1.00 60.45           C  
ANISOU 1979  C   GLY A 255    10454   6228   6284   -861   -673   -247       C  
ATOM   1980  O   GLY A 255      34.923  61.411  -1.208  1.00 67.10           O  
ANISOU 1980  O   GLY A 255    11347   7041   7107   -953   -636   -230       O  
ATOM   1981  N   ARG A 256      32.917  60.379  -1.205  1.00 53.92           N  
ANISOU 1981  N   ARG A 256     9503   5430   5554   -693   -715   -262       N  
ATOM   1982  CA  ARG A 256      32.714  60.459   0.232  1.00 52.51           C  
ANISOU 1982  CA  ARG A 256     9248   5244   5459   -601   -716   -258       C  
ATOM   1983  C   ARG A 256      32.894  59.071   0.851  1.00 48.30           C  
ANISOU 1983  C   ARG A 256     8460   4818   5072   -594   -632   -296       C  
ATOM   1984  O   ARG A 256      32.756  58.056   0.172  1.00 46.59           O  
ANISOU 1984  O   ARG A 256     8128   4673   4900   -609   -596   -328       O  
ATOM   1985  CB  ARG A 256      31.331  61.061   0.523  1.00 55.74           C  
ANISOU 1985  CB  ARG A 256     9723   5601   5856   -414   -823   -248       C  
ATOM   1986  CG  ARG A 256      31.231  62.565   0.307  1.00 61.85           C  
ANISOU 1986  CG  ARG A 256    10765   6242   6492   -397   -910   -205       C  
ATOM   1987  CD  ARG A 256      29.816  63.093   0.421  1.00 67.53           C  
ANISOU 1987  CD  ARG A 256    11540   6919   7198   -192  -1021   -202       C  
ATOM   1988  NE  ARG A 256      29.157  63.124  -0.887  1.00 76.24           N  
ANISOU 1988  NE  ARG A 256    12715   8023   8230   -158  -1095   -201       N  
ATOM   1989  CZ  ARG A 256      29.018  64.243  -1.582  1.00 86.32           C  
ANISOU 1989  CZ  ARG A 256    14243   9188   9368   -144  -1184   -162       C  
ATOM   1990  NH1 ARG A 256      29.511  65.376  -1.107  1.00 84.98           N  
ANISOU 1990  NH1 ARG A 256    14274   8896   9121   -173  -1200   -126       N  
ATOM   1991  NH2 ARG A 256      28.405  64.225  -2.753  1.00 95.64           N  
ANISOU 1991  NH2 ARG A 256    15484  10375  10481   -108  -1258   -160       N  
ATOM   1992  N   GLN A 257      33.179  59.047   2.157  1.00 44.84           N  
ANISOU 1992  N   GLN A 257     7952   4385   4702   -567   -604   -290       N  
ATOM   1993  CA  GLN A 257      33.431  57.826   2.901  1.00 43.28           C  
ANISOU 1993  CA  GLN A 257     7539   4271   4633   -558   -528   -315       C  
ATOM   1994  C   GLN A 257      32.585  57.779   4.172  1.00 42.05           C  
ANISOU 1994  C   GLN A 257     7317   4112   4548   -417   -553   -312       C  
ATOM   1995  O   GLN A 257      31.999  58.776   4.591  1.00 44.82           O  
ANISOU 1995  O   GLN A 257     7787   4396   4848   -335   -620   -292       O  
ATOM   1996  CB  GLN A 257      34.903  57.777   3.312  1.00 44.61           C  
ANISOU 1996  CB  GLN A 257     7679   4462   4809   -691   -457   -312       C  
ATOM   1997  CG  GLN A 257      35.892  57.621   2.159  1.00 46.19           C  
ANISOU 1997  CG  GLN A 257     7900   4693   4956   -844   -403   -326       C  
ATOM   1998  CD  GLN A 257      37.333  57.554   2.623  1.00 44.81           C  
ANISOU 1998  CD  GLN A 257     7668   4560   4797   -968   -333   -329       C  
ATOM   1999  OE1 GLN A 257      37.878  58.507   3.195  1.00 44.06           O  
ANISOU 1999  OE1 GLN A 257     7672   4420   4647  -1025   -352   -304       O  
ATOM   2000  NE2 GLN A 257      37.955  56.407   2.393  1.00 44.19           N  
ANISOU 2000  NE2 GLN A 257     7426   4570   4795  -1009   -253   -365       N  
ATOM   2001  N   ARG A 258      32.563  56.603   4.809  1.00 41.98           N  
ANISOU 2001  N   ARG A 258     7123   4174   4654   -391   -493   -332       N  
ATOM   2002  CA  ARG A 258      31.882  56.402   6.085  1.00 42.09           C  
ANISOU 2002  CA  ARG A 258     7058   4197   4737   -278   -496   -330       C  
ATOM   2003  C   ARG A 258      32.574  55.309   6.906  1.00 40.15           C  
ANISOU 2003  C   ARG A 258     6659   4008   4590   -312   -416   -336       C  
ATOM   2004  O   ARG A 258      33.224  54.429   6.350  1.00 37.90           O  
ANISOU 2004  O   ARG A 258     6289   3768   4343   -388   -361   -353       O  
ATOM   2005  CB  ARG A 258      30.409  56.014   5.882  1.00 41.67           C  
ANISOU 2005  CB  ARG A 258     6939   4172   4722   -156   -531   -352       C  
ATOM   2006  CG  ARG A 258      30.215  54.697   5.157  1.00 41.43           C  
ANISOU 2006  CG  ARG A 258     6768   4212   4760   -187   -486   -385       C  
ATOM   2007  CD  ARG A 258      28.767  54.468   4.785  1.00 43.08           C  
ANISOU 2007  CD  ARG A 258     6926   4454   4989    -86   -534   -411       C  
ATOM   2008  NE  ARG A 258      28.608  53.245   3.988  1.00 42.65           N  
ANISOU 2008  NE  ARG A 258     6759   4460   4988   -133   -497   -447       N  
ATOM   2009  CZ  ARG A 258      27.685  53.086   3.077  1.00 41.98           C  
ANISOU 2009  CZ  ARG A 258     6659   4404   4887   -102   -546   -474       C  
ATOM   2010  NH1 ARG A 258      26.797  54.027   2.896  1.00 41.97           N  
ANISOU 2010  NH1 ARG A 258     6735   4386   4826     -8   -637   -468       N  
ATOM   2011  NH2 ARG A 258      27.654  52.004   2.337  1.00 45.38           N  
ANISOU 2011  NH2 ARG A 258     7004   4881   5357   -160   -510   -510       N  
ATOM   2012  N   ILE A 259      32.400  55.374   8.236  1.00 39.77           N  
ANISOU 2012  N   ILE A 259     6580   3953   4576   -248   -412   -322       N  
ATOM   2013  CA  ILE A 259      32.843  54.340   9.155  1.00 38.92           C  
ANISOU 2013  CA  ILE A 259     6337   3891   4557   -253   -349   -321       C  
ATOM   2014  C   ILE A 259      31.637  53.444   9.459  1.00 38.54           C  
ANISOU 2014  C   ILE A 259     6177   3879   4587   -157   -332   -338       C  
ATOM   2015  O   ILE A 259      30.562  53.944   9.778  1.00 38.80           O  
ANISOU 2015  O   ILE A 259     6240   3899   4604    -63   -370   -340       O  
ATOM   2016  CB  ILE A 259      33.476  54.983  10.411  1.00 38.37           C  
ANISOU 2016  CB  ILE A 259     6319   3794   4464   -258   -357   -294       C  
ATOM   2017  CG1 ILE A 259      34.734  55.763  10.076  1.00 39.85           C  
ANISOU 2017  CG1 ILE A 259     6601   3960   4581   -377   -367   -283       C  
ATOM   2018  CG2 ILE A 259      33.791  53.952  11.495  1.00 37.76           C  
ANISOU 2018  CG2 ILE A 259     6116   3761   4472   -240   -305   -287       C  
ATOM   2019  CD1 ILE A 259      35.034  56.868  11.074  1.00 41.63           C  
ANISOU 2019  CD1 ILE A 259     6943   4132   4743   -379   -405   -261       C  
ATOM   2020  N   VAL A 260      31.813  52.123   9.324  1.00 38.26           N  
ANISOU 2020  N   VAL A 260     6014   3889   4632   -184   -273   -354       N  
ATOM   2021  CA  VAL A 260      30.755  51.148   9.590  1.00 38.17           C  
ANISOU 2021  CA  VAL A 260     5895   3911   4696   -121   -245   -371       C  
ATOM   2022  C   VAL A 260      31.198  50.191  10.698  1.00 35.45           C  
ANISOU 2022  C   VAL A 260     5465   3581   4424   -121   -185   -356       C  
ATOM   2023  O   VAL A 260      32.162  49.436  10.556  1.00 33.94           O  
ANISOU 2023  O   VAL A 260     5227   3400   4270   -178   -144   -356       O  
ATOM   2024  CB  VAL A 260      30.361  50.344   8.331  1.00 39.37           C  
ANISOU 2024  CB  VAL A 260     5990   4093   4875   -152   -233   -409       C  
ATOM   2025  CG1 VAL A 260      29.239  49.346   8.608  1.00 39.42           C  
ANISOU 2025  CG1 VAL A 260     5886   4136   4955   -105   -205   -430       C  
ATOM   2026  CG2 VAL A 260      29.976  51.258   7.175  1.00 39.49           C  
ANISOU 2026  CG2 VAL A 260     6101   4095   4809   -155   -300   -420       C  
ATOM   2027  N   VAL A 261      30.473  50.224  11.807  1.00 34.11           N  
ANISOU 2027  N   VAL A 261     5278   3412   4270    -50   -180   -342       N  
ATOM   2028  CA  VAL A 261      30.794  49.408  12.961  1.00 33.20           C  
ANISOU 2028  CA  VAL A 261     5104   3302   4208    -42   -130   -320       C  
ATOM   2029  C   VAL A 261      29.828  48.230  12.988  1.00 32.94           C  
ANISOU 2029  C   VAL A 261     4972   3296   4246    -23    -82   -339       C  
ATOM   2030  O   VAL A 261      28.620  48.452  12.969  1.00 33.69           O  
ANISOU 2030  O   VAL A 261     5050   3412   4337     27    -93   -357       O  
ATOM   2031  CB  VAL A 261      30.654  50.264  14.231  1.00 33.96           C  
ANISOU 2031  CB  VAL A 261     5264   3380   4261     12   -150   -293       C  
ATOM   2032  CG1 VAL A 261      30.941  49.455  15.490  1.00 35.55           C  
ANISOU 2032  CG1 VAL A 261     5419   3586   4503     21   -103   -265       C  
ATOM   2033  CG2 VAL A 261      31.536  51.496  14.168  1.00 34.28           C  
ANISOU 2033  CG2 VAL A 261     5416   3387   4223    -20   -202   -280       C  
ATOM   2034  N   THR A 262      30.351  46.995  13.031  1.00 31.67           N  
ANISOU 2034  N   THR A 262     4749   3134   4149    -60    -29   -336       N  
ATOM   2035  CA  THR A 262      29.482  45.823  12.970  1.00 32.36           C  
ANISOU 2035  CA  THR A 262     4758   3237   4301    -62     20   -356       C  
ATOM   2036  C   THR A 262      29.524  45.011  14.260  1.00 32.80           C  
ANISOU 2036  C   THR A 262     4789   3277   4397    -46     71   -322       C  
ATOM   2037  O   THR A 262      28.637  44.179  14.469  1.00 32.64           O  
ANISOU 2037  O   THR A 262     4717   3266   4418    -49    116   -333       O  
ATOM   2038  CB  THR A 262      29.796  44.950  11.757  1.00 30.09           C  
ANISOU 2038  CB  THR A 262     4433   2948   4051   -119     41   -390       C  
ATOM   2039  OG1 THR A 262      31.202  44.722  11.769  1.00 29.18           O  
ANISOU 2039  OG1 THR A 262     4332   2812   3943   -147     53   -374       O  
ATOM   2040  CG2 THR A 262      29.373  45.645  10.476  1.00 30.08           C  
ANISOU 2040  CG2 THR A 262     4455   2967   4005   -134     -8   -426       C  
ATOM   2041  N   GLU A 263      30.551  45.242  15.091  1.00 33.92           N  
ANISOU 2041  N   GLU A 263     4970   3398   4520    -37     64   -283       N  
ATOM   2042  CA  GLU A 263      30.711  44.566  16.374  1.00 34.95           C  
ANISOU 2042  CA  GLU A 263     5099   3509   4672    -17    100   -244       C  
ATOM   2043  C   GLU A 263      31.146  45.605  17.394  1.00 33.68           C  
ANISOU 2043  C   GLU A 263     5003   3346   4448     15     63   -210       C  
ATOM   2044  O   GLU A 263      31.948  46.459  17.071  1.00 35.07           O  
ANISOU 2044  O   GLU A 263     5219   3523   4584      0     15   -211       O  
ATOM   2045  CB  GLU A 263      31.759  43.460  16.282  1.00 34.80           C  
ANISOU 2045  CB  GLU A 263     5055   3463   4704    -40    126   -231       C  
ATOM   2046  CG  GLU A 263      31.428  42.443  15.201  1.00 35.54           C  
ANISOU 2046  CG  GLU A 263     5100   3548   4855    -77    164   -271       C  
ATOM   2047  CD  GLU A 263      32.497  41.416  14.932  1.00 39.85           C  
ANISOU 2047  CD  GLU A 263     5629   4063   5449    -88    187   -270       C  
ATOM   2048  OE1 GLU A 263      32.223  40.575  14.034  1.00 42.10           O  
ANISOU 2048  OE1 GLU A 263     5884   4333   5776   -119    221   -308       O  
ATOM   2049  OE2 GLU A 263      33.585  41.474  15.571  1.00 41.25           O  
ANISOU 2049  OE2 GLU A 263     5819   4234   5620    -63    170   -238       O  
ATOM   2050  N   ILE A 264      30.584  45.558  18.594  1.00 35.36           N  
ANISOU 2050  N   ILE A 264     5233   3557   4646     51     86   -185       N  
ATOM   2051  CA  ILE A 264      30.921  46.518  19.635  1.00 36.96           C  
ANISOU 2051  CA  ILE A 264     5507   3755   4782     81     53   -158       C  
ATOM   2052  C   ILE A 264      31.542  45.764  20.815  1.00 35.39           C  
ANISOU 2052  C   ILE A 264     5322   3537   4589     87     73   -109       C  
ATOM   2053  O   ILE A 264      31.463  44.543  20.886  1.00 34.51           O  
ANISOU 2053  O   ILE A 264     5172   3410   4531     76    119    -97       O  
ATOM   2054  CB  ILE A 264      29.685  47.353  20.042  1.00 38.91           C  
ANISOU 2054  CB  ILE A 264     5780   4021   4985    131     56   -175       C  
ATOM   2055  CG1 ILE A 264      28.569  46.500  20.613  1.00 42.24           C  
ANISOU 2055  CG1 ILE A 264     6150   4462   5439    144    128   -176       C  
ATOM   2056  CG2 ILE A 264      29.181  48.213  18.878  1.00 37.95           C  
ANISOU 2056  CG2 ILE A 264     5660   3911   4846    140     16   -218       C  
ATOM   2057  CD1 ILE A 264      27.444  47.323  21.215  1.00 48.02           C  
ANISOU 2057  CD1 ILE A 264     6898   5223   6125    203    139   -195       C  
ATOM   2058  N   PRO A 265      32.196  46.441  21.784  1.00 33.62           N  
ANISOU 2058  N   PRO A 265     5162   3307   4305    102     35    -80       N  
ATOM   2059  CA  PRO A 265      32.791  45.742  22.920  1.00 33.67           C  
ANISOU 2059  CA  PRO A 265     5188   3298   4308    113     43    -31       C  
ATOM   2060  C   PRO A 265      31.735  45.106  23.820  1.00 33.71           C  
ANISOU 2060  C   PRO A 265     5204   3294   4311    135    108    -12       C  
ATOM   2061  O   PRO A 265      30.580  45.539  23.841  1.00 31.76           O  
ANISOU 2061  O   PRO A 265     4955   3067   4047    150    140    -38       O  
ATOM   2062  CB  PRO A 265      33.559  46.882  23.607  1.00 33.50           C  
ANISOU 2062  CB  PRO A 265     5238   3282   4208    116    -22    -18       C  
ATOM   2063  CG  PRO A 265      33.771  47.879  22.483  1.00 34.20           C  
ANISOU 2063  CG  PRO A 265     5329   3381   4283     87    -62    -58       C  
ATOM   2064  CD  PRO A 265      32.407  47.893  21.849  1.00 33.81           C  
ANISOU 2064  CD  PRO A 265     5255   3334   4255    107    -21    -92       C  
ATOM   2065  N   PHE A 266      32.166  44.091  24.582  1.00 34.12           N  
ANISOU 2065  N   PHE A 266     5268   3318   4375    139    127     34       N  
ATOM   2066  CA  PHE A 266      31.300  43.366  25.495  1.00 34.95           C  
ANISOU 2066  CA  PHE A 266     5398   3409   4473    144    196     61       C  
ATOM   2067  C   PHE A 266      30.787  44.322  26.565  1.00 36.57           C  
ANISOU 2067  C   PHE A 266     5669   3634   4590    170    198     67       C  
ATOM   2068  O   PHE A 266      31.535  45.174  27.033  1.00 37.25           O  
ANISOU 2068  O   PHE A 266     5809   3724   4618    186    135     77       O  
ATOM   2069  CB  PHE A 266      32.115  42.218  26.081  1.00 34.11           C  
ANISOU 2069  CB  PHE A 266     5319   3257   4384    149    194    117       C  
ATOM   2070  CG  PHE A 266      31.412  41.309  27.080  1.00 34.62           C  
ANISOU 2070  CG  PHE A 266     5433   3289   4432    143    264    159       C  
ATOM   2071  CD1 PHE A 266      30.218  40.665  26.773  1.00 34.44           C  
ANISOU 2071  CD1 PHE A 266     5376   3262   4446    104    349    138       C  
ATOM   2072  CD2 PHE A 266      31.975  41.078  28.329  1.00 34.35           C  
ANISOU 2072  CD2 PHE A 266     5483   3229   4340    168    244    220       C  
ATOM   2073  CE1 PHE A 266      29.619  39.824  27.694  1.00 33.84           C  
ANISOU 2073  CE1 PHE A 266     5354   3156   4349     82    420    178       C  
ATOM   2074  CE2 PHE A 266      31.365  40.245  29.250  1.00 33.88           C  
ANISOU 2074  CE2 PHE A 266     5486   3133   4254    154    310    263       C  
ATOM   2075  CZ  PHE A 266      30.190  39.621  28.930  1.00 34.11           C  
ANISOU 2075  CZ  PHE A 266     5485   3156   4320    107    402    242       C  
ATOM   2076  N   GLN A 267      29.498  44.185  26.897  1.00 38.03           N  
ANISOU 2076  N   GLN A 267     5844   3838   4768    170    272     52       N  
ATOM   2077  CA  GLN A 267      28.862  44.898  27.994  1.00 41.89           C  
ANISOU 2077  CA  GLN A 267     6392   4349   5176    199    298     53       C  
ATOM   2078  C   GLN A 267      28.661  46.392  27.713  1.00 42.72           C  
ANISOU 2078  C   GLN A 267     6513   4482   5237    238    253      6       C  
ATOM   2079  O   GLN A 267      28.246  47.126  28.597  1.00 47.76           O  
ANISOU 2079  O   GLN A 267     7211   5133   5801    273    265      0       O  
ATOM   2080  CB  GLN A 267      29.617  44.627  29.297  1.00 42.54           C  
ANISOU 2080  CB  GLN A 267     6568   4401   5194    205    282    116       C  
ATOM   2081  CG  GLN A 267      29.325  43.256  29.889  1.00 43.58           C  
ANISOU 2081  CG  GLN A 267     6715   4502   5342    176    353    162       C  
ATOM   2082  CD  GLN A 267      30.026  43.058  31.208  1.00 43.58           C  
ANISOU 2082  CD  GLN A 267     6821   4472   5265    190    328    227       C  
ATOM   2083  OE1 GLN A 267      31.184  43.447  31.395  1.00 45.21           O  
ANISOU 2083  OE1 GLN A 267     7063   4669   5445    211    239    248       O  
ATOM   2084  NE2 GLN A 267      29.323  42.423  32.123  1.00 42.73           N  
ANISOU 2084  NE2 GLN A 267     6765   4353   5118    170    408    258       N  
ATOM   2085  N   VAL A 268      28.906  46.843  26.487  1.00 41.59           N  
ANISOU 2085  N   VAL A 268     6328   4342   5133    234    203    -28       N  
ATOM   2086  CA  VAL A 268      28.637  48.216  26.098  1.00 40.01           C  
ANISOU 2086  CA  VAL A 268     6156   4155   4892    272    160    -71       C  
ATOM   2087  C   VAL A 268      27.230  48.284  25.500  1.00 41.02           C  
ANISOU 2087  C   VAL A 268     6210   4325   5052    300    207   -121       C  
ATOM   2088  O   VAL A 268      26.846  47.492  24.639  1.00 42.26           O  
ANISOU 2088  O   VAL A 268     6278   4498   5279    269    233   -136       O  
ATOM   2089  CB  VAL A 268      29.712  48.678  25.095  1.00 39.15           C  
ANISOU 2089  CB  VAL A 268     6053   4025   4798    244     80    -77       C  
ATOM   2090  CG1 VAL A 268      29.350  49.982  24.413  1.00 39.39           C  
ANISOU 2090  CG1 VAL A 268     6117   4056   4794    274     36   -121       C  
ATOM   2091  CG2 VAL A 268      31.092  48.764  25.735  1.00 39.38           C  
ANISOU 2091  CG2 VAL A 268     6142   4031   4789    218     27    -36       C  
ATOM   2092  N   ASN A 269      26.473  49.281  25.945  1.00 41.87           N  
ANISOU 2092  N   ASN A 269     6353   4453   5102    363    212   -153       N  
ATOM   2093  CA  ASN A 269      25.124  49.536  25.476  1.00 42.03           C  
ANISOU 2093  CA  ASN A 269     6299   4526   5143    411    246   -207       C  
ATOM   2094  C   ASN A 269      25.223  50.299  24.156  1.00 41.56           C  
ANISOU 2094  C   ASN A 269     6236   4457   5098    431    169   -240       C  
ATOM   2095  O   ASN A 269      25.843  51.357  24.116  1.00 40.50           O  
ANISOU 2095  O   ASN A 269     6200   4280   4909    454    102   -239       O  
ATOM   2096  CB  ASN A 269      24.385  50.277  26.578  1.00 44.89           C  
ANISOU 2096  CB  ASN A 269     6711   4913   5434    482    284   -228       C  
ATOM   2097  CG  ASN A 269      22.957  50.597  26.243  1.00 46.72           C  
ANISOU 2097  CG  ASN A 269     6855   5214   5682    548    321   -290       C  
ATOM   2098  OD1 ASN A 269      22.666  51.180  25.197  1.00 47.45           O  
ANISOU 2098  OD1 ASN A 269     6919   5313   5795    589    265   -326       O  
ATOM   2099  ND2 ASN A 269      22.061  50.276  27.153  1.00 48.05           N  
ANISOU 2099  ND2 ASN A 269     6984   5438   5835    564    413   -303       N  
ATOM   2100  N   LYS A 270      24.659  49.729  23.075  1.00 41.70           N  
ANISOU 2100  N   LYS A 270     6151   4509   5184    411    177   -266       N  
ATOM   2101  CA  LYS A 270      24.789  50.279  21.733  1.00 39.72           C  
ANISOU 2101  CA  LYS A 270     5899   4249   4946    418    105   -291       C  
ATOM   2102  C   LYS A 270      24.149  51.662  21.666  1.00 39.93           C  
ANISOU 2102  C   LYS A 270     5980   4278   4915    517     59   -329       C  
ATOM   2103  O   LYS A 270      24.729  52.584  21.114  1.00 41.42           O  
ANISOU 2103  O   LYS A 270     6258   4416   5063    528    -15   -328       O  
ATOM   2104  CB  LYS A 270      24.178  49.327  20.703  1.00 40.45           C  
ANISOU 2104  CB  LYS A 270     5870   4385   5115    377    128   -316       C  
ATOM   2105  CG  LYS A 270      24.122  49.834  19.269  1.00 41.57           C  
ANISOU 2105  CG  LYS A 270     6005   4526   5263    386     56   -347       C  
ATOM   2106  CD  LYS A 270      23.951  48.705  18.261  1.00 43.75           C  
ANISOU 2106  CD  LYS A 270     6183   4829   5612    316     75   -362       C  
ATOM   2107  CE  LYS A 270      22.661  47.959  18.430  1.00 45.15           C  
ANISOU 2107  CE  LYS A 270     6241   5080   5835    315    139   -394       C  
ATOM   2108  NZ  LYS A 270      21.519  48.802  18.069  1.00 46.51           N  
ANISOU 2108  NZ  LYS A 270     6370   5314   5987    402    103   -444       N  
ATOM   2109  N   ALA A 271      22.969  51.814  22.265  1.00 43.07           N  
ANISOU 2109  N   ALA A 271     6329   4731   5304    589    107   -362       N  
ATOM   2110  CA  ALA A 271      22.236  53.069  22.215  1.00 44.77           C  
ANISOU 2110  CA  ALA A 271     6587   4953   5469    705     68   -405       C  
ATOM   2111  C   ALA A 271      22.967  54.180  22.973  1.00 44.68           C  
ANISOU 2111  C   ALA A 271     6741   4864   5370    741     29   -389       C  
ATOM   2112  O   ALA A 271      23.012  55.319  22.499  1.00 46.83           O  
ANISOU 2112  O   ALA A 271     7107   5089   5596    802    -44   -406       O  
ATOM   2113  CB  ALA A 271      20.838  52.848  22.742  1.00 45.76           C  
ANISOU 2113  CB  ALA A 271     6602   5171   5612    771    141   -450       C  
ATOM   2114  N   ARG A 272      23.551  53.838  24.130  1.00 46.01           N  
ANISOU 2114  N   ARG A 272     6954   5015   5513    697     74   -353       N  
ATOM   2115  CA  ARG A 272      24.317  54.775  24.951  1.00 48.14           C  
ANISOU 2115  CA  ARG A 272     7378   5215   5696    711     39   -337       C  
ATOM   2116  C   ARG A 272      25.646  55.170  24.294  1.00 46.44           C  
ANISOU 2116  C   ARG A 272     7253   4928   5464    638    -44   -306       C  
ATOM   2117  O   ARG A 272      26.120  56.299  24.424  1.00 45.65           O  
ANISOU 2117  O   ARG A 272     7290   4764   5292    656   -102   -310       O  
ATOM   2118  CB  ARG A 272      24.549  54.109  26.307  1.00 50.16           C  
ANISOU 2118  CB  ARG A 272     7642   5486   5932    674    109   -306       C  
ATOM   2119  CG  ARG A 272      25.359  54.911  27.308  1.00 54.42           C  
ANISOU 2119  CG  ARG A 272     8334   5964   6377    674     77   -288       C  
ATOM   2120  CD  ARG A 272      25.531  54.075  28.556  1.00 58.88           C  
ANISOU 2120  CD  ARG A 272     8894   6551   6924    634    145   -252       C  
ATOM   2121  NE  ARG A 272      24.251  53.616  29.114  1.00 64.34           N  
ANISOU 2121  NE  ARG A 272     9506   7314   7628    682    245   -279       N  
ATOM   2122  CZ  ARG A 272      24.042  52.438  29.715  1.00 68.96           C  
ANISOU 2122  CZ  ARG A 272    10026   7938   8237    630    326   -249       C  
ATOM   2123  NH1 ARG A 272      24.987  51.507  29.739  1.00 70.14           N  
ANISOU 2123  NH1 ARG A 272    10172   8061   8415    542    312   -190       N  
ATOM   2124  NH2 ARG A 272      22.886  52.204  30.316  1.00 67.55           N  
ANISOU 2124  NH2 ARG A 272     9790   7826   8051    667    422   -280       N  
ATOM   2125  N   MET A 273      26.264  54.229  23.584  1.00 45.29           N  
ANISOU 2125  N   MET A 273     7032   4794   5383    549    -46   -279       N  
ATOM   2126  CA  MET A 273      27.470  54.523  22.835  1.00 45.65           C  
ANISOU 2126  CA  MET A 273     7136   4791   5420    475   -114   -257       C  
ATOM   2127  C   MET A 273      27.162  55.507  21.705  1.00 44.76           C  
ANISOU 2127  C   MET A 273     7076   4647   5283    512   -178   -288       C  
ATOM   2128  O   MET A 273      27.974  56.383  21.418  1.00 41.76           O  
ANISOU 2128  O   MET A 273     6812   4206   4849    477   -239   -279       O  
ATOM   2129  CB  MET A 273      28.052  53.237  22.242  1.00 45.92           C  
ANISOU 2129  CB  MET A 273     7063   4850   5532    388    -92   -232       C  
ATOM   2130  CG  MET A 273      29.475  53.387  21.732  1.00 47.41           C  
ANISOU 2130  CG  MET A 273     7297   5005   5711    302   -145   -208       C  
ATOM   2131  SD  MET A 273      29.982  52.045  20.640  1.00 46.84           S  
ANISOU 2131  SD  MET A 273     7102   4962   5734    226   -123   -200       S  
ATOM   2132  CE  MET A 273      28.724  52.213  19.365  1.00 49.47           C  
ANISOU 2132  CE  MET A 273     7388   5317   6092    270   -128   -245       C  
ATOM   2133  N   ILE A 274      26.015  55.314  21.033  1.00 45.57           N  
ANISOU 2133  N   ILE A 274     7093   4795   5427    574   -165   -321       N  
ATOM   2134  CA  ILE A 274      25.601  56.177  19.938  1.00 46.66           C  
ANISOU 2134  CA  ILE A 274     7279   4909   5541    625   -232   -348       C  
ATOM   2135  C   ILE A 274      25.327  57.582  20.481  1.00 48.63           C  
ANISOU 2135  C   ILE A 274     7675   5098   5703    720   -272   -367       C  
ATOM   2136  O   ILE A 274      25.694  58.564  19.823  1.00 47.74           O  
ANISOU 2136  O   ILE A 274     7690   4914   5536    722   -345   -366       O  
ATOM   2137  CB  ILE A 274      24.401  55.587  19.170  1.00 47.14           C  
ANISOU 2137  CB  ILE A 274     7201   5045   5665    673   -215   -383       C  
ATOM   2138  CG1 ILE A 274      24.848  54.377  18.327  1.00 46.99           C  
ANISOU 2138  CG1 ILE A 274     7079   5058   5719    566   -195   -367       C  
ATOM   2139  CG2 ILE A 274      23.695  56.652  18.312  1.00 45.90           C  
ANISOU 2139  CG2 ILE A 274     7104   4868   5468    772   -291   -415       C  
ATOM   2140  CD1 ILE A 274      23.724  53.429  17.933  1.00 48.48           C  
ANISOU 2140  CD1 ILE A 274     7108   5332   5979    583   -153   -399       C  
ATOM   2141  N  AGLU A 275      24.729  57.679  21.678  0.50 49.21           N  
ANISOU 2141  N  AGLU A 275     7746   5194   5758    793   -222   -383       N  
ATOM   2142  N  BGLU A 275      24.711  57.645  21.678  0.50 48.47           N  
ANISOU 2142  N  BGLU A 275     7647   5103   5666    792   -220   -383       N  
ATOM   2143  CA AGLU A 275      24.417  58.976  22.263  0.50 50.62           C  
ANISOU 2143  CA AGLU A 275     8066   5313   5852    894   -252   -409       C  
ATOM   2144  CA BGLU A 275      24.404  58.889  22.372  0.50 49.34           C  
ANISOU 2144  CA BGLU A 275     7896   5157   5693    893   -244   -408       C  
ATOM   2145  C  AGLU A 275      25.714  59.713  22.607  0.50 48.43           C  
ANISOU 2145  C  AGLU A 275     7961   4940   5501    815   -299   -379       C  
ATOM   2146  C  BGLU A 275      25.688  59.682  22.625  0.50 47.86           C  
ANISOU 2146  C  BGLU A 275     7884   4871   5430    816   -297   -379       C  
ATOM   2147  O  AGLU A 275      25.778  60.929  22.482  0.50 48.28           O  
ANISOU 2147  O  AGLU A 275     8100   4837   5407    861   -359   -393       O  
ATOM   2148  O  BGLU A 275      25.712  60.899  22.482  0.50 47.81           O  
ANISOU 2148  O  BGLU A 275     8033   4782   5351    867   -356   -394       O  
ATOM   2149  CB AGLU A 275      23.463  58.830  23.451  0.50 52.47           C  
ANISOU 2149  CB AGLU A 275     8247   5605   6083    986   -175   -440       C  
ATOM   2150  CB BGLU A 275      23.693  58.616  23.704  0.50 50.00           C  
ANISOU 2150  CB BGLU A 275     7931   5295   5772    956   -161   -428       C  
ATOM   2151  CG AGLU A 275      23.037  60.158  24.084  0.50 54.84           C  
ANISOU 2151  CG AGLU A 275     8693   5846   6296   1111   -198   -477       C  
ATOM   2152  CG BGLU A 275      22.201  58.305  23.605  0.50 50.92           C  
ANISOU 2152  CG BGLU A 275     7905   5507   5935   1064   -112   -477       C  
ATOM   2153  CD AGLU A 275      22.504  61.258  23.168  0.50 55.28           C  
ANISOU 2153  CD AGLU A 275     8834   5850   6321   1223   -279   -510       C  
ATOM   2154  CD BGLU A 275      21.522  57.981  24.931  0.50 51.96           C  
ANISOU 2154  CD BGLU A 275     7984   5702   6058   1110    -14   -498       C  
ATOM   2155  OE1AGLU A 275      21.729  60.994  22.216  0.50 54.54           O  
ANISOU 2155  OE1AGLU A 275     8630   5813   6281   1275   -297   -530       O  
ATOM   2156  OE1BGLU A 275      22.090  58.256  26.014  0.50 51.79           O  
ANISOU 2156  OE1BGLU A 275     8069   5636   5973   1089      7   -482       O  
ATOM   2157  OE2AGLU A 275      22.856  62.423  23.449  0.50 54.36           O  
ANISOU 2157  OE2AGLU A 275     8908   5628   6117   1261   -329   -517       O  
ATOM   2158  OE2BGLU A 275      20.407  57.422  24.876  0.50 52.58           O  
ANISOU 2158  OE2BGLU A 275     7908   5881   6188   1158     44   -533       O  
ATOM   2159  N   LYS A 276      26.750  58.974  23.017  1.00 47.25           N  
ANISOU 2159  N   LYS A 276     7781   4803   5370    695   -277   -338       N  
ATOM   2160  CA  LYS A 276      28.033  59.580  23.346  1.00 48.07           C  
ANISOU 2160  CA  LYS A 276     8020   4836   5408    604   -323   -313       C  
ATOM   2161  C   LYS A 276      28.724  60.135  22.099  1.00 47.40           C  
ANISOU 2161  C   LYS A 276     8007   4697   5307    534   -392   -303       C  
ATOM   2162  O   LYS A 276      29.419  61.156  22.174  1.00 46.98           O  
ANISOU 2162  O   LYS A 276     8114   4563   5175    490   -445   -300       O  
ATOM   2163  CB  LYS A 276      28.964  58.601  24.070  1.00 50.52           C  
ANISOU 2163  CB  LYS A 276     8263   5187   5746    504   -289   -274       C  
ATOM   2164  CG  LYS A 276      28.908  58.692  25.590  1.00 56.36           C  
ANISOU 2164  CG  LYS A 276     9054   5927   6432    534   -255   -273       C  
ATOM   2165  CD  LYS A 276      29.389  57.447  26.327  1.00 59.16           C  
ANISOU 2165  CD  LYS A 276     9310   6339   6828    474   -208   -234       C  
ATOM   2166  CE  LYS A 276      29.014  57.454  27.778  1.00 62.32           C  
ANISOU 2166  CE  LYS A 276     9754   6750   7174    521   -162   -236       C  
ATOM   2167  NZ  LYS A 276      29.107  56.107  28.346  1.00 65.10           N  
ANISOU 2167  NZ  LYS A 276     9999   7160   7575    487   -104   -199       N  
ATOM   2168  N   ILE A 277      28.560  59.450  20.960  1.00 45.65           N  
ANISOU 2168  N   ILE A 277     7674   4517   5152    510   -389   -300       N  
ATOM   2169  CA  ILE A 277      29.146  59.918  19.716  1.00 46.02           C  
ANISOU 2169  CA  ILE A 277     7787   4519   5179    440   -447   -292       C  
ATOM   2170  C   ILE A 277      28.387  61.172  19.286  1.00 48.11           C  
ANISOU 2170  C   ILE A 277     8194   4711   5377    542   -504   -317       C  
ATOM   2171  O   ILE A 277      28.999  62.153  18.871  1.00 47.66           O  
ANISOU 2171  O   ILE A 277     8297   4565   5245    492   -561   -309       O  
ATOM   2172  CB  ILE A 277      29.136  58.831  18.623  1.00 44.69           C  
ANISOU 2172  CB  ILE A 277     7470   4416   5093    392   -425   -286       C  
ATOM   2173  CG1 ILE A 277      29.937  57.603  19.050  1.00 45.96           C  
ANISOU 2173  CG1 ILE A 277     7508   4636   5319    303   -372   -261       C  
ATOM   2174  CG2 ILE A 277      29.647  59.397  17.296  1.00 42.29           C  
ANISOU 2174  CG2 ILE A 277     7248   4066   4753    325   -481   -281       C  
ATOM   2175  CD1 ILE A 277      29.681  56.357  18.216  1.00 46.94           C  
ANISOU 2175  CD1 ILE A 277     7475   4826   5533    280   -334   -264       C  
ATOM   2176  N   ALA A 278      27.055  61.134  19.419  1.00 48.81           N  
ANISOU 2176  N   ALA A 278     8223   4834   5488    685   -488   -350       N  
ATOM   2177  CA  ALA A 278      26.195  62.265  19.107  1.00 50.64           C  
ANISOU 2177  CA  ALA A 278     8574   5004   5663    818   -543   -379       C  
ATOM   2178  C   ALA A 278      26.503  63.501  19.969  1.00 53.53           C  
ANISOU 2178  C   ALA A 278     9145   5264   5929    848   -572   -386       C  
ATOM   2179  O   ALA A 278      26.452  64.622  19.467  1.00 54.51           O  
ANISOU 2179  O   ALA A 278     9442   5287   5980    890   -641   -392       O  
ATOM   2180  CB  ALA A 278      24.755  61.829  19.262  1.00 50.18           C  
ANISOU 2180  CB  ALA A 278     8374   5034   5660    961   -508   -418       C  
ATOM   2181  N  AGLU A 279      26.802  63.285  21.258  0.50 52.73           N  
ANISOU 2181  N  AGLU A 279     9035   5180   5820    827   -522   -386       N  
ATOM   2182  N  BGLU A 279      26.805  63.286  21.258  0.50 53.95           N  
ANISOU 2182  N  BGLU A 279     9189   5334   5974    827   -522   -386       N  
ATOM   2183  CA AGLU A 279      27.070  64.358  22.204  0.50 54.23           C  
ANISOU 2183  CA AGLU A 279     9412   5278   5915    851   -542   -399       C  
ATOM   2184  CA BGLU A 279      27.065  64.361  22.204  0.50 56.41           C  
ANISOU 2184  CA BGLU A 279     9688   5554   6191    852   -542   -399       C  
ATOM   2185  C  AGLU A 279      28.392  65.032  21.851  0.50 54.62           C  
ANISOU 2185  C  AGLU A 279     9621   5233   5897    703   -600   -369       C  
ATOM   2186  C  BGLU A 279      28.400  65.027  21.880  0.50 55.84           C  
ANISOU 2186  C  BGLU A 279     9776   5389   6052    702   -600   -369       C  
ATOM   2187  O  AGLU A 279      28.531  66.255  21.947  0.50 56.42           O  
ANISOU 2187  O  AGLU A 279    10059   5345   6032    721   -652   -382       O  
ATOM   2188  O  BGLU A 279      28.553  66.244  22.016  0.50 57.64           O  
ANISOU 2188  O  BGLU A 279    10213   5501   6187    719   -650   -382       O  
ATOM   2189  CB AGLU A 279      27.168  63.771  23.613  0.50 53.89           C  
ANISOU 2189  CB AGLU A 279     9302   5292   5880    840   -472   -400       C  
ATOM   2190  CB BGLU A 279      27.070  63.792  23.625  0.50 57.94           C  
ANISOU 2190  CB BGLU A 279     9814   5806   6393    853   -471   -403       C  
ATOM   2191  CG AGLU A 279      27.462  64.797  24.707  0.50 53.88           C  
ANISOU 2191  CG AGLU A 279     9492   5203   5776    858   -488   -418       C  
ATOM   2192  CG BGLU A 279      25.681  63.728  24.259  0.50 59.31           C  
ANISOU 2192  CG BGLU A 279     9919   6033   6582   1021   -416   -449       C  
ATOM   2193  CD AGLU A 279      27.826  64.144  26.028  0.50 53.65           C  
ANISOU 2193  CD AGLU A 279     9408   5231   5745    810   -429   -408       C  
ATOM   2194  CD BGLU A 279      25.568  62.997  25.590  0.50 61.50           C  
ANISOU 2194  CD BGLU A 279    10113   6383   6872   1017   -331   -450       C  
ATOM   2195  OE1AGLU A 279      28.660  63.214  26.007  0.50 51.22           O  
ANISOU 2195  OE1AGLU A 279     8994   4980   5485    686   -416   -367       O  
ATOM   2196  OE1BGLU A 279      26.568  62.397  26.057  0.50 62.18           O  
ANISOU 2196  OE1BGLU A 279    10179   6485   6962    888   -318   -410       O  
ATOM   2197  OE2AGLU A 279      27.286  64.545  27.075  0.50 54.82           O  
ANISOU 2197  OE2AGLU A 279     9621   5368   5842    900   -396   -441       O  
ATOM   2198  OE2BGLU A 279      24.452  63.022  26.158  0.50 60.97           O  
ANISOU 2198  OE2BGLU A 279     9997   6362   6806   1147   -277   -492       O  
ATOM   2199  N   LEU A 280      29.345  64.183  21.462  1.00 53.69           N  
ANISOU 2199  N   LEU A 280     9397   5172   5829    555   -587   -334       N  
ATOM   2200  CA  LEU A 280      30.686  64.581  21.076  1.00 55.27           C  
ANISOU 2200  CA  LEU A 280     9696   5322   5983    389   -627   -307       C  
ATOM   2201  C   LEU A 280      30.682  65.530  19.874  1.00 57.05           C  
ANISOU 2201  C   LEU A 280    10072   5453   6152    377   -691   -306       C  
ATOM   2202  O   LEU A 280      31.527  66.430  19.768  1.00 58.54           O  
ANISOU 2202  O   LEU A 280    10434   5550   6258    272   -735   -297       O  
ATOM   2203  CB  LEU A 280      31.367  63.265  20.716  1.00 55.93           C  
ANISOU 2203  CB  LEU A 280     9584   5511   6156    281   -588   -280       C  
ATOM   2204  CG  LEU A 280      32.612  62.869  21.511  1.00 61.36           C  
ANISOU 2204  CG  LEU A 280    10237   6234   6842    152   -576   -258       C  
ATOM   2205  CD1 LEU A 280      33.676  62.516  20.488  1.00 63.02           C  
ANISOU 2205  CD1 LEU A 280    10392   6474   7078      6   -586   -237       C  
ATOM   2206  CD2 LEU A 280      33.148  63.876  22.529  1.00 65.07           C  
ANISOU 2206  CD2 LEU A 280    10879   6632   7214    115   -610   -266       C  
ATOM   2207  N   VAL A 281      29.755  65.263  18.943  1.00 54.52           N  
ANISOU 2207  N   VAL A 281     9682   5159   5875    472   -697   -313       N  
ATOM   2208  CA  VAL A 281      29.646  65.999  17.697  1.00 56.12           C  
ANISOU 2208  CA  VAL A 281    10012   5283   6028    473   -760   -307       C  
ATOM   2209  C   VAL A 281      28.994  67.349  17.985  1.00 57.18           C  
ANISOU 2209  C   VAL A 281    10365   5291   6070    602   -814   -330       C  
ATOM   2210  O   VAL A 281      29.497  68.392  17.565  1.00 57.19           O  
ANISOU 2210  O   VAL A 281    10582   5169   5979    542   -871   -318       O  
ATOM   2211  CB  VAL A 281      28.872  65.159  16.653  1.00 54.38           C  
ANISOU 2211  CB  VAL A 281     9629   5146   5885    532   -752   -310       C  
ATOM   2212  CG1 VAL A 281      28.495  65.950  15.405  1.00 54.74           C  
ANISOU 2212  CG1 VAL A 281     9813   5113   5872    572   -827   -305       C  
ATOM   2213  CG2 VAL A 281      29.657  63.918  16.256  1.00 52.98           C  
ANISOU 2213  CG2 VAL A 281     9273   5070   5786    392   -702   -289       C  
ATOM   2214  N   ARG A 282      27.887  67.301  18.730  1.00 58.53           N  
ANISOU 2214  N   ARG A 282    10480   5493   6267    777   -792   -365       N  
ATOM   2215  CA  ARG A 282      27.139  68.485  19.127  1.00 61.91           C  
ANISOU 2215  CA  ARG A 282    11091   5813   6617    935   -834   -398       C  
ATOM   2216  C   ARG A 282      28.044  69.471  19.868  1.00 59.19           C  
ANISOU 2216  C   ARG A 282    10973   5344   6171    845   -855   -395       C  
ATOM   2217  O   ARG A 282      28.055  70.649  19.524  1.00 58.89           O  
ANISOU 2217  O   ARG A 282    11172   5163   6041    872   -920   -398       O  
ATOM   2218  CB  ARG A 282      25.951  68.025  19.981  1.00 65.67           C  
ANISOU 2218  CB  ARG A 282    11419   6381   7151   1109   -779   -441       C  
ATOM   2219  CG  ARG A 282      24.728  68.932  20.004  1.00 71.45           C  
ANISOU 2219  CG  ARG A 282    12249   7056   7844   1334   -819   -487       C  
ATOM   2220  CD  ARG A 282      23.592  68.224  20.721  1.00 73.86           C  
ANISOU 2220  CD  ARG A 282    12346   7494   8224   1477   -747   -531       C  
ATOM   2221  NE  ARG A 282      23.966  67.961  22.113  1.00 76.98           N  
ANISOU 2221  NE  ARG A 282    12723   7916   8611   1428   -672   -540       N  
ATOM   2222  CZ  ARG A 282      24.015  66.770  22.699  1.00 78.22           C  
ANISOU 2222  CZ  ARG A 282    12679   8200   8841   1364   -589   -531       C  
ATOM   2223  NH1 ARG A 282      24.182  66.728  24.009  1.00 78.63           N  
ANISOU 2223  NH1 ARG A 282    12749   8261   8864   1355   -531   -545       N  
ATOM   2224  NH2 ARG A 282      23.831  65.656  22.003  1.00 76.04           N  
ANISOU 2224  NH2 ARG A 282    12198   8036   8660   1317   -565   -513       N  
ATOM   2225  N   ASP A 283      28.808  68.975  20.857  1.00 57.49           N  
ANISOU 2225  N   ASP A 283    10691   5182   5970    734   -805   -389       N  
ATOM   2226  CA  ASP A 283      29.678  69.804  21.682  1.00 56.95           C  
ANISOU 2226  CA  ASP A 283    10813   5017   5808    637   -823   -392       C  
ATOM   2227  C   ASP A 283      31.018  70.090  20.991  1.00 58.87           C  
ANISOU 2227  C   ASP A 283    11149   5210   6008    418   -860   -355       C  
ATOM   2228  O   ASP A 283      31.884  70.729  21.584  1.00 56.39           O  
ANISOU 2228  O   ASP A 283    10982   4828   5618    301   -879   -357       O  
ATOM   2229  CB  ASP A 283      29.881  69.184  23.055  1.00 55.33           C  
ANISOU 2229  CB  ASP A 283    10502   4894   5627    621   -763   -404       C  
ATOM   2230  CG  ASP A 283      28.603  68.949  23.849  1.00 56.13           C  
ANISOU 2230  CG  ASP A 283    10523   5047   5758    820   -713   -444       C  
ATOM   2231  OD1 ASP A 283      27.497  69.244  23.299  1.00 54.68           O  
ANISOU 2231  OD1 ASP A 283    10342   4847   5588    985   -727   -469       O  
ATOM   2232  OD2 ASP A 283      28.726  68.445  24.991  1.00 55.24           O  
ANISOU 2232  OD2 ASP A 283    10337   4997   5654    807   -660   -451       O  
ATOM   2233  N   LYS A 284      31.173  69.607  19.744  1.00 60.60           N  
ANISOU 2233  N   LYS A 284    11280   5473   6273    358   -867   -327       N  
ATOM   2234  CA  LYS A 284      32.279  69.954  18.865  1.00 61.28           C  
ANISOU 2234  CA  LYS A 284    11460   5511   6311    165   -898   -296       C  
ATOM   2235  C   LYS A 284      33.613  69.468  19.432  1.00 59.51           C  
ANISOU 2235  C   LYS A 284    11151   5359   6100    -30   -867   -283       C  
ATOM   2236  O   LYS A 284      34.621  70.150  19.317  1.00 58.26           O  
ANISOU 2236  O   LYS A 284    11134   5136   5867   -196   -895   -273       O  
ATOM   2237  CB  LYS A 284      32.289  71.462  18.593  1.00 69.60           C  
ANISOU 2237  CB  LYS A 284    12828   6381   7238    165   -966   -299       C  
ATOM   2238  CG  LYS A 284      30.914  72.029  18.227  1.00 78.50           C  
ANISOU 2238  CG  LYS A 284    14052   7430   8345    394  -1007   -318       C  
ATOM   2239  CD  LYS A 284      30.858  72.929  16.998  1.00 82.17           C  
ANISOU 2239  CD  LYS A 284    14731   7761   8727    383  -1077   -295       C  
ATOM   2240  CE  LYS A 284      29.661  72.580  16.159  1.00 83.48           C  
ANISOU 2240  CE  LYS A 284    14801   7970   8945    567  -1100   -298       C  
ATOM   2241  NZ  LYS A 284      29.757  73.217  14.844  1.00 87.21           N  
ANISOU 2241  NZ  LYS A 284    15451   8341   9343    526  -1165   -265       N  
ATOM   2242  N   LYS A 285      33.638  68.266  20.011  1.00 56.97           N  
ANISOU 2242  N   LYS A 285    10596   5176   5874    -15   -812   -282       N  
ATOM   2243  CA  LYS A 285      34.876  67.730  20.551  1.00 55.85           C  
ANISOU 2243  CA  LYS A 285    10357   5112   5750   -178   -792   -269       C  
ATOM   2244  C   LYS A 285      35.519  66.743  19.573  1.00 55.81           C  
ANISOU 2244  C   LYS A 285    10170   5213   5824   -285   -763   -245       C  
ATOM   2245  O   LYS A 285      36.584  66.207  19.860  1.00 55.24           O  
ANISOU 2245  O   LYS A 285     9991   5219   5777   -414   -747   -236       O  
ATOM   2246  CB  LYS A 285      34.594  67.072  21.900  1.00 55.01           C  
ANISOU 2246  CB  LYS A 285    10137   5079   5685    -98   -755   -280       C  
ATOM   2247  CG  LYS A 285      33.711  67.908  22.805  1.00 57.35           C  
ANISOU 2247  CG  LYS A 285    10588   5286   5915     44   -767   -312       C  
ATOM   2248  CD  LYS A 285      33.768  67.471  24.263  1.00 58.73           C  
ANISOU 2248  CD  LYS A 285    10703   5519   6094     70   -735   -321       C  
ATOM   2249  CE  LYS A 285      33.001  68.397  25.159  1.00 60.50           C  
ANISOU 2249  CE  LYS A 285    11100   5649   6237    196   -743   -360       C  
ATOM   2250  NZ  LYS A 285      33.147  68.079  26.580  1.00 58.49           N  
ANISOU 2250  NZ  LYS A 285    10818   5442   5965    202   -715   -370       N  
ATOM   2251  N   ILE A 286      34.874  66.501  18.425  1.00 55.09           N  
ANISOU 2251  N   ILE A 286    10040   5124   5766   -226   -760   -240       N  
ATOM   2252  CA  ILE A 286      35.466  65.731  17.344  1.00 53.26           C  
ANISOU 2252  CA  ILE A 286     9675   4972   5590   -330   -734   -223       C  
ATOM   2253  C   ILE A 286      35.122  66.461  16.047  1.00 50.78           C  
ANISOU 2253  C   ILE A 286     9505   4571   5216   -332   -771   -217       C  
ATOM   2254  O   ILE A 286      34.069  67.080  15.984  1.00 48.48           O  
ANISOU 2254  O   ILE A 286     9330   4200   4891   -189   -807   -226       O  
ATOM   2255  CB  ILE A 286      34.954  64.272  17.388  1.00 54.11           C  
ANISOU 2255  CB  ILE A 286     9536   5203   5821   -244   -680   -224       C  
ATOM   2256  CG1 ILE A 286      35.796  63.360  16.491  1.00 53.98           C  
ANISOU 2256  CG1 ILE A 286     9369   5277   5864   -365   -645   -213       C  
ATOM   2257  CG2 ILE A 286      33.454  64.187  17.064  1.00 54.63           C  
ANISOU 2257  CG2 ILE A 286     9587   5254   5914    -63   -683   -237       C  
ATOM   2258  CD1 ILE A 286      35.818  61.911  16.929  1.00 54.99           C  
ANISOU 2258  CD1 ILE A 286     9268   5521   6103   -331   -590   -211       C  
ATOM   2259  N  AASP A 287      36.015  66.406  15.044  0.50 50.78           N  
ANISOU 2259  N  AASP A 287     9503   4590   5199   -491   -763   -203       N  
ATOM   2260  CA AASP A 287      35.790  67.038  13.746  0.50 52.47           C  
ANISOU 2260  CA AASP A 287     9862   4727   5348   -514   -796   -191       C  
ATOM   2261  C  AASP A 287      35.696  65.949  12.681  0.50 51.46           C  
ANISOU 2261  C  AASP A 287     9554   4700   5297   -521   -757   -188       C  
ATOM   2262  O  AASP A 287      36.397  64.945  12.775  0.50 49.83           O  
ANISOU 2262  O  AASP A 287     9158   4609   5167   -597   -703   -192       O  
ATOM   2263  CB AASP A 287      36.865  68.068  13.410  0.50 53.42           C  
ANISOU 2263  CB AASP A 287    10177   4763   5357   -707   -817   -179       C  
ATOM   2264  CG AASP A 287      36.993  68.475  11.941  0.50 55.32           C  
ANISOU 2264  CG AASP A 287    10536   4953   5531   -792   -831   -160       C  
ATOM   2265  OD2AASP A 287      37.937  67.990  11.270  0.50 55.11           O  
ANISOU 2265  OD2AASP A 287    10413   5007   5517   -953   -785   -156       O  
ATOM   2266  OD1AASP A 287      36.133  69.242  11.451  0.50 54.88           O  
ANISOU 2266  OD1AASP A 287    10663   4781   5409   -689   -887   -150       O  
ATOM   2267  N  BASP A 287      36.013  66.400  15.049  0.50 51.71           N  
ANISOU 2267  N  BASP A 287     9620   4709   5318   -490   -763   -203       N  
ATOM   2268  CA BASP A 287      35.763  67.037  13.764  0.50 54.16           C  
ANISOU 2268  CA BASP A 287    10075   4940   5563   -509   -796   -191       C  
ATOM   2269  C  BASP A 287      35.686  65.951  12.691  0.50 52.37           C  
ANISOU 2269  C  BASP A 287     9670   4815   5412   -520   -757   -188       C  
ATOM   2270  O  BASP A 287      36.386  64.946  12.790  0.50 50.58           O  
ANISOU 2270  O  BASP A 287     9252   4703   5262   -595   -703   -192       O  
ATOM   2271  CB BASP A 287      36.797  68.112  13.453  0.50 56.52           C  
ANISOU 2271  CB BASP A 287    10578   5149   5748   -696   -820   -179       C  
ATOM   2272  CG BASP A 287      37.119  69.107  14.563  0.50 60.16           C  
ANISOU 2272  CG BASP A 287    11209   5517   6132   -729   -853   -187       C  
ATOM   2273  OD2BASP A 287      38.320  69.246  14.883  0.50 63.91           O  
ANISOU 2273  OD2BASP A 287    11681   6020   6579   -911   -839   -189       O  
ATOM   2274  OD1BASP A 287      36.186  69.764  15.084  0.50 60.48           O  
ANISOU 2274  OD1BASP A 287    11384   5458   6135   -575   -894   -197       O  
ATOM   2275  N   GLY A 288      34.788  66.148  11.712  1.00 51.70           N  
ANISOU 2275  N   GLY A 288     9651   4686   5305   -430   -791   -184       N  
ATOM   2276  CA  GLY A 288      34.726  65.317  10.519  1.00 50.70           C  
ANISOU 2276  CA  GLY A 288     9405   4635   5222   -456   -765   -183       C  
ATOM   2277  C   GLY A 288      33.422  64.542  10.326  1.00 48.74           C  
ANISOU 2277  C   GLY A 288     9022   4443   5054   -279   -768   -198       C  
ATOM   2278  O   GLY A 288      33.303  63.842   9.325  1.00 55.00           O  
ANISOU 2278  O   GLY A 288     9722   5295   5880   -298   -751   -201       O  
ATOM   2279  N   ILE A 289      32.435  64.659  11.223  1.00 45.68           N  
ANISOU 2279  N   ILE A 289     8622   4042   4695   -113   -788   -212       N  
ATOM   2280  CA  ILE A 289      31.288  63.759  11.175  1.00 45.20           C  
ANISOU 2280  CA  ILE A 289     8389   4062   4724     31   -776   -232       C  
ATOM   2281  C   ILE A 289      30.063  64.504  10.657  1.00 47.37           C  
ANISOU 2281  C   ILE A 289     8778   4272   4949    187   -851   -239       C  
ATOM   2282  O   ILE A 289      29.702  65.535  11.212  1.00 55.34           O  
ANISOU 2282  O   ILE A 289     9945   5187   5895    274   -896   -240       O  
ATOM   2283  CB  ILE A 289      31.047  63.104  12.552  1.00 44.19           C  
ANISOU 2283  CB  ILE A 289     8115   3999   4676     99   -726   -247       C  
ATOM   2284  CG1 ILE A 289      32.205  62.167  12.930  1.00 42.98           C  
ANISOU 2284  CG1 ILE A 289     7824   3924   4583    -39   -659   -239       C  
ATOM   2285  CG2 ILE A 289      29.706  62.368  12.601  1.00 43.44           C  
ANISOU 2285  CG2 ILE A 289     7869   3977   4660    253   -715   -271       C  
ATOM   2286  CD1 ILE A 289      32.121  61.606  14.341  1.00 43.53           C  
ANISOU 2286  CD1 ILE A 289     7784   4042   4711     12   -617   -244       C  
ATOM   2287  N   THR A 290      29.404  63.936   9.639  1.00 47.23           N  
ANISOU 2287  N   THR A 290     8673   4309   4962    231   -866   -247       N  
ATOM   2288  CA  THR A 290      28.271  64.567   8.972  1.00 50.13           C  
ANISOU 2288  CA  THR A 290     9135   4630   5283    378   -950   -253       C  
ATOM   2289  C   THR A 290      26.958  63.862   9.290  1.00 49.06           C  
ANISOU 2289  C   THR A 290     8810   4592   5238    542   -945   -289       C  
ATOM   2290  O   THR A 290      25.906  64.482   9.202  1.00 55.42           O  
ANISOU 2290  O   THR A 290     9675   5368   6015    705  -1013   -304       O  
ATOM   2291  CB  THR A 290      28.469  64.585   7.461  1.00 52.09           C  
ANISOU 2291  CB  THR A 290     9449   4865   5476    300   -986   -236       C  
ATOM   2292  OG1 THR A 290      28.604  63.213   7.095  1.00 53.74           O  
ANISOU 2292  OG1 THR A 290     9438   5201   5781    233   -922   -253       O  
ATOM   2293  CG2 THR A 290      29.672  65.417   7.060  1.00 53.53           C  
ANISOU 2293  CG2 THR A 290     9841   4946   5553    135   -992   -202       C  
ATOM   2294  N   ASP A 291      27.006  62.570   9.612  1.00 46.76           N  
ANISOU 2294  N   ASP A 291     8296   4418   5053    500   -867   -305       N  
ATOM   2295  CA  ASP A 291      25.803  61.839   9.992  1.00 46.53           C  
ANISOU 2295  CA  ASP A 291     8080   4488   5111    630   -849   -341       C  
ATOM   2296  C   ASP A 291      26.190  60.655  10.884  1.00 42.83           C  
ANISOU 2296  C   ASP A 291     7428   4104   4739    561   -749   -346       C  
ATOM   2297  O   ASP A 291      27.339  60.235  10.916  1.00 40.82           O  
ANISOU 2297  O   ASP A 291     7165   3850   4496    418   -703   -325       O  
ATOM   2298  CB  ASP A 291      24.947  61.450   8.786  1.00 46.81           C  
ANISOU 2298  CB  ASP A 291     8044   4582   5161    680   -898   -359       C  
ATOM   2299  CG  ASP A 291      23.486  61.125   9.092  1.00 47.96           C  
ANISOU 2299  CG  ASP A 291     8039   4816   5368    844   -910   -402       C  
ATOM   2300  OD2 ASP A 291      22.801  60.493   8.246  1.00 47.56           O  
ANISOU 2300  OD2 ASP A 291     7873   4846   5353    863   -933   -425       O  
ATOM   2301  OD1 ASP A 291      23.041  61.484  10.194  1.00 46.65           O  
ANISOU 2301  OD1 ASP A 291     7866   4646   5212    945   -892   -417       O  
ATOM   2302  N   LEU A 292      25.205  60.163  11.633  1.00 41.12           N  
ANISOU 2302  N   LEU A 292     7073   3962   4590    668   -717   -375       N  
ATOM   2303  CA  LEU A 292      25.359  59.094  12.596  1.00 40.42           C  
ANISOU 2303  CA  LEU A 292     6827   3945   4585    627   -625   -379       C  
ATOM   2304  C   LEU A 292      24.019  58.373  12.650  1.00 41.63           C  
ANISOU 2304  C   LEU A 292     6806   4201   4810    725   -605   -418       C  
ATOM   2305  O   LEU A 292      23.044  58.942  13.127  1.00 41.90           O  
ANISOU 2305  O   LEU A 292     6844   4245   4831    864   -626   -444       O  
ATOM   2306  CB  LEU A 292      25.755  59.667  13.960  1.00 39.98           C  
ANISOU 2306  CB  LEU A 292     6852   3840   4497    645   -601   -367       C  
ATOM   2307  CG  LEU A 292      25.785  58.691  15.141  1.00 39.71           C  
ANISOU 2307  CG  LEU A 292     6680   3872   4534    627   -512   -368       C  
ATOM   2308  CD1 LEU A 292      26.906  57.671  15.008  1.00 37.55           C  
ANISOU 2308  CD1 LEU A 292     6334   3625   4308    479   -464   -342       C  
ATOM   2309  CD2 LEU A 292      25.888  59.439  16.470  1.00 40.27           C  
ANISOU 2309  CD2 LEU A 292     6849   3895   4556    678   -502   -366       C  
ATOM   2310  N   ARG A 293      23.976  57.138  12.134  1.00 42.74           N  
ANISOU 2310  N   ARG A 293     6797   4418   5025    651   -563   -426       N  
ATOM   2311  CA  ARG A 293      22.743  56.370  12.044  1.00 43.39           C  
ANISOU 2311  CA  ARG A 293     6707   4604   5176    713   -543   -466       C  
ATOM   2312  C   ARG A 293      22.952  54.979  12.643  1.00 42.72           C  
ANISOU 2312  C   ARG A 293     6474   4579   5178    625   -443   -464       C  
ATOM   2313  O   ARG A 293      24.000  54.381  12.443  1.00 42.00           O  
ANISOU 2313  O   ARG A 293     6390   4464   5103    508   -411   -439       O  
ATOM   2314  CB  ARG A 293      22.330  56.236  10.571  1.00 44.15           C  
ANISOU 2314  CB  ARG A 293     6781   4728   5265    706   -608   -484       C  
ATOM   2315  CG  ARG A 293      22.225  57.548   9.803  1.00 44.86           C  
ANISOU 2315  CG  ARG A 293     7039   4745   5259    780   -716   -477       C  
ATOM   2316  CD  ARG A 293      21.574  57.344   8.445  1.00 44.45           C  
ANISOU 2316  CD  ARG A 293     6947   4741   5201    795   -784   -500       C  
ATOM   2317  NE  ARG A 293      22.311  56.407   7.589  1.00 42.88           N
[truncated: 1,593,757 more chars]
