# Supplementary material for: How Do Gepotidacin and Zoliflodacin Stabilize DNA Cleavage Complexes with Bacterial Type IIA Topoisomerases? 1. Experimental Definition of Metal Binding Sites
Source: Int J Mol Sci. 2024 Oct 30;25(21):11688. doi: 10.3390/ijms252111688 (PMC11546367; doi:10.3390/ijms252111688)
Supplement: Supplementary file 1 [file ijms-25-11688-s001.zip › HARRY-RAMONA/PDBs/5iwi-v2-DNA-no1.pdb]

HEADER                                                     
REMARK   3                                                                      
REMARK   3 REFINEMENT.                                                          
REMARK   3   PROGRAM     : REFMAC 5.8.0419                                      
REMARK   3   AUTHORS     : MURSHUDOV,SKUBAK,LEBEDEV,PANNU,                      
REMARK   3                 STEINER,NICHOLLS,WINN,LONG,VAGIN                     
REMARK   3                                                                      
REMARK   3    REFINEMENT TARGET : MAXIMUM LIKELIHOOD                            
REMARK   3                                                                      
REMARK   3  DATA USED IN REFINEMENT.                                            
REMARK   3   RESOLUTION RANGE HIGH (ANGSTROMS) :   1.98                         
REMARK   3   RESOLUTION RANGE LOW  (ANGSTROMS) :  18.00                         
REMARK   3   DATA CUTOFF            (SIGMA(F)) : NONE                           
REMARK   3   COMPLETENESS FOR RANGE        (%) :  99.17                         
REMARK   3   NUMBER OF REFLECTIONS             :  134611                        
REMARK   3                                                                      
REMARK   3  FIT TO DATA USED IN REFINEMENT.                                     
REMARK   3   CROSS-VALIDATION METHOD          : THROUGHOUT                      
REMARK   3   FREE R VALUE TEST SET SELECTION  : RANDOM                          
REMARK   3   R VALUE     (WORKING + TEST SET) : 0.15748                         
REMARK   3   R VALUE            (WORKING SET) :  0.15682                        
REMARK   3   FREE R VALUE                     :  0.18947                        
REMARK   3   FREE R VALUE TEST SET SIZE   (%) :  2.0                            
REMARK   3   FREE R VALUE TEST SET COUNT      :  2759                           
REMARK   3                                                                      
REMARK   3  FIT IN THE HIGHEST RESOLUTION BIN.                                  
REMARK   3   TOTAL NUMBER OF BINS USED           :      20                      
REMARK   3   BIN RESOLUTION RANGE HIGH           :    1.980                     
REMARK   3   BIN RESOLUTION RANGE LOW            :    2.031                     
REMARK   3   REFLECTION IN BIN     (WORKING SET) :     9674                     
REMARK   3   BIN COMPLETENESS (WORKING+TEST) (%) :    97.60                     
REMARK   3   BIN R VALUE           (WORKING SET) :    0.271                     
REMARK   3   BIN FREE R VALUE SET COUNT          :      199                     
REMARK   3   BIN FREE R VALUE                    :    0.281                     
REMARK   3                                                                      
REMARK   3  NUMBER OF NON-HYDROGEN ATOMS USED IN REFINEMENT.                    
REMARK   3   ALL ATOMS                :    14425                                
REMARK   3                                                                      
REMARK   3  B VALUES.                                                           
REMARK   3   FROM WILSON PLOT           (A**2) : NULL                           
REMARK   3   MEAN B VALUE      (OVERALL, A**2) :  33.867                        
REMARK   3   OVERALL ANISOTROPIC B VALUE.                                       
REMARK   3    B11 (A**2) :    -0.09                                             
REMARK   3    B22 (A**2) :    -0.09                                             
REMARK   3    B33 (A**2) :     0.30                                             
REMARK   3    B12 (A**2) :    -0.05                                             
REMARK   3    B13 (A**2) :    -0.00                                             
REMARK   3    B23 (A**2) :     0.00                                             
REMARK   3                                                                      
REMARK   3  ESTIMATED OVERALL COORDINATE ERROR.                                 
REMARK   3   ESU BASED ON R VALUE                            (A):   0.136       
REMARK   3   ESU BASED ON FREE R VALUE                       (A):   0.124       
REMARK   3   ESU BASED ON MAXIMUM LIKELIHOOD                 (A):   0.097       
REMARK   3   ESU FOR B VALUES BASED ON MAXIMUM LIKELIHOOD (A**2):   6.725       
REMARK   3                                                                      
REMARK   3 CORRELATION COEFFICIENTS.                                            
REMARK   3   CORRELATION COEFFICIENT FO-FC      :   0.970                       
REMARK   3   CORRELATION COEFFICIENT FO-FC FREE :   0.956                       
REMARK   3                                                                      
REMARK   3  RMS DEVIATIONS FROM IDEAL VALUES        COUNT    RMS    WEIGHT      
REMARK   3   BOND LENGTHS REFINED ATOMS        (A): 13661 ; 0.008 ; 0.012       
REMARK   3   BOND LENGTHS OTHERS               (A): 12344 ; 0.001 ; 0.016       
REMARK   3   BOND ANGLES REFINED ATOMS   (DEGREES): 18773 ; 1.600 ; 1.843       
REMARK   3   BOND ANGLES OTHERS          (DEGREES): 28451 ; 0.492 ; 1.773       
REMARK   3   TORSION ANGLES, PERIOD 1    (DEGREES):  1518 ; 5.156 ; 5.000       
REMARK   3   TORSION ANGLES, PERIOD 2    (DEGREES):   134 ; 5.435 ; 5.000       
REMARK   3   TORSION ANGLES, PERIOD 3    (DEGREES):  2215 ;11.634 ;10.000       
REMARK   3   CHIRAL-CENTER RESTRAINTS       (A**3):  2055 ; 0.070 ; 0.200       
REMARK   3   GENERAL PLANES REFINED ATOMS      (A): 15524 ; 0.006 ; 0.020       
REMARK   3   GENERAL PLANES OTHERS             (A):  3051 ; 0.001 ; 0.020       
REMARK   3                                                                      
REMARK   3  ISOTROPIC THERMAL FACTOR RESTRAINTS.     COUNT   RMS    WEIGHT      
REMARK   3   MAIN-CHAIN BOND REFINED ATOMS  (A**2):  5868 ; 1.594 ; 2.181       
REMARK   3   MAIN-CHAIN BOND OTHER ATOMS    (A**2):  5868 ; 1.592 ; 2.181       
REMARK   3   MAIN-CHAIN ANGLE REFINED ATOMS (A**2):  7466 ; 2.458 ; 3.918       
REMARK   3   MAIN-CHAIN ANGLE OTHER ATOMS (A**2)  :  7467 ; 2.462 ; 3.919       
REMARK   3   SIDE-CHAIN BOND REFINED ATOMS  (A**2):  7793 ; 2.249 ; 2.491       
REMARK   3   SIDE-CHAIN BOND OTHER ATOMS  (A**2)  :  7792 ; 2.249 ; 2.491       
REMARK   3   SIDE-CHAIN ANGLE OTHER ATOMS (A**2)  : 11308 ; 3.536 ; 4.440       
REMARK   3   LONG RANGE B REFINED ATOMS (A**2)    : 61420 ; 8.620 ;  29.19      
REMARK   3   LONG RANGE B OTHER ATOMS (A**2)      : 61375 ; 8.618 ;  29.11      
REMARK   3                                                                      
REMARK   3  NCS RESTRAINTS STATISTICS                                           
REMARK   3   NUMBER OF NCS GROUPS : NULL                                        
REMARK   3                                                                      
REMARK   3  TWIN DETAILS                                                        
REMARK   3   NUMBER OF TWIN DOMAINS  : NULL                                     
REMARK   3                                                                      
REMARK   3                                                                      
REMARK   3  TLS DETAILS                                                         
REMARK   3   NUMBER OF TLS GROUPS  :   14                                       
REMARK   3   ATOM RECORD CONTAINS SUM OF TLS AND RESIDUAL B FACTORS             
REMARK   3                                                                      
REMARK   3   TLS GROUP :     1                                                  
REMARK   3    NUMBER OF COMPONENTS GROUP :    1                                 
REMARK   3    COMPONENTS        C SSSEQI   TO  C SSSEQI                         
REMARK   3    RESIDUE RANGE :   B   417        B   608                          
REMARK   3    ORIGIN FOR THE GROUP (A):  13.9486  54.2049  63.6747              
REMARK   3    T TENSOR                                                          
REMARK   3      T11:   0.0970 T22:   0.1291                                     
REMARK   3      T33:   0.0884 T12:  -0.0102                                     
REMARK   3      T13:   0.0162 T23:  -0.0482                                     
REMARK   3    L TENSOR                                                          
REMARK   3      L11:   1.1647 L22:   0.5208                                     
REMARK   3      L33:   0.2477 L12:   0.2416                                     
REMARK   3      L13:  -0.4063 L23:  -0.0711                                     
REMARK   3    S TENSOR                                                          
REMARK   3      S11:   0.0509 S12:  -0.1324 S13:   0.0786                       
REMARK   3      S21:   0.0521 S22:   0.0271 S23:  -0.0385                       
REMARK   3      S31:  -0.0224 S32:  -0.0156 S33:  -0.0780                       
REMARK   3                                                                      
REMARK   3   TLS GROUP :     2                                                  
REMARK   3    NUMBER OF COMPONENTS GROUP :    3                                 
REMARK   3    COMPONENTS        C SSSEQI   TO  C SSSEQI                         
REMARK   3    RESIDUE RANGE :   A    29        A   244                          
REMARK   3    RESIDUE RANGE :   A   328        A   369                          
REMARK   3    RESIDUE RANGE :   A   461        A   490                          
REMARK   3    ORIGIN FOR THE GROUP (A):  29.6497  28.6838  34.4123              
REMARK   3    T TENSOR                                                          
REMARK   3      T11:   0.0799 T22:   0.0777                                     
REMARK   3      T33:   0.1452 T12:   0.0025                                     
REMARK   3      T13:  -0.0034 T23:  -0.0168                                     
REMARK   3    L TENSOR                                                          
REMARK   3      L11:   0.2988 L22:   0.2412                                     
REMARK   3      L33:   0.2570 L12:  -0.0776                                     
REMARK   3      L13:  -0.0388 L23:  -0.1078                                     
REMARK   3    S TENSOR                                                          
REMARK   3      S11:  -0.0117 S12:   0.0057 S13:  -0.0676                       
REMARK   3      S21:  -0.0087 S22:   0.0259 S23:  -0.0138                       
REMARK   3      S31:   0.0089 S32:  -0.0031 S33:  -0.0142                       
REMARK   3                                                                      
REMARK   3   TLS GROUP :     3                                                  
REMARK   3    NUMBER OF COMPONENTS GROUP :    2                                 
REMARK   3    COMPONENTS        C SSSEQI   TO  C SSSEQI                         
REMARK   3    RESIDUE RANGE :   A   370        A   379                          
REMARK   3    RESIDUE RANGE :   A   445        A   460                          
REMARK   3    ORIGIN FOR THE GROUP (A):  27.9363  -2.9021  39.8296              
REMARK   3    T TENSOR                                                          
REMARK   3      T11:   0.1042 T22:   0.0084                                     
REMARK   3      T33:   0.2447 T12:   0.0043                                     
REMARK   3      T13:  -0.0108 T23:   0.0049                                     
REMARK   3    L TENSOR                                                          
REMARK   3      L11:   2.4168 L22:   1.4188                                     
REMARK   3      L33:   1.5705 L12:   1.3521                                     
REMARK   3      L13:  -0.8607 L23:  -1.3814                                     
REMARK   3    S TENSOR                                                          
REMARK   3      S11:  -0.0659 S12:   0.1046 S13:  -0.1220                       
REMARK   3      S21:  -0.0203 S22:  -0.0074 S23:  -0.1506                       
REMARK   3      S31:   0.0619 S32:   0.0283 S33:   0.0732                       
REMARK   3                                                                      
REMARK   3   TLS GROUP :     4                                                  
REMARK   3    NUMBER OF COMPONENTS GROUP :    1                                 
REMARK   3    COMPONENTS        C SSSEQI   TO  C SSSEQI                         
REMARK   3    RESIDUE RANGE :   A   380        A   444                          
REMARK   3    ORIGIN FOR THE GROUP (A):  10.1269 -13.5652  46.4661              
REMARK   3    T TENSOR                                                          
REMARK   3      T11:   0.1430 T22:   0.0573                                     
REMARK   3      T33:   0.1546 T12:  -0.0228                                     
REMARK   3      T13:   0.0309 T23:  -0.0414                                     
REMARK   3    L TENSOR                                                          
REMARK   3      L11:   3.3477 L22:   0.0749                                     
REMARK   3      L33:   0.3031 L12:   0.4375                                     
REMARK   3      L13:   0.1070 L23:   0.0056                                     
REMARK   3    S TENSOR                                                          
REMARK   3      S11:  -0.0770 S12:  -0.1424 S13:  -0.0437                       
REMARK   3      S21:  -0.0339 S22:  -0.0027 S23:  -0.0541                       
REMARK   3      S31:   0.0357 S32:  -0.1261 S33:   0.0797                       
REMARK   3                                                                      
REMARK   3   TLS GROUP :     5                                                  
REMARK   3    NUMBER OF COMPONENTS GROUP :    2                                 
REMARK   3    COMPONENTS        C SSSEQI   TO  C SSSEQI                         
REMARK   3    RESIDUE RANGE :   A     9        A    28                          
REMARK   3    RESIDUE RANGE :   B   609        B   642                          
REMARK   3    ORIGIN FOR THE GROUP (A):  33.1376  46.7530  61.4738              
REMARK   3    T TENSOR                                                          
REMARK   3      T11:   0.0738 T22:   0.1944                                     
REMARK   3      T33:   0.0938 T12:  -0.0094                                     
REMARK   3      T13:  -0.0405 T23:  -0.0238                                     
REMARK   3    L TENSOR                                                          
REMARK   3      L11:   0.5529 L22:   0.8808                                     
REMARK   3      L33:   1.3387 L12:  -0.5355                                     
REMARK   3      L13:  -0.3873 L23:   0.9669                                     
REMARK   3    S TENSOR                                                          
REMARK   3      S11:  -0.0335 S12:  -0.1426 S13:   0.0362                       
REMARK   3      S21:   0.0879 S22:   0.0981 S23:  -0.0655                       
REMARK   3      S31:   0.1046 S32:   0.1629 S33:  -0.0646                       
REMARK   3                                                                      
REMARK   3   TLS GROUP :     6                                                  
REMARK   3    NUMBER OF COMPONENTS GROUP :    1                                 
REMARK   3    COMPONENTS        C SSSEQI   TO  C SSSEQI                         
REMARK   3    RESIDUE RANGE :   D   417        D   608                          
REMARK   3    ORIGIN FOR THE GROUP (A):  -0.4987  53.6749  15.8740              
REMARK   3    T TENSOR                                                          
REMARK   3      T11:   0.1218 T22:   0.1415                                     
REMARK   3      T33:   0.0858 T12:   0.0439                                     
REMARK   3      T13:   0.0438 T23:   0.0637                                     
REMARK   3    L TENSOR                                                          
REMARK   3      L11:   1.3084 L22:   0.5644                                     
REMARK   3      L33:   0.2517 L12:  -0.4259                                     
REMARK   3      L13:  -0.3037 L23:   0.2750                                     
REMARK   3    S TENSOR                                                          
REMARK   3      S11:   0.0763 S12:   0.1990 S13:   0.1155                       
REMARK   3      S21:  -0.0559 S22:   0.0057 S23:  -0.0001                       
REMARK   3      S31:  -0.0751 S32:   0.0029 S33:  -0.0819                       
REMARK   3                                                                      
REMARK   3   TLS GROUP :     7                                                  
REMARK   3    NUMBER OF COMPONENTS GROUP :    3                                 
REMARK   3    COMPONENTS        C SSSEQI   TO  C SSSEQI                         
REMARK   3    RESIDUE RANGE :   C    29        C   244                          
REMARK   3    RESIDUE RANGE :   C   328        C   369                          
REMARK   3    RESIDUE RANGE :   C   461        C   490                          
REMARK   3    ORIGIN FOR THE GROUP (A): -19.8074  33.1161  46.7668              
REMARK   3    T TENSOR                                                          
REMARK   3      T11:   0.0780 T22:   0.0837                                     
REMARK   3      T33:   0.1351 T12:   0.0204                                     
REMARK   3      T13:   0.0023 T23:  -0.0105                                     
REMARK   3    L TENSOR                                                          
REMARK   3      L11:   0.3595 L22:   0.3539                                     
REMARK   3      L33:   0.1781 L12:   0.1104                                     
REMARK   3      L13:  -0.1105 L23:   0.1096                                     
REMARK   3    S TENSOR                                                          
REMARK   3      S11:  -0.0104 S12:  -0.0020 S13:  -0.0689                       
REMARK   3      S21:  -0.0012 S22:  -0.0102 S23:   0.0195                       
REMARK   3      S31:  -0.0078 S32:   0.0026 S33:   0.0206                       
REMARK   3                                                                      
REMARK   3   TLS GROUP :     8                                                  
REMARK   3    NUMBER OF COMPONENTS GROUP :    2                                 
REMARK   3    COMPONENTS        C SSSEQI   TO  C SSSEQI                         
REMARK   3    RESIDUE RANGE :   C   370        C   379                          
REMARK   3    RESIDUE RANGE :   C   445        C   460                          
REMARK   3    ORIGIN FOR THE GROUP (A): -21.7931   1.4684  44.4953              
REMARK   3    T TENSOR                                                          
REMARK   3      T11:   0.0915 T22:   0.0339                                     
REMARK   3      T33:   0.2601 T12:  -0.0112                                     
REMARK   3      T13:   0.0291 T23:  -0.0840                                     
REMARK   3    L TENSOR                                                          
REMARK   3      L11:   1.2686 L22:   1.8081                                     
REMARK   3      L33:   0.6323 L12:  -1.3990                                     
REMARK   3      L13:  -0.1227 L23:   0.4857                                     
REMARK   3    S TENSOR                                                          
REMARK   3      S11:   0.0110 S12:   0.0287 S13:  -0.0291                       
REMARK   3      S21:   0.0318 S22:  -0.0884 S23:   0.2108                       
REMARK   3      S31:   0.1105 S32:   0.0029 S33:   0.0774                       
REMARK   3                                                                      
REMARK   3   TLS GROUP :     9                                                  
REMARK   3    NUMBER OF COMPONENTS GROUP :    2                                 
REMARK   3    COMPONENTS        C SSSEQI   TO  C SSSEQI                         
REMARK   3    RESIDUE RANGE :   C   380        C   444                          
REMARK   3    RESIDUE RANGE :   C   494        C   495                          
REMARK   3    ORIGIN FOR THE GROUP (A):  -5.7281 -12.4281  39.8590              
REMARK   3    T TENSOR                                                          
REMARK   3      T11:   0.1268 T22:   0.0535                                     
REMARK   3      T33:   0.1355 T12:   0.0057                                     
REMARK   3      T13:   0.0143 T23:  -0.0416                                     
REMARK   3    L TENSOR                                                          
REMARK   3      L11:   1.8730 L22:   0.4267                                     
REMARK   3      L33:   1.1434 L12:  -0.0751                                     
REMARK   3      L13:  -0.4966 L23:   0.6021                                     
REMARK   3    S TENSOR                                                          
REMARK   3      S11:  -0.0123 S12:  -0.0376 S13:  -0.0721                       
REMARK   3      S21:  -0.0356 S22:   0.0025 S23:   0.0938                       
REMARK   3      S31:  -0.0140 S32:   0.1135 S33:   0.0098                       
REMARK   3                                                                      
REMARK   3   TLS GROUP :    10                                                  
REMARK   3    NUMBER OF COMPONENTS GROUP :    2                                 
REMARK   3    COMPONENTS        C SSSEQI   TO  C SSSEQI                         
REMARK   3    RESIDUE RANGE :   C    10        C    28                          
REMARK   3    RESIDUE RANGE :   D   609        D   639                          
REMARK   3    ORIGIN FOR THE GROUP (A): -20.6173  49.7483  18.3502              
REMARK   3    T TENSOR                                                          
REMARK   3      T11:   0.0999 T22:   0.2215                                     
REMARK   3      T33:   0.0738 T12:   0.0729                                     
REMARK   3      T13:  -0.0457 T23:   0.0130                                     
REMARK   3    L TENSOR                                                          
REMARK   3      L11:   1.4003 L22:   0.8959                                     
REMARK   3      L33:   1.8311 L12:   0.7043                                     
REMARK   3      L13:  -1.1966 L23:  -1.0632                                     
REMARK   3    S TENSOR                                                          
REMARK   3      S11:   0.0358 S12:   0.3470 S13:   0.0784                       
REMARK   3      S21:  -0.1284 S22:   0.0052 S23:   0.0969                       
REMARK   3      S31:   0.0712 S32:  -0.2774 S33:  -0.0410                       
REMARK   3                                                                      
REMARK   3   TLS GROUP :    11                                                  
REMARK   3    NUMBER OF COMPONENTS GROUP :    2                                 
REMARK   3    COMPONENTS        C SSSEQI   TO  C SSSEQI                         
REMARK   3    RESIDUE RANGE :   E     2        E    10                          
REMARK   3    RESIDUE RANGE :   F    11        F    19                          
REMARK   3    ORIGIN FOR THE GROUP (A):   8.3680  48.9917  40.0613              
REMARK   3    T TENSOR                                                          
REMARK   3      T11:   0.1276 T22:   0.0417                                     
REMARK   3      T33:   0.2144 T12:   0.0124                                     
REMARK   3      T13:  -0.0188 T23:  -0.0113                                     
REMARK   3    L TENSOR                                                          
REMARK   3      L11:   2.8315 L22:   0.0126                                     
REMARK   3      L33:   0.4027 L12:   0.1868                                     
REMARK   3      L13:   0.3440 L23:   0.0149                                     
REMARK   3    S TENSOR                                                          
REMARK   3      S11:  -0.0209 S12:  -0.0085 S13:   0.3519                       
REMARK   3      S21:   0.0027 S22:   0.0032 S23:   0.0247                       
REMARK   3      S31:  -0.1405 S32:   0.0110 S33:   0.0177                       
REMARK   3                                                                      
REMARK   3   TLS GROUP :    12                                                  
REMARK   3    NUMBER OF COMPONENTS GROUP :    2                                 
REMARK   3    COMPONENTS        C SSSEQI   TO  C SSSEQI                         
REMARK   3    RESIDUE RANGE :   E    11        E    19                          
REMARK   3    RESIDUE RANGE :   F     2        F    10                          
REMARK   3    ORIGIN FOR THE GROUP (A):   4.0199  51.4066  39.6659              
REMARK   3    T TENSOR                                                          
REMARK   3      T11:   0.1097 T22:   0.0805                                     
REMARK   3      T33:   0.1460 T12:   0.0179                                     
REMARK   3      T13:  -0.0176 T23:  -0.0037                                     
REMARK   3    L TENSOR                                                          
REMARK   3      L11:   0.4773 L22:   0.0089                                     
REMARK   3      L33:   0.1099 L12:  -0.0090                                     
REMARK   3      L13:   0.2135 L23:  -0.0105                                     
REMARK   3    S TENSOR                                                          
REMARK   3      S11:  -0.0764 S12:  -0.0009 S13:   0.1185                       
REMARK   3      S21:   0.0107 S22:   0.0291 S23:  -0.0032                       
REMARK   3      S31:  -0.0703 S32:  -0.0167 S33:   0.0473                       
REMARK   3                                                                      
REMARK   3   TLS GROUP :    13                                                  
REMARK   3    NUMBER OF COMPONENTS GROUP :    1                                 
REMARK   3    COMPONENTS        C SSSEQI   TO  C SSSEQI                         
REMARK   3    RESIDUE RANGE :   A   245        A   327                          
REMARK   3    ORIGIN FOR THE GROUP (A):  30.6886  55.5796  13.7955              
REMARK   3    T TENSOR                                                          
REMARK   3      T11:   0.1972 T22:   0.0533                                     
REMARK   3      T33:   0.0915 T12:   0.0128                                     
REMARK   3      T13:  -0.0025 T23:  -0.0262                                     
REMARK   3    L TENSOR                                                          
REMARK   3      L11:   0.3369 L22:   0.2069                                     
REMARK   3      L33:   1.2994 L12:   0.0865                                     
REMARK   3      L13:  -0.2413 L23:   0.3411                                     
REMARK   3    S TENSOR                                                          
REMARK   3      S11:   0.0072 S12:  -0.0377 S13:  -0.0665                       
REMARK   3      S21:  -0.0773 S22:  -0.0696 S23:   0.0381                       
REMARK   3      S31:  -0.3158 S32:  -0.0473 S33:   0.0624                       
REMARK   3                                                                      
REMARK   3   TLS GROUP :    14                                                  
REMARK   3    NUMBER OF COMPONENTS GROUP :    1                                 
REMARK   3    COMPONENTS        C SSSEQI   TO  C SSSEQI                         
REMARK   3    RESIDUE RANGE :   C   245        C   327                          
REMARK   3    ORIGIN FOR THE GROUP (A): -16.7207  61.2942  65.4784              
REMARK   3    T TENSOR                                                          
REMARK   3      T11:   0.1859 T22:   0.0539                                     
REMARK   3      T33:   0.0909 T12:  -0.0023                                     
REMARK   3      T13:   0.0068 T23:   0.0001                                     
REMARK   3    L TENSOR                                                          
REMARK   3      L11:   0.3767 L22:   0.3499                                     
REMARK   3      L33:   1.5733 L12:  -0.1301                                     
REMARK   3      L13:  -0.1208 L23:   0.0528                                     
REMARK   3    S TENSOR                                                          
REMARK   3      S11:   0.0143 S12:  -0.0178 S13:  -0.0503                       
REMARK   3      S21:  -0.0404 S22:  -0.1047 S23:  -0.0208                       
REMARK   3      S31:  -0.3444 S32:   0.0233 S33:   0.0904                       
REMARK   3                                                                      
REMARK   3                                                                      
REMARK   3  BULK SOLVENT MODELLING.                                             
REMARK   3   METHOD USED :  MASK                                                
REMARK   3   PARAMETERS FOR MASK CALCULATION                                    
REMARK   3   VDW PROBE RADIUS   :   1.20                                        
REMARK   3   ION PROBE RADIUS   :   0.80                                        
REMARK   3   SHRINKAGE RADIUS   :   0.80                                        
REMARK   3                                                                      
REMARK   3  OTHER REFINEMENT REMARKS:                                           
REMARK   3  HYDROGENS HAVE BEEN USED IF PRESENT IN THE INPUT                    
REMARK   3  U VALUES      : WITH TLS ADDED                                      
REMARK   3                                                                      
SEQRES   1 B  192  PRO GLY LYS LEU ALA ASP CYS SER SER LYS SER PRO GLU          
SEQRES   2 B  192  GLU CYS GLU ILE PHE LEU VAL GLU GLY ASP SER ALA GLY          
SEQRES   3 B  192  GLY SER THR LYS SER GLY ARG ASP SER ARG THR GLN ALA          
SEQRES   4 B  192  ILE LEU PRO LEU ARG GLY LYS ILE LEU ASN VAL GLU LYS          
SEQRES   5 B  192  ALA ARG LEU ASP ARG ILE LEU ASN ASN ASN GLU ILE ARG          
SEQRES   6 B  192  GLN MET ILE THR ALA PHE GLY THR GLY ILE GLY GLY ASP          
SEQRES   7 B  192  PHE ASP LEU ALA LYS ALA ARG TYR HIS LYS ILE VAL ILE          
SEQRES   8 B  192  MET THR ASP ALA ASP VAL ASP GLY ALA HIS ILE ARG THR          
SEQRES   9 B  192  LEU LEU LEU THR PHE PHE TYR ARG PHE MET ARG PRO LEU          
SEQRES  10 B  192  ILE GLU ALA GLY TYR VAL TYR ILE ALA GLN PRO PRO THR          
SEQRES  11 B  192  GLY TYR LYS GLY LEU GLY GLU MET ASN ALA ASP GLN LEU          
SEQRES  12 B  192  TRP GLU THR THR MET ASN PRO GLU HIS ARG ALA LEU LEU          
SEQRES  13 B  192  GLN VAL LYS LEU GLU ASP ALA ILE GLU ALA ASP GLN THR          
SEQRES  14 B  192  PHE GLU MET LEU MET GLY ASP VAL VAL GLU ASN ARG ARG          
SEQRES  15 B  192  GLN PHE ILE GLU ASP ASN ALA VAL TYR ALA                      
SEQRES   1 A  483  ILE ASN GLU ARG ASN ILE THR SER GLU MET ARG GLU SER          
SEQRES   2 A  483  PHE LEU ASP TYR ALA MET SER VAL ILE VAL ALA ARG ALA          
SEQRES   3 A  483  LEU PRO ASP VAL ARG ASP GLY LEU LYS PRO VAL HIS ARG          
SEQRES   4 A  483  ARG ILE LEU TYR GLY LEU ASN GLU GLN GLY MET THR PRO          
SEQRES   5 A  483  ASP LYS SER TYR LYS LYS SER ALA ARG ILE VAL GLY ASP          
SEQRES   6 A  483  VAL MET GLY LYS TYR HIS PRO HIS GLY ASP SER SER ILE          
SEQRES   7 A  483  TYR GLU ALA MET VAL ARG MET ALA GLN ASP PHE SER TYR          
SEQRES   8 A  483  ARG TYR PRO LEU VAL ASP GLY GLN GLY ASN PHE GLY SER          
SEQRES   9 A  483  MET ASP GLY ASP GLY ALA ALA ALA MET ARG PHE THR GLU          
SEQRES  10 A  483  ALA ARG MET THR LYS ILE THR LEU GLU LEU LEU ARG ASP          
SEQRES  11 A  483  ILE ASN LYS ASP THR ILE ASP PHE ILE ASP ASN TYR ASP          
SEQRES  12 A  483  GLY ASN GLU ARG GLU PRO SER VAL LEU PRO ALA ARG PHE          
SEQRES  13 A  483  PRO ASN LEU LEU ALA ASN GLY ALA SER GLY ILE ALA VAL          
SEQRES  14 A  483  GLY MET ALA THR ASN ILE PRO PRO HIS ASN LEU THR GLU          
SEQRES  15 A  483  LEU ILE ASN GLY VAL LEU SER LEU SER LYS ASN PRO ASP          
SEQRES  16 A  483  ILE SER ILE ALA GLU LEU MET GLU ASP ILE GLU GLY PRO          
SEQRES  17 A  483  ASP PHE PRO THR ALA GLY LEU ILE LEU GLY LYS SER GLY          
SEQRES  18 A  483  ILE ARG ARG ALA TYR GLU THR GLY ARG GLY SER ILE GLN          
SEQRES  19 A  483  MET ARG SER ARG ALA VAL ILE GLU GLU ARG GLY GLY GLY          
SEQRES  20 A  483  ARG GLN ARG ILE VAL VAL THR GLU ILE PRO PHE GLN VAL          
SEQRES  21 A  483  ASN LYS ALA ARG MET ILE GLU LYS ILE ALA GLU LEU VAL          
SEQRES  22 A  483  ARG ASP LYS LYS ILE ASP GLY ILE THR ASP LEU ARG ASP          
SEQRES  23 A  483  GLU THR SER LEU ARG THR GLY VAL ARG VAL VAL ILE ASP          
SEQRES  24 A  483  VAL ARG LYS ASP ALA ASN ALA SER VAL ILE LEU ASN ASN          
SEQRES  25 A  483  LEU TYR LYS GLN THR PRO LEU GLN THR SER PHE GLY VAL          
SEQRES  26 A  483  ASN MET ILE ALA LEU VAL ASN GLY ARG PRO LYS LEU ILE          
SEQRES  27 A  483  ASN LEU LYS GLU ALA LEU VAL HIS TYR LEU GLU HIS GLN          
SEQRES  28 A  483  LYS THR VAL VAL ARG ARG ARG THR GLN TYR ASN LEU ARG          
SEQRES  29 A  483  LYS ALA LYS ASP ARG ALA HIS ILE LEU GLU GLY LEU ARG          
SEQRES  30 A  483  ILE ALA LEU ASP HIS ILE ASP GLU ILE ILE SER THR ILE          
SEQRES  31 A  483  ARG GLU SER ASP THR ASP LYS VAL ALA MET GLU SER LEU          
SEQRES  32 A  483  GLN GLN ARG PHE LYS LEU SER GLU LYS GLN ALA GLN ALA          
SEQRES  33 A  483  ILE LEU ASP MET ARG LEU ARG ARG LEU THR GLY LEU GLU          
SEQRES  34 A  483  ARG ASP LYS ILE GLU ALA GLU TYR ASN GLU LEU LEU ASN          
SEQRES  35 A  483  TYR ILE SER GLU LEU GLU THR ILE LEU ALA ASP GLU GLU          
SEQRES  36 A  483  VAL LEU LEU GLN LEU VAL ARG ASP GLU LEU THR GLU ILE          
SEQRES  37 A  483  ARG ASP ARG PHE GLY ASP ASP ARG ARG THR GLU ILE GLN          
SEQRES  38 A  483  LEU GLY                                                      
SEQRES   1 D  189  LYS LEU ALA ASP CYS SER SER LYS SER PRO GLU GLU CYS          
SEQRES   2 D  189  GLU ILE PHE LEU VAL GLU GLY ASP SER ALA GLY GLY SER          
SEQRES   3 D  189  THR LYS SER GLY ARG ASP SER ARG THR GLN ALA ILE LEU          
SEQRES   4 D  189  PRO LEU ARG GLY LYS ILE LEU ASN VAL GLU LYS ALA ARG          
SEQRES   5 D  189  LEU ASP ARG ILE LEU ASN ASN ASN GLU ILE ARG GLN MET          
SEQRES   6 D  189  ILE THR ALA PHE GLY THR GLY ILE GLY GLY ASP PHE ASP          
SEQRES   7 D  189  LEU ALA LYS ALA ARG TYR HIS LYS ILE VAL ILE MET THR          
SEQRES   8 D  189  ASP ALA ASP VAL ASP GLY ALA HIS ILE ARG THR LEU LEU          
SEQRES   9 D  189  LEU THR PHE PHE TYR ARG PHE MET ARG PRO LEU ILE GLU          
SEQRES  10 D  189  ALA GLY TYR VAL TYR ILE ALA GLN PRO PRO THR GLY TYR          
SEQRES  11 D  189  LYS GLY LEU GLY GLU MET ASN ALA ASP GLN LEU TRP GLU          
SEQRES  12 D  189  THR THR MET ASN PRO GLU HIS ARG ALA LEU LEU GLN VAL          
SEQRES  13 D  189  LYS LEU GLU ASP ALA ILE GLU ALA ASP GLN THR PHE GLU          
SEQRES  14 D  189  MET LEU MET GLY ASP VAL VAL GLU ASN ARG ARG GLN PHE          
SEQRES  15 D  189  ILE GLU ASP ASN ALA VAL TYR                                  
SEQRES   1 C  481  ASN GLU ARG ASN ILE THR SER GLU MET ARG GLU SER PHE          
SEQRES   2 C  481  LEU ASP TYR ALA MET SER VAL ILE VAL ALA ARG ALA LEU          
SEQRES   3 C  481  PRO ASP VAL ARG ASP GLY LEU LYS PRO VAL HIS ARG ARG          
SEQRES   4 C  481  ILE LEU TYR GLY LEU ASN GLU GLN GLY MET THR PRO ASP          
SEQRES   5 C  481  LYS SER TYR LYS LYS SER ALA ARG ILE VAL GLY ASP VAL          
SEQRES   6 C  481  MET GLY LYS TYR HIS PRO HIS GLY ASP SER SER ILE TYR          
SEQRES   7 C  481  GLU ALA MET VAL ARG MET ALA GLN ASP PHE SER TYR ARG          
SEQRES   8 C  481  TYR PRO LEU VAL ASP GLY GLN GLY ASN PHE GLY SER MET          
SEQRES   9 C  481  ASP GLY ASP GLY ALA ALA ALA MET ARG PHE THR GLU ALA          
SEQRES  10 C  481  ARG MET THR LYS ILE THR LEU GLU LEU LEU ARG ASP ILE          
SEQRES  11 C  481  ASN LYS ASP THR ILE ASP PHE ILE ASP ASN TYR ASP GLY          
SEQRES  12 C  481  ASN GLU ARG GLU PRO SER VAL LEU PRO ALA ARG PHE PRO          
SEQRES  13 C  481  ASN LEU LEU ALA ASN GLY ALA SER GLY ILE ALA VAL GLY          
SEQRES  14 C  481  MET ALA THR ASN ILE PRO PRO HIS ASN LEU THR GLU LEU          
SEQRES  15 C  481  ILE ASN GLY VAL LEU SER LEU SER LYS ASN PRO ASP ILE          
SEQRES  16 C  481  SER ILE ALA GLU LEU MET GLU ASP ILE GLU GLY PRO ASP          
SEQRES  17 C  481  PHE PRO THR ALA GLY LEU ILE LEU GLY LYS SER GLY ILE          
SEQRES  18 C  481  ARG ARG ALA TYR GLU THR GLY ARG GLY SER ILE GLN MET          
SEQRES  19 C  481  ARG SER ARG ALA VAL ILE GLU GLU ARG GLY GLY GLY ARG          
SEQRES  20 C  481  GLN ARG ILE VAL VAL THR GLU ILE PRO PHE GLN VAL ASN          
SEQRES  21 C  481  LYS ALA ARG MET ILE GLU LYS ILE ALA GLU LEU VAL ARG          
SEQRES  22 C  481  ASP LYS LYS ILE ASP GLY ILE THR ASP LEU ARG ASP GLU          
SEQRES  23 C  481  THR SER LEU ARG THR GLY VAL ARG VAL VAL ILE ASP VAL          
SEQRES  24 C  481  ARG LYS ASP ALA ASN ALA SER VAL ILE LEU ASN ASN LEU          
SEQRES  25 C  481  TYR LYS GLN THR PRO LEU GLN THR SER PHE GLY VAL ASN          
SEQRES  26 C  481  MET ILE ALA LEU VAL ASN GLY ARG PRO LYS LEU ILE ASN          
SEQRES  27 C  481  LEU LYS GLU ALA LEU VAL HIS TYR LEU GLU HIS GLN LYS          
SEQRES  28 C  481  THR VAL VAL ARG ARG ARG THR GLN TYR ASN LEU ARG LYS          
SEQRES  29 C  481  ALA LYS ASP ARG ALA HIS ILE LEU GLU GLY LEU ARG ILE          
SEQRES  30 C  481  ALA LEU ASP HIS ILE ASP GLU ILE ILE SER THR ILE ARG          
SEQRES  31 C  481  GLU SER ASP THR ASP LYS VAL ALA MET GLU SER LEU GLN          
SEQRES  32 C  481  GLN ARG PHE LYS LEU SER GLU LYS GLN ALA GLN ALA ILE          
SEQRES  33 C  481  LEU ASP MET ARG LEU ARG ARG LEU THR GLY LEU GLU ARG          
SEQRES  34 C  481  ASP LYS ILE GLU ALA GLU TYR ASN GLU LEU LEU ASN TYR          
SEQRES  35 C  481  ILE SER GLU LEU GLU THR ILE LEU ALA ASP GLU GLU VAL          
SEQRES  36 C  481  LEU LEU GLN LEU VAL ARG ASP GLU LEU THR GLU ILE ARG          
SEQRES  37 C  481  ASP ARG PHE GLY ASP ASP ARG ARG THR GLU ILE GLN LEU          
CISPEP   1 LEU A  490    GLY A  491          0         0.01                     
CRYST1   92.897   92.897  410.784  90.00  90.00 120.00 P 61                     
ATOM      1  N   PRO B 415       6.094  64.265  58.277  1.00 83.52           N  
ATOM      2  CA  PRO B 415       6.285  63.369  57.138  1.00 82.09           C  
ATOM      3  C   PRO B 415       4.970  62.785  56.633  1.00 85.88           C  
ATOM      4  O   PRO B 415       4.076  62.486  57.427  1.00 85.69           O  
ATOM      5  CB  PRO B 415       7.208  62.265  57.671  1.00 80.45           C  
ATOM      6  CG  PRO B 415       8.010  62.952  58.742  1.00 77.07           C  
ATOM      7  CD  PRO B 415       7.070  64.000  59.336  1.00 78.87           C  
ATOM      8  N   GLY B 416       4.889  62.589  55.310  1.00 85.20           N  
ATOM      9  CA  GLY B 416       3.743  61.952  54.684  1.00 76.03           C  
ATOM     10  C   GLY B 416       3.614  60.496  55.122  1.00 66.46           C  
ATOM     11  O   GLY B 416       2.504  60.012  55.329  1.00 72.95           O  
ATOM     12  N   LYS B 417       4.760  59.818  55.292  1.00 63.93           N  
ANISOU   12  N   LYS B 417     7850   8331   8111     13    322    -23       N  
ATOM     13  CA  LYS B 417       4.781  58.402  55.628  1.00 53.33           C  
ANISOU   13  CA  LYS B 417     6535   7022   6706    -14    282    -61       C  
ATOM     14  C   LYS B 417       4.623  58.177  57.138  1.00 47.21           C  
ANISOU   14  C   LYS B 417     5771   6229   5937    -12    292   -112       C  
ATOM     15  O   LYS B 417       4.349  57.062  57.565  1.00 43.26           O  
ANISOU   15  O   LYS B 417     5285   5755   5396    -29    265   -129       O  
ATOM     16  CB  LYS B 417       6.071  57.801  55.063  1.00 50.97           C  
ANISOU   16  CB  LYS B 417     6266   6725   6374    -35    264    -94       C  
ATOM     17  N   LEU B 418       4.781  59.232  57.951  1.00 44.30           N  
ANISOU   17  N   LEU B 418     5394   5816   5620      7    334   -136       N  
ATOM     18  CA  LEU B 418       4.733  59.112  59.407  1.00 41.94           C  
ANISOU   18  CA  LEU B 418     5107   5508   5320      4    347   -190       C  
ATOM     19  C   LEU B 418       3.312  58.820  59.868  1.00 38.64           C  
ANISOU   19  C   LEU B 418     4671   5113   4898      8    348   -164       C  
ATOM     20  O   LEU B 418       2.426  59.628  59.637  1.00 39.53           O  
ANISOU   20  O   LEU B 418     4750   5213   5057     27    376   -123       O  
ATOM     21  CB  LEU B 418       5.254  60.402  60.059  1.00 40.82           C  
ANISOU   21  CB  LEU B 418     4957   5317   5237     16    398   -231       C  
ATOM     22  CG  LEU B 418       5.257  60.458  61.592  1.00 39.68           C  
ANISOU   22  CG  LEU B 418     4821   5168   5087      8    418   -296       C  
ATOM     23  CD1 LEU B 418       6.116  59.352  62.173  1.00 38.40           C  
ANISOU   23  CD1 LEU B 418     4693   5038   4861    -15    376   -338       C  
ATOM     24  CD2 LEU B 418       5.750  61.814  62.084  1.00 39.85           C  
ANISOU   24  CD2 LEU B 418     4829   5140   5173     15    474   -342       C  
ATOM     25  N   ALA B 419       3.110  57.678  60.537  1.00 36.28           N  
ANISOU   25  N   ALA B 419     4391   4844   4550     -9    321   -185       N  
ATOM     26  CA  ALA B 419       1.886  57.421  61.270  1.00 36.95           C  
ANISOU   26  CA  ALA B 419     4462   4945   4632     -7    330   -174       C  
ATOM     27  C   ALA B 419       2.143  57.749  62.736  1.00 37.17           C  
ANISOU   27  C   ALA B 419     4502   4960   4662     -9    360   -233       C  
ATOM     28  O   ALA B 419       2.628  56.910  63.488  1.00 35.83           O  
ANISOU   28  O   ALA B 419     4358   4811   4445    -26    339   -266       O  
ATOM     29  CB  ALA B 419       1.439  55.983  61.091  1.00 37.09           C  
ANISOU   29  CB  ALA B 419     4490   5004   4600    -26    287   -157       C  
ATOM     30  N   ASP B 420       1.834  58.986  63.128  1.00 36.58           N  
ANISOU   30  N   ASP B 420     4404   4850   4642      6    412   -245       N  
ATOM     31  CA  ASP B 420       2.182  59.454  64.462  1.00 36.39           C  
ANISOU   31  CA  ASP B 420     4390   4816   4619     -1    447   -314       C  
ATOM     32  C   ASP B 420       1.286  58.843  65.537  1.00 36.38           C  
ANISOU   32  C   ASP B 420     4392   4847   4584    -11    452   -323       C  
ATOM     33  O   ASP B 420       0.229  58.295  65.248  1.00 39.51           O  
ANISOU   33  O   ASP B 420     4775   5261   4977     -6    440   -275       O  
ATOM     34  CB  ASP B 420       2.153  60.971  64.527  1.00 37.46           C  
ANISOU   34  CB  ASP B 420     4499   4900   4835     14    510   -333       C  
ATOM     35  CG  ASP B 420       3.174  61.555  65.481  1.00 35.49           C  
ANISOU   35  CG  ASP B 420     4264   4636   4586     -2    538   -417       C  
ATOM     36  OD1 ASP B 420       3.743  60.775  66.281  1.00 35.51           O  
ANISOU   36  OD1 ASP B 420     4294   4678   4519    -24    508   -457       O  
ATOM     37  OD2 ASP B 420       3.404  62.765  65.383  1.00 36.27           O  
ANISOU   37  OD2 ASP B 420     4342   4685   4755      8    589   -439       O  
ATOM     38  N   CYS B 421       1.741  58.924  66.793  1.00 38.19           N  
ANISOU   38  N   CYS B 421     4636   5088   4784    -28    470   -387       N  
ATOM     39  CA  CYS B 421       0.950  58.531  67.952  1.00 39.97           C  
ANISOU   39  CA  CYS B 421     4864   5346   4977    -39    486   -403       C  
ATOM     40  C   CYS B 421       0.068  59.697  68.446  1.00 41.16           C  
ANISOU   40  C   CYS B 421     4985   5464   5188    -29    558   -426       C  
ATOM     41  O   CYS B 421       0.268  60.828  68.013  1.00 39.91           O  
ANISOU   41  O   CYS B 421     4806   5257   5098    -16    596   -437       O  
ATOM     42  CB  CYS B 421       1.874  58.003  69.040  1.00 37.50           C  
ANISOU   42  CB  CYS B 421     4580   5074   4594    -64    467   -454       C  
ATOM     43  SG  CYS B 421       3.108  59.200  69.619  1.00 39.81           S  
ANISOU   43  SG  CYS B 421     4876   5350   4901    -78    500   -541       S  
ATOM     44  N   SER B 422      -0.885  59.415  69.362  1.00 42.53           N  
ANISOU   44  N   SER B 422     5155   5663   5343    -37    582   -433       N  
ATOM     45  CA  SER B 422      -1.849  60.388  69.903  1.00 44.78           C  
ANISOU   45  CA  SER B 422     5409   5918   5687    -30    656   -455       C  
ATOM     46  C   SER B 422      -1.192  61.347  70.897  1.00 44.76           C  
ANISOU   46  C   SER B 422     5411   5904   5690    -50    710   -549       C  
ATOM     47  O   SER B 422      -1.424  62.551  70.878  1.00 46.40           O  
ANISOU   47  O   SER B 422     5590   6058   5980    -40    775   -577       O  
ATOM     48  CB  SER B 422      -2.986  59.727  70.642  1.00 44.21           C  
ANISOU   48  CB  SER B 422     5333   5878   5585    -36    667   -440       C  
ATOM     49  OG  SER B 422      -3.599  58.686  69.908  1.00 51.96           O  
ANISOU   49  OG  SER B 422     6312   6879   6552    -27    617   -365       O  
ATOM     50  N   SER B 423      -0.434  60.777  71.830  1.00 43.92           N  
ANISOU   50  N   SER B 423     5337   5854   5498    -80    685   -597       N  
ATOM     51  CA  SER B 423       0.263  61.551  72.836  1.00 48.82           C  
ANISOU   51  CA  SER B 423     5963   6484   6104   -108    727   -693       C  
ATOM     52  C   SER B 423       1.254  62.509  72.172  1.00 52.65           C  
ANISOU   52  C   SER B 423     6439   6916   6649   -102    738   -722       C  
ATOM     53  O   SER B 423       1.814  62.224  71.115  1.00 47.35           O  
ANISOU   53  O   SER B 423     5774   6228   5990    -85    691   -673       O  
ATOM     54  CB  SER B 423       0.937  60.629  73.816  1.00 50.21           C  
ANISOU   54  CB  SER B 423     6170   6739   6166   -140    683   -719       C  
ATOM     55  OG  SER B 423       1.848  61.331  74.650  1.00 53.17           O  
ANISOU   55  OG  SER B 423     6550   7134   6517   -172    708   -812       O  
ATOM     56  N   LYS B 424       1.428  63.682  72.784  1.00 56.64           N  
ANISOU   56  N   LYS B 424     6929   7393   7200   -118    809   -806       N  
ATOM     57  CA  LYS B 424       2.389  64.662  72.313  1.00 58.96           C  
ANISOU   57  CA  LYS B 424     7211   7634   7556   -118    831   -846       C  
ATOM     58  C   LYS B 424       3.479  64.827  73.362  1.00 63.69           C  
ANISOU   58  C   LYS B 424     7827   8279   8092   -162    831   -947       C  
ATOM     59  O   LYS B 424       4.336  65.702  73.242  1.00 71.29           O  
ANISOU   59  O   LYS B 424     8780   9205   9102   -173    858  -1004       O  
ATOM     60  CB  LYS B 424       1.681  65.976  71.963  1.00 60.60           C  
ANISOU   60  CB  LYS B 424     7376   7754   7893    -96    919   -853       C  
ATOM     61  CG  LYS B 424       0.990  65.958  70.608  1.00 63.17           C  
ANISOU   61  CG  LYS B 424     7680   8033   8290    -50    904   -742       C  
ATOM     62  CD  LYS B 424       1.976  65.821  69.449  1.00 68.14           C  
ANISOU   62  CD  LYS B 424     8319   8648   8923    -35    850   -696       C  
ATOM     63  CE  LYS B 424       1.344  65.487  68.129  1.00 71.69           C  
ANISOU   63  CE  LYS B 424     8754   9083   9403      3    815   -582       C  
ATOM     64  NZ  LYS B 424       0.694  64.175  68.141  1.00 71.49           N  
ANISOU   64  NZ  LYS B 424     8748   9119   9298      2    755   -531       N  
ATOM     65  N   SER B 425       3.442  63.936  74.357  1.00 59.15           N  
ANISOU   65  N   SER B 425     7276   7790   7409   -190    799   -962       N  
ATOM     66  CA  SER B 425       4.381  63.922  75.459  1.00 57.90           C  
ANISOU   66  CA  SER B 425     7130   7699   7168   -236    789  -1047       C  
ATOM     67  C   SER B 425       5.556  63.023  75.085  1.00 52.85           C  
ANISOU   67  C   SER B 425     6513   7100   6468   -236    698  -1009       C  
ATOM     68  O   SER B 425       5.463  61.801  75.212  1.00 54.71           O  
ANISOU   68  O   SER B 425     6768   7391   6629   -232    638   -948       O  
ATOM     69  CB  SER B 425       3.693  63.459  76.724  1.00 60.69           C  
ANISOU   69  CB  SER B 425     7493   8128   7437   -265    803  -1074       C  
ATOM     70  OG  SER B 425       4.642  63.161  77.736  1.00 66.22           O  
ANISOU   70  OG  SER B 425     8209   8919   8034   -309    771  -1133       O  
ATOM     71  N   PRO B 426       6.693  63.597  74.627  1.00 49.67           N  
ANISOU   71  N   PRO B 426     6104   6665   6101   -240    691  -1044       N  
ATOM     72  CA  PRO B 426       7.834  62.803  74.172  1.00 46.38           C  
ANISOU   72  CA  PRO B 426     5704   6276   5643   -237    612  -1007       C  
ATOM     73  C   PRO B 426       8.335  61.699  75.097  1.00 45.55           C  
ANISOU   73  C   PRO B 426     5617   6271   5420   -263    548  -1001       C  
ATOM     74  O   PRO B 426       8.703  60.636  74.610  1.00 42.54           O  
ANISOU   74  O   PRO B 426     5248   5906   5008   -246    482   -929       O  
ATOM     75  CB  PRO B 426       8.907  63.867  73.948  1.00 46.82           C  
ANISOU   75  CB  PRO B 426     5745   6290   5756   -251    637  -1078       C  
ATOM     76  CG  PRO B 426       8.127  65.085  73.543  1.00 47.26           C  
ANISOU   76  CG  PRO B 426     5775   6258   5922   -235    724  -1100       C  
ATOM     77  CD  PRO B 426       6.947  65.044  74.491  1.00 49.43           C  
ANISOU   77  CD  PRO B 426     6049   6566   6166   -247    765  -1120       C  
ATOM     78  N  AGLU B 427       8.319  61.958  76.413  0.50 43.79           N  
ANISOU   78  N  AGLU B 427     5390   6115   5132   -305    572  -1075       N  
ATOM     79  N  BGLU B 427       8.337  61.937  76.415  0.50 44.11           N  
ANISOU   79  N  BGLU B 427     5432   6157   5171   -305    571  -1074       N  
ATOM     80  CA AGLU B 427       8.830  61.036  77.418  0.50 45.00           C  
ANISOU   80  CA AGLU B 427     5555   6376   5168   -334    516  -1071       C  
ATOM     81  CA BGLU B 427       8.906  60.991  77.367  0.50 45.42           C  
ANISOU   81  CA BGLU B 427     5608   6428   5220   -332    511  -1067       C  
ATOM     82  C  AGLU B 427       8.223  59.640  77.265  0.50 41.84           C  
ANISOU   82  C  AGLU B 427     5171   6002   4723   -308    466   -963       C  
ATOM     83  C  BGLU B 427       8.221  59.623  77.282  0.50 42.09           C  
ANISOU   83  C  BGLU B 427     5204   6036   4754   -308    465   -963       C  
ATOM     84  O  AGLU B 427       8.880  58.647  77.575  0.50 40.15           O  
ANISOU   84  O  AGLU B 427     4964   5850   4440   -314    401   -920       O  
ATOM     85  O  BGLU B 427       8.832  58.617  77.645  0.50 40.34           O  
ANISOU   85  O  BGLU B 427     4989   5879   4459   -315    402   -920       O  
ATOM     86  CB AGLU B 427       8.539  61.555  78.832  0.50 47.84           C  
ANISOU   86  CB AGLU B 427     5909   6807   5462   -383    562  -1161       C  
ATOM     87  CB BGLU B 427       8.867  61.546  78.797  0.50 48.99           C  
ANISOU   87  CB BGLU B 427     6053   6958   5604   -385    550  -1165       C  
ATOM     88  CG AGLU B 427       7.051  61.705  79.133  0.50 49.95           C  
ANISOU   88  CG AGLU B 427     6177   7058   5744   -376    625  -1157       C  
ATOM     89  CG BGLU B 427       9.704  62.814  78.952  0.50 51.76           C  
ANISOU   89  CG BGLU B 427     6384   7287   5995   -418    591  -1278       C  
ATOM     90  CD AGLU B 427       6.712  62.400  80.443  0.50 54.40           C  
ANISOU   90  CD AGLU B 427     6733   7680   6258   -427    689  -1261       C  
ATOM     91  CD BGLU B 427       9.957  63.307  80.366  0.50 55.19           C  
ANISOU   91  CD BGLU B 427     6809   7813   6346   -482    619  -1388       C  
ATOM     92  OE1AGLU B 427       7.631  62.965  81.073  0.50 56.20           O  
ANISOU   92  OE1AGLU B 427     6951   7953   6448   -471    693  -1352       O  
ATOM     93  OE1BGLU B 427       9.533  62.628  81.329  0.50 57.13           O  
ANISOU   93  OE1BGLU B 427     7064   8153   6488   -503    602  -1373       O  
ATOM     94  OE2AGLU B 427       5.525  62.361  80.846  0.50 56.07           O  
ANISOU   94  OE2AGLU B 427     6946   7893   6465   -425    736  -1255       O  
ATOM     95  OE2BGLU B 427      10.585  64.381  80.495  0.50 53.08           O  
ANISOU   95  OE2BGLU B 427     6523   7525   6120   -513    660  -1491       O  
ATOM     96  N   GLU B 428       6.966  59.578  76.816  1.00 40.43           N  
ANISOU   96  N   GLU B 428     4995   5776   4590   -280    499   -920       N  
ATOM     97  CA  GLU B 428       6.233  58.316  76.731  1.00 42.33           C  
ANISOU   97  CA  GLU B 428     5248   6039   4797   -261    464   -827       C  
ATOM     98  C   GLU B 428       6.032  57.819  75.295  1.00 40.01           C  
ANISOU   98  C   GLU B 428     4957   5675   4570   -219    436   -748       C  
ATOM     99  O   GLU B 428       5.500  56.728  75.103  1.00 41.05           O  
ANISOU   99  O   GLU B 428     5096   5818   4682   -204    406   -674       O  
ATOM    100  CB  GLU B 428       4.881  58.383  77.441  1.00 46.03           C  
ANISOU  100  CB  GLU B 428     5715   6525   5248   -267    516   -833       C  
ATOM    101  CG  GLU B 428       3.918  59.445  76.923  1.00 50.01           C  
ANISOU  101  CG  GLU B 428     6202   6949   5849   -250    589   -858       C  
ATOM    102  CD  GLU B 428       2.524  59.377  77.537  1.00 53.25           C  
ANISOU  102  CD  GLU B 428     6609   7372   6252   -252    639   -852       C  
ATOM    103  OE1 GLU B 428       2.287  58.608  78.490  1.00 53.14           O  
ANISOU  103  OE1 GLU B 428     6606   7434   6150   -272    625   -839       O  
ATOM    104  OE2 GLU B 428       1.638  60.074  77.009  1.00 53.74           O  
ANISOU  104  OE2 GLU B 428     6653   7365   6401   -230    693   -851       O  
ATOM    105  N   CYS B 429       6.472  58.585  74.292  1.00 38.25           N  
ANISOU  105  N   CYS B 429     4726   5384   4425   -203    448   -763       N  
ATOM    106  CA  CYS B 429       6.255  58.209  72.905  1.00 37.75           C  
ANISOU  106  CA  CYS B 429     4664   5262   4418   -169    426   -693       C  
ATOM    107  C   CYS B 429       7.488  57.519  72.332  1.00 35.52           C  
ANISOU  107  C   CYS B 429     4391   4983   4123   -166    365   -666       C  
ATOM    108  O   CYS B 429       8.625  57.794  72.721  1.00 33.37           O  
ANISOU  108  O   CYS B 429     4117   4731   3830   -184    351   -712       O  
ATOM    109  CB  CYS B 429       5.847  59.411  72.063  1.00 40.26           C  
ANISOU  109  CB  CYS B 429     4964   5503   4830   -150    479   -708       C  
ATOM    110  SG  CYS B 429       4.292  60.162  72.618  1.00 43.18           S  
ANISOU  110  SG  CYS B 429     5315   5856   5235   -147    556   -727       S  
ATOM    111  N   GLU B 430       7.224  56.644  71.357  1.00 33.83           N  
ANISOU  111  N   GLU B 430     4183   4746   3926   -144    333   -595       N  
ATOM    112  CA  GLU B 430       8.235  55.840  70.698  1.00 33.04           C  
ANISOU  112  CA  GLU B 430     4091   4642   3822   -139    281   -563       C  
ATOM    113  C   GLU B 430       7.998  55.953  69.204  1.00 31.15           C  
ANISOU  113  C   GLU B 430     3849   4342   3644   -116    284   -527       C  
ATOM    114  O   GLU B 430       6.843  55.990  68.784  1.00 32.27           O  
ANISOU  114  O   GLU B 430     3986   4468   3809   -103    303   -496       O  
ATOM    115  CB  GLU B 430       8.080  54.378  71.130  1.00 33.95           C  
ANISOU  115  CB  GLU B 430     4214   4801   3885   -141    240   -509       C  
ATOM    116  CG  GLU B 430       7.996  54.200  72.645  1.00 35.32           C  
ANISOU  116  CG  GLU B 430     4387   5045   3987   -163    240   -528       C  
ATOM    117  CD  GLU B 430       7.746  52.786  73.129  1.00 35.92           C  
ANISOU  117  CD  GLU B 430     4468   5162   4017   -163    207   -464       C  
ATOM    118  OE1 GLU B 430       8.060  52.547  74.315  1.00 36.08           O  
ANISOU  118  OE1 GLU B 430     4486   5249   3972   -182    195   -470       O  
ATOM    119  OE2 GLU B 430       7.248  51.936  72.351  1.00 36.11           O  
ANISOU  119  OE2 GLU B 430     4494   5155   4069   -147    195   -408       O  
ATOM    120  N   ILE B 431       9.078  56.005  68.409  1.00 31.52           N  
ANISOU  120  N   ILE B 431     3897   4362   3716   -113    264   -531       N  
ATOM    121  CA  ILE B 431       8.929  55.948  66.964  1.00 29.48           C  
ANISOU  121  CA  ILE B 431     3639   4061   3502    -96    261   -492       C  
ATOM    122  C   ILE B 431       9.689  54.719  66.456  1.00 29.65           C  
ANISOU  122  C   ILE B 431     3670   4087   3507    -98    214   -461       C  
ATOM    123  O   ILE B 431      10.859  54.495  66.776  1.00 28.61           O  
ANISOU  123  O   ILE B 431     3541   3966   3364   -107    192   -482       O  
ATOM    124  CB  ILE B 431       9.347  57.264  66.269  1.00 30.50           C  
ANISOU  124  CB  ILE B 431     3758   4142   3690    -88    295   -519       C  
ATOM    125  CG1 ILE B 431       9.054  57.205  64.763  1.00 30.56           C  
ANISOU  125  CG1 ILE B 431     3763   4117   3732    -71    292   -469       C  
ATOM    126  CG2 ILE B 431      10.809  57.616  66.541  1.00 29.84           C  
ANISOU  126  CG2 ILE B 431     3675   4055   3608   -100    286   -569       C  
ATOM    127  CD1 ILE B 431       9.287  58.504  64.006  1.00 30.44           C  
ANISOU  127  CD1 ILE B 431     3734   4054   3778    -59    330   -477       C  
ATOM    128  N   PHE B 432       8.981  53.887  65.695  1.00 27.94           N  
ANISOU  128  N   PHE B 432     3457   3866   3293    -93    202   -413       N  
ATOM    129  CA  PHE B 432       9.555  52.686  65.124  1.00 27.41           C  
ANISOU  129  CA  PHE B 432     3397   3796   3221    -97    168   -387       C  
ATOM    130  C   PHE B 432       9.918  52.978  63.673  1.00 26.60           C  
ANISOU  130  C   PHE B 432     3295   3659   3154    -93    172   -382       C  
ATOM    131  O   PHE B 432       9.049  53.371  62.902  1.00 27.23           O  
ANISOU  131  O   PHE B 432     3369   3729   3248    -87    188   -362       O  
ATOM    132  CB  PHE B 432       8.561  51.531  65.255  1.00 27.88           C  
ANISOU  132  CB  PHE B 432     3457   3875   3261   -100    156   -346       C  
ATOM    133  CG  PHE B 432       8.383  51.021  66.679  1.00 29.82           C  
ANISOU  133  CG  PHE B 432     3703   4160   3467   -105    149   -341       C  
ATOM    134  CD1 PHE B 432       7.558  51.696  67.579  1.00 32.16           C  
ANISOU  134  CD1 PHE B 432     3996   4480   3743   -105    174   -355       C  
ATOM    135  CD2 PHE B 432       9.044  49.882  67.120  1.00 28.68           C  
ANISOU  135  CD2 PHE B 432     3560   4030   3307   -111    121   -320       C  
ATOM    136  CE1 PHE B 432       7.392  51.236  68.882  1.00 32.21           C  
ANISOU  136  CE1 PHE B 432     4003   4531   3704   -114    169   -350       C  
ATOM    137  CE2 PHE B 432       8.882  49.428  68.419  1.00 29.94           C  
ANISOU  137  CE2 PHE B 432     3717   4233   3426   -116    113   -306       C  
ATOM    138  CZ  PHE B 432       8.045  50.096  69.293  1.00 31.53           C  
ANISOU  138  CZ  PHE B 432     3918   4465   3597   -119    137   -321       C  
ATOM    139  N   LEU B 433      11.193  52.746  63.319  1.00 25.65           N  
ANISOU  139  N   LEU B 433     3179   3523   3045    -97    157   -397       N  
ATOM    140  CA  LEU B 433      11.657  52.840  61.945  1.00 25.70           C  
ANISOU  140  CA  LEU B 433     3186   3500   3078    -97    161   -393       C  
ATOM    141  C   LEU B 433      11.661  51.437  61.320  1.00 26.04           C  
ANISOU  141  C   LEU B 433     3234   3543   3115   -108    141   -370       C  
ATOM    142  O   LEU B 433      12.398  50.568  61.777  1.00 25.80           O  
ANISOU  142  O   LEU B 433     3205   3513   3085   -114    123   -372       O  
ATOM    143  CB  LEU B 433      13.059  53.456  61.912  1.00 26.21           C  
ANISOU  143  CB  LEU B 433     3250   3543   3166    -98    164   -429       C  
ATOM    144  CG  LEU B 433      13.278  54.715  62.750  1.00 27.42           C  
ANISOU  144  CG  LEU B 433     3395   3694   3328    -94    185   -466       C  
ATOM    145  CD1 LEU B 433      14.719  55.121  62.755  1.00 29.60           C  
ANISOU  145  CD1 LEU B 433     3668   3952   3628    -98    183   -503       C  
ATOM    146  CD2 LEU B 433      12.454  55.869  62.265  1.00 29.18           C  
ANISOU  146  CD2 LEU B 433     3612   3899   3577    -82    221   -460       C  
ATOM    147  N   VAL B 434      10.871  51.277  60.249  1.00 25.89           N  
ANISOU  147  N   VAL B 434     3215   3526   3096   -113    147   -348       N  
ATOM    149  CA  VAL B 434      10.744  50.029  59.498  1.00 26.75           C  
ANISOU  149  CA  VAL B 434     3326   3635   3201   -130    136   -336       C  
ATOM    151  C   VAL B 434      11.135  50.272  58.036  1.00 27.21           C  
ANISOU  151  C   VAL B 434     3387   3683   3268   -140    145   -341       C  
ATOM    153  O   VAL B 434      11.259  51.419  57.600  1.00 29.25           O  
ANISOU  153  O   VAL B 434     3644   3936   3534   -131    159   -341       O  
ATOM    155  CB  VAL B 434       9.316  49.453  59.632  1.00 27.03           C  
ANISOU  155  CB  VAL B 434     3355   3695   3218   -136    132   -309       C  
ATOM    157  CG1 VAL B 434       8.996  49.077  61.071  1.00 27.64           C  
ANISOU  157  CG1 VAL B 434     3432   3785   3285   -129    126   -301       C  
ATOM    159  CG2 VAL B 434       8.240  50.396  59.102  1.00 27.44           C  
ANISOU  159  CG2 VAL B 434     3399   3764   3264   -130    144   -289       C  
ATOM    161  N   GLU B 435      11.316  49.189  57.261  1.00 30.08           N  
ANISOU  161  N   GLU B 435     3753   4043   3633   -162    141   -347       N  
ATOM    163  CA  GLU B 435      11.972  49.249  55.955  1.00 28.06           C  
ANISOU  163  CA  GLU B 435     3501   3778   3382   -177    153   -361       C  
ATOM    165  C   GLU B 435      11.069  49.784  54.833  1.00 28.75           C  
ANISOU  165  C   GLU B 435     3583   3898   3441   -187    158   -340       C  
ATOM    167  O   GLU B 435      11.566  50.282  53.821  1.00 25.35           O  
ANISOU  167  O   GLU B 435     3156   3469   3008   -193    170   -343       O  
ATOM    169  CB  GLU B 435      12.484  47.882  55.513  1.00 28.99           C  
ANISOU  169  CB  GLU B 435     3621   3880   3513   -202    155   -382       C  
ATOM    171  CG  GLU B 435      13.627  47.321  56.357  1.00 28.33           C  
ANISOU  171  CG  GLU B 435     3535   3761   3466   -193    151   -396       C  
ATOM    173  CD  GLU B 435      14.180  46.055  55.732  1.00 27.49           C  
ANISOU  173  CD  GLU B 435     3427   3629   3389   -216    163   -418       C  
ATOM    175  OE1 GLU B 435      14.940  45.312  56.399  1.00 26.08           O  
ANISOU  175  OE1 GLU B 435     3240   3421   3249   -210    161   -419       O  
ATOM    177  OE2 GLU B 435      13.851  45.820  54.550  1.00 28.44           O  
ANISOU  177  OE2 GLU B 435     3550   3761   3495   -243    177   -433       O  
ATOM    179  N   GLY B 436       9.744  49.669  54.977  1.00 30.65           N  
ANISOU  179  N   GLY B 436     3815   4170   3662   -188    149   -314       N  
ATOM    181  CA  GLY B 436       8.830  50.102  53.930  1.00 30.98           C  
ANISOU  181  CA  GLY B 436     3843   4251   3675   -198    148   -285       C  
ATOM    183  C   GLY B 436       7.381  49.928  54.373  1.00 32.13           C  
ANISOU  183  C   GLY B 436     3974   4426   3809   -196    137   -257       C  
ATOM    185  O   GLY B 436       7.111  49.724  55.566  1.00 29.35           O  
ANISOU  185  O   GLY B 436     3622   4059   3469   -182    135   -258       O  
ATOM    187  N   ASP B 437       6.459  49.974  53.403  1.00 32.37           N  
ANISOU  187  N   ASP B 437     3986   4501   3810   -213    129   -231       N  
ATOM    189  CA  ASP B 437       5.041  49.847  53.720  1.00 33.27           C  
ANISOU  189  CA  ASP B 437     4080   4646   3916   -212    118   -201       C  
ATOM    191  C   ASP B 437       4.663  48.393  53.937  1.00 32.97           C  
ANISOU  191  C   ASP B 437     4043   4612   3872   -241    110   -226       C  
ATOM    193  O   ASP B 437       3.625  48.131  54.562  1.00 34.77           O  
ANISOU  193  O   ASP B 437     4257   4851   4103   -237    104   -209       O  
ATOM    195  CB  ASP B 437       4.137  50.504  52.689  1.00 34.17           C  
ANISOU  195  CB  ASP B 437     4167   4811   4005   -217    110   -155       C  
ATOM    197  CG  ASP B 437       4.101  52.024  52.747  1.00 35.03           C  
ANISOU  197  CG  ASP B 437     4263   4909   4137   -180    124   -112       C  
ATOM    199  OD1 ASP B 437       4.468  52.586  53.804  1.00 33.10           O  
ANISOU  199  OD1 ASP B 437     4029   4619   3929   -151    141   -123       O  
ATOM    201  OD2 ASP B 437       3.740  52.628  51.716  1.00 39.17           O  
ANISOU  201  OD2 ASP B 437     4766   5471   4643   -183    120    -69       O  
ATOM    203  N   SER B 438       5.473  47.448  53.423  1.00 34.44           N  
ANISOU  203  N   SER B 438     4242   4786   4057   -269    113   -267       N  
ATOM    204  CA  SER B 438       5.106  46.052  53.647  1.00 34.41           C  
ANISOU  204  CA  SER B 438     4235   4777   4061   -296    113   -291       C  
ATOM    205  C   SER B 438       5.153  45.750  55.150  1.00 32.78           C  
ANISOU  205  C   SER B 438     4035   4533   3887   -270    116   -284       C  
ATOM    206  O   SER B 438       4.255  45.130  55.705  1.00 34.67           O  
ANISOU  206  O   SER B 438     4264   4778   4132   -275    113   -274       O  
ATOM    207  CB  SER B 438       5.954  45.093  52.815  1.00 36.22           C  
ANISOU  207  CB  SER B 438     4473   4994   4295   -333    125   -339       C  
ATOM    208  OG  SER B 438       5.571  45.116  51.427  1.00 38.65           O  
ANISOU  208  OG  SER B 438     4769   5355   4559   -370    121   -349       O  
ATOM    209  N   ALA B 439       6.209  46.220  55.808  1.00 31.53           N  
ANISOU  209  N   ALA B 439     3893   4340   3747   -243    121   -289       N  
ATOM    210  CA  ALA B 439       6.374  46.109  57.251  1.00 35.05           C  
ANISOU  210  CA  ALA B 439     4344   4762   4210   -219    121   -280       C  
ATOM    211  C   ALA B 439       5.515  47.153  57.975  1.00 31.99           C  
ANISOU  211  C   ALA B 439     3950   4394   3811   -193    120   -252       C  
ATOM    212  O   ALA B 439       5.001  46.919  59.046  1.00 31.17           O  
ANISOU  212  O   ALA B 439     3843   4291   3709   -183    121   -239       O  
ATOM    213  CB  ALA B 439       7.861  46.280  57.573  1.00 36.75           C  
ANISOU  213  CB  ALA B 439     4575   4945   4446   -206    124   -300       C  
ATOM    214  N   GLY B 440       5.356  48.334  57.400  1.00 31.91           N  
ANISOU  214  N   GLY B 440     3934   4397   3793   -182    124   -240       N  
ATOM    215  CA  GLY B 440       4.620  49.421  58.033  1.00 34.08           C  
ANISOU  215  CA  GLY B 440     4199   4679   4071   -157    132   -217       C  
ATOM    216  C   GLY B 440       3.155  49.088  58.316  1.00 34.57           C  
ANISOU  216  C   GLY B 440     4241   4767   4127   -160    130   -190       C  
ATOM    217  O   GLY B 440       2.598  49.511  59.328  1.00 30.89           O  
ANISOU  217  O   GLY B 440     3770   4299   3667   -142    141   -180       O  
ATOM    218  N   GLY B 441       2.511  48.361  57.411  1.00 33.52           N  
ANISOU  218  N   GLY B 441     4095   4660   3981   -187    118   -183       N  
ATOM    219  CA  GLY B 441       1.113  48.024  57.589  1.00 34.92           C  
ANISOU  219  CA  GLY B 441     4248   4863   4156   -193    115   -159       C  
ATOM    220  C   GLY B 441       0.871  47.106  58.789  1.00 35.07           C  
ANISOU  220  C   GLY B 441     4274   4866   4185   -194    121   -165       C  
ATOM    221  O   GLY B 441      -0.025  47.376  59.585  1.00 37.65           O  
ANISOU  221  O   GLY B 441     4588   5199   4516   -180    130   -145       O  
ATOM    222  N   SER B 442       1.674  46.038  58.910  1.00 38.38           N  
ANISOU  222  N   SER B 442     4709   5264   4610   -209    119   -189       N  
ATOM    223  CA  SER B 442       1.629  45.134  60.050  1.00 38.75           C  
ANISOU  223  CA  SER B 442     4761   5293   4669   -207    125   -186       C  
ATOM    224  C   SER B 442       1.898  45.890  61.363  1.00 33.96           C  
ANISOU  224  C   SER B 442     4166   4682   4057   -177    134   -178       C  
ATOM    225  O   SER B 442       1.248  45.638  62.372  1.00 32.71           O  
ANISOU  225  O   SER B 442     4003   4530   3895   -170    143   -161       O  
ATOM    226  CB  SER B 442       2.642  44.021  59.894  1.00 43.01           C  
ANISOU  226  CB  SER B 442     5312   5804   5227   -224    125   -208       C  
ATOM    227  OG  SER B 442       2.345  43.109  58.848  1.00 50.78           O  
ANISOU  227  OG  SER B 442     6283   6789   6220   -259    126   -226       O  
ATOM    228  N  ATHR B 443       2.900  46.784  61.322  0.50 31.06           N  
ANISOU  228  N  ATHR B 443     3812   4304   3685   -162    133   -194       N  
ATOM    229  N  BTHR B 443       2.860  46.821  61.356  0.50 30.92           N  
ANISOU  229  N  BTHR B 443     3794   4287   3668   -161    134   -193       N  
ATOM    230  CA ATHR B 443       3.349  47.547  62.477  0.50 31.13           C  
ANISOU  230  CA ATHR B 443     3830   4310   3686   -140    142   -199       C  
ATOM    231  CA BTHR B 443       3.228  47.530  62.574  0.50 30.83           C  
ANISOU  231  CA BTHR B 443     3792   4274   3647   -140    143   -197       C  
ATOM    232  C  ATHR B 443       2.258  48.529  62.898  0.50 30.89           C  
ANISOU  232  C  ATHR B 443     3788   4296   3654   -126    160   -187       C  
ATOM    233  C  BTHR B 443       2.142  48.540  62.942  0.50 29.77           C  
ANISOU  233  C  BTHR B 443     3644   4155   3511   -126    162   -186       C  
ATOM    234  O  ATHR B 443       2.022  48.721  64.089  0.50 29.59           O  
ANISOU  234  O  ATHR B 443     3625   4139   3477   -117    174   -188       O  
ATOM    235  O  BTHR B 443       1.817  48.687  64.118  0.50 28.36           O  
ANISOU  235  O  BTHR B 443     3467   3986   3322   -117    175   -185       O  
ATOM    236  CB ATHR B 443       4.651  48.282  62.149  0.50 31.24           C  
ANISOU  236  CB ATHR B 443     3858   4308   3705   -132    139   -225       C  
ATOM    237  CB BTHR B 443       4.601  48.179  62.416  0.50 31.51           C  
ANISOU  237  CB BTHR B 443     3892   4343   3736   -132    140   -223       C  
ATOM    238  OG1ATHR B 443       5.637  47.333  61.751  0.50 32.72           O  
ANISOU  238  OG1ATHR B 443     4053   4477   3902   -145    126   -235       O  
ATOM    239  OG1BTHR B 443       4.526  49.126  61.358  0.50 31.30           O  
ANISOU  239  OG1BTHR B 443     3860   4314   3719   -128    145   -226       O  
ATOM    240  CG2ATHR B 443       5.179  49.058  63.342  0.50 31.33           C  
ANISOU  240  CG2ATHR B 443     3876   4321   3706   -117    148   -241       C  
ATOM    241  CG2BTHR B 443       5.675  47.157  62.099  0.50 32.47           C  
ANISOU  241  CG2BTHR B 443     4022   4446   3868   -144    126   -233       C  
ATOM    242  N  ALYS B 444       1.608  49.150  61.905  0.50 31.34           N  
ANISOU  242  N  ALYS B 444     3828   4359   3722   -125    163   -175       N  
ATOM    243  N  BLYS B 444       1.574  49.216  61.936  0.50 29.32           N  
ANISOU  243  N  BLYS B 444     3572   4103   3466   -124    164   -174       N  
ATOM    244  CA ALYS B 444       0.569  50.140  62.147  0.50 33.58           C  
ANISOU  244  CA ALYS B 444     4091   4649   4018   -109    183   -157       C  
ATOM    245  CA BLYS B 444       0.520  50.192  62.170  0.50 30.74           C  
ANISOU  245  CA BLYS B 444     3730   4290   3658   -108    185   -157       C  
ATOM    246  C  ALYS B 444      -0.627  49.497  62.846  0.50 33.29           C  
ANISOU  246  C  ALYS B 444     4042   4629   3978   -114    191   -139       C  
ATOM    247  C  BLYS B 444      -0.693  49.529  62.818  0.50 31.91           C  
ANISOU  247  C  BLYS B 444     3865   4454   3804   -113    191   -137       C  
ATOM    248  O  ALYS B 444      -1.151  50.074  63.791  0.50 34.42           O  
ANISOU  248  O  ALYS B 444     4179   4773   4125   -100    216   -139       O  
ATOM    249  O  BLYS B 444      -1.296  50.125  63.703  0.50 33.83           O  
ANISOU  249  O  BLYS B 444     4101   4699   4053   -100    217   -135       O  
ATOM    250  CB ALYS B 444       0.144  50.859  60.859  0.50 36.09           C  
ANISOU  250  CB ALYS B 444     4388   4975   4351   -106    180   -134       C  
ATOM    251  CB BLYS B 444       0.132  50.968  60.904  0.50 30.88           C  
ANISOU  251  CB BLYS B 444     3728   4314   3693   -104    183   -134       C  
ATOM    252  CG ALYS B 444      -0.753  52.080  61.064  0.50 39.45           C  
ANISOU  252  CG ALYS B 444     4787   5398   4806    -83    208   -111       C  
ATOM    253  CG BLYS B 444       1.156  52.012  60.476  0.50 31.16           C  
ANISOU  253  CG BLYS B 444     3770   4327   3740    -90    191   -147       C  
ATOM    254  CD ALYS B 444      -1.441  52.633  59.817  0.50 42.72           C  
ANISOU  254  CD ALYS B 444     5169   5828   5236    -79    201    -67       C  
ATOM    255  CD BLYS B 444       0.924  52.696  59.134  0.50 32.70           C  
ANISOU  255  CD BLYS B 444     3945   4531   3948    -87    187   -114       C  
ATOM    256  CE ALYS B 444      -2.522  53.624  60.148  0.50 45.36           C  
ANISOU  256  CE ALYS B 444     5468   6156   5610    -56    230    -36       C  
ATOM    257  CE BLYS B 444       2.157  53.465  58.719  0.50 33.33           C  
ANISOU  257  CE BLYS B 444     4038   4586   4039    -79    195   -132       C  
ATOM    258  NZ ALYS B 444      -3.496  53.808  59.064  0.50 47.01           N  
ANISOU  258  NZ ALYS B 444     5635   6395   5830    -56    215     20       N  
ATOM    259  NZ BLYS B 444       1.970  54.236  57.490  0.50 33.55           N  
ANISOU  259  NZ BLYS B 444     4044   4624   4078    -73    196    -92       N  
ATOM    260  N   SER B 445      -1.052  48.321  62.368  1.00 32.22           N  
ANISOU  260  N   SER B 445     3900   4504   3839   -135    173   -127       N  
ATOM    261  CA  SER B 445      -2.197  47.592  62.916  1.00 35.76           C  
ANISOU  261  CA  SER B 445     4333   4965   4290   -143    181   -107       C  
ATOM    262  C   SER B 445      -1.931  47.031  64.318  1.00 33.49           C  
ANISOU  262  C   SER B 445     4062   4673   3988   -140    193   -112       C  
ATOM    263  O   SER B 445      -2.837  46.990  65.157  1.00 35.90           O  
ANISOU  263  O   SER B 445     4357   4989   4293   -136    212    -97       O  
ATOM    264  CB  SER B 445      -2.616  46.462  61.992  1.00 37.00           C  
ANISOU  264  CB  SER B 445     4476   5131   4450   -172    162   -101       C  
ATOM    265  OG  SER B 445      -3.236  46.986  60.829  1.00 41.77           O  
ANISOU  265  OG  SER B 445     5055   5758   5058   -178    150    -88       O  
ATOM    266  N   GLY B 446      -0.700  46.581  64.561  1.00 30.29           N  
ANISOU  266  N   GLY B 446     3680   4256   3572   -142    181   -127       N  
ATOM    267  CA  GLY B 446      -0.345  45.956  65.823  1.00 31.73           C  
ANISOU  267  CA  GLY B 446     3876   4443   3738   -141    186   -120       C  
ATOM    268  C   GLY B 446       0.023  46.932  66.944  1.00 30.36           C  
ANISOU  268  C   GLY B 446     3714   4284   3538   -125    201   -136       C  
ATOM    269  O   GLY B 446      -0.058  46.567  68.100  1.00 31.55           O  
ANISOU  269  O   GLY B 446     3869   4454   3665   -126    210   -125       O  
ATOM    270  N   ARG B 447       0.485  48.140  66.619  1.00 30.09           N  
ANISOU  270  N   ARG B 447     3682   4242   3507   -115    206   -163       N  
ATOM    271  CA  ARG B 447       1.026  49.061  67.607  1.00 29.59           C  
ANISOU  271  CA  ARG B 447     3629   4190   3422   -107    222   -192       C  
ATOM    272  C   ARG B 447      -0.035  49.558  68.596  1.00 30.21           C  
ANISOU  272  C   ARG B 447     3698   4288   3490   -104    257   -194       C  
ATOM    273  O   ARG B 447      -1.236  49.342  68.421  1.00 28.86           O  
ANISOU  273  O   ARG B 447     3511   4118   3337   -103    270   -169       O  
ATOM    274  CB  ARG B 447       1.561  50.319  66.920  1.00 29.75           C  
ANISOU  274  CB  ARG B 447     3649   4190   3465    -97    228   -221       C  
ATOM    275  CG  ARG B 447       0.448  51.134  66.286  1.00 30.21           C  
ANISOU  275  CG  ARG B 447     3685   4237   3557    -87    251   -209       C  
ATOM    276  CD  ARG B 447       0.904  52.498  65.820  1.00 32.28           C  
ANISOU  276  CD  ARG B 447     3942   4475   3848    -74    268   -231       C  
ATOM    277  NE  ARG B 447      -0.113  53.114  64.963  1.00 33.23           N  
ANISOU  277  NE  ARG B 447     4034   4584   4007    -62    283   -201       N  
ATOM    278  CZ  ARG B 447      -0.117  54.384  64.616  1.00 37.27           C  
ANISOU  278  CZ  ARG B 447     4531   5072   4559    -46    309   -206       C  
ATOM    279  NH1 ARG B 447      -1.075  54.840  63.842  1.00 40.11           N  
ANISOU  279  NH1 ARG B 447     4860   5426   4955    -34    319   -165       N  
ATOM    280  NH2 ARG B 447       0.832  55.199  65.037  1.00 38.78           N  
ANISOU  280  NH2 ARG B 447     4733   5244   4757    -43    328   -248       N  
ATOM    281  N   ASP B 448       0.448  50.275  69.613  1.00 30.81           N  
ANISOU  281  N   ASP B 448     3784   4382   3540   -104    274   -228       N  
ATOM    282  CA  ASP B 448      -0.390  51.067  70.502  1.00 32.31           C  
ANISOU  282  CA  ASP B 448     3966   4587   3724   -103    318   -248       C  
ATOM    283  C   ASP B 448      -0.333  52.505  69.996  1.00 30.78           C  
ANISOU  283  C   ASP B 448     3761   4361   3572    -91    345   -282       C  
ATOM    284  O   ASP B 448       0.656  53.188  70.230  1.00 29.26           O  
ANISOU  284  O   ASP B 448     3578   4167   3373    -94    348   -324       O  
ATOM    285  CB  ASP B 448       0.111  50.944  71.934  1.00 34.12           C  
ANISOU  285  CB  ASP B 448     4209   4861   3894   -117    324   -269       C  
ATOM    286  CG  ASP B 448      -0.622  51.808  72.955  1.00 36.96           C  
ANISOU  286  CG  ASP B 448     4562   5241   4239   -122    376   -305       C  
ATOM    287  OD1 ASP B 448      -1.480  52.615  72.545  1.00 35.82           O  
ANISOU  287  OD1 ASP B 448     4400   5066   4144   -112    412   -314       O  
ATOM    288  OD2 ASP B 448      -0.329  51.657  74.144  1.00 39.02           O  
ANISOU  288  OD2 ASP B 448     4834   5551   4441   -139    382   -321       O  
ATOM    289  N   SER B 449      -1.351  52.932  69.238  1.00 30.71           N  
ANISOU  289  N   SER B 449     3728   4327   3612    -78    363   -259       N  
ATOM    290  CA  SER B 449      -1.320  54.223  68.552  1.00 33.43           C  
ANISOU  290  CA  SER B 449     4056   4635   4009    -63    387   -274       C  
ATOM    291  C   SER B 449      -1.295  55.425  69.504  1.00 37.07           C  
ANISOU  291  C   SER B 449     4513   5089   4483    -63    441   -328       C  
ATOM    292  O   SER B 449      -1.158  56.572  69.050  1.00 37.08           O  
ANISOU  292  O   SER B 449     4499   5053   4538    -51    469   -345       O  
ATOM    293  CB  SER B 449      -2.471  54.379  67.591  1.00 34.19           C  
ANISOU  293  CB  SER B 449     4121   4714   4154    -49    392   -227       C  
ATOM    294  OG  SER B 449      -3.710  54.437  68.290  1.00 32.76           O  
ANISOU  294  OG  SER B 449     3921   4541   3985    -47    428   -218       O  
ATOM    295  N   ARG B 450      -1.437  55.194  70.815  1.00 39.56           N  
ANISOU  295  N   ARG B 450     4839   5439   4753    -79    460   -357       N  
ATOM    296  CA  ARG B 450      -1.388  56.304  71.743  1.00 42.21           C  
ANISOU  296  CA  ARG B 450     5170   5772   5095    -87    516   -421       C  
ATOM    297  C   ARG B 450       0.068  56.710  71.968  1.00 40.41           C  
ANISOU  297  C   ARG B 450     4960   5551   4842   -100    502   -473       C  
ATOM    298  O   ARG B 450       0.347  57.894  72.087  1.00 40.35           O  
ANISOU  298  O   ARG B 450     4943   5516   4873   -101    544   -526       O  
ATOM    299  CB  ARG B 450      -2.124  55.957  73.039  1.00 44.58           C  
ANISOU  299  CB  ARG B 450     5473   6115   5349   -104    545   -435       C  
ATOM    300  CG  ARG B 450      -2.440  57.207  73.852  1.00 50.07           C  
ANISOU  300  CG  ARG B 450     6155   6800   6069   -112    619   -503       C  
ATOM    301  CD  ARG B 450      -2.995  56.902  75.253  1.00 50.36           C  
ANISOU  301  CD  ARG B 450     6199   6890   6045   -136    652   -529       C  
ATOM    302  NE  ARG B 450      -2.039  56.160  76.084  1.00 49.12           N  
ANISOU  302  NE  ARG B 450     6071   6802   5790   -162    612   -543       N  
ATOM    303  CZ  ARG B 450      -0.991  56.681  76.707  1.00 49.00           C  
ANISOU  303  CZ  ARG B 450     6067   6817   5735   -185    614   -608       C  
ATOM    304  NH1 ARG B 450      -0.754  57.986  76.647  1.00 49.04           N  
ANISOU  304  NH1 ARG B 450     6059   6783   5790   -189    662   -677       N  
ATOM    305  NH2 ARG B 450      -0.203  55.886  77.405  1.00 49.18           N  
ANISOU  305  NH2 ARG B 450     6110   6907   5669   -206    570   -602       N  
ATOM    306  N   THR B 451       0.988  55.731  72.020  1.00 37.18           N  
ANISOU  306  N   THR B 451     4573   5175   4377   -110    446   -458       N  
ATOM    307  CA  THR B 451       2.373  56.020  72.366  1.00 37.12           C  
ANISOU  307  CA  THR B 451     4579   5183   4341   -125    430   -506       C  
ATOM    308  C   THR B 451       3.366  55.586  71.278  1.00 34.91           C  
ANISOU  308  C   THR B 451     4307   4881   4076   -115    379   -479       C  
ATOM    309  O   THR B 451       4.557  55.797  71.451  1.00 36.18           O  
ANISOU  309  O   THR B 451     4475   5050   4221   -125    362   -514       O  
ATOM    310  CB  THR B 451       2.742  55.364  73.699  1.00 38.07           C  
ANISOU  310  CB  THR B 451     4713   5375   4375   -150    414   -522       C  
ATOM    311  OG1 THR B 451       2.406  53.986  73.593  1.00 38.23           O  
ANISOU  311  OG1 THR B 451     4741   5416   4368   -145    375   -452       O  
ATOM    312  CG2 THR B 451       2.060  56.003  74.897  1.00 39.40           C  
ANISOU  312  CG2 THR B 451     4876   5575   4518   -169    470   -572       C  
ATOM    313  N   GLN B 452       2.922  54.980  70.171  1.00 33.52           N  
ANISOU  313  N   GLN B 452     4127   4679   3928    -99    356   -421       N  
ATOM    314  CA  GLN B 452       3.864  54.401  69.219  1.00 31.29           C  
ANISOU  314  CA  GLN B 452     3855   4383   3652    -95    311   -398       C  
ATOM    315  C   GLN B 452       3.601  54.937  67.815  1.00 29.97           C  
ANISOU  315  C   GLN B 452     3675   4170   3544    -78    317   -376       C  
ATOM    316  O   GLN B 452       2.543  54.693  67.232  1.00 31.73           O  
ANISOU  316  O   GLN B 452     3886   4386   3786    -69    320   -334       O  
ATOM    317  CB  GLN B 452       3.792  52.876  69.277  1.00 30.38           C  
ANISOU  317  CB  GLN B 452     3749   4293   3501   -100    271   -352       C  
ATOM    318  CG  GLN B 452       4.136  52.289  70.641  1.00 30.34           C  
ANISOU  318  CG  GLN B 452     3753   4340   3435   -116    260   -359       C  
ATOM    319  CD  GLN B 452       4.063  50.777  70.682  1.00 30.71           C  
ANISOU  319  CD  GLN B 452     3804   4402   3461   -118    227   -304       C  
ATOM    320  OE1 GLN B 452       3.230  50.164  70.009  1.00 30.08           O  
ANISOU  320  OE1 GLN B 452     3719   4304   3407   -113    226   -267       O  
ATOM    321  NE2 GLN B 452       4.933  50.161  71.474  1.00 33.38           N  
ANISOU  321  NE2 GLN B 452     4148   4776   3758   -128    201   -298       N  
ATOM    322  N   ALA B 453       4.578  55.691  67.295  1.00 28.98           N  
ANISOU  322  N   ALA B 453     3551   4016   3445    -74    320   -402       N  
ATOM    323  CA  ALA B 453       4.557  56.189  65.930  1.00 29.41           C  
ANISOU  323  CA  ALA B 453     3594   4033   3548    -59    323   -376       C  
ATOM    324  C   ALA B 453       5.332  55.218  65.027  1.00 28.43           C  
ANISOU  324  C   ALA B 453     3483   3911   3407    -65    277   -353       C  
ATOM    325  O   ALA B 453       6.216  54.503  65.489  1.00 27.61           O  
ANISOU  325  O   ALA B 453     3395   3823   3271    -76    250   -369       O  
ATOM    326  CB  ALA B 453       5.149  57.584  65.905  1.00 30.73           C  
ANISOU  326  CB  ALA B 453     3751   4164   3760    -53    360   -417       C  
ATOM    327  N   ILE B 454       4.966  55.157  63.746  1.00 28.47           N  
ANISOU  327  N   ILE B 454     3480   3903   3434    -58    269   -313       N  
ATOM    328  CA  ILE B 454       5.696  54.355  62.779  1.00 28.96           C  
ANISOU  328  CA  ILE B 454     3553   3964   3484    -66    235   -300       C  
ATOM    329  C   ILE B 454       6.115  55.219  61.607  1.00 29.40           C  
ANISOU  329  C   ILE B 454     3602   3994   3574    -58    246   -291       C  
ATOM    330  O   ILE B 454       5.303  55.981  61.079  1.00 30.56           O  
ANISOU  330  O   ILE B 454     3727   4134   3749    -45    266   -261       O  
ATOM    331  CB  ILE B 454       4.846  53.190  62.280  1.00 30.95           C  
ANISOU  331  CB  ILE B 454     3803   4239   3717    -76    212   -262       C  
ATOM    332  CG1 ILE B 454       4.293  52.439  63.451  1.00 34.25           C  
ANISOU  332  CG1 ILE B 454     4225   4679   4110    -81    209   -262       C  
ATOM    333  CG2 ILE B 454       5.648  52.289  61.344  1.00 30.67           C  
ANISOU  333  CG2 ILE B 454     3779   4201   3672    -90    184   -260       C  
ATOM    334  CD1 ILE B 454       2.858  52.096  63.249  1.00 38.30           C  
ANISOU  334  CD1 ILE B 454     4720   5207   4624    -82    212   -226       C  
ATOM    335  N   LEU B 455       7.384  55.053  61.210  1.00 26.99           N  
ANISOU  335  N   LEU B 455     3310   3677   3268    -65    232   -312       N  
ATOM    336  CA  LEU B 455       7.922  55.685  60.019  1.00 27.86           C  
ANISOU  336  CA  LEU B 455     3416   3765   3403    -60    240   -301       C  
ATOM    337  C   LEU B 455       8.503  54.584  59.135  1.00 26.88           C  
ANISOU  337  C   LEU B 455     3306   3651   3256    -77    211   -295       C  
ATOM    338  O   LEU B 455       9.577  54.060  59.429  1.00 25.21           O  
ANISOU  338  O   LEU B 455     3108   3431   3039    -86    198   -326       O  
ATOM    339  CB  LEU B 455       8.969  56.743  60.369  1.00 28.86           C  
ANISOU  339  CB  LEU B 455     3543   3859   3563    -53    265   -341       C  
ATOM    340  CG  LEU B 455       9.708  57.387  59.190  1.00 30.33           C  
ANISOU  340  CG  LEU B 455     3726   4018   3778    -49    277   -331       C  
ATOM    341  CD1 LEU B 455       8.761  58.133  58.266  1.00 32.35           C  
ANISOU  341  CD1 LEU B 455     3960   4272   4058    -34    297   -276       C  
ATOM    342  CD2 LEU B 455      10.796  58.321  59.693  1.00 32.44           C  
ANISOU  342  CD2 LEU B 455     3993   4251   4082    -46    302   -379       C  
ATOM    343  N   PRO B 456       7.780  54.211  58.057  1.00 28.56           N  
ANISOU  343  N   PRO B 456     3511   3884   3455    -85    201   -258       N  
ATOM    344  CA  PRO B 456       8.279  53.289  57.031  1.00 29.01           C  
ANISOU  344  CA  PRO B 456     3578   3952   3492   -106    182   -259       C  
ATOM    345  C   PRO B 456       9.344  53.998  56.196  1.00 29.87           C  
ANISOU  345  C   PRO B 456     3691   4040   3619   -104    196   -267       C  
ATOM    346  O   PRO B 456       9.125  55.118  55.774  1.00 29.62           O  
ANISOU  346  O   PRO B 456     3646   4002   3607    -89    216   -242       O  
ATOM    347  CB  PRO B 456       7.065  52.941  56.161  1.00 30.55           C  
ANISOU  347  CB  PRO B 456     3758   4185   3665   -118    172   -220       C  
ATOM    348  CG  PRO B 456       5.897  53.667  56.801  1.00 33.30           C  
ANISOU  348  CG  PRO B 456     4086   4540   4027    -98    184   -191       C  
ATOM    349  CD  PRO B 456       6.455  54.754  57.719  1.00 30.53           C  
ANISOU  349  CD  PRO B 456     3738   4152   3711    -75    211   -214       C  
ATOM    350  N   LEU B 457      10.495  53.342  55.963  1.00 31.45           N  
ANISOU  350  N   LEU B 457     3907   4226   3818   -118    189   -298       N  
ATOM    352  CA  LEU B 457      11.593  53.928  55.191  1.00 33.89           C  
ANISOU  352  CA  LEU B 457     4219   4512   4144   -119    204   -309       C  
ATOM    354  C   LEU B 457      11.812  53.163  53.880  1.00 36.56           C  
ANISOU  354  C   LEU B 457     4564   4869   4458   -145    199   -307       C  
ATOM    356  O   LEU B 457      11.854  51.933  53.884  1.00 40.00           O  
ANISOU  356  O   LEU B 457     5007   5311   4879   -165    185   -326       O  
ATOM    358  CB  LEU B 457      12.888  53.908  56.012  1.00 32.87           C  
ANISOU  358  CB  LEU B 457     4099   4349   4041   -114    205   -353       C  
ATOM    360  CG  LEU B 457      12.923  54.676  57.339  1.00 31.80           C  
ANISOU  360  CG  LEU B 457     3959   4201   3924    -97    212   -371       C  
ATOM    362  CD1 LEU B 457      14.109  54.183  58.161  1.00 30.40           C  
ANISOU  362  CD1 LEU B 457     3786   4010   3754   -102    199   -410       C  
ATOM    364  CD2 LEU B 457      13.001  56.182  57.144  1.00 31.66           C  
ANISOU  364  CD2 LEU B 457     3929   4159   3941    -81    245   -368       C  
ATOM    366  N   ARG B 458      12.063  53.890  52.781  1.00 38.00           N  
ANISOU  366  N   ARG B 458     4742   5056   4639   -146    215   -288       N  
ATOM    368  CA  ARG B 458      12.213  53.325  51.443  1.00 37.82           C  
ANISOU  368  CA  ARG B 458     4725   5063   4584   -176    215   -286       C  
ATOM    370  C   ARG B 458      13.548  52.598  51.221  1.00 34.57           C  
ANISOU  370  C   ARG B 458     4329   4622   4185   -193    223   -335       C  
ATOM    372  O   ARG B 458      14.424  53.089  50.524  1.00 36.84           O  
ANISOU  372  O   ARG B 458     4620   4896   4482   -196    243   -341       O  
ATOM    374  CB  ARG B 458      12.191  54.453  50.400  1.00 40.84           C  
ANISOU  374  CB  ARG B 458     5096   5460   4960   -169    234   -243       C  
ATOM    376  CG  ARG B 458      10.837  55.040  50.042  1.00 43.88           C  
ANISOU  376  CG  ARG B 458     5457   5888   5325   -160    226   -180       C  
ATOM    378  CD  ARG B 458      10.146  54.208  48.986  1.00 43.82           C  
ANISOU  378  CD  ARG B 458     5445   5948   5256   -196    207   -167       C  
ATOM    380  NE  ARG B 458       8.869  54.876  48.728  1.00 47.26           N  
ANISOU  380  NE  ARG B 458     5851   6425   5679   -184    197    -98       N  
ATOM    382  CZ  ARG B 458       8.673  55.731  47.743  1.00 47.39           C  
ANISOU  382  CZ  ARG B 458     5849   6476   5682   -179    205    -38       C  
ATOM    384  NH1 ARG B 458       9.635  55.956  46.872  1.00 49.08           N  
ANISOU  384  NH1 ARG B 458     6074   6692   5884   -192    222    -42       N  
ATOM    386  NH2 ARG B 458       7.517  56.347  47.630  1.00 50.49           N  
ANISOU  386  NH2 ARG B 458     6208   6900   6075   -163    196     30       N  
ATOM    388  N   GLY B 459      13.695  51.371  51.725  1.00 32.43           N  
ANISOU  388  N   GLY B 459     4064   4341   3917   -207    211   -367       N  
ATOM    390  CA  GLY B 459      14.801  50.513  51.307  1.00 31.91           C  
ANISOU  390  CA  GLY B 459     4007   4251   3867   -228    222   -408       C  
ATOM    392  C   GLY B 459      16.159  50.917  51.888  1.00 28.09           C  
ANISOU  392  C   GLY B 459     3525   3716   3430   -209    232   -432       C  
ATOM    394  O   GLY B 459      16.232  51.588  52.907  1.00 25.89           O  
ANISOU  394  O   GLY B 459     3242   3423   3171   -183    224   -425       O  
ATOM    396  N   LYS B 460      17.242  50.478  51.231  1.00 28.03           N  
ANISOU  396  N   LYS B 460     3522   3685   3442   -226    251   -463       N  
ATOM    397  CA  LYS B 460      18.595  50.805  51.654  1.00 27.08           C  
ANISOU  397  CA  LYS B 460     3399   3520   3370   -212    261   -486       C  
ATOM    398  C   LYS B 460      18.700  52.324  51.778  1.00 26.98           C  
ANISOU  398  C   LYS B 460     3384   3503   3366   -189    269   -468       C  
ATOM    399  O   LYS B 460      18.366  53.057  50.855  1.00 27.33           O  
ANISOU  399  O   LYS B 460     3429   3566   3388   -192    286   -444       O  
ATOM    400  CB  LYS B 460      19.725  50.226  50.800  1.00 27.06           C  
ANISOU  400  CB  LYS B 460     3398   3491   3392   -233    287   -520       C  
ATOM    401  CG  LYS B 460      19.858  48.698  50.720  1.00 28.25           C  
ANISOU  401  CG  LYS B 460     3546   3628   3558   -257    290   -547       C  
ATOM    402  CD  LYS B 460      20.204  47.930  51.976  1.00 28.74           C  
ANISOU  402  CD  LYS B 460     3596   3660   3665   -241    270   -549       C  
ATOM    403  CE  LYS B 460      20.255  46.427  51.884  1.00 27.34           C  
ANISOU  403  CE  LYS B 460     3410   3461   3515   -261    280   -567       C  
ATOM    404  NZ  LYS B 460      21.532  45.845  51.453  1.00 27.04           N  
ANISOU  404  NZ  LYS B 460     3363   3376   3536   -272    310   -600       N  
ATOM    405  N   ILE B 461      19.102  52.732  52.976  1.00 27.03           N  
ANISOU  405  N   ILE B 461     3381   3486   3401   -167    257   -477       N  
ATOM    406  CA  ILE B 461      19.313  54.102  53.402  1.00 30.05           C  
ANISOU  406  CA  ILE B 461     3757   3854   3807   -147    268   -475       C  
ATOM    407  C   ILE B 461      20.644  54.597  52.830  1.00 28.45           C  
ANISOU  407  C   ILE B 461     3551   3615   3643   -149    295   -497       C  
ATOM    408  O   ILE B 461      21.644  53.875  52.859  1.00 28.03           O  
ANISOU  408  O   ILE B 461     3495   3540   3614   -158    293   -525       O  
ATOM    409  CB  ILE B 461      19.316  54.118  54.950  1.00 32.14           C  
ANISOU  409  CB  ILE B 461     4013   4116   4082   -133    245   -489       C  
ATOM    410  CG1 ILE B 461      17.959  53.726  55.528  1.00 38.86           C  
ANISOU  410  CG1 ILE B 461     4867   5002   4896   -130    225   -465       C  
ATOM    411  CG2 ILE B 461      19.760  55.449  55.533  1.00 35.12           C  
ANISOU  411  CG2 ILE B 461     4380   4473   4491   -119    260   -506       C  
ATOM    412  CD1 ILE B 461      16.880  54.770  55.296  1.00 40.92           C  
ANISOU  412  CD1 ILE B 461     5125   5277   5145   -118    240   -435       C  
ATOM    413  N   LEU B 462      20.663  55.858  52.394  1.00 25.66           N  
ANISOU  413  N   LEU B 462     3193   3251   3305   -139    321   -482       N  
ATOM    414  CA  LEU B 462      21.895  56.550  52.030  1.00 26.91           C  
ANISOU  414  CA  LEU B 462     3345   3370   3508   -138    350   -503       C  
ATOM    415  C   LEU B 462      22.981  56.387  53.098  1.00 24.29           C  
ANISOU  415  C   LEU B 462     3001   3010   3218   -135    336   -548       C  
ATOM    416  O   LEU B 462      22.725  56.595  54.286  1.00 25.77           O  
ANISOU  416  O   LEU B 462     3180   3204   3407   -126    316   -560       O  
ATOM    417  CB  LEU B 462      21.587  58.033  51.832  1.00 27.70           C  
ANISOU  417  CB  LEU B 462     3436   3458   3631   -121    380   -477       C  
ATOM    418  CG  LEU B 462      22.721  58.889  51.273  1.00 27.36           C  
ANISOU  418  CG  LEU B 462     3384   3372   3638   -120    419   -489       C  
ATOM    419  CD1 LEU B 462      23.011  58.652  49.806  1.00 28.38           C  
ANISOU  419  CD1 LEU B 462     3524   3512   3747   -136    443   -467       C  
ATOM    420  CD2 LEU B 462      22.363  60.349  51.497  1.00 29.74           C  
ANISOU  420  CD2 LEU B 462     3670   3651   3978   -101    448   -470       C  
ATOM    421  N   ASN B 463      24.179  56.003  52.660  1.00 23.73           N  
ANISOU  421  N   ASN B 463     2926   2913   3177   -145    348   -573       N  
ATOM    422  CA  ASN B 463      25.342  55.911  53.536  1.00 24.17           C  
ANISOU  422  CA  ASN B 463     2963   2944   3278   -143    335   -611       C  
ATOM    423  C   ASN B 463      25.923  57.319  53.665  1.00 25.15           C  
ANISOU  423  C   ASN B 463     3073   3038   3445   -136    362   -629       C  
ATOM    424  O   ASN B 463      26.570  57.813  52.742  1.00 24.82           O  
ANISOU  424  O   ASN B 463     3029   2967   3432   -139    398   -630       O  
ATOM    425  CB  ASN B 463      26.359  54.903  53.007  1.00 23.56           C  
ANISOU  425  CB  ASN B 463     2881   2845   3225   -156    340   -628       C  
ATOM    426  CG  ASN B 463      27.591  54.761  53.880  1.00 24.36           C  
ANISOU  426  CG  ASN B 463     2955   2924   3377   -153    323   -659       C  
ATOM    427  OD1 ASN B 463      27.828  55.558  54.793  1.00 24.18           O  
ANISOU  427  OD1 ASN B 463     2916   2901   3368   -146    311   -676       O  
ATOM    428  ND2 ASN B 463      28.391  53.742  53.630  1.00 24.80           N  
ANISOU  428  ND2 ASN B 463     3001   2960   3463   -161    323   -668       N  
ATOM    429  N   VAL B 464      25.666  57.980  54.794  1.00 26.75           N  
ANISOU  429  N   VAL B 464     3263   3247   3653   -128    348   -645       N  
ATOM    430  CA  VAL B 464      26.090  59.364  54.957  1.00 28.74           C  
ANISOU  430  CA  VAL B 464     3499   3468   3951   -123    380   -668       C  
ATOM    431  C   VAL B 464      27.611  59.486  55.103  1.00 30.44           C  
ANISOU  431  C   VAL B 464     3692   3652   4221   -132    385   -712       C  
ATOM    432  O   VAL B 464      28.148  60.569  54.889  1.00 31.21           O  
ANISOU  432  O   VAL B 464     3777   3713   4368   -132    422   -731       O  
ATOM    433  CB  VAL B 464      25.356  60.064  56.115  1.00 28.79           C  
ANISOU  433  CB  VAL B 464     3499   3490   3951   -118    373   -684       C  
ATOM    434  CG1 VAL B 464      23.851  60.076  55.886  1.00 28.72           C  
ANISOU  434  CG1 VAL B 464     3506   3505   3900   -107    375   -638       C  
ATOM    435  CG2 VAL B 464      25.711  59.457  57.458  1.00 28.97           C  
ANISOU  435  CG2 VAL B 464     3508   3543   3955   -126    328   -718       C  
ATOM    436  N   GLU B 465      28.310  58.394  55.448  1.00 29.52           N  
ANISOU  436  N   GLU B 465     3568   3545   4102   -139    352   -724       N  
ATOM    437  CA  GLU B 465      29.764  58.409  55.590  1.00 29.79           C  
ANISOU  437  CA  GLU B 465     3575   3553   4191   -147    352   -760       C  
ATOM    438  C   GLU B 465      30.426  58.562  54.221  1.00 29.84           C  
ANISOU  438  C   GLU B 465     3586   3517   4233   -150    398   -754       C  
ATOM    439  O   GLU B 465      31.537  59.054  54.136  1.00 32.41           O  
ANISOU  439  O   GLU B 465     3889   3809   4615   -155    418   -784       O  
ATOM    440  CB  GLU B 465      30.247  57.123  56.268  1.00 28.81           C  
ANISOU  440  CB  GLU B 465     3436   3451   4059   -150    305   -760       C  
ATOM    441  CG  GLU B 465      31.673  57.164  56.805  1.00 32.13           C  
ANISOU  441  CG  GLU B 465     3818   3858   4533   -157    291   -796       C  
ATOM    442  CD  GLU B 465      31.798  57.901  58.138  1.00 33.81           C  
ANISOU  442  CD  GLU B 465     4005   4100   4739   -164    264   -832       C  
ATOM    443  OE1 GLU B 465      32.941  58.146  58.568  1.00 34.40           O  
ANISOU  443  OE1 GLU B 465     4045   4169   4857   -174    254   -866       O  
ATOM    444  OE2 GLU B 465      30.756  58.209  58.750  1.00 33.93           O  
ANISOU  444  OE2 GLU B 465     4035   4148   4707   -162    254   -828       O  
ATOM    445  N   LYS B 466      29.744  58.142  53.152  1.00 29.52           N  
ANISOU  445  N   LYS B 466     3574   3484   4159   -150    417   -717       N  
ATOM    446  CA  LYS B 466      30.269  58.241  51.802  1.00 31.35           C  
ANISOU  446  CA  LYS B 466     3813   3687   4410   -157    462   -708       C  
ATOM    447  C   LYS B 466      29.682  59.436  51.043  1.00 32.29           C  
ANISOU  447  C   LYS B 466     3943   3800   4525   -151    504   -678       C  
ATOM    448  O   LYS B 466      30.132  59.716  49.951  1.00 35.58           O  
ANISOU  448  O   LYS B 466     4364   4197   4957   -157    546   -667       O  
ATOM    449  CB  LYS B 466      29.935  56.989  50.978  1.00 31.40           C  
ANISOU  449  CB  LYS B 466     3841   3714   4377   -168    460   -689       C  
ATOM    450  CG  LYS B 466      30.739  55.755  51.319  1.00 31.74           C  
ANISOU  450  CG  LYS B 466     3869   3746   4446   -175    440   -712       C  
ATOM    451  CD  LYS B 466      30.290  54.512  50.560  1.00 32.37           C  
ANISOU  451  CD  LYS B 466     3968   3840   4492   -189    444   -701       C  
ATOM    452  CE  LYS B 466      31.060  53.313  51.106  1.00 33.19           C  
ANISOU  452  CE  LYS B 466     4048   3925   4638   -191    425   -719       C  
ATOM    453  NZ  LYS B 466      30.612  52.017  50.596  1.00 33.70           N  
ANISOU  453  NZ  LYS B 466     4125   3996   4682   -205    430   -714       N  
ATOM    454  N   ALA B 467      28.616  60.064  51.538  1.00 30.33           N  
ANISOU  454  N   ALA B 467     3699   3571   4254   -139    496   -658       N  
ATOM    455  CA  ALA B 467      27.913  61.092  50.784  1.00 30.34           C  
ANISOU  455  CA  ALA B 467     3707   3567   4253   -130    535   -615       C  
ATOM    456  C   ALA B 467      28.256  62.475  51.338  1.00 30.24           C  
ANISOU  456  C   ALA B 467     3670   3512   4307   -121    565   -636       C  
ATOM    457  O   ALA B 467      28.541  62.608  52.517  1.00 29.57           O  
ANISOU  457  O   ALA B 467     3568   3421   4244   -122    543   -684       O  
ATOM    458  CB  ALA B 467      26.417  60.866  50.848  1.00 31.25           C  
ANISOU  458  CB  ALA B 467     3838   3727   4308   -122    512   -572       C  
ATOM    459  N   ARG B 468      28.198  63.483  50.466  1.00 28.02           N  
ANISOU  459  N   ARG B 468     3385   3204   4057   -113    616   -600       N  
ATOM    460  CA  ARG B 468      28.379  64.873  50.849  1.00 30.37           C  
ANISOU  460  CA  ARG B 468     3658   3453   4429   -104    657   -613       C  
ATOM    461  C   ARG B 468      27.027  65.465  51.272  1.00 29.74           C  
ANISOU  461  C   ARG B 468     3576   3385   4338    -87    659   -581       C  
ATOM    462  O   ARG B 468      25.952  64.924  50.980  1.00 27.37           O  
ANISOU  462  O   ARG B 468     3294   3130   3974    -81    635   -533       O  
ATOM    463  CB  ARG B 468      29.034  65.645  49.687  1.00 30.06           C  
ANISOU  463  CB  ARG B 468     3611   3373   4438   -102    718   -583       C  
ATOM    464  CG  ARG B 468      30.392  65.097  49.265  1.00 29.70           C  
ANISOU  464  CG  ARG B 468     3564   3311   4411   -119    723   -618       C  
ATOM    465  CD  ARG B 468      30.994  65.842  48.093  1.00 30.75           C  
ANISOU  465  CD  ARG B 468     3690   3406   4586   -118    786   -585       C  
ATOM    466  NE  ARG B 468      32.406  65.493  47.895  1.00 30.85           N  
ANISOU  466  NE  ARG B 468     3695   3391   4637   -135    798   -631       N  
ATOM    467  CZ  ARG B 468      33.417  66.052  48.546  1.00 30.36           C  
ANISOU  467  CZ  ARG B 468     3603   3279   4655   -140    812   -690       C  
ATOM    468  NH1 ARG B 468      34.646  65.660  48.310  1.00 30.19           N  
ANISOU  468  NH1 ARG B 468     3570   3235   4666   -154    821   -726       N  
ATOM    469  NH2 ARG B 468      33.216  67.035  49.409  1.00 31.40           N  
ANISOU  469  NH2 ARG B 468     3712   3382   4838   -133    823   -715       N  
ATOM    470  N   LEU B 469      27.084  66.655  51.885  1.00 30.07           N  
ANISOU  470  N   LEU B 469     3593   3381   4451    -81    696   -607       N  
ATOM    471  CA  LEU B 469      25.949  67.193  52.621  1.00 29.84           C  
ANISOU  471  CA  LEU B 469     3557   3356   4427    -69    699   -601       C  
ATOM    472  C   LEU B 469      24.739  67.462  51.726  1.00 29.03           C  
ANISOU  472  C   LEU B 469     3460   3268   4304    -47    717   -507       C  
ATOM    473  O   LEU B 469      23.614  67.207  52.151  1.00 29.55           O  
ANISOU  473  O   LEU B 469     3531   3368   4330    -39    692   -487       O  
ATOM    474  CB  LEU B 469      26.343  68.449  53.387  1.00 31.81           C  
ANISOU  474  CB  LEU B 469     3773   3545   4767    -71    746   -657       C  
ATOM    475  CG  LEU B 469      25.268  68.992  54.331  1.00 33.98           C  
ANISOU  475  CG  LEU B 469     4038   3821   5053    -64    755   -670       C  
ATOM    476  CD1 LEU B 469      24.959  67.984  55.425  1.00 34.61           C  
ANISOU  476  CD1 LEU B 469     4132   3961   5056    -77    690   -714       C  
ATOM    477  CD2 LEU B 469      25.705  70.332  54.918  1.00 36.24           C  
ANISOU  477  CD2 LEU B 469     4288   4039   5443    -70    817   -730       C  
ATOM    478  N  AASP B 470      24.969  67.994  50.516  0.50 29.73           N  
ANISOU  478  N  AASP B 470     3543   3335   4419    -39    759   -447       N  
ATOM    479  N  BASP B 470      24.953  67.991  50.520  0.50 30.96           N  
ANISOU  479  N  BASP B 470     3698   3490   4573    -39    759   -447       N  
ATOM    480  CA AASP B 470      23.901  68.331  49.582  0.50 29.90           C  
ANISOU  480  CA AASP B 470     3562   3377   4423    -19    776   -347       C  
ATOM    481  CA BASP B 470      23.840  68.344  49.654  0.50 32.09           C  
ANISOU  481  CA BASP B 470     3838   3653   4700    -19    775   -348       C  
ATOM    482  C  AASP B 470      23.055  67.090  49.326  0.50 30.89           C  
ANISOU  482  C  AASP B 470     3715   3582   4442    -26    717   -317       C  
ATOM    483  C  BASP B 470      23.041  67.086  49.336  0.50 32.12           C  
ANISOU  483  C  BASP B 470     3870   3737   4597    -26    716   -317       C  
ATOM    484  O  AASP B 470      21.832  67.105  49.458  0.50 31.46           O  
ANISOU  484  O  AASP B 470     3783   3682   4488    -13    703   -274       O  
ATOM    485  O  BASP B 470      21.819  67.088  49.440  0.50 32.48           O  
ANISOU  485  O  BASP B 470     3913   3813   4615    -13    702   -273       O  
ATOM    486  CB AASP B 470      24.442  68.950  48.296  0.50 29.70           C  
ANISOU  486  CB AASP B 470     3527   3327   4429    -14    826   -286       C  
ATOM    487  CB BASP B 470      24.302  69.090  48.413  0.50 33.83           C  
ANISOU  487  CB BASP B 470     4047   3846   4961    -11    829   -284       C  
ATOM    488  CG AASP B 470      25.236  68.047  47.354  0.50 28.92           C  
ANISOU  488  CG AASP B 470     3453   3264   4271    -35    810   -285       C  
ATOM    489  CG BASP B 470      23.204  69.770  47.609  0.50 35.28           C  
ANISOU  489  CG BASP B 470     4213   4041   5149     14    856   -173       C  
ATOM    490  OD1AASP B 470      26.005  67.189  47.847  0.50 26.53           O  
ANISOU  490  OD1AASP B 470     3165   2966   3947    -55    777   -360       O  
ATOM    491  OD1BASP B 470      22.393  70.533  48.209  0.50 36.10           O  
ANISOU  491  OD1BASP B 470     4293   4115   5307     35    878   -157       O  
ATOM    492  OD2AASP B 470      25.103  68.230  46.126  0.50 28.00           O  
ANISOU  492  OD2AASP B 470     3338   3169   4131    -32    833   -207       O  
ATOM    493  OD2BASP B 470      23.181  69.554  46.386  0.50 38.13           O  
ANISOU  493  OD2BASP B 470     4583   4442   5462     12    858   -102       O  
ATOM    494  N   ARG B 471      23.734  65.987  49.018  1.00 32.14           N  
ANISOU  494  N   ARG B 471     3897   3771   4545    -47    684   -348       N  
ATOM    495  CA  ARG B 471      23.054  64.734  48.731  1.00 32.25           C  
ANISOU  495  CA  ARG B 471     3935   3854   4464    -59    633   -330       C  
ATOM    496  C   ARG B 471      22.273  64.261  49.965  1.00 30.01           C  
ANISOU  496  C   ARG B 471     3654   3589   4158    -56    591   -362       C  
ATOM    497  O   ARG B 471      21.121  63.853  49.867  1.00 29.88           O  
ANISOU  497  O   ARG B 471     3644   3619   4091    -52    566   -322       O  
ATOM    498  CB  ARG B 471      24.088  63.716  48.253  1.00 35.03           C  
ANISOU  498  CB  ARG B 471     4307   4219   4785    -84    618   -368       C  
ATOM    499  CG  ARG B 471      23.438  62.438  47.746  1.00 40.08           C  
ANISOU  499  CG  ARG B 471     4969   4925   5334   -101    578   -351       C  
ATOM    500  CD  ARG B 471      24.413  61.593  46.961  1.00 43.58           C  
ANISOU  500  CD  ARG B 471     5428   5376   5755   -126    583   -378       C  
ATOM    501  NE  ARG B 471      23.610  60.562  46.303  1.00 49.65           N  
ANISOU  501  NE  ARG B 471     6215   6211   6439   -145    556   -355       N  
ATOM    502  CZ  ARG B 471      23.816  59.266  46.428  1.00 53.59           C  
ANISOU  502  CZ  ARG B 471     6729   6728   6907   -167    529   -400       C  
ATOM    503  NH1 ARG B 471      24.884  58.837  47.076  1.00 53.96           N  
ANISOU  503  NH1 ARG B 471     6772   6731   6998   -169    525   -459       N  
ATOM    504  NH2 ARG B 471      22.961  58.408  45.894  1.00 50.53           N  
ANISOU  504  NH2 ARG B 471     6353   6398   6447   -186    507   -383       N  
ATOM    505  N   ILE B 472      22.889  64.338  51.142  1.00 28.11           N  
ANISOU  505  N   ILE B 472     3407   3318   3955    -60    585   -435       N  
ATOM    506  CA  ILE B 472      22.261  63.888  52.372  1.00 27.96           C  
ANISOU  506  CA  ILE B 472     3391   3322   3911    -60    547   -469       C  
ATOM    507  C   ILE B 472      20.973  64.687  52.631  1.00 31.89           C  
ANISOU  507  C   ILE B 472     3874   3818   4423    -40    566   -428       C  
ATOM    508  O   ILE B 472      19.925  64.101  52.922  1.00 31.22           O  
ANISOU  508  O   ILE B 472     3798   3775   4289    -38    534   -408       O  
ATOM    509  CB  ILE B 472      23.253  63.996  53.547  1.00 26.66           C  
ANISOU  509  CB  ILE B 472     3216   3130   3782    -70    541   -552       C  
ATOM    510  CG1 ILE B 472      24.457  63.067  53.367  1.00 25.11           C  
ANISOU  510  CG1 ILE B 472     3029   2939   3574    -88    517   -585       C  
ATOM    511  CG2 ILE B 472      22.544  63.759  54.882  1.00 26.53           C  
ANISOU  511  CG2 ILE B 472     3198   3140   3741    -71    511   -583       C  
ATOM    512  CD1 ILE B 472      25.580  63.267  54.374  1.00 25.82           C  
ANISOU  512  CD1 ILE B 472     3099   3004   3705    -99    511   -659       C  
ATOM    513  N   LEU B 473      21.051  66.028  52.548  1.00 33.89           N  
ANISOU  513  N   LEU B 473     4103   4018   4755    -26    621   -417       N  
ATOM    514  CA  LEU B 473      19.943  66.892  52.923  1.00 36.81           C  
ANISOU  514  CA  LEU B 473     4452   4372   5161     -6    650   -388       C  
ATOM    515  C   LEU B 473      18.821  66.838  51.892  1.00 38.29           C  
ANISOU  515  C   LEU B 473     4637   4595   5316     11    647   -287       C  
ATOM    516  O   LEU B 473      17.712  67.261  52.206  1.00 40.90           O  
ANISOU  516  O   LEU B 473     4951   4926   5663     28    657   -254       O  
ATOM    517  CB  LEU B 473      20.417  68.332  53.122  1.00 39.30           C  
ANISOU  517  CB  LEU B 473     4737   4612   5584      4    718   -408       C  
ATOM    518  CG  LEU B 473      21.377  68.560  54.291  1.00 41.58           C  
ANISOU  518  CG  LEU B 473     5019   4870   5911    -16    724   -515       C  
ATOM    519  CD1 LEU B 473      21.652  70.039  54.486  1.00 42.90           C  
ANISOU  519  CD1 LEU B 473     5151   4958   6191     -9    799   -537       C  
ATOM    520  CD2 LEU B 473      20.837  67.948  55.567  1.00 44.52           C  
ANISOU  520  CD2 LEU B 473     5401   5282   6233    -27    683   -567       C  
ATOM    521  N   ASN B 474      19.095  66.331  50.684  1.00 36.77           N  
ANISOU  521  N   ASN B 474     4458   4435   5077      3    634   -240       N  
ATOM    522  CA  ASN B 474      18.065  66.233  49.654  1.00 38.85           C  
ANISOU  522  CA  ASN B 474     4717   4748   5297     12    625   -145       C  
ATOM    523  C   ASN B 474      17.469  64.822  49.601  1.00 35.96           C  
ANISOU  523  C   ASN B 474     4376   4456   4832     -6    563   -149       C  
ATOM    524  O   ASN B 474      16.551  64.588  48.839  1.00 35.97           O  
ANISOU  524  O   ASN B 474     4373   4509   4785     -5    547    -80       O  
ATOM    525  CB  ASN B 474      18.590  66.761  48.322  1.00 42.52           C  
ANISOU  525  CB  ASN B 474     5174   5208   5774     15    659    -83       C  
ATOM    526  CG  ASN B 474      18.883  68.253  48.396  1.00 51.57           C  
ANISOU  526  CG  ASN B 474     6287   6277   7031     39    727    -62       C  
ATOM    527  OD1 ASN B 474      18.069  69.018  48.936  1.00 54.13           O  
ANISOU  527  OD1 ASN B 474     6583   6571   7411     61    751    -40       O  
ATOM    528  ND2 ASN B 474      20.035  68.700  47.909  1.00 51.61           N  
ANISOU  528  ND2 ASN B 474     6291   6242   7078     34    764    -73       N  
ATOM    529  N   ASN B 475      17.964  63.895  50.434  1.00 35.01           N  
ANISOU  529  N   ASN B 475     4277   4339   4685    -24    530   -227       N  
ATOM    530  CA  ASN B 475      17.461  62.532  50.457  1.00 33.69           C  
ANISOU  530  CA  ASN B 475     4132   4231   4438    -42    478   -235       C  
ATOM    531  C   ASN B 475      16.159  62.476  51.259  1.00 34.37           C  
ANISOU  531  C   ASN B 475     4209   4337   4513    -30    460   -221       C  
ATOM    532  O   ASN B 475      16.124  62.915  52.409  1.00 31.64           O  
ANISOU  532  O   ASN B 475     3855   3958   4208    -21    470   -261       O  
ATOM    533  CB  ASN B 475      18.509  61.578  51.008  1.00 32.76           C  
ANISOU  533  CB  ASN B 475     4034   4105   4306    -62    454   -311       C  
ATOM    534  CG  ASN B 475      17.999  60.161  51.090  1.00 31.21           C  
ANISOU  534  CG  ASN B 475     3857   3960   4042    -80    408   -319       C  
ATOM    535  OD1 ASN B 475      17.382  59.772  52.091  1.00 31.27           O  
ANISOU  535  OD1 ASN B 475     3865   3977   4037    -77    384   -336       O  
ATOM    536  ND2 ASN B 475      18.277  59.369  50.069  1.00 28.49           N  
ANISOU  536  ND2 ASN B 475     3525   3643   3655   -101    400   -312       N  
ATOM    537  N   ASN B 476      15.105  61.912  50.641  1.00 33.72           N  
ANISOU  537  N   ASN B 476     4126   4311   4373    -35    434   -168       N  
ATOM    538  CA  ASN B 476      13.752  61.934  51.175  1.00 34.71           C  
ANISOU  538  CA  ASN B 476     4237   4458   4491    -23    421   -139       C  
ATOM    539  C   ASN B 476      13.635  61.193  52.507  1.00 33.15           C  
ANISOU  539  C   ASN B 476     4055   4260   4281    -29    395   -202       C  
ATOM    540  O   ASN B 476      12.936  61.677  53.397  1.00 30.39           O  
ANISOU  540  O   ASN B 476     3691   3896   3960    -14    406   -206       O  
ATOM    541  CB  ASN B 476      12.732  61.413  50.167  1.00 40.16           C  
ANISOU  541  CB  ASN B 476     4921   5217   5120    -32    394    -72       C  
ATOM    542  CG  ASN B 476      12.658  62.284  48.934  1.00 48.92           C  
ANISOU  542  CG  ASN B 476     6010   6339   6241    -22    420      7       C  
ATOM    543  OD1 ASN B 476      12.886  63.499  49.011  1.00 52.60           O  
ANISOU  543  OD1 ASN B 476     6454   6753   6779      3    463     31       O  
ATOM    544  ND2 ASN B 476      12.381  61.689  47.780  1.00 55.36           N  
ANISOU  544  ND2 ASN B 476     6827   7221   6985    -44    396     47       N  
ATOM    545  N   GLU B 477      14.315  60.047  52.665  1.00 30.67           N  
ANISOU  545  N   GLU B 477     3765   3960   3928    -52    365   -250       N  
ATOM    546  CA  GLU B 477      14.205  59.265  53.890  1.00 32.05           C  
ANISOU  546  CA  GLU B 477     3951   4141   4086    -58    338   -297       C  
ATOM    547  C   GLU B 477      14.922  59.973  55.047  1.00 30.27           C  
ANISOU  547  C   GLU B 477     3721   3872   3908    -49    358   -351       C  
ATOM    548  O   GLU B 477      14.425  59.971  56.173  1.00 28.35           O  
ANISOU  548  O   GLU B 477     3474   3633   3663    -46    352   -374       O  
ATOM    549  CB  GLU B 477      14.712  57.833  53.711  1.00 34.16           C  
ANISOU  549  CB  GLU B 477     4239   4431   4308    -82    305   -324       C  
ATOM    550  CG  GLU B 477      13.750  56.952  52.916  1.00 39.01           C  
ANISOU  550  CG  GLU B 477     4857   5095   4869    -97    282   -287       C  
ATOM    551  CD  GLU B 477      13.474  57.468  51.523  1.00 41.55           C  
ANISOU  551  CD  GLU B 477     5169   5440   5178   -100    297   -235       C  
ATOM    552  OE1 GLU B 477      14.465  57.816  50.825  1.00 42.45           O  
ANISOU  552  OE1 GLU B 477     5287   5535   5305   -104    317   -241       O  
ATOM    553  OE2 GLU B 477      12.289  57.544  51.146  1.00 42.67           O  
ANISOU  553  OE2 GLU B 477     5297   5621   5295    -98    288   -186       O  
ATOM    554  N   ILE B 478      16.103  60.543  54.771  1.00 29.71           N  
ANISOU  554  N   ILE B 478     3648   3764   3875    -50    380   -376       N  
ATOM    555  CA  ILE B 478      16.837  61.337  55.749  1.00 30.13           C  
ANISOU  555  CA  ILE B 478     3692   3779   3979    -47    403   -431       C  
ATOM    556  C   ILE B 478      15.957  62.488  56.242  1.00 29.82           C  
ANISOU  556  C   ILE B 478     3630   3717   3982    -30    440   -421       C  
ATOM    557  O   ILE B 478      15.832  62.701  57.447  1.00 29.38           O  
ANISOU  557  O   ILE B 478     3570   3658   3934    -33    443   -468       O  
ATOM    558  CB  ILE B 478      18.157  61.879  55.166  1.00 31.21           C  
ANISOU  558  CB  ILE B 478     3824   3875   4159    -51    428   -451       C  
ATOM    559  CG1 ILE B 478      19.124  60.759  54.686  1.00 32.63           C  
ANISOU  559  CG1 ILE B 478     4021   4068   4307    -69    399   -467       C  
ATOM    560  CG2 ILE B 478      18.853  62.819  56.146  1.00 30.39           C  
ANISOU  560  CG2 ILE B 478     3704   3730   4111    -51    455   -512       C  
ATOM    561  CD1 ILE B 478      19.706  59.907  55.789  1.00 34.10           C  
ANISOU  561  CD1 ILE B 478     4213   4267   4476    -81    363   -519       C  
ATOM    562  N   ARG B 479      15.372  63.242  55.305  1.00 32.79           N  
ANISOU  562  N   ARG B 479     3991   4080   4388    -13    470   -358       N  
ATOM    563  CA  ARG B 479      14.560  64.404  55.633  1.00 37.50           C  
ANISOU  563  CA  ARG B 479     4560   4645   5044      7    515   -339       C  
ATOM    564  C   ARG B 479      13.353  64.010  56.491  1.00 36.11           C  
ANISOU  564  C   ARG B 479     4382   4499   4838     10    498   -339       C  
ATOM    565  O   ARG B 479      12.964  64.749  57.398  1.00 35.79           O  
ANISOU  565  O   ARG B 479     4325   4432   4841     16    532   -369       O  
ATOM    566  CB  ARG B 479      14.079  65.105  54.358  1.00 41.14           C  
ANISOU  566  CB  ARG B 479     5000   5096   5535     27    542   -251       C  
ATOM    567  CG  ARG B 479      15.149  65.913  53.641  1.00 47.79           C  
ANISOU  567  CG  ARG B 479     5833   5892   6432     30    581   -246       C  
ATOM    568  CD  ARG B 479      14.691  66.282  52.245  1.00 53.59           C  
ANISOU  568  CD  ARG B 479     6552   6640   7169     46    594   -145       C  
ATOM    569  NE  ARG B 479      13.455  67.070  52.244  1.00 60.70           N  
ANISOU  569  NE  ARG B 479     7419   7531   8115     72    622    -80       N  
ATOM    570  CZ  ARG B 479      12.721  67.315  51.156  1.00 72.03           C  
ANISOU  570  CZ  ARG B 479     8831   8994   9543     87    623     23       C  
ATOM    571  NH1 ARG B 479      13.114  66.870  49.976  1.00 72.48           N  
ANISOU  571  NH1 ARG B 479     8901   9095   9544     75    601     66       N  
ATOM    572  NH2 ARG B 479      11.597  68.008  51.247  1.00 75.00           N  
ANISOU  572  NH2 ARG B 479     9170   9357   9967    114    648     84       N  
ATOM    573  N   GLN B 480      12.751  62.858  56.177  1.00 35.24           N  
ANISOU  573  N   GLN B 480     4289   4444   4659      3    451   -307       N  
ATOM    574  CA  GLN B 480      11.594  62.368  56.908  1.00 36.99           C  
ANISOU  574  CA  GLN B 480     4509   4697   4850      4    433   -302       C  
ATOM    575  C   GLN B 480      11.992  62.111  58.358  1.00 32.78           C  
ANISOU  575  C   GLN B 480     3987   4163   4303    -10    427   -379       C  
ATOM    576  O   GLN B 480      11.271  62.489  59.284  1.00 31.40           O  
ANISOU  576  O   GLN B 480     3801   3986   4143     -5    447   -398       O  
ATOM    577  CB  GLN B 480      11.036  61.027  56.434  1.00 42.45           C  
ANISOU  577  CB  GLN B 480     5216   5445   5468     -9    383   -270       C  
ATOM    578  CG  GLN B 480      10.812  60.886  54.938  1.00 50.59           C  
ANISOU  578  CG  GLN B 480     6242   6500   6479     -9    373   -204       C  
ATOM    579  CD  GLN B 480       9.490  61.406  54.441  1.00 57.87           C  
ANISOU  579  CD  GLN B 480     7135   7439   7415      9    383   -130       C  
ATOM    580  OE1 GLN B 480       9.008  60.961  53.392  1.00 68.77           O  
ANISOU  580  OE1 GLN B 480     8510   8864   8755      1    360    -76       O  
ATOM    581  NE2 GLN B 480       8.893  62.341  55.163  1.00 64.50           N  
ANISOU  581  NE2 GLN B 480     7950   8244   8312     30    420   -127       N  
ATOM    582  N   MET B 481      13.133  61.452  58.554  1.00 29.15           N  
ANISOU  582  N   MET B 481     3548   3712   3817    -27    399   -422       N  
ATOM    583  CA  MET B 481      13.583  61.145  59.903  1.00 29.50           C  
ANISOU  583  CA  MET B 481     3599   3769   3841    -42    385   -487       C  
ATOM    584  C   MET B 481      13.908  62.434  60.674  1.00 30.54           C  
ANISOU  584  C   MET B 481     3712   3863   4028    -42    433   -542       C  
ATOM    585  O   MET B 481      13.591  62.547  61.853  1.00 29.55           O  
ANISOU  585  O   MET B 481     3584   3753   3890    -51    440   -585       O  
ATOM    586  CB  MET B 481      14.795  60.208  59.890  1.00 29.94           C  
ANISOU  586  CB  MET B 481     3672   3839   3866    -58    347   -512       C  
ATOM    587  CG  MET B 481      14.461  58.753  59.587  1.00 30.11           C  
ANISOU  587  CG  MET B 481     3710   3898   3831    -65    302   -479       C  
ATOM    588  SD  MET B 481      15.894  57.658  59.724  1.00 28.32           S  
ANISOU  588  SD  MET B 481     3494   3679   3585    -81    264   -508       S  
ATOM    589  CE  MET B 481      16.680  58.199  58.201  1.00 27.95           C  
ANISOU  589  CE  MET B 481     3447   3594   3578    -79    289   -495       C  
ATOM    590  N   ILE B 482      14.539  63.417  60.019  1.00 31.43           N  
ANISOU  590  N   ILE B 482     3811   3927   4204    -35    471   -544       N  
ATOM    591  CA  ILE B 482      14.878  64.673  60.677  1.00 32.11           C  
ANISOU  591  CA  ILE B 482     3876   3969   4355    -39    524   -603       C  
ATOM    592  C   ILE B 482      13.592  65.380  61.115  1.00 34.30           C  
ANISOU  592  C   ILE B 482     4134   4231   4666    -26    567   -592       C  
ATOM    593  O   ILE B 482      13.480  65.826  62.265  1.00 33.85           O  
ANISOU  593  O   ILE B 482     4069   4173   4620    -40    592   -657       O  
ATOM    594  CB  ILE B 482      15.741  65.591  59.785  1.00 31.82           C  
ANISOU  594  CB  ILE B 482     3825   3874   4390    -32    562   -597       C  
ATOM    595  CG1 ILE B 482      17.093  64.968  59.469  1.00 33.00           C  
ANISOU  595  CG1 ILE B 482     3990   4034   4515    -47    527   -620       C  
ATOM    596  CG2 ILE B 482      15.907  66.982  60.413  1.00 32.07           C  
ANISOU  596  CG2 ILE B 482     3829   3851   4506    -35    630   -656       C  
ATOM    597  CD1 ILE B 482      17.939  65.759  58.476  1.00 31.93           C  
ANISOU  597  CD1 ILE B 482     3843   3845   4445    -40    564   -607       C  
ATOM    598  N   THR B 483      12.635  65.504  60.188  1.00 34.67           N  
ANISOU  598  N   THR B 483     4170   4270   4731     -1    576   -509       N  
ATOM    599  CA  THR B 483      11.367  66.167  60.477  1.00 36.52           C  
ANISOU  599  CA  THR B 483     4380   4486   5008     16    619   -486       C  
ATOM    600  C   THR B 483      10.639  65.436  61.607  1.00 36.87           C  
ANISOU  600  C   THR B 483     4437   4579   4992      3    595   -517       C  
ATOM    601  O   THR B 483      10.150  66.065  62.537  1.00 36.58           O  
ANISOU  601  O   THR B 483     4385   4526   4987     -1    638   -561       O  
ATOM    602  CB  THR B 483      10.484  66.258  59.229  1.00 36.43           C  
ANISOU  602  CB  THR B 483     4352   4473   5015     43    619   -380       C  
ATOM    603  OG1 THR B 483      11.194  66.963  58.216  1.00 33.81           O  
ANISOU  603  OG1 THR B 483     4008   4100   4736     54    645   -348       O  
ATOM    604  CG2 THR B 483       9.222  67.060  59.487  1.00 38.66           C  
ANISOU  604  CG2 THR B 483     4600   4728   5361     65    669   -349       C  
ATOM    605  N   ALA B 484      10.560  64.103  61.542  1.00 35.84           N  
ANISOU  605  N   ALA B 484     4333   4506   4778     -6    531   -495       N  
ATOM    606  CA  ALA B 484       9.858  63.339  62.565  1.00 33.60           C  
ANISOU  606  CA  ALA B 484     4061   4269   4437    -17    509   -514       C  
ATOM    607  C   ALA B 484      10.494  63.478  63.955  1.00 34.81           C  
ANISOU  607  C   ALA B 484     4220   4436   4569    -43    517   -605       C  
ATOM    608  O   ALA B 484       9.770  63.545  64.952  1.00 35.94           O  
ANISOU  608  O   ALA B 484     4359   4598   4699    -50    535   -633       O  
ATOM    609  CB  ALA B 484       9.764  61.892  62.167  1.00 32.64           C  
ANISOU  609  CB  ALA B 484     3962   4198   4240    -22    445   -473       C  
ATOM    610  N   PHE B 485      11.827  63.478  64.052  1.00 32.79           N  
ANISOU  610  N   PHE B 485     3973   4179   4308    -59    502   -650       N  
ATOM    611  CA  PHE B 485      12.472  63.493  65.356  1.00 34.34           C  
ANISOU  611  CA  PHE B 485     4172   4404   4471    -88    498   -733       C  
ATOM    612  C   PHE B 485      12.409  64.893  65.975  1.00 37.44           C  
ANISOU  612  C   PHE B 485     4540   4757   4930    -97    570   -801       C  
ATOM    613  O   PHE B 485      12.439  65.016  67.194  1.00 38.42           O  
ANISOU  613  O   PHE B 485     4662   4914   5022   -124    580   -871       O  
ATOM    614  CB  PHE B 485      13.936  63.061  65.314  1.00 34.03           C  
ANISOU  614  CB  PHE B 485     4142   4379   4408   -104    458   -760       C  
ATOM    615  CG  PHE B 485      14.207  61.655  64.804  1.00 33.00           C  
ANISOU  615  CG  PHE B 485     4032   4283   4222   -100    394   -707       C  
ATOM    616  CD1 PHE B 485      13.180  60.748  64.571  1.00 34.70           C  
ANISOU  616  CD1 PHE B 485     4260   4525   4400    -88    370   -647       C  
ATOM    617  CD2 PHE B 485      15.511  61.251  64.563  1.00 34.12           C  
ANISOU  617  CD2 PHE B 485     4179   4428   4359   -109    362   -720       C  
ATOM    618  CE1 PHE B 485      13.452  59.466  64.112  1.00 34.42           C  
ANISOU  618  CE1 PHE B 485     4240   4513   4323    -88    319   -606       C  
ATOM    619  CE2 PHE B 485      15.781  59.970  64.116  1.00 35.40           C  
ANISOU  619  CE2 PHE B 485     4356   4614   4482   -106    312   -676       C  
ATOM    620  CZ  PHE B 485      14.745  59.080  63.884  1.00 33.51           C  
ANISOU  620  CZ  PHE B 485     4129   4397   4208    -97    292   -620       C  
ATOM    621  N   GLY B 486      12.387  65.933  65.134  1.00 37.98           N  
ANISOU  621  N   GLY B 486     4588   4756   5089    -78    621   -784       N  
ATOM    622  CA  GLY B 486      12.190  67.307  65.580  1.00 40.87           C  
ANISOU  622  CA  GLY B 486     4924   5067   5539    -82    701   -841       C  
ATOM    623  C   GLY B 486      13.403  67.941  66.271  1.00 40.44           C  
ANISOU  623  C   GLY B 486     4861   5002   5502   -116    722   -943       C  
ATOM    624  O   GLY B 486      13.303  69.070  66.736  1.00 40.74           O  
ANISOU  624  O   GLY B 486     4873   4995   5612   -127    794  -1007       O  
ATOM    625  N   THR B 487      14.554  67.255  66.293  1.00 38.29           N  
ANISOU  625  N   THR B 487     4606   4769   5175   -133    664   -961       N  
ATOM    626  CA  THR B 487      15.739  67.722  67.007  1.00 38.83           C  
ANISOU  626  CA  THR B 487     4662   4843   5248   -169    672  -1058       C  
ATOM    627  C   THR B 487      16.644  68.650  66.186  1.00 41.12           C  
ANISOU  627  C   THR B 487     4933   5059   5633   -164    711  -1070       C  
ATOM    628  O   THR B 487      17.588  69.215  66.748  1.00 41.46           O  
ANISOU  628  O   THR B 487     4960   5096   5697   -195    729  -1158       O  
ATOM    629  CB  THR B 487      16.583  66.524  67.445  1.00 38.97           C  
ANISOU  629  CB  THR B 487     4700   4940   5168   -189    589  -1063       C  
ATOM    630  OG1 THR B 487      16.932  65.806  66.263  1.00 38.84           O  
ANISOU  630  OG1 THR B 487     4699   4910   5150   -162    547   -982       O  
ATOM    631  CG2 THR B 487      15.856  65.607  68.404  1.00 39.10           C  
ANISOU  631  CG2 THR B 487     4733   5034   5088   -199    551  -1056       C  
ATOM    632  N   GLY B 488      16.446  68.753  64.865  1.00 40.09           N  
ANISOU  632  N   GLY B 488     4803   4877   5552   -127    721   -983       N  
ATOM    633  CA  GLY B 488      17.464  69.326  63.999  1.00 40.65           C  
ANISOU  633  CA  GLY B 488     4862   4892   5692   -122    741   -980       C  
ATOM    634  C   GLY B 488      18.697  68.420  63.926  1.00 43.45           C  
ANISOU  634  C   GLY B 488     5234   5291   5986   -138    673   -992       C  
ATOM    635  O   GLY B 488      18.686  67.316  64.465  1.00 43.07           O  
ANISOU  635  O   GLY B 488     5205   5313   5845   -149    609   -989       O  
ATOM    636  N   ILE B 489      19.774  68.879  63.264  1.00 43.81           N  
ANISOU  636  N   ILE B 489     5267   5290   6087   -139    689  -1001       N  
ATOM    637  CA  ILE B 489      20.942  68.034  63.039  1.00 43.08           C  
ANISOU  637  CA  ILE B 489     5187   5230   5950   -150    630  -1002       C  
ATOM    638  C   ILE B 489      22.247  68.788  63.283  1.00 44.44           C  
ANISOU  638  C   ILE B 489     5333   5370   6180   -176    655  -1083       C  
ATOM    639  O   ILE B 489      22.289  70.023  63.251  1.00 41.95           O  
ANISOU  639  O   ILE B 489     4993   4991   5955   -180    726  -1122       O  
ATOM    640  CB  ILE B 489      20.920  67.445  61.618  1.00 42.77           C  
ANISOU  640  CB  ILE B 489     5166   5178   5907   -120    610   -905       C  
ATOM    641  CG1 ILE B 489      20.792  68.549  60.561  1.00 43.27           C  
ANISOU  641  CG1 ILE B 489     5213   5163   6066    -98    678   -865       C  
ATOM    642  CG2 ILE B 489      19.810  66.398  61.498  1.00 39.66           C  
ANISOU  642  CG2 ILE B 489     4797   4833   5438   -104    567   -838       C  
ATOM    643  CD1 ILE B 489      20.935  68.075  59.127  1.00 42.61           C  
ANISOU  643  CD1 ILE B 489     5144   5072   5973    -76    662   -777       C  
ATOM    644  N   GLY B 490      23.315  67.998  63.493  1.00 44.72           N  
ANISOU  644  N   GLY B 490     5373   5450   6169   -194    597  -1103       N  
ATOM    645  CA  GLY B 490      24.669  68.506  63.650  1.00 45.79           C  
ANISOU  645  CA  GLY B 490     5483   5565   6350   -220    606  -1173       C  
ATOM    646  C   GLY B 490      24.770  69.569  64.749  1.00 49.79           C  
ANISOU  646  C   GLY B 490     5959   6066   6892   -256    652  -1281       C  
ATOM    647  O   GLY B 490      24.362  69.340  65.890  1.00 47.16           O  
ANISOU  647  O   GLY B 490     5626   5796   6495   -279    630  -1327       O  
ATOM    648  N   GLY B 491      25.320  70.734  64.378  1.00 52.23           N  
ANISOU  648  N   GLY B 491     6241   6298   7305   -262    719  -1322       N  
ATOM    649  CA  GLY B 491      25.530  71.834  65.300  1.00 53.18           C  
ANISOU  649  CA  GLY B 491     6328   6400   7478   -301    774  -1436       C  
ATOM    650  C   GLY B 491      24.217  72.351  65.883  1.00 55.73           C  
ANISOU  650  C   GLY B 491     6652   6716   7807   -300    823  -1453       C  
ATOM    651  O   GLY B 491      24.209  72.873  66.992  1.00 58.03           O  
ANISOU  651  O   GLY B 491     6923   7031   8096   -341    848  -1556       O  
ATOM    652  N   ASP B 492      23.107  72.199  65.146  1.00 53.88           N  
ANISOU  652  N   ASP B 492     6437   6454   7581   -256    837  -1356       N  
ATOM    653  CA  ASP B 492      21.818  72.727  65.582  1.00 54.78           C  
ANISOU  653  CA  ASP B 492     6547   6551   7717   -250    889  -1362       C  
ATOM    654  C   ASP B 492      20.961  71.667  66.276  1.00 49.20           C  
ANISOU  654  C   ASP B 492     5869   5934   6891   -250    829  -1339       C  
ATOM    655  O   ASP B 492      19.771  71.885  66.503  1.00 49.65           O  
ANISOU  655  O   ASP B 492     5927   5982   6956   -237    863  -1322       O  
ATOM    656  CB  ASP B 492      21.073  73.346  64.411  1.00 58.06           C  
ANISOU  656  CB  ASP B 492     6956   6879   8224   -202    949  -1269       C  
ATOM    657  CG  ASP B 492      21.843  74.448  63.703  1.00 59.97           C  
ANISOU  657  CG  ASP B 492     7168   7027   8593   -199   1018  -1281       C  
ATOM    658  OD1 ASP B 492      22.280  75.381  64.402  1.00 66.34           O  
ANISOU  658  OD1 ASP B 492     7943   7797   9467   -234   1076  -1388       O  
ATOM    659  OD2 ASP B 492      22.026  74.345  62.476  1.00 62.48           O  
ANISOU  659  OD2 ASP B 492     7492   7311   8937   -165   1014  -1188       O  
ATOM    660  N   PHE B 493      21.565  70.518  66.601  1.00 46.53           N  
ANISOU  660  N   PHE B 493     5549   5678   6451   -263    742  -1333       N  
ATOM    661  CA  PHE B 493      20.853  69.446  67.269  1.00 44.72           C  
ANISOU  661  CA  PHE B 493     5346   5535   6112   -264    683  -1306       C  
ATOM    662  C   PHE B 493      20.408  69.939  68.640  1.00 45.63           C  
ANISOU  662  C   PHE B 493     5448   5688   6202   -303    715  -1403       C  
ATOM    663  O   PHE B 493      21.219  70.444  69.412  1.00 45.16           O  
ANISOU  663  O   PHE B 493     5365   5648   6145   -347    726  -1504       O  
ATOM    664  CB  PHE B 493      21.729  68.203  67.417  1.00 43.67           C  
ANISOU  664  CB  PHE B 493     5227   5476   5891   -273    592  -1286       C  
ATOM    665  CG  PHE B 493      21.012  67.037  68.079  1.00 43.60           C  
ANISOU  665  CG  PHE B 493     5241   5551   5773   -272    533  -1248       C  
ATOM    666  CD1 PHE B 493      20.275  66.126  67.325  1.00 44.28           C  
ANISOU  666  CD1 PHE B 493     5355   5639   5832   -235    503  -1146       C  
ATOM    667  CD2 PHE B 493      21.053  66.874  69.459  1.00 45.06           C  
ANISOU  667  CD2 PHE B 493     5419   5817   5883   -311    511  -1315       C  
ATOM    668  CE1 PHE B 493      19.604  65.070  67.931  1.00 44.90           C  
ANISOU  668  CE1 PHE B 493     5453   5788   5820   -234    455  -1111       C  
ATOM    669  CE2 PHE B 493      20.392  65.810  70.059  1.00 45.74           C  
ANISOU  669  CE2 PHE B 493     5526   5980   5874   -309    461  -1272       C  
ATOM    670  CZ  PHE B 493      19.664  64.914  69.297  1.00 44.64           C  
ANISOU  670  CZ  PHE B 493     5413   5831   5718   -269    435  -1170       C  
ATOM    671  N   ASP B 494      19.118  69.779  68.924  1.00 45.76           N  
ANISOU  671  N   ASP B 494     5476   5717   6192   -289    730  -1373       N  
ATOM    672  CA  ASP B 494      18.566  70.161  70.210  1.00 47.29           C  
ANISOU  672  CA  ASP B 494     5661   5952   6355   -326    763  -1460       C  
ATOM    673  C   ASP B 494      17.764  69.001  70.796  1.00 44.09           C  
ANISOU  673  C   ASP B 494     5283   5634   5835   -322    705  -1412       C  
ATOM    674  O   ASP B 494      16.596  68.804  70.459  1.00 43.91           O  
ANISOU  674  O   ASP B 494     5272   5591   5819   -290    721  -1346       O  
ATOM    675  CB  ASP B 494      17.738  71.430  70.110  1.00 49.90           C  
ANISOU  675  CB  ASP B 494     5968   6195   6796   -319    868  -1491       C  
ATOM    676  CG  ASP B 494      17.240  71.967  71.447  1.00 52.32           C  
ANISOU  676  CG  ASP B 494     6261   6535   7083   -363    918  -1601       C  
ATOM    677  OD1 ASP B 494      17.442  71.281  72.474  1.00 50.19           O  
ANISOU  677  OD1 ASP B 494     6003   6370   6697   -400    865  -1643       O  
ATOM    678  OD2 ASP B 494      16.670  73.079  71.450  1.00 55.85           O  
ANISOU  678  OD2 ASP B 494     6683   6904   7635   -363   1014  -1642       O  
ATOM    679  N   LEU B 495      18.402  68.275  71.720  1.00 43.93           N  
ANISOU  679  N   LEU B 495     5267   5712   5712   -357    642  -1448       N  
ATOM    680  CA  LEU B 495      17.808  67.125  72.384  1.00 45.04           C  
ANISOU  680  CA  LEU B 495     5431   5943   5740   -358    584  -1404       C  
ATOM    681  C   LEU B 495      16.453  67.479  72.995  1.00 45.09           C  
ANISOU  681  C   LEU B 495     5440   5951   5740   -361    640  -1424       C  
ATOM    682  O   LEU B 495      15.502  66.706  72.908  1.00 44.11           O  
ANISOU  682  O   LEU B 495     5336   5847   5575   -335    618  -1349       O  
ATOM    683  CB  LEU B 495      18.769  66.616  73.457  1.00 45.04           C  
ANISOU  683  CB  LEU B 495     5423   6048   5642   -403    524  -1457       C  
ATOM    684  CG  LEU B 495      18.350  65.317  74.146  1.00 46.35           C  
ANISOU  684  CG  LEU B 495     5609   6313   5689   -404    456  -1399       C  
ATOM    685  CD1 LEU B 495      18.489  64.141  73.190  1.00 46.02           C  
ANISOU  685  CD1 LEU B 495     5587   6257   5641   -359    394  -1281       C  
ATOM    686  CD2 LEU B 495      19.148  65.078  75.416  1.00 48.27           C  
ANISOU  686  CD2 LEU B 495     5835   6669   5835   -456    412  -1462       C  
ATOM    687  N   ALA B 496      16.377  68.652  73.628  1.00 46.16           N  
ANISOU  687  N   ALA B 496     5551   6064   5922   -396    716  -1532       N  
ATOM    688  CA  ALA B 496      15.172  69.101  74.297  1.00 46.46           C  
ANISOU  688  CA  ALA B 496     5587   6101   5964   -405    781  -1569       C  
ATOM    689  C   ALA B 496      13.968  69.113  73.356  1.00 46.52           C  
ANISOU  689  C   ALA B 496     5602   6032   6042   -349    813  -1472       C  
ATOM    690  O   ALA B 496      12.837  69.123  73.833  1.00 45.86           O  
ANISOU  690  O   ALA B 496     5521   5958   5947   -347    848  -1471       O  
ATOM    691  CB  ALA B 496      15.410  70.473  74.899  1.00 48.74           C  
ANISOU  691  CB  ALA B 496     5843   6354   6321   -450    870  -1704       C  
ATOM    692  N   LYS B 497      14.193  69.158  72.036  1.00 45.20           N  
ANISOU  692  N   LYS B 497     5434   5791   5947   -306    805  -1393       N  
ATOM    693  CA  LYS B 497      13.088  69.219  71.082  1.00 47.18           C  
ANISOU  693  CA  LYS B 497     5687   5977   6264   -255    832  -1298       C  
ATOM    694  C   LYS B 497      12.714  67.849  70.502  1.00 43.93           C  
ANISOU  694  C   LYS B 497     5304   5607   5778   -223    750  -1184       C  
ATOM    695  O   LYS B 497      11.859  67.772  69.617  1.00 41.52           O  
ANISOU  695  O   LYS B 497     5000   5261   5516   -183    759  -1098       O  
ATOM    696  CB  LYS B 497      13.443  70.191  69.953  1.00 52.81           C  
ANISOU  696  CB  LYS B 497     6377   6585   7104   -229    881  -1277       C  
ATOM    697  CG  LYS B 497      13.446  71.654  70.378  1.00 59.34           C  
ANISOU  697  CG  LYS B 497     7168   7343   8038   -251    984  -1375       C  
ATOM    698  CD  LYS B 497      13.754  72.592  69.217  1.00 65.66           C  
ANISOU  698  CD  LYS B 497     7942   8034   8970   -220   1036  -1337       C  
ATOM    699  CE  LYS B 497      13.752  74.042  69.595  1.00 68.90           C  
ANISOU  699  CE  LYS B 497     8312   8363   9503   -239   1146  -1431       C  
ATOM    700  NZ  LYS B 497      14.290  74.852  68.496  1.00 73.32           N  
ANISOU  700  NZ  LYS B 497     8848   8826  10184   -213   1188  -1392       N  
ATOM    701  N   ALA B 498      13.336  66.777  71.008  1.00 42.33           N  
ANISOU  701  N   ALA B 498     5123   5490   5471   -242    673  -1183       N  
ATOM    702  CA  ALA B 498      13.062  65.414  70.559  1.00 40.99           C  
ANISOU  702  CA  ALA B 498     4979   5360   5234   -218    600  -1085       C  
ATOM    703  C   ALA B 498      11.584  65.102  70.733  1.00 40.67           C  
ANISOU  703  C   ALA B 498     4944   5329   5178   -201    617  -1040       C  
ATOM    704  O   ALA B 498      11.043  65.279  71.817  1.00 42.89           O  
ANISOU  704  O   ALA B 498     5223   5648   5426   -225    645  -1092       O  
ATOM    705  CB  ALA B 498      13.900  64.433  71.349  1.00 40.50           C  
ANISOU  705  CB  ALA B 498     4930   5388   5070   -245    529  -1101       C  
ATOM    706  N   ARG B 499      10.926  64.634  69.669  1.00 38.25           N  
ANISOU  706  N   ARG B 499     4646   4993   4896   -162    600   -944       N  
ATOM    707  CA  ARG B 499       9.497  64.355  69.740  1.00 38.27           C  
ANISOU  707  CA  ARG B 499     4649   5001   4893   -145    615   -896       C  
ATOM    708  C   ARG B 499       9.224  62.965  70.317  1.00 35.62           C  
ANISOU  708  C   ARG B 499     4337   4744   4454   -153    554   -863       C  
ATOM    709  O   ARG B 499       8.073  62.647  70.618  1.00 39.20           O  
ANISOU  709  O   ARG B 499     4790   5212   4890   -146    565   -834       O  
ATOM    710  CB  ARG B 499       8.838  64.586  68.373  1.00 40.12           C  
ANISOU  710  CB  ARG B 499     4872   5173   5200   -104    629   -812       C  
ATOM    711  CG  ARG B 499       9.015  66.013  67.864  1.00 42.99           C  
ANISOU  711  CG  ARG B 499     5206   5454   5674    -93    699   -835       C  
ATOM    712  CD  ARG B 499       8.408  66.269  66.485  1.00 43.20           C  
ANISOU  712  CD  ARG B 499     5217   5428   5769    -53    709   -740       C  
ATOM    713  NE  ARG B 499       6.962  66.026  66.510  1.00 41.97           N  
ANISOU  713  NE  ARG B 499     5052   5281   5614    -35    719   -687       N  
ATOM    714  CZ  ARG B 499       6.342  64.920  66.083  1.00 45.86           C  
ANISOU  714  CZ  ARG B 499     5559   5817   6049    -23    664   -615       C  
ATOM    715  NH1 ARG B 499       7.025  63.915  65.525  1.00 42.27           N  
ANISOU  715  NH1 ARG B 499     5131   5398   5534    -27    596   -585       N  
ATOM    716  NH2 ARG B 499       5.026  64.823  66.230  1.00 42.83           N  
ANISOU  716  NH2 ARG B 499     5160   5438   5675    -10    681   -577       N  
ATOM    717  N   TYR B 500      10.271  62.144  70.477  1.00 34.39           N  
ANISOU  717  N   TYR B 500     4196   4634   4237   -167    492   -862       N  
ATOM    718  CA  TYR B 500      10.164  60.802  71.030  1.00 33.89           C  
ANISOU  718  CA  TYR B 500     4151   4642   4085   -174    435   -825       C  
ATOM    719  C   TYR B 500      11.396  60.547  71.892  1.00 34.58           C  
ANISOU  719  C   TYR B 500     4240   4788   4112   -206    398   -874       C  
ATOM    720  O   TYR B 500      12.494  60.986  71.530  1.00 34.87           O  
ANISOU  720  O   TYR B 500     4269   4802   4179   -211    391   -905       O  
ATOM    721  CB  TYR B 500      10.091  59.734  69.931  1.00 32.16           C  
ANISOU  721  CB  TYR B 500     3945   4409   3865   -148    386   -736       C  
ATOM    722  CG  TYR B 500       9.097  60.061  68.830  1.00 31.37           C  
ANISOU  722  CG  TYR B 500     3838   4253   3828   -118    414   -685       C  
ATOM    723  CD1 TYR B 500       7.764  59.684  68.941  1.00 31.66           C  
ANISOU  723  CD1 TYR B 500     3874   4301   3854   -108    424   -644       C  
ATOM    724  CD2 TYR B 500       9.474  60.779  67.706  1.00 31.20           C  
ANISOU  724  CD2 TYR B 500     3807   4172   3875   -102    431   -674       C  
ATOM    725  CE1 TYR B 500       6.836  60.002  67.961  1.00 31.57           C  
ANISOU  725  CE1 TYR B 500     3850   4247   3899    -82    445   -593       C  
ATOM    726  CE2 TYR B 500       8.552  61.098  66.718  1.00 32.08           C  
ANISOU  726  CE2 TYR B 500     3907   4244   4039    -75    454   -618       C  
ATOM    727  CZ  TYR B 500       7.231  60.713  66.845  1.00 31.31           C  
ANISOU  727  CZ  TYR B 500     3805   4161   3929    -66    459   -578       C  
ATOM    728  OH  TYR B 500       6.308  61.032  65.887  1.00 32.97           O  
ANISOU  728  OH  TYR B 500     3998   4339   4188    -42    477   -519       O  
ATOM    729  N   HIS B 501      11.225  59.825  73.009  1.00 33.84           N  
ANISOU  729  N   HIS B 501     4152   4773   3932   -226    372   -874       N  
ATOM    730  CA  HIS B 501      12.363  59.452  73.848  1.00 36.42           C  
ANISOU  730  CA  HIS B 501     4476   5171   4192   -256    327   -904       C  
ATOM    731  C   HIS B 501      12.844  58.036  73.538  1.00 36.05           C  
ANISOU  731  C   HIS B 501     4438   5149   4111   -241    256   -822       C  
ATOM    732  O   HIS B 501      13.835  57.583  74.110  1.00 33.93           O  
ANISOU  732  O   HIS B 501     4161   4935   3794   -258    211   -827       O  
ATOM    733  CB  HIS B 501      12.083  59.665  75.342  1.00 39.34           C  
ANISOU  733  CB  HIS B 501     4841   5622   4485   -294    344   -963       C  
ATOM    734  CG  HIS B 501      12.139  61.098  75.774  1.00 43.70           C  
ANISOU  734  CG  HIS B 501     5377   6157   5070   -323    410  -1070       C  
ATOM    735  ND1 HIS B 501      12.536  61.498  77.034  1.00 44.65           N  
ANISOU  735  ND1 HIS B 501     5486   6355   5123   -372    419  -1155       N  
ATOM    736  CD2 HIS B 501      11.862  62.225  75.100  1.00 46.29           C  
ANISOU  736  CD2 HIS B 501     5695   6397   5495   -311    473  -1107       C  
ATOM    737  CE1 HIS B 501      12.502  62.821  77.099  1.00 48.36           C  
ANISOU  737  CE1 HIS B 501     5941   6780   5654   -390    489  -1248       C  
ATOM    738  NE2 HIS B 501      12.090  63.284  75.937  1.00 47.35           N  
ANISOU  738  NE2 HIS B 501     5812   6547   5630   -351    524  -1216       N  
ATOM    739  N   LYS B 502      12.169  57.339  72.616  1.00 35.29           N  
ANISOU  739  N   LYS B 502     4354   5011   4044   -209    248   -748       N  
ATOM    740  CA  LYS B 502      12.703  56.096  72.083  1.00 35.45           C  
ANISOU  740  CA  LYS B 502     4379   5032   4057   -194    193   -679       C  
ATOM    741  C   LYS B 502      12.596  56.121  70.564  1.00 33.70           C  
ANISOU  741  C   LYS B 502     4164   4733   3908   -167    201   -646       C  
ATOM    742  O   LYS B 502      11.510  56.256  70.016  1.00 32.77           O  
ANISOU  742  O   LYS B 502     4051   4583   3817   -151    228   -622       O  
ATOM    743  CB  LYS B 502      12.009  54.849  72.643  1.00 38.18           C  
ANISOU  743  CB  LYS B 502     4732   5425   4349   -191    167   -615       C  
ATOM    744  CG  LYS B 502      12.099  54.685  74.143  1.00 39.48           C  
ANISOU  744  CG  LYS B 502     4891   5679   4431   -218    154   -633       C  
ATOM    745  CD  LYS B 502      11.697  53.306  74.653  1.00 41.92           C  
ANISOU  745  CD  LYS B 502     5203   6034   4690   -213    121   -555       C  
ATOM    746  CE  LYS B 502      11.611  53.342  76.155  1.00 48.73           C  
ANISOU  746  CE  LYS B 502     6060   6992   5464   -243    119   -575       C  
ATOM    747  NZ  LYS B 502      11.417  52.025  76.756  1.00 57.14           N  
ANISOU  747  NZ  LYS B 502     7122   8108   6478   -240     84   -494       N  
ATOM    748  N   ILE B 503      13.750  56.029  69.898  1.00 33.58           N  
ANISOU  748  N   ILE B 503     4144   4692   3922   -164    178   -647       N  
ATOM    749  CA  ILE B 503      13.802  55.863  68.460  1.00 31.85           C  
ANISOU  749  CA  ILE B 503     3931   4412   3758   -143    179   -612       C  
ATOM    750  C   ILE B 503      14.212  54.410  68.247  1.00 31.37           C  
ANISOU  750  C   ILE B 503     3875   4365   3680   -138    132   -557       C  
ATOM    751  O   ILE B 503      15.317  54.033  68.626  1.00 31.30           O  
ANISOU  751  O   ILE B 503     3856   4376   3660   -146    101   -563       O  
ATOM    752  CB  ILE B 503      14.768  56.856  67.782  1.00 32.09           C  
ANISOU  752  CB  ILE B 503     3953   4396   3842   -143    197   -654       C  
ATOM    753  CG1 ILE B 503      14.239  58.302  67.736  1.00 33.16           C  
ANISOU  753  CG1 ILE B 503     4082   4498   4018   -142    255   -698       C  
ATOM    754  CG2 ILE B 503      15.117  56.392  66.363  1.00 30.16           C  
ANISOU  754  CG2 ILE B 503     3716   4106   3638   -127    187   -612       C  
ATOM    755  CD1 ILE B 503      14.275  59.039  69.053  1.00 35.24           C  
ANISOU  755  CD1 ILE B 503     4335   4799   4256   -167    277   -767       C  
ATOM    756  N   VAL B 504      13.288  53.595  67.731  1.00 27.76           N  
ANISOU  756  N   VAL B 504     3427   3897   3223   -126    130   -505       N  
ATOM    757  CA  VAL B 504      13.481  52.156  67.664  1.00 28.48           C  
ANISOU  757  CA  VAL B 504     3520   3999   3304   -124     95   -455       C  
ATOM    758  C   VAL B 504      13.723  51.688  66.223  1.00 28.50           C  
ANISOU  758  C   VAL B 504     3527   3950   3352   -115     94   -433       C  
ATOM    759  O   VAL B 504      12.839  51.763  65.369  1.00 27.56           O  
ANISOU  759  O   VAL B 504     3415   3808   3248   -109    113   -418       O  
ATOM    760  CB  VAL B 504      12.261  51.434  68.255  1.00 29.33           C  
ANISOU  760  CB  VAL B 504     3632   4136   3377   -123     96   -416       C  
ATOM    761  CG1 VAL B 504      12.498  49.927  68.302  1.00 29.91           C  
ANISOU  761  CG1 VAL B 504     3701   4215   3448   -121     65   -362       C  
ATOM    762  CG2 VAL B 504      11.894  52.006  69.617  1.00 30.12           C  
ANISOU  762  CG2 VAL B 504     3728   4289   3427   -135    106   -443       C  
ATOM    763  N   ILE B 505      14.924  51.158  65.975  1.00 27.80           N  
ANISOU  763  N   ILE B 505     3432   3849   3284   -117     73   -431       N  
ATOM    764  CA  ILE B 505      15.248  50.557  64.695  1.00 26.31           C  
ANISOU  764  CA  ILE B 505     3247   3616   3135   -114     74   -415       C  
ATOM    765  C   ILE B 505      14.667  49.148  64.631  1.00 25.64           C  
ANISOU  765  C   ILE B 505     3161   3532   3047   -114     63   -369       C  
ATOM    766  O   ILE B 505      15.036  48.261  65.403  1.00 25.26           O  
ANISOU  766  O   ILE B 505     3102   3501   2993   -114     41   -342       O  
ATOM    767  CB  ILE B 505      16.765  50.543  64.466  1.00 26.22           C  
ANISOU  767  CB  ILE B 505     3223   3584   3154   -115     62   -434       C  
ATOM    768  CG1 ILE B 505      17.375  51.935  64.522  1.00 26.10           C  
ANISOU  768  CG1 ILE B 505     3204   3563   3149   -118     76   -483       C  
ATOM    769  CG2 ILE B 505      17.103  49.820  63.163  1.00 26.07           C  
ANISOU  769  CG2 ILE B 505     3209   3521   3177   -116     69   -422       C  
ATOM    770  CD1 ILE B 505      18.880  51.915  64.654  1.00 26.72           C  
ANISOU  770  CD1 ILE B 505     3265   3634   3252   -122     59   -502       C  
ATOM    771  N   MET B 506      13.782  48.941  63.654  1.00 25.73           N  
ANISOU  771  N   MET B 506     3183   3525   3069   -116     80   -359       N  
ATOM    772  CA  MET B 506      13.097  47.677  63.496  1.00 27.16           C  
ANISOU  772  CA  MET B 506     3363   3703   3252   -121     76   -324       C  
ATOM    773  C   MET B 506      13.166  47.212  62.046  1.00 26.63           C  
ANISOU  773  C   MET B 506     3300   3602   3217   -131     89   -330       C  
ATOM    774  O   MET B 506      12.189  47.318  61.319  1.00 27.16           O  
ANISOU  774  O   MET B 506     3372   3672   3274   -138    100   -327       O  
ATOM    775  CB  MET B 506      11.635  47.778  63.947  1.00 28.40           C  
ANISOU  775  CB  MET B 506     3524   3888   3379   -120     84   -306       C  
ATOM    776  CG  MET B 506      10.958  46.433  64.141  1.00 30.42           C  
ANISOU  776  CG  MET B 506     3775   4146   3638   -126     81   -269       C  
ATOM    777  SD  MET B 506       9.491  46.560  65.189  1.00 34.33           S  
ANISOU  777  SD  MET B 506     4269   4681   4092   -123     88   -246       S  
ATOM    778  CE  MET B 506       8.323  47.597  64.314  1.00 33.20           C  
ANISOU  778  CE  MET B 506     4131   4537   3947   -122    109   -262       C  
ATOM    779  N   THR B 507      14.384  46.910  61.614  1.00 26.99           N  
ANISOU  779  N   THR B 507     3340   3618   3295   -134     87   -343       N  
ATOM    781  CA  THR B 507      14.622  46.372  60.292  1.00 26.70           C  
ANISOU  781  CA  THR B 507     3306   3549   3287   -148    103   -356       C  
ATOM    783  C   THR B 507      14.063  44.964  60.265  1.00 25.40           C  
ANISOU  783  C   THR B 507     3135   3376   3140   -160    106   -335       C  
ATOM    785  O   THR B 507      13.730  44.418  61.305  1.00 26.14           O  
ANISOU  785  O   THR B 507     3220   3483   3228   -152     94   -304       O  
ATOM    787  CB  THR B 507      16.115  46.356  59.982  1.00 26.35           C  
ANISOU  787  CB  THR B 507     3255   3474   3282   -147    105   -377       C  
ATOM    789  OG1 THR B 507      16.699  45.329  60.782  1.00 25.69           O  
ANISOU  789  OG1 THR B 507     3153   3380   3226   -142     91   -353       O  
ATOM    791  CG2 THR B 507      16.740  47.716  60.198  1.00 26.52           C  
ANISOU  791  CG2 THR B 507     3279   3502   3294   -137    102   -399       C  
ATOM    793  N   ASP B 508      13.972  44.406  59.062  1.00 25.60           N  
ANISOU  793  N   ASP B 508     3163   3381   3184   -180    125   -353       N  
ATOM    795  CA  ASP B 508      13.593  43.017  58.876  1.00 25.15           C  
ANISOU  795  CA  ASP B 508     3095   3303   3157   -197    137   -345       C  
ATOM    797  C   ASP B 508      14.702  42.113  59.412  1.00 26.14           C  
ANISOU  797  C   ASP B 508     3202   3390   3338   -189    138   -332       C  
ATOM    799  O   ASP B 508      15.860  42.517  59.492  1.00 24.76           O  
ANISOU  799  O   ASP B 508     3023   3202   3181   -178    132   -341       O  
ATOM    801  CB  ASP B 508      13.252  42.781  57.414  1.00 25.26           C  
ANISOU  801  CB  ASP B 508     3115   3313   3170   -228    159   -380       C  
ATOM    803  CG  ASP B 508      12.045  43.572  56.919  1.00 24.88           C  
ANISOU  803  CG  ASP B 508     3076   3309   3067   -235    154   -378       C  
ATOM    805  OD1 ASP B 508      11.220  43.950  57.770  1.00 26.23           O  
ANISOU  805  OD1 ASP B 508     3246   3506   3213   -219    139   -350       O  
ATOM    807  OD2 ASP B 508      11.942  43.828  55.713  1.00 24.17           O  
ANISOU  807  OD2 ASP B 508     2991   3231   2960   -257    165   -403       O  
ATOM    809  N   ALA B 509      14.352  40.864  59.729  1.00 27.54           N  
ANISOU  809  N   ALA B 509     3365   3548   3553   -195    148   -308       N  
ATOM    811  CA  ALA B 509      15.268  39.923  60.363  1.00 28.80           C  
ANISOU  811  CA  ALA B 509     3499   3669   3773   -183    149   -278       C  
ATOM    813  C   ALA B 509      16.101  39.170  59.325  1.00 30.19           C  
ANISOU  813  C   ALA B 509     3664   3788   4019   -201    183   -312       C  
ATOM    815  O   ALA B 509      16.179  37.941  59.378  1.00 31.98           O  
ANISOU  815  O   ALA B 509     3868   3970   4312   -207    207   -297       O  
ATOM    817  CB  ALA B 509      14.479  38.947  61.208  1.00 29.92           C  
ANISOU  817  CB  ALA B 509     3626   3812   3930   -179    150   -230       C  
ATOM    819  N   ASP B 510      16.731  39.902  58.390  1.00 29.78           N  
ANISOU  819  N   ASP B 510     3625   3733   3958   -210    191   -358       N  
ATOM    821  CA  ASP B 510      17.628  39.312  57.398  1.00 29.60           C  
ANISOU  821  CA  ASP B 510     3593   3657   3997   -229    228   -397       C  
ATOM    823  C   ASP B 510      18.929  40.125  57.358  1.00 27.97           C  
ANISOU  823  C   ASP B 510     3385   3443   3799   -213    218   -408       C  
ATOM    825  O   ASP B 510      18.953  41.242  57.860  1.00 26.13           O  
ANISOU  825  O   ASP B 510     3163   3249   3514   -195    188   -398       O  
ATOM    827  CB  ASP B 510      16.891  39.151  56.076  1.00 29.23           C  
ANISOU  827  CB  ASP B 510     3562   3616   3929   -268    258   -450       C  
ATOM    829  CG  ASP B 510      16.356  40.425  55.441  1.00 29.12           C  
ANISOU  829  CG  ASP B 510     3574   3656   3832   -275    243   -470       C  
ATOM    831  OD1 ASP B 510      16.907  41.504  55.712  1.00 28.32           O  
ANISOU  831  OD1 ASP B 510     3482   3570   3707   -253    223   -461       O  
ATOM    833  OD2 ASP B 510      15.372  40.320  54.688  1.00 30.80           O  
ANISOU  833  OD2 ASP B 510     3796   3895   4009   -304    252   -491       O  
ATOM    835  N   VAL B 511      20.013  39.563  56.782  1.00 28.52           N  
ANISOU  835  N   VAL B 511     3437   3458   3939   -220    249   -431       N  
ATOM    837  CA  VAL B 511      21.310  40.230  56.643  1.00 28.56           C  
ANISOU  837  CA  VAL B 511     3436   3449   3965   -208    246   -445       C  
ATOM    839  C   VAL B 511      21.174  41.635  56.048  1.00 25.84           C  
ANISOU  839  C   VAL B 511     3122   3145   3550   -213    238   -476       C  
ATOM    841  O   VAL B 511      21.989  42.507  56.322  1.00 25.51           O  
ANISOU  841  O   VAL B 511     3079   3110   3505   -197    222   -477       O  
ATOM    843  CB  VAL B 511      22.320  39.424  55.800  1.00 30.52           C  
ANISOU  843  CB  VAL B 511     3665   3631   4299   -224    294   -479       C  
ATOM    845  CG1 VAL B 511      22.894  38.243  56.578  1.00 32.98           C  
ANISOU  845  CG1 VAL B 511     3934   3894   4704   -206    300   -435       C  
ATOM    847  CG2 VAL B 511      21.746  38.994  54.449  1.00 30.68           C  
ANISOU  847  CG2 VAL B 511     3702   3641   4312   -266    340   -538       C  
ATOM    849  N   ASP B 512      20.218  41.824  55.141  1.00 25.17           N  
ANISOU  849  N   ASP B 512     3062   3085   3416   -238    253   -504       N  
ATOM    850  CA  ASP B 512      19.952  43.141  54.573  1.00 24.37           C  
ANISOU  850  CA  ASP B 512     2985   3024   3250   -241    246   -519       C  
ATOM    851  C   ASP B 512      19.375  44.102  55.608  1.00 23.78           C  
ANISOU  851  C   ASP B 512     2917   2991   3127   -215    207   -485       C  
ATOM    852  O   ASP B 512      19.641  45.309  55.551  1.00 23.26           O  
ANISOU  852  O   ASP B 512     2861   2941   3036   -204    200   -490       O  
ATOM    853  CB  ASP B 512      19.129  43.045  53.305  1.00 23.49           C  
ANISOU  853  CB  ASP B 512     2891   2935   3099   -276    271   -550       C  
ATOM    854  CG  ASP B 512      19.897  42.393  52.172  1.00 23.32           C  
ANISOU  854  CG  ASP B 512     2865   2877   3117   -307    316   -598       C  
ATOM    855  OD1 ASP B 512      20.717  43.106  51.540  1.00 21.12           O  
ANISOU  855  OD1 ASP B 512     2593   2593   2837   -308    331   -619       O  
ATOM    856  OD2 ASP B 512      19.717  41.166  52.000  1.00 24.69           O  
ANISOU  856  OD2 ASP B 512     3026   3023   3331   -328    340   -616       O  
ATOM    857  N   GLY B 513      18.593  43.557  56.545  1.00 23.15           N  
ANISOU  857  N   GLY B 513     2830   2926   3038   -206    188   -451       N  
ATOM    858  CA  GLY B 513      18.083  44.354  57.648  1.00 23.72           C  
ANISOU  858  CA  GLY B 513     2907   3038   3068   -184    156   -422       C  
ATOM    859  C   GLY B 513      19.231  44.801  58.554  1.00 24.54           C  
ANISOU  859  C   GLY B 513     2995   3136   3191   -162    135   -415       C  
ATOM    860  O   GLY B 513      19.227  45.925  59.048  1.00 26.28           O  
ANISOU  860  O   GLY B 513     3223   3385   3379   -150    120   -418       O  
ATOM    861  N   ALA B 514      20.212  43.912  58.762  1.00 23.59           N  
ANISOU  861  N   ALA B 514     2852   2981   3130   -159    138   -405       N  
ATOM    862  CA  ALA B 514      21.410  44.253  59.518  1.00 25.49           C  
ANISOU  862  CA  ALA B 514     3070   3219   3394   -142    117   -398       C  
ATOM    863  C   ALA B 514      22.182  45.384  58.813  1.00 24.38           C  
ANISOU  863  C   ALA B 514     2939   3070   3255   -145    129   -440       C  
ATOM    864  O   ALA B 514      22.648  46.328  59.445  1.00 23.02           O  
ANISOU  864  O   ALA B 514     2761   2918   3066   -134    109   -446       O  
ATOM    865  CB  ALA B 514      22.269  43.015  59.688  1.00 26.20           C  
ANISOU  865  CB  ALA B 514     3128   3267   3559   -137    122   -374       C  
ATOM    866  N   HIS B 515      22.254  45.311  57.481  1.00 23.56           N  
ANISOU  866  N   HIS B 515     2848   2937   3167   -162    164   -471       N  
ATOM    867  CA  HIS B 515      22.898  46.355  56.700  1.00 24.85           C  
ANISOU  867  CA  HIS B 515     3021   3091   3331   -166    182   -505       C  
ATOM    868  C   HIS B 515      22.177  47.688  56.924  1.00 24.12           C  
ANISOU  868  C   HIS B 515     2947   3037   3180   -159    171   -506       C  
ATOM    869  O   HIS B 515      22.832  48.705  57.175  1.00 23.06           O  
ANISOU  869  O   HIS B 515     2808   2903   3051   -150    167   -521       O  
ATOM    870  CB  HIS B 515      22.976  45.952  55.222  1.00 24.09           C  
ANISOU  870  CB  HIS B 515     2936   2967   3249   -190    224   -535       C  
ATOM    871  CG  HIS B 515      23.778  46.878  54.384  1.00 23.84           C  
ANISOU  871  CG  HIS B 515     2911   2922   3225   -195    247   -564       C  
ATOM    872  ND1 HIS B 515      23.487  47.089  53.052  1.00 22.62           N  
ANISOU  872  ND1 HIS B 515     2776   2772   3046   -218    280   -586       N  
ATOM    873  CD2 HIS B 515      24.882  47.612  54.653  1.00 23.29           C  
ANISOU  873  CD2 HIS B 515     2827   2835   3185   -183    245   -575       C  
ATOM    874  CE1 HIS B 515      24.384  47.938  52.552  1.00 23.56           C  
ANISOU  874  CE1 HIS B 515     2896   2876   3182   -216    299   -604       C  
ATOM    875  NE2 HIS B 515      25.244  48.275  53.504  1.00 21.96           N  
ANISOU  875  NE2 HIS B 515     2672   2655   3015   -195    279   -601       N  
ATOM    876  N   ILE B 516      20.837  47.664  56.853  1.00 22.94           N  
ANISOU  876  N   ILE B 516     2814   2917   2984   -163    168   -491       N  
ATOM    877  CA  ILE B 516      20.058  48.889  56.986  1.00 24.24           C  
ANISOU  877  CA  ILE B 516     2992   3112   3105   -156    165   -487       C  
ATOM    878  C   ILE B 516      20.285  49.473  58.377  1.00 24.51           C  
ANISOU  878  C   ILE B 516     3015   3165   3133   -139    139   -484       C  
ATOM    879  O   ILE B 516      20.331  50.687  58.532  1.00 23.64           O  
ANISOU  879  O   ILE B 516     2906   3061   3013   -133    145   -499       O  
ATOM    880  CB  ILE B 516      18.569  48.673  56.655  1.00 24.58           C  
ANISOU  880  CB  ILE B 516     3049   3184   3106   -164    166   -468       C  
ATOM    881  CG1 ILE B 516      18.403  48.370  55.151  1.00 25.17           C  
ANISOU  881  CG1 ILE B 516     3134   3254   3177   -187    192   -480       C  
ATOM    882  CG2 ILE B 516      17.705  49.882  57.070  1.00 25.03           C  
ANISOU  882  CG2 ILE B 516     3111   3269   3128   -150    162   -457       C  
ATOM    883  CD1 ILE B 516      17.022  47.877  54.745  1.00 25.67           C  
ANISOU  883  CD1 ILE B 516     3203   3348   3201   -202    191   -464       C  
ATOM    884  N   ARG B 517      20.443  48.599  59.373  1.00 24.42           N  
ANISOU  884  N   ARG B 517     2988   3162   3127   -134    115   -465       N  
ATOM    885  CA  ARG B 517      20.722  49.034  60.728  1.00 27.31           C  
ANISOU  885  CA  ARG B 517     3341   3558   3477   -124     87   -462       C  
ATOM    886  C   ARG B 517      22.057  49.777  60.798  1.00 25.61           C  
ANISOU  886  C   ARG B 517     3110   3329   3292   -123     86   -493       C  
ATOM    887  O   ARG B 517      22.141  50.808  61.470  1.00 25.39           O  
ANISOU  887  O   ARG B 517     3079   3324   3245   -122     80   -515       O  
ATOM    888  CB  ARG B 517      20.613  47.821  61.660  1.00 30.45           C  
ANISOU  888  CB  ARG B 517     3723   3974   3873   -120     62   -422       C  
ATOM    889  CG  ARG B 517      20.829  48.157  63.125  1.00 35.97           C  
ANISOU  889  CG  ARG B 517     4406   4719   4540   -115     30   -414       C  
ATOM    890  CD  ARG B 517      20.282  47.067  64.039  1.00 37.11           C  
ANISOU  890  CD  ARG B 517     4540   4892   4667   -110      9   -363       C  
ATOM    891  NE  ARG B 517      20.952  45.791  63.764  1.00 37.42           N  
ANISOU  891  NE  ARG B 517     4559   4896   4764   -107      7   -331       N  
ATOM    892  CZ  ARG B 517      20.379  44.729  63.235  1.00 37.33           C  
ANISOU  892  CZ  ARG B 517     4551   4855   4778   -109     25   -308       C  
ATOM    893  NH1 ARG B 517      19.101  44.783  62.923  1.00 41.78           N  
ANISOU  893  NH1 ARG B 517     5139   5427   5309   -116     40   -311       N  
ATOM    894  NH2 ARG B 517      21.087  43.638  63.012  1.00 36.47           N  
ANISOU  894  NH2 ARG B 517     4418   4705   4733   -106     31   -284       N  
ATOM    895  N   THR B 518      23.103  49.256  60.136  1.00 25.00           N  
ANISOU  895  N   THR B 518     3020   3213   3265   -126     96   -499       N  
ATOM    896  CA  THR B 518      24.398  49.928  60.135  1.00 24.44           C  
ANISOU  896  CA  THR B 518     2931   3125   3230   -126     97   -528       C  
ATOM    897  C   THR B 518      24.282  51.291  59.465  1.00 24.84           C  
ANISOU  897  C   THR B 518     2998   3164   3275   -129    126   -562       C  
ATOM    898  O   THR B 518      24.934  52.251  59.902  1.00 25.10           O  
ANISOU  898  O   THR B 518     3018   3200   3319   -129    124   -591       O  
ATOM    899  CB  THR B 518      25.522  49.108  59.500  1.00 24.89           C  
ANISOU  899  CB  THR B 518     2970   3138   3350   -128    107   -528       C  
ATOM    900  OG1 THR B 518      25.299  48.891  58.115  1.00 25.14           O  
ANISOU  900  OG1 THR B 518     3022   3135   3396   -137    147   -540       O  
ATOM    901  CG2 THR B 518      25.692  47.757  60.170  1.00 26.13           C  
ANISOU  901  CG2 THR B 518     3102   3297   3529   -121     84   -487       C  
ATOM    902  N   LEU B 519      23.466  51.388  58.408  1.00 23.16           N  
ANISOU  902  N   LEU B 519     2811   2941   3048   -132    154   -556       N  
ATOM    903  CA  LEU B 519      23.312  52.649  57.695  1.00 23.14           C  
ANISOU  903  CA  LEU B 519     2821   2927   3046   -132    184   -573       C  
ATOM    904  C   LEU B 519      22.589  53.671  58.574  1.00 23.53           C  
ANISOU  904  C   LEU B 519     2870   3002   3066   -125    179   -578       C  
ATOM    905  O   LEU B 519      23.010  54.832  58.654  1.00 25.17           O  
ANISOU  905  O   LEU B 519     3071   3197   3295   -124    197   -605       O  
ATOM    906  CB  LEU B 519      22.582  52.432  56.364  1.00 22.43           C  
ANISOU  906  CB  LEU B 519     2751   2832   2939   -140    210   -557       C  
ATOM    907  CG  LEU B 519      23.335  51.579  55.346  1.00 22.98           C  
ANISOU  907  CG  LEU B 519     2821   2873   3037   -153    228   -565       C  
ATOM    908  CD1 LEU B 519      22.419  50.945  54.303  1.00 23.05           C  
ANISOU  908  CD1 LEU B 519     2848   2895   3014   -169    242   -551       C  
ATOM    909  CD2 LEU B 519      24.399  52.413  54.657  1.00 23.49           C  
ANISOU  909  CD2 LEU B 519     2881   2906   3138   -155    257   -588       C  
ATOM    910  N   LEU B 520      21.492  53.252  59.227  1.00 23.84           N  
ANISOU  910  N   LEU B 520     2917   3076   3065   -122    161   -556       N  
ATOM    911  CA  LEU B 520      20.779  54.121  60.164  1.00 25.04           C  
ANISOU  911  CA  LEU B 520     3068   3254   3192   -118    160   -565       C  
ATOM    912  C   LEU B 520      21.679  54.589  61.312  1.00 24.64           C  
ANISOU  912  C   LEU B 520     2996   3218   3147   -122    144   -601       C  
ATOM    913  O   LEU B 520      21.708  55.767  61.638  1.00 25.06           O  
ANISOU  913  O   LEU B 520     3044   3268   3210   -124    163   -635       O  
ATOM    914  CB  LEU B 520      19.540  53.425  60.714  1.00 25.86           C  
ANISOU  914  CB  LEU B 520     3181   3393   3252   -116    143   -534       C  
ATOM    915  CG  LEU B 520      18.389  53.259  59.713  1.00 26.82           C  
ANISOU  915  CG  LEU B 520     3319   3512   3360   -114    160   -504       C  
ATOM    916  CD1 LEU B 520      17.332  52.298  60.230  1.00 26.37           C  
ANISOU  916  CD1 LEU B 520     3266   3485   3267   -115    141   -474       C  
ATOM    917  CD2 LEU B 520      17.789  54.614  59.360  1.00 28.24           C  
ANISOU  917  CD2 LEU B 520     3500   3684   3545   -107    190   -508       C  
ATOM    918  N   LEU B 521      22.405  53.669  61.939  1.00 25.44           N  
ANISOU  918  N   LEU B 521     3082   3336   3247   -126    110   -594       N  
ATOM    919  CA  LEU B 521      23.301  54.028  63.036  1.00 25.68           C  
ANISOU  919  CA  LEU B 521     3087   3393   3276   -134     87   -625       C  
ATOM    920  C   LEU B 521      24.383  55.000  62.555  1.00 25.68           C  
ANISOU  920  C   LEU B 521     3075   3357   3326   -139    109   -669       C  
ATOM    921  O   LEU B 521      24.787  55.894  63.299  1.00 27.46           O  
ANISOU  921  O   LEU B 521     3283   3599   3550   -150    110   -713       O  
ATOM    922  CB  LEU B 521      23.929  52.795  63.670  1.00 25.20           C  
ANISOU  922  CB  LEU B 521     3007   3358   3212   -134     45   -594       C  
ATOM    923  CG  LEU B 521      22.984  51.903  64.477  1.00 25.63           C  
ANISOU  923  CG  LEU B 521     3066   3456   3216   -131     21   -550       C  
ATOM    924  CD1 LEU B 521      23.668  50.603  64.840  1.00 25.49           C  
ANISOU  924  CD1 LEU B 521     3024   3447   3214   -126    -13   -506       C  
ATOM    925  CD2 LEU B 521      22.459  52.611  65.706  1.00 26.29           C  
ANISOU  925  CD2 LEU B 521     3147   3597   3245   -140     11   -573       C  
ATOM    926  N   THR B 522      24.864  54.834  61.319  1.00 25.41           N  
ANISOU  926  N   THR B 522     3045   3274   3334   -135    131   -661       N  
ATOM    927  CA  THR B 522      25.850  55.754  60.758  1.00 25.92           C  
ANISOU  927  CA  THR B 522     3099   3299   3449   -139    159   -698       C  
ATOM    928  C   THR B 522      25.281  57.178  60.707  1.00 27.22           C  
ANISOU  928  C   THR B 522     3271   3452   3619   -139    196   -725       C  
ATOM    929  O   THR B 522      25.932  58.157  61.117  1.00 26.31           O  
ANISOU  929  O   THR B 522     3136   3328   3531   -149    209   -772       O  
ATOM    930  CB  THR B 522      26.325  55.274  59.387  1.00 25.22           C  
ANISOU  930  CB  THR B 522     3019   3166   3399   -136    182   -681       C  
ATOM    931  OG1 THR B 522      26.878  53.970  59.547  1.00 24.59           O  
ANISOU  931  OG1 THR B 522     2926   3091   3327   -136    153   -660       O  
ATOM    932  CG2 THR B 522      27.413  56.159  58.799  1.00 25.62           C  
ANISOU  932  CG2 THR B 522     3056   3175   3505   -140    212   -715       C  
ATOM    933  N   PHE B 523      24.042  57.299  60.225  1.00 26.68           N  
ANISOU  933  N   PHE B 523     3226   3383   3527   -130    215   -696       N  
ATOM    934  CA  PHE B 523      23.381  58.591  60.173  1.00 27.18           C  
ANISOU  934  CA  PHE B 523     3292   3431   3604   -126    254   -710       C  
ATOM    935  C   PHE B 523      23.196  59.202  61.560  1.00 27.44           C  
ANISOU  935  C   PHE B 523     3310   3494   3620   -136    249   -754       C  
ATOM    936  O   PHE B 523      23.469  60.390  61.749  1.00 27.70           O  
ANISOU  936  O   PHE B 523     3329   3503   3691   -142    282   -798       O  
ATOM    937  CB  PHE B 523      22.036  58.463  59.466  1.00 28.27           C  
ANISOU  937  CB  PHE B 523     3452   3572   3718   -114    268   -661       C  
ATOM    938  CG  PHE B 523      21.167  59.708  59.590  1.00 30.09           C  
ANISOU  938  CG  PHE B 523     3679   3790   3965   -106    307   -665       C  
ATOM    939  CD1 PHE B 523      21.599  60.935  59.104  1.00 31.80           C  
ANISOU  939  CD1 PHE B 523     3883   3959   4239   -103    352   -683       C  
ATOM    940  CD2 PHE B 523      19.909  59.635  60.152  1.00 31.58           C  
ANISOU  940  CD2 PHE B 523     3874   4007   4119   -101    302   -649       C  
ATOM    941  CE1 PHE B 523      20.798  62.056  59.196  1.00 32.00           C  
ANISOU  941  CE1 PHE B 523     3900   3965   4293    -94    394   -682       C  
ATOM    942  CE2 PHE B 523      19.106  60.762  60.231  1.00 33.10           C  
ANISOU  942  CE2 PHE B 523     4059   4181   4337    -92    343   -650       C  
ATOM    943  CZ  PHE B 523      19.558  61.962  59.748  1.00 32.26           C  
ANISOU  943  CZ  PHE B 523     3938   4026   4294    -88    389   -666       C  
ATOM    944  N   PHE B 524      22.711  58.414  62.526  1.00 27.61           N  
ANISOU  944  N   PHE B 524     3335   3568   3587   -140    211   -744       N  
ATOM    945  CA  PHE B 524      22.484  58.933  63.870  1.00 29.31           C  
ANISOU  945  CA  PHE B 524     3539   3824   3775   -155    206   -787       C  
ATOM    946  C   PHE B 524      23.794  59.371  64.509  1.00 30.94           C  
ANISOU  946  C   PHE B 524     3716   4040   3999   -176    195   -845       C  
ATOM    947  O   PHE B 524      23.859  60.418  65.172  1.00 31.13           O  
ANISOU  947  O   PHE B 524     3726   4069   4033   -193    219   -905       O  
ATOM    948  CB  PHE B 524      21.798  57.936  64.799  1.00 28.95           C  
ANISOU  948  CB  PHE B 524     3500   3839   3662   -157    167   -759       C  
ATOM    949  CG  PHE B 524      20.452  57.457  64.288  1.00 29.93           C  
ANISOU  949  CG  PHE B 524     3647   3958   3765   -140    176   -706       C  
ATOM    950  CD1 PHE B 524      19.686  58.229  63.421  1.00 30.49           C  
ANISOU  950  CD1 PHE B 524     3728   3989   3867   -128    219   -696       C  
ATOM    951  CD2 PHE B 524      19.965  56.219  64.672  1.00 30.63           C  
ANISOU  951  CD2 PHE B 524     3744   4085   3809   -137    140   -663       C  
ATOM    952  CE1 PHE B 524      18.463  57.768  62.950  1.00 31.59           C  
ANISOU  952  CE1 PHE B 524     3884   4132   3986   -115    221   -646       C  
ATOM    953  CE2 PHE B 524      18.729  55.778  64.228  1.00 30.85           C  
ANISOU  953  CE2 PHE B 524     3790   4110   3820   -126    148   -619       C  
ATOM    954  CZ  PHE B 524      17.992  56.539  63.350  1.00 31.28           C  
ANISOU  954  CZ  PHE B 524     3853   4131   3901   -116    186   -612       C  
ATOM    955  N   TYR B 525      24.839  58.569  64.305  1.00 30.17           N  
ANISOU  955  N   TYR B 525     3608   3945   3912   -176    161   -829       N  
ATOM    956  CA  TYR B 525      26.123  58.843  64.919  1.00 31.58           C  
ANISOU  956  CA  TYR B 525     3753   4140   4106   -196    142   -877       C  
ATOM    957  C   TYR B 525      26.752  60.118  64.351  1.00 32.83           C  
ANISOU  957  C   TYR B 525     3899   4241   4333   -203    190   -929       C  
ATOM    958  O   TYR B 525      27.394  60.853  65.089  1.00 32.35           O  
ANISOU  958  O   TYR B 525     3812   4198   4283   -227    192   -993       O  
ATOM    959  CB  TYR B 525      27.094  57.675  64.763  1.00 31.37           C  
ANISOU  959  CB  TYR B 525     3711   4121   4087   -191     98   -840       C  
ATOM    960  CG  TYR B 525      28.355  57.898  65.578  1.00 33.83           C  
ANISOU  960  CG  TYR B 525     3980   4466   4406   -213     68   -883       C  
ATOM    961  CD1 TYR B 525      28.362  57.671  66.953  1.00 35.84           C  
ANISOU  961  CD1 TYR B 525     4215   4804   4599   -232     24   -894       C  
ATOM    962  CD2 TYR B 525      29.518  58.375  64.983  1.00 35.31           C  
ANISOU  962  CD2 TYR B 525     4146   4608   4660   -218     85   -914       C  
ATOM    963  CE1 TYR B 525      29.497  57.893  67.719  1.00 36.78           C  
ANISOU  963  CE1 TYR B 525     4291   4965   4717   -257     -8   -933       C  
ATOM    964  CE2 TYR B 525      30.663  58.594  65.736  1.00 36.77           C  
ANISOU  964  CE2 TYR B 525     4288   4828   4854   -241     55   -955       C  
ATOM    965  CZ  TYR B 525      30.650  58.347  67.104  1.00 37.07           C  
ANISOU  965  CZ  TYR B 525     4304   4954   4825   -261      6   -965       C  
ATOM    966  OH  TYR B 525      31.750  58.534  67.877  1.00 38.12           O  
ANISOU  966  OH  TYR B 525     4390   5136   4958   -287    -30  -1003       O  
ATOM    967  N   ARG B 526      26.570  60.377  63.056  1.00 32.06           N  
ANISOU  967  N   ARG B 526     3820   4081   4282   -184    230   -902       N  
ATOM    968  CA  ARG B 526      27.238  61.491  62.413  1.00 34.41           C  
ANISOU  968  CA  ARG B 526     4104   4320   4650   -188    278   -938       C  
ATOM    969  C   ARG B 526      26.402  62.767  62.480  1.00 34.85           C  
ANISOU  969  C   ARG B 526     4162   4348   4730   -188    333   -965       C  
ATOM    970  O   ARG B 526      26.962  63.847  62.359  1.00 35.15           O  
ANISOU  970  O   ARG B 526     4182   4344   4831   -197    375  -1012       O  
ATOM    971  CB  ARG B 526      27.568  61.190  60.947  1.00 32.97           C  
ANISOU  971  CB  ARG B 526     3935   4085   4506   -170    298   -893       C  
ATOM    972  CG  ARG B 526      28.649  60.132  60.780  1.00 34.81           C  
ANISOU  972  CG  ARG B 526     4156   4325   4744   -172    261   -880       C  
ATOM    973  CD  ARG B 526      29.899  60.417  61.608  1.00 34.32           C  
ANISOU  973  CD  ARG B 526     4054   4277   4707   -193    240   -936       C  
ATOM    974  NE  ARG B 526      31.010  59.567  61.173  1.00 34.72           N  
ANISOU  974  NE  ARG B 526     4089   4316   4786   -191    218   -919       N  
ATOM    975  CZ  ARG B 526      32.169  59.456  61.801  1.00 35.18           C  
ANISOU  975  CZ  ARG B 526     4108   4393   4866   -206    187   -949       C  
ATOM    976  NH1 ARG B 526      32.343  60.114  62.932  1.00 37.11           N  
ANISOU  976  NH1 ARG B 526     4328   4680   5094   -228    171  -1002       N  
ATOM    977  NH2 ARG B 526      33.140  58.697  61.307  1.00 34.39           N  
ANISOU  977  NH2 ARG B 526     3991   4272   4804   -201    175   -928       N  
ATOM    978  N   PHE B 527      25.079  62.662  62.629  1.00 33.07           N  
ANISOU  978  N   PHE B 527     3958   4140   4467   -176    338   -934       N  
ATOM    979  CA  PHE B 527      24.248  63.850  62.572  1.00 33.97           C  
ANISOU  979  CA  PHE B 527     4071   4219   4618   -171    396   -949       C  
ATOM    980  C   PHE B 527      23.444  64.071  63.848  1.00 33.59           C  
ANISOU  980  C   PHE B 527     4020   4215   4529   -186    395   -988       C  
ATOM    981  O   PHE B 527      22.941  65.163  64.042  1.00 35.30           O  
ANISOU  981  O   PHE B 527     4226   4400   4786   -189    449  -1022       O  
ATOM    982  CB  PHE B 527      23.316  63.791  61.361  1.00 35.10           C  
ANISOU  982  CB  PHE B 527     4236   4330   4771   -142    420   -873       C  
ATOM    983  CG  PHE B 527      24.070  64.084  60.078  1.00 36.76           C  
ANISOU  983  CG  PHE B 527     4444   4487   5036   -133    447   -849       C  
ATOM    984  CD1 PHE B 527      24.685  63.056  59.371  1.00 36.69           C  
ANISOU  984  CD1 PHE B 527     4447   4487   5007   -130    414   -816       C  
ATOM    985  CD2 PHE B 527      24.225  65.389  59.624  1.00 39.75           C  
ANISOU  985  CD2 PHE B 527     4806   4805   5493   -128    510   -863       C  
ATOM    986  CE1 PHE B 527      25.406  63.325  58.225  1.00 36.72           C  
ANISOU  986  CE1 PHE B 527     4450   4446   5057   -125    442   -799       C  
ATOM    987  CE2 PHE B 527      24.951  65.655  58.472  1.00 38.96           C  
ANISOU  987  CE2 PHE B 527     4703   4659   5440   -121    536   -838       C  
ATOM    988  CZ  PHE B 527      25.525  64.620  57.768  1.00 39.21           C  
ANISOU  988  CZ  PHE B 527     4750   4706   5441   -120    502   -806       C  
ATOM    989  N   MET B 528      23.320  63.052  64.697  1.00 32.89           N  
ANISOU  989  N   MET B 528     3938   4197   4363   -195    339   -981       N  
ATOM    990  CA  MET B 528      22.495  63.155  65.883  1.00 32.63           C  
ANISOU  990  CA  MET B 528     3904   4214   4280   -210    338  -1011       C  
ATOM    991  C   MET B 528      23.145  62.396  67.028  1.00 31.28           C  
ANISOU  991  C   MET B 528     3722   4123   4041   -235    278  -1036       C  
ATOM    992  O   MET B 528      22.477  61.695  67.770  1.00 32.98           O  
ANISOU  992  O   MET B 528     3947   4396   4186   -238    248  -1014       O  
ATOM    993  CB  MET B 528      21.128  62.539  65.611  1.00 33.72           C  
ANISOU  993  CB  MET B 528     4068   4360   4382   -186    334   -943       C  
ATOM    994  CG  MET B 528      20.361  63.253  64.543  1.00 37.27           C  
ANISOU  994  CG  MET B 528     4524   4745   4890   -161    387   -907       C  
ATOM    995  SD  MET B 528      18.797  62.392  64.316  1.00 40.59           S  
ANISOU  995  SD  MET B 528     4969   5191   5261   -138    371   -829       S  
ATOM    996  CE  MET B 528      18.000  63.455  63.109  1.00 40.93           C  
ANISOU  996  CE  MET B 528     5007   5163   5380   -111    435   -788       C  
ATOM    997  N   ARG B 529      24.438  62.581  67.214  1.00 32.82           N  
ANISOU  997  N   ARG B 529     3892   4324   4256   -255    262  -1079       N  
ATOM    998  CA  ARG B 529      25.165  61.809  68.208  1.00 37.36           C  
ANISOU  998  CA  ARG B 529     4448   4979   4768   -277    198  -1089       C  
ATOM    999  C   ARG B 529      24.574  61.953  69.614  1.00 37.03           C  
ANISOU  999  C   ARG B 529     4402   5017   4653   -305    190  -1132       C  
ATOM   1000  O   ARG B 529      24.591  60.987  70.385  1.00 37.41           O  
ANISOU 1000  O   ARG B 529     4447   5141   4626   -312    134  -1100       O  
ATOM   1001  CB  ARG B 529      26.639  62.208  68.160  1.00 39.74           C  
ANISOU 1001  CB  ARG B 529     4716   5269   5114   -296    190  -1138       C  
ATOM   1002  CG  ARG B 529      27.516  61.376  69.079  1.00 44.49           C  
ANISOU 1002  CG  ARG B 529     5290   5955   5658   -316    118  -1135       C  
ATOM   1003  CD  ARG B 529      28.944  61.768  68.801  1.00 50.49           C  
ANISOU 1003  CD  ARG B 529     6015   6691   6477   -331    114  -1175       C  
ATOM   1004  NE  ARG B 529      29.804  61.608  69.972  1.00 60.64           N  
ANISOU 1004  NE  ARG B 529     7260   8067   7714   -367     60  -1213       N  
ATOM   1005  CZ  ARG B 529      31.074  62.003  70.020  1.00 67.69           C  
ANISOU 1005  CZ  ARG B 529     8112   8959   8648   -389     49  -1261       C  
ATOM   1006  NH1 ARG B 529      31.634  62.550  68.958  1.00 62.95           N  
ANISOU 1006  NH1 ARG B 529     7510   8268   8140   -377     92  -1274       N  
ATOM   1007  NH2 ARG B 529      31.771  61.852  71.135  1.00 71.44           N  
ANISOU 1007  NH2 ARG B 529     8546   9529   9068   -425     -4  -1293       N  
ATOM   1008  N   PRO B 530      24.095  63.149  70.037  1.00 37.65           N  
ANISOU 1008  N   PRO B 530     4475   5082   4750   -326    247  -1207       N  
ATOM   1009  CA  PRO B 530      23.565  63.297  71.392  1.00 37.42           C  
ANISOU 1009  CA  PRO B 530     4440   5131   4645   -359    244  -1257       C  
ATOM   1010  C   PRO B 530      22.315  62.461  71.635  1.00 36.99           C  
ANISOU 1010  C   PRO B 530     4414   5111   4529   -339    230  -1190       C  
ATOM   1011  O   PRO B 530      22.020  62.117  72.774  1.00 37.09           O  
ANISOU 1011  O   PRO B 530     4425   5210   4459   -364    206  -1204       O  
ATOM   1012  CB  PRO B 530      23.296  64.797  71.534  1.00 37.25           C  
ANISOU 1012  CB  PRO B 530     4406   5062   4683   -381    324  -1351       C  
ATOM   1013  CG  PRO B 530      24.194  65.432  70.489  1.00 39.00           C  
ANISOU 1013  CG  PRO B 530     4614   5198   5005   -370    352  -1363       C  
ATOM   1014  CD  PRO B 530      24.147  64.437  69.319  1.00 36.56           C  
ANISOU 1014  CD  PRO B 530     4330   4853   4708   -323    320  -1252       C  
ATOM   1015  N   LEU B 531      21.590  62.139  70.560  1.00 36.58           N  
ANISOU 1015  N   LEU B 531     4388   4994   4515   -298    246  -1118       N  
ATOM   1016  CA  LEU B 531      20.439  61.257  70.637  1.00 36.16           C  
ANISOU 1016  CA  LEU B 531     4359   4965   4413   -277    231  -1048       C  
ATOM   1017  C   LEU B 531      20.895  59.891  71.151  1.00 35.80           C  
ANISOU 1017  C   LEU B 531     4313   4993   4297   -279    157   -995       C  
ATOM   1018  O   LEU B 531      20.211  59.269  71.964  1.00 35.43           O  
ANISOU 1018  O   LEU B 531     4273   5008   4180   -284    137   -969       O  
ATOM   1019  CB  LEU B 531      19.819  61.185  69.240  1.00 37.90           C  
ANISOU 1019  CB  LEU B 531     4600   5105   4693   -238    256   -985       C  
ATOM   1020  CG  LEU B 531      18.354  60.770  69.108  1.00 40.18           C  
ANISOU 1020  CG  LEU B 531     4911   5393   4961   -216    268   -930       C  
ATOM   1021  CD1 LEU B 531      17.397  61.793  69.658  1.00 40.85           C  
ANISOU 1021  CD1 LEU B 531     4992   5470   5058   -226    327   -979       C  
ATOM   1022  CD2 LEU B 531      18.064  60.544  67.631  1.00 41.10           C  
ANISOU 1022  CD2 LEU B 531     5042   5445   5129   -183    277   -864       C  
ATOM   1023  N   ILE B 532      22.062  59.433  70.682  1.00 34.21           N  
ANISOU 1023  N   ILE B 532     4098   4780   4121   -274    120   -974       N  
ATOM   1024  CA  ILE B 532      22.620  58.157  71.114  1.00 34.91           C  
ANISOU 1024  CA  ILE B 532     4176   4928   4161   -273     53   -918       C  
ATOM   1025  C   ILE B 532      23.125  58.273  72.553  1.00 37.11           C  
ANISOU 1025  C   ILE B 532     4426   5306   4366   -312     20   -962       C  
ATOM   1026  O   ILE B 532      22.843  57.409  73.395  1.00 35.17           O  
ANISOU 1026  O   ILE B 532     4179   5137   4047   -316    -20   -918       O  
ATOM   1027  CB  ILE B 532      23.754  57.678  70.188  1.00 34.94           C  
ANISOU 1027  CB  ILE B 532     4167   4886   4222   -256     30   -886       C  
ATOM   1028  CG1 ILE B 532      23.256  57.409  68.771  1.00 35.19           C  
ANISOU 1028  CG1 ILE B 532     4227   4834   4310   -223     58   -838       C  
ATOM   1029  CG2 ILE B 532      24.440  56.445  70.787  1.00 35.74           C  
ANISOU 1029  CG2 ILE B 532     4247   5049   4284   -257    -36   -831       C  
ATOM   1030  CD1 ILE B 532      24.351  57.167  67.749  1.00 34.22           C  
ANISOU 1030  CD1 ILE B 532     4094   4657   4251   -211     52   -824       C  
ATOM   1031  N   GLU B 533      23.887  59.345  72.819  1.00 38.27           N  
ANISOU 1031  N   GLU B 533     4550   5456   4534   -342     38  -1050       N  
ATOM   1032  CA  GLU B 533      24.459  59.589  74.138  1.00 39.90           C  
ANISOU 1032  CA  GLU B 533     4724   5764   4670   -388      8  -1108       C  
ATOM   1033  C   GLU B 533      23.385  59.607  75.225  1.00 38.10           C  
ANISOU 1033  C   GLU B 533     4509   5610   4355   -409     18  -1124       C  
ATOM   1034  O   GLU B 533      23.647  59.123  76.319  1.00 37.71           O  
ANISOU 1034  O   GLU B 533     4442   5669   4219   -436    -30  -1116       O  
ATOM   1035  CB  GLU B 533      25.309  60.854  74.104  1.00 43.48           C  
ANISOU 1035  CB  GLU B 533     5152   6192   5174   -420     40  -1212       C  
ATOM   1036  CG  GLU B 533      26.558  60.664  73.247  1.00 44.90           C  
ANISOU 1036  CG  GLU B 533     5311   6322   5424   -405     16  -1191       C  
ATOM   1037  CD  GLU B 533      27.425  61.901  73.073  1.00 50.85           C  
ANISOU 1037  CD  GLU B 533     6039   7038   6244   -433     52  -1289       C  
ATOM   1038  OE1 GLU B 533      26.867  63.020  72.977  1.00 50.80           O  
ANISOU 1038  OE1 GLU B 533     6042   6984   6275   -444    121  -1358       O  
ATOM   1039  OE2 GLU B 533      28.667  61.726  72.972  1.00 50.92           O  
ANISOU 1039  OE2 GLU B 533     6014   7056   6276   -441     15  -1291       O  
ATOM   1040  N   ALA B 534      22.184  60.111  74.906  1.00 37.44           N  
ANISOU 1040  N   ALA B 534     4455   5473   4297   -396     79  -1137       N  
ATOM   1041  CA  ALA B 534      21.085  60.225  75.860  1.00 38.83           C  
ANISOU 1041  CA  ALA B 534     4645   5707   4403   -415    102  -1158       C  
ATOM   1042  C   ALA B 534      20.329  58.907  76.053  1.00 38.29           C  
ANISOU 1042  C   ALA B 534     4595   5676   4276   -390     65  -1054       C  
ATOM   1043  O   ALA B 534      19.376  58.846  76.830  1.00 38.70           O  
ANISOU 1043  O   ALA B 534     4659   5779   4267   -402     82  -1058       O  
ATOM   1044  CB  ALA B 534      20.137  61.317  75.387  1.00 40.47           C  
ANISOU 1044  CB  ALA B 534     4869   5832   4676   -408    186  -1209       C  
ATOM   1045  N   GLY B 535      20.697  57.857  75.310  1.00 37.69           N  
ANISOU 1045  N   GLY B 535     4523   5570   4228   -354     22   -964       N  
ATOM   1046  CA  GLY B 535      20.040  56.563  75.448  1.00 36.50           C  
ANISOU 1046  CA  GLY B 535     4386   5447   4036   -331     -9   -865       C  
ATOM   1047  C   GLY B 535      18.681  56.497  74.745  1.00 36.22           C  
ANISOU 1047  C   GLY B 535     4384   5343   4034   -301     36   -834       C  
ATOM   1048  O   GLY B 535      17.856  55.658  75.095  1.00 36.34           O  
ANISOU 1048  O   GLY B 535     4412   5390   4007   -291     25   -774       O  
ATOM   1049  N   TYR B 536      18.455  57.337  73.727  1.00 35.04           N  
ANISOU 1049  N   TYR B 536     4245   5104   3964   -286     84   -867       N  
ATOM   1050  CA  TYR B 536      17.163  57.386  73.049  1.00 34.76           C  
ANISOU 1050  CA  TYR B 536     4235   5011   3962   -260    126   -837       C  
ATOM   1051  C   TYR B 536      17.078  56.406  71.869  1.00 33.43           C  
ANISOU 1051  C   TYR B 536     4079   4787   3834   -224    105   -754       C  
ATOM   1052  O   TYR B 536      15.997  56.223  71.306  1.00 31.48           O  
ANISOU 1052  O   TYR B 536     3850   4504   3605   -204    128   -718       O  
ATOM   1053  CB  TYR B 536      16.872  58.780  72.494  1.00 35.55           C  
ANISOU 1053  CB  TYR B 536     4336   5042   4130   -260    191   -901       C  
ATOM   1054  CG  TYR B 536      16.471  59.852  73.503  1.00 38.42           C  
ANISOU 1054  CG  TYR B 536     4690   5436   4471   -293    238   -989       C  
ATOM   1055  CD1 TYR B 536      16.699  59.720  74.869  1.00 40.50           C  
ANISOU 1055  CD1 TYR B 536     4943   5797   4647   -331    217  -1027       C  
ATOM   1056  CD2 TYR B 536      15.920  61.044  73.055  1.00 39.20           C  
ANISOU 1056  CD2 TYR B 536     4787   5465   4641   -288    308  -1035       C  
ATOM   1057  CE1 TYR B 536      16.363  60.734  75.757  1.00 41.02           C  
ANISOU 1057  CE1 TYR B 536     4999   5891   4693   -367    267  -1120       C  
ATOM   1058  CE2 TYR B 536      15.584  62.064  73.927  1.00 40.62           C  
ANISOU 1058  CE2 TYR B 536     4955   5661   4815   -320    361  -1123       C  
ATOM   1059  CZ  TYR B 536      15.806  61.908  75.281  1.00 40.73           C  
ANISOU 1059  CZ  TYR B 536     4962   5774   4739   -361    342  -1172       C  
ATOM   1060  OH  TYR B 536      15.439  62.927  76.103  1.00 41.98           O  
ANISOU 1060  OH  TYR B 536     5109   5948   4893   -397    403  -1268       O  
ATOM   1061  N   VAL B 537      18.201  55.783  71.488  1.00 32.65           N  
ANISOU 1061  N   VAL B 537     3969   4682   3753   -219     64   -728       N  
ATOM   1062  CA  VAL B 537      18.230  54.903  70.318  1.00 32.33           C  
ANISOU 1062  CA  VAL B 537     3939   4586   3758   -191     52   -663       C  
ATOM   1063  C   VAL B 537      18.199  53.441  70.756  1.00 31.90           C  
ANISOU 1063  C   VAL B 537     3881   4572   3666   -184      8   -590       C  
ATOM   1064  O   VAL B 537      19.036  53.000  71.538  1.00 32.97           O  
ANISOU 1064  O   VAL B 537     3994   4760   3770   -195    -31   -579       O  
ATOM   1065  CB  VAL B 537      19.406  55.188  69.372  1.00 31.85           C  
ANISOU 1065  CB  VAL B 537     3869   4473   3760   -186     51   -680       C  
ATOM   1066  CG1 VAL B 537      19.437  54.232  68.185  1.00 32.49           C  
ANISOU 1066  CG1 VAL B 537     3961   4502   3883   -162     43   -621       C  
ATOM   1067  CG2 VAL B 537      19.372  56.627  68.870  1.00 31.47           C  
ANISOU 1067  CG2 VAL B 537     3823   4377   3759   -189    101   -743       C  
ATOM   1068  N   TYR B 538      17.223  52.694  70.209  1.00 30.67           N  
ANISOU 1068  N   TYR B 538     3744   4389   3521   -166     17   -538       N  
ATOM   1069  CA  TYR B 538      17.036  51.286  70.523  1.00 31.14           C  
ANISOU 1069  CA  TYR B 538     3799   4472   3560   -158    -13   -466       C  
ATOM   1070  C   TYR B 538      17.028  50.426  69.254  1.00 30.31           C  
ANISOU 1070  C   TYR B 538     3702   4302   3514   -139    -11   -424       C  
ATOM   1071  O   TYR B 538      16.780  50.907  68.146  1.00 31.23           O  
ANISOU 1071  O   TYR B 538     3832   4363   3670   -132     17   -444       O  
ATOM   1072  CB  TYR B 538      15.724  51.084  71.298  1.00 32.70           C  
ANISOU 1072  CB  TYR B 538     4009   4711   3705   -161     -1   -445       C  
ATOM   1073  CG  TYR B 538      15.681  51.803  72.637  1.00 33.81           C  
ANISOU 1073  CG  TYR B 538     4142   4927   3778   -185      0   -488       C  
ATOM   1074  CD1 TYR B 538      15.462  53.176  72.701  1.00 35.34           C  
ANISOU 1074  CD1 TYR B 538     4341   5113   3974   -198     38   -565       C  
ATOM   1075  CD2 TYR B 538      15.856  51.126  73.834  1.00 36.11           C  
ANISOU 1075  CD2 TYR B 538     4418   5297   4004   -197    -34   -452       C  
ATOM   1076  CE1 TYR B 538      15.440  53.849  73.913  1.00 36.78           C  
ANISOU 1076  CE1 TYR B 538     4514   5364   4095   -226     45   -617       C  
ATOM   1077  CE2 TYR B 538      15.842  51.793  75.058  1.00 36.86           C  
ANISOU 1077  CE2 TYR B 538     4507   5473   4027   -225    -32   -498       C  
ATOM   1078  CZ  TYR B 538      15.622  53.158  75.097  1.00 36.43           C  
ANISOU 1078  CZ  TYR B 538     4459   5409   3975   -242      9   -586       C  
ATOM   1079  OH  TYR B 538      15.594  53.871  76.270  1.00 37.74           O  
ANISOU 1079  OH  TYR B 538     4616   5650   4072   -277     19   -646       O  
ATOM   1080  N   ILE B 539      17.277  49.125  69.438  1.00 29.84           N  
ANISOU 1080  N   ILE B 539     3630   4249   3459   -132    -38   -364       N  
ATOM   1081  CA  ILE B 539      17.172  48.146  68.377  1.00 29.30           C  
ANISOU 1081  CA  ILE B 539     3567   4123   3445   -120    -30   -327       C  
ATOM   1082  C   ILE B 539      16.160  47.097  68.802  1.00 31.33           C  
ANISOU 1082  C   ILE B 539     3826   4395   3683   -116    -31   -271       C  
ATOM   1083  O   ILE B 539      16.372  46.412  69.809  1.00 31.94           O  
ANISOU 1083  O   ILE B 539     3885   4516   3736   -115    -56   -226       O  
ATOM   1084  CB  ILE B 539      18.535  47.502  68.070  1.00 30.08           C  
ANISOU 1084  CB  ILE B 539     3641   4196   3592   -115    -51   -310       C  
ATOM   1085  CG1 ILE B 539      19.554  48.546  67.639  1.00 30.46           C  
ANISOU 1085  CG1 ILE B 539     3685   4226   3662   -120    -48   -367       C  
ATOM   1086  CG2 ILE B 539      18.381  46.396  67.025  1.00 30.08           C  
ANISOU 1086  CG2 ILE B 539     3644   4135   3650   -107    -36   -278       C  
ATOM   1087  CD1 ILE B 539      20.983  48.044  67.679  1.00 31.90           C  
ANISOU 1087  CD1 ILE B 539     3836   4400   3884   -117    -74   -351       C  
ATOM   1088  N   ALA B 540      15.070  47.003  68.028  1.00 30.27           N  
ANISOU 1088  N   ALA B 540     3711   4229   3562   -114     -4   -271       N  
ATOM   1089  CA  ALA B 540      14.049  45.991  68.223  1.00 30.32           C  
ANISOU 1089  CA  ALA B 540     3719   4238   3564   -112      1   -223       C  
ATOM   1090  C   ALA B 540      14.620  44.626  67.852  1.00 32.97           C  
ANISOU 1090  C   ALA B 540     4037   4537   3953   -107     -6   -178       C  
ATOM   1091  O   ALA B 540      15.610  44.541  67.137  1.00 33.39           O  
ANISOU 1091  O   ALA B 540     4083   4552   4052   -105     -8   -193       O  
ATOM   1092  CB  ALA B 540      12.829  46.299  67.373  1.00 29.73           C  
ANISOU 1092  CB  ALA B 540     3663   4139   3495   -114     30   -240       C  
ATOM   1093  N   GLN B 541      13.967  43.555  68.317  1.00 32.82           N  
ANISOU 1093  N   GLN B 541     4011   4524   3936   -104     -5   -124       N  
ATOM   1094  CA  GLN B 541      14.460  42.216  68.053  1.00 36.80           C  
ANISOU 1094  CA  GLN B 541     4493   4986   4503    -99     -5    -79       C  
ATOM   1095  C   GLN B 541      13.358  41.301  67.548  1.00 36.98           C  
ANISOU 1095  C   GLN B 541     4521   4975   4556   -105     22    -60       C  
ATOM   1096  O   GLN B 541      12.958  40.375  68.242  1.00 37.76           O  
ANISOU 1096  O   GLN B 541     4604   5081   4661   -101     24     -3       O  
ATOM   1097  CB  GLN B 541      15.088  41.674  69.325  1.00 38.27           C  
ANISOU 1097  CB  GLN B 541     4652   5215   4674    -90    -33    -17       C  
ATOM   1098  CG  GLN B 541      16.430  42.318  69.613  1.00 40.80           C  
ANISOU 1098  CG  GLN B 541     4957   5558   4986    -88    -62    -35       C  
ATOM   1099  CD  GLN B 541      17.160  41.572  70.695  1.00 43.26           C  
ANISOU 1099  CD  GLN B 541     5232   5909   5296    -78    -93     38       C  
ATOM   1100  OE1 GLN B 541      16.822  41.664  71.881  1.00 47.24           O  
ANISOU 1100  OE1 GLN B 541     5731   6487   5731    -81   -112     71       O  
ATOM   1101  NE2 GLN B 541      18.142  40.797  70.268  1.00 43.22           N  
ANISOU 1101  NE2 GLN B 541     5198   5856   5367    -68    -96     68       N  
ATOM   1102  N   PRO B 542      12.831  41.541  66.329  1.00 37.28           N  
ANISOU 1102  N   PRO B 542     4576   4978   4611   -116     45   -106       N  
ATOM   1103  CA  PRO B 542      11.733  40.731  65.812  1.00 37.78           C  
ANISOU 1103  CA  PRO B 542     4641   5016   4698   -128     69    -97       C  
ATOM   1104  C   PRO B 542      12.233  39.309  65.613  1.00 41.16           C  
ANISOU 1104  C   PRO B 542     5044   5392   5202   -129     83    -64       C  
ATOM   1105  O   PRO B 542      13.427  39.099  65.381  1.00 46.11           O  
ANISOU 1105  O   PRO B 542     5658   5991   5871   -124     79    -66       O  
ATOM   1106  CB  PRO B 542      11.346  41.410  64.500  1.00 37.87           C  
ANISOU 1106  CB  PRO B 542     4671   5012   4707   -142     83   -154       C  
ATOM   1107  CG  PRO B 542      12.543  42.257  64.125  1.00 38.20           C  
ANISOU 1107  CG  PRO B 542     4718   5048   4750   -136     73   -188       C  
ATOM   1108  CD  PRO B 542      13.274  42.586  65.399  1.00 36.52           C  
ANISOU 1108  CD  PRO B 542     4495   4870   4511   -121     48   -164       C  
ATOM   1109  N   PRO B 543      11.368  38.283  65.715  1.00 39.10           N  
ANISOU 1109  N   PRO B 543     4773   5113   4969   -136    103    -33       N  
ATOM   1110  CA  PRO B 543      11.851  36.911  65.582  1.00 42.01           C  
ANISOU 1110  CA  PRO B 543     5114   5425   5424   -137    124      0       C  
ATOM   1111  C   PRO B 543      12.439  36.633  64.200  1.00 42.31           C  
ANISOU 1111  C   PRO B 543     5151   5404   5521   -154    148    -56       C  
ATOM   1112  O   PRO B 543      11.976  37.177  63.195  1.00 39.74           O  
ANISOU 1112  O   PRO B 543     4846   5081   5171   -174    156   -115       O  
ATOM   1113  CB  PRO B 543      10.623  36.039  65.901  1.00 40.20           C  
ANISOU 1113  CB  PRO B 543     4877   5189   5210   -145    146     34       C  
ATOM   1114  CG  PRO B 543       9.451  36.969  65.724  1.00 40.22           C  
ANISOU 1114  CG  PRO B 543     4905   5235   5140   -155    141     -3       C  
ATOM   1115  CD  PRO B 543       9.935  38.372  66.026  1.00 38.70           C  
ANISOU 1115  CD  PRO B 543     4733   5093   4880   -143    111    -25       C  
ATOM   1116  N   THR B 544      13.465  35.770  64.176  1.00 48.19           N  
ANISOU 1116  N   THR B 544     5868   6098   6345   -147    161    -33       N  
ATOM   1117  CA  THR B 544      14.031  35.249  62.936  1.00 51.97           C  
ANISOU 1117  CA  THR B 544     6339   6511   6895   -167    195    -83       C  
ATOM   1118  C   THR B 544      13.062  34.217  62.360  1.00 53.48           C  
ANISOU 1118  C   THR B 544     6523   6663   7134   -194    238   -100       C  
ATOM   1119  O   THR B 544      12.136  33.769  63.044  1.00 50.28           O  
ANISOU 1119  O   THR B 544     6111   6270   6722   -192    240    -58       O  
ATOM   1120  CB  THR B 544      15.423  34.635  63.136  1.00 53.87           C  
ANISOU 1120  CB  THR B 544     6547   6705   7217   -150    201    -51       C  
ATOM   1121  OG1 THR B 544      15.290  33.542  64.037  1.00 53.63           O  
ANISOU 1121  OG1 THR B 544     6482   6652   7242   -134    211     27       O  
ATOM   1122  CG2 THR B 544      16.447  35.597  63.715  1.00 57.24           C  
ANISOU 1122  CG2 THR B 544     6974   7173   7602   -126    158    -37       C  
ATOM   1123  N   GLY B 545      13.291  33.854  61.091  1.00 58.29           N  
ANISOU 1123  N   GLY B 545     7132   7226   7789   -224    273   -166       N  
ATOM   1124  CA  GLY B 545      12.452  32.886  60.392  1.00 63.00           C  
ANISOU 1124  CA  GLY B 545     7719   7785   8433   -260    318   -201       C  
ATOM   1125  C   GLY B 545      11.294  33.557  59.649  1.00 63.17           C  
ANISOU 1125  C   GLY B 545     7768   7859   8375   -289    309   -254       C  
ATOM   1126  O   GLY B 545      10.376  32.884  59.188  1.00 69.43           O  
ANISOU 1126  O   GLY B 545     8553   8640   9187   -321    336   -281       O  
ATOM   1127  N   TYR B 580      11.343  34.891  59.567  1.00 58.57           N  
ANISOU 1127  N   TYR B 580     7214   7334   7706   -278    271   -266       N  
ATOM   1128  CA  TYR B 580      10.396  35.663  58.789  1.00 56.71           C  
ANISOU 1128  CA  TYR B 580     6999   7149   7397   -301    261   -309       C  
ATOM   1129  C   TYR B 580      11.201  36.524  57.828  1.00 53.71           C  
ANISOU 1129  C   TYR B 580     6638   6780   6989   -308    256   -356       C  
ATOM   1130  O   TYR B 580      12.097  37.248  58.262  1.00 52.91           O  
ANISOU 1130  O   TYR B 580     6544   6684   6875   -279    235   -338       O  
ATOM   1131  CB  TYR B 580       9.542  36.589  59.660  1.00 53.14           C  
ANISOU 1131  CB  TYR B 580     6562   6758   6872   -277    224   -269       C  
ATOM   1132  CG  TYR B 580       8.511  35.947  60.581  1.00 50.92           C  
ANISOU 1132  CG  TYR B 580     6268   6481   6599   -272    228   -223       C  
ATOM   1133  CD1 TYR B 580       7.256  35.591  60.102  1.00 54.26           C  
ANISOU 1133  CD1 TYR B 580     6685   6916   7016   -302    241   -243       C  
ATOM   1134  CD2 TYR B 580       8.747  35.779  61.946  1.00 51.33           C  
ANISOU 1134  CD2 TYR B 580     6311   6534   6656   -240    215   -156       C  
ATOM   1135  CE1 TYR B 580       6.283  35.052  60.934  1.00 52.58           C  
ANISOU 1135  CE1 TYR B 580     6460   6707   6812   -298    247   -201       C  
ATOM   1136  CE2 TYR B 580       7.774  35.262  62.793  1.00 47.85           C  
ANISOU 1136  CE2 TYR B 580     5859   6103   6217   -236    221   -111       C  
ATOM   1137  CZ  TYR B 580       6.540  34.892  62.284  1.00 50.80           C  
ANISOU 1137  CZ  TYR B 580     6228   6479   6593   -264    239   -134       C  
ATOM   1138  OH  TYR B 580       5.552  34.378  63.073  1.00 52.37           O  
ANISOU 1138  OH  TYR B 580     6415   6685   6797   -262    248    -91       O  
ATOM   1139  N   LYS B 581      10.875  36.513  56.531  1.00 50.84           N  
ANISOU 1139  N   LYS B 581     6280   6427   6610   -348    274   -416       N  
ATOM   1141  CA  LYS B 581      11.672  37.255  55.560  1.00 49.54           C  
ANISOU 1141  CA  LYS B 581     6131   6272   6419   -357    275   -458       C  
ATOM   1143  C   LYS B 581      11.524  38.769  55.752  1.00 45.56           C  
ANISOU 1143  C   LYS B 581     5648   5824   5838   -331    237   -437       C  
ATOM   1145  O   LYS B 581      12.389  39.544  55.335  1.00 45.57           O  
ANISOU 1145  O   LYS B 581     5662   5828   5826   -323    233   -452       O  
ATOM   1147  CB  LYS B 581      11.342  36.811  54.131  1.00 51.29           C  
ANISOU 1147  CB  LYS B 581     6351   6501   6636   -411    306   -527       C  
ATOM   1149  CG  LYS B 581      11.994  35.477  53.752  1.00 50.41           C  
ANISOU 1149  CG  LYS B 581     6219   6318   6615   -438    357   -567       C  
ATOM   1151  CD  LYS B 581      11.254  34.687  52.677  1.00 51.14           C  
ANISOU 1151  CD  LYS B 581     6301   6418   6710   -499    393   -634       C  
ATOM   1153  CE  LYS B 581       9.973  34.060  53.161  1.00 53.01           C  
ANISOU 1153  CE  LYS B 581     6523   6663   6953   -510    390   -616       C  
ATOM   1155  NZ  LYS B 581      10.129  33.152  54.309  1.00 52.01           N  
ANISOU 1155  NZ  LYS B 581     6375   6471   6913   -482    406   -567       N  
ATOM   1157  N   GLY B 582      10.421  39.192  56.374  1.00 37.75           N  
ANISOU 1157  N   GLY B 582     4662   4875   4806   -319    213   -403       N  
ATOM   1159  CA  GLY B 582      10.182  40.595  56.665  1.00 35.05           C  
ANISOU 1159  CA  GLY B 582     4335   4578   4404   -293    184   -382       C  
ATOM   1161  C   GLY B 582       9.014  40.711  57.633  1.00 32.24           C  
ANISOU 1161  C   GLY B 582     3975   4251   4024   -278    168   -341       C  
ATOM   1163  O   GLY B 582       8.339  39.708  57.866  1.00 32.79           O  
ANISOU 1163  O   GLY B 582     4031   4309   4118   -292    179   -333       O  
ATOM   1165  N   LEU B 583       8.777  41.921  58.151  1.00 30.21           N  
ANISOU 1165  N   LEU B 583     3728   4026   3725   -252    148   -320       N  
ATOM   1167  CA  LEU B 583       7.708  42.134  59.113  1.00 33.18           C  
ANISOU 1167  CA  LEU B 583     4101   4429   4078   -237    137   -285       C  
ATOM   1169  C   LEU B 583       6.347  41.978  58.427  1.00 31.29           C  
ANISOU 1169  C   LEU B 583     3851   4218   3819   -262    140   -289       C  
ATOM   1171  O   LEU B 583       5.345  41.739  59.096  1.00 30.35           O  
ANISOU 1171  O   LEU B 583     3723   4112   3696   -258    139   -264       O  
ATOM   1173  CB  LEU B 583       7.806  43.498  59.799  1.00 34.82           C  
ANISOU 1173  CB  LEU B 583     4318   4661   4252   -208    124   -272       C  
ATOM   1175  CG  LEU B 583       9.117  43.862  60.508  1.00 35.40           C  
ANISOU 1175  CG  LEU B 583     4398   4718   4334   -187    116   -273       C  
ATOM   1177  CD1 LEU B 583       8.925  45.236  61.154  1.00 35.67           C  
ANISOU 1177  CD1 LEU B 583     4439   4779   4334   -165    109   -269       C  
ATOM   1179  CD2 LEU B 583       9.584  42.847  61.534  1.00 33.72           C  
ANISOU 1179  CD2 LEU B 583     4177   4489   4148   -179    113   -247       C  
ATOM   1181  N   GLY B 584       6.318  42.140  57.095  1.00 31.04           N  
ANISOU 1181  N   GLY B 584     3820   4201   3775   -288    143   -319       N  
ATOM   1183  CA  GLY B 584       5.093  42.033  56.319  1.00 30.80           C  
ANISOU 1183  CA  GLY B 584     3775   4209   3720   -315    141   -324       C  
ATOM   1185  C   GLY B 584       4.626  40.585  56.167  1.00 30.01           C  
ANISOU 1185  C   GLY B 584     3658   4091   3652   -350    157   -343       C  
ATOM   1187  O   GLY B 584       3.522  40.347  55.679  1.00 29.15           O  
ANISOU 1187  O   GLY B 584     3533   4016   3527   -376    155   -348       O  
ATOM   1189  N   GLU B 585       5.487  39.634  56.561  1.00 29.44           N  
ANISOU 1189  N   GLU B 585     3587   3966   3631   -350    176   -353       N  
ATOM   1191  CA  GLU B 585       5.178  38.213  56.575  1.00 30.28           C  
ANISOU 1191  CA  GLU B 585     3676   4040   3789   -378    201   -368       C  
ATOM   1193  C   GLU B 585       4.504  37.839  57.893  1.00 29.46           C  
ANISOU 1193  C   GLU B 585     3563   3926   3702   -355    200   -319       C  
ATOM   1195  O   GLU B 585       3.787  36.842  57.971  1.00 27.01           O  
ANISOU 1195  O   GLU B 585     3234   3601   3426   -377    218   -321       O  
ATOM   1197  CB  GLU B 585       6.474  37.425  56.397  1.00 33.61           C  
ANISOU 1197  CB  GLU B 585     4099   4403   4269   -384    226   -394       C  
ATOM   1199  CG  GLU B 585       6.302  35.912  56.307  1.00 36.24           C  
ANISOU 1199  CG  GLU B 585     4409   4687   4672   -415    263   -415       C  
ATOM   1201  CD  GLU B 585       7.611  35.162  56.147  1.00 39.40           C  
ANISOU 1201  CD  GLU B 585     4804   5021   5143   -418    295   -437       C  
ATOM   1203  OE1 GLU B 585       7.590  33.939  56.398  1.00 42.33           O  
ANISOU 1203  OE1 GLU B 585     5154   5339   5591   -430    329   -437       O  
ATOM   1205  OE2 GLU B 585       8.635  35.784  55.773  1.00 38.18           O  
ANISOU 1205  OE2 GLU B 585     4665   4866   4976   -407    289   -451       O  
ATOM   1207  N   MET B 586       4.717  38.681  58.911  1.00 29.14           N  
ANISOU 1207  N   MET B 586     3535   3898   3637   -314    181   -278       N  
ATOM   1208  CA  MET B 586       4.163  38.514  60.250  1.00 28.34           C  
ANISOU 1208  CA  MET B 586     3429   3799   3538   -290    179   -228       C  
ATOM   1209  C   MET B 586       2.753  39.091  60.365  1.00 27.89           C  
ANISOU 1209  C   MET B 586     3366   3787   3442   -291    170   -215       C  
ATOM   1210  O   MET B 586       2.423  40.101  59.760  1.00 29.84           O  
ANISOU 1210  O   MET B 586     3618   4070   3651   -291    156   -226       O  
ATOM   1211  CB  MET B 586       5.055  39.206  61.289  1.00 29.30           C  
ANISOU 1211  CB  MET B 586     3565   3924   3642   -251    164   -199       C  
ATOM   1212  CG  MET B 586       6.448  38.604  61.420  1.00 30.76           C  
ANISOU 1212  CG  MET B 586     3749   4066   3871   -244    170   -198       C  
ATOM   1213  SD  MET B 586       7.385  39.474  62.693  1.00 30.78           S  
ANISOU 1213  SD  MET B 586     3764   4089   3843   -205    145   -165       S  
ATOM   1214  CE  MET B 586       6.538  38.984  64.199  1.00 32.01           C  
ANISOU 1214  CE  MET B 586     3909   4266   3987   -191    146   -104       C  
ATOM   1215  N   ASN B 587       1.915  38.459  61.187  1.00 28.61           N  
ANISOU 1215  N   ASN B 587     3444   3876   3549   -289    181   -184       N  
ATOM   1216  CA  ASN B 587       0.610  39.011  61.531  1.00 29.24           C  
ANISOU 1216  CA  ASN B 587     3515   3994   3599   -285    177   -164       C  
ATOM   1217  C   ASN B 587       0.821  40.135  62.545  1.00 29.26           C  
ANISOU 1217  C   ASN B 587     3536   4020   3564   -247    166   -138       C  
ATOM   1218  O   ASN B 587       1.826  40.176  63.251  1.00 28.83           O  
ANISOU 1218  O   ASN B 587     3494   3952   3507   -227    163   -126       O  
ATOM   1219  CB  ASN B 587      -0.331  37.938  62.071  1.00 30.11           C  
ANISOU 1219  CB  ASN B 587     3605   4091   3743   -298    197   -141       C  
ATOM   1220  CG  ASN B 587      -0.720  36.931  61.021  1.00 30.20           C  
ANISOU 1220  CG  ASN B 587     3596   4086   3794   -342    211   -179       C  
ATOM   1221  OD1 ASN B 587      -0.783  37.260  59.831  1.00 32.56           O  
ANISOU 1221  OD1 ASN B 587     3891   4406   4072   -366    200   -219       O  
ATOM   1222  ND2 ASN B 587      -0.997  35.708  61.435  1.00 31.35           N  
ANISOU 1222  ND2 ASN B 587     3725   4194   3993   -355    238   -166       N  
ATOM   1223  N   ALA B 588      -0.118  41.075  62.601  1.00 29.34           N  
ANISOU 1223  N   ALA B 588     3541   4064   3544   -239    162   -131       N  
ATOM   1224  CA  ALA B 588       0.030  42.261  63.436  1.00 30.02           C  
ANISOU 1224  CA  ALA B 588     3639   4169   3596   -208    159   -119       C  
ATOM   1225  C   ALA B 588       0.104  41.902  64.924  1.00 31.32           C  
ANISOU 1225  C   ALA B 588     3810   4335   3755   -193    169    -89       C  
ATOM   1226  O   ALA B 588       0.824  42.563  65.676  1.00 30.10           O  
ANISOU 1226  O   ALA B 588     3671   4192   3575   -174    165    -88       O  
ATOM   1227  CB  ALA B 588      -1.095  43.232  63.153  1.00 29.85           C  
ANISOU 1227  CB  ALA B 588     3604   4176   3560   -204    161   -115       C  
ATOM   1228  N   ASP B 589      -0.629  40.862  65.350  1.00 30.09           N  
ANISOU 1228  N   ASP B 589     3640   4173   3620   -204    184    -63       N  
ATOM   1229  CA  ASP B 589      -0.618  40.460  66.746  1.00 32.33           C  
ANISOU 1229  CA  ASP B 589     3926   4464   3892   -191    195    -25       C  
ATOM   1230  C   ASP B 589       0.733  39.852  67.117  1.00 31.51           C  
ANISOU 1230  C   ASP B 589     3832   4342   3800   -184    186    -11       C  
ATOM   1231  O   ASP B 589       1.212  40.070  68.222  1.00 32.22           O  
ANISOU 1231  O   ASP B 589     3929   4455   3858   -168    182     13       O  
ATOM   1232  CB  ASP B 589      -1.749  39.502  67.084  1.00 36.67           C  
ANISOU 1232  CB  ASP B 589     4457   5009   4468   -203    217      5       C  
ATOM   1233  CG  ASP B 589      -1.768  38.171  66.343  1.00 40.15           C  
ANISOU 1233  CG  ASP B 589     4881   5409   4967   -228    225      2       C  
ATOM   1234  OD1 ASP B 589      -1.074  38.036  65.316  1.00 39.89           O  
ANISOU 1234  OD1 ASP B 589     4850   5354   4953   -241    215    -31       O  
ATOM   1235  OD2 ASP B 589      -2.499  37.285  66.800  1.00 45.53           O  
ANISOU 1235  OD2 ASP B 589     5544   6078   5675   -237    247     31       O  
ATOM   1236  N   GLN B 590       1.351  39.112  66.190  1.00 31.00           N  
ANISOU 1236  N   GLN B 590     3762   4238   3779   -198    183    -27       N  
ATOM   1237  CA  GLN B 590       2.643  38.490  66.447  1.00 33.46           C  
ANISOU 1237  CA  GLN B 590     4074   4524   4115   -191    178    -10       C  
ATOM   1238  C   GLN B 590       3.705  39.585  66.572  1.00 31.07           C  
ANISOU 1238  C   GLN B 590     3789   4241   3774   -174    155    -30       C  
ATOM   1239  O   GLN B 590       4.559  39.523  67.445  1.00 33.16           O  
ANISOU 1239  O   GLN B 590     4056   4517   4028   -159    144     -4       O  
ATOM   1240  CB  GLN B 590       3.070  37.470  65.382  1.00 37.25           C  
ANISOU 1240  CB  GLN B 590     4542   4951   4660   -212    189    -31       C  
ATOM   1241  CG  GLN B 590       2.019  36.415  65.032  1.00 42.97           C  
ANISOU 1241  CG  GLN B 590     5245   5651   5430   -237    215    -29       C  
ATOM   1242  CD  GLN B 590       2.311  35.609  63.772  1.00 48.16           C  
ANISOU 1242  CD  GLN B 590     5891   6263   6145   -268    231    -73       C  
ATOM   1243  OE1 GLN B 590       2.671  36.126  62.696  1.00 39.46           O  
ANISOU 1243  OE1 GLN B 590     4798   5165   5029   -281    221   -124       O  
ATOM   1244  NE2 GLN B 590       2.111  34.303  63.895  1.00 50.91           N  
ANISOU 1244  NE2 GLN B 590     6216   6566   6561   -282    261    -56       N  
ATOM   1245  N   LEU B 591       3.633  40.605  65.717  1.00 30.00           N  
ANISOU 1245  N   LEU B 591     3664   4113   3620   -177    148    -74       N  
ATOM   1246  CA  LEU B 591       4.579  41.710  65.763  1.00 31.99           C  
ANISOU 1246  CA  LEU B 591     3931   4379   3844   -163    132    -98       C  
ATOM   1247  C   LEU B 591       4.462  42.469  67.089  1.00 32.12           C  
ANISOU 1247  C   LEU B 591     3955   4439   3812   -146    130    -84       C  
ATOM   1248  O   LEU B 591       5.471  42.705  67.756  1.00 31.13           O  
ANISOU 1248  O   LEU B 591     3833   4326   3667   -137    116    -81       O  
ATOM   1249  CB  LEU B 591       4.323  42.619  64.573  1.00 33.97           C  
ANISOU 1249  CB  LEU B 591     4188   4630   4090   -169    131   -138       C  
ATOM   1250  CG  LEU B 591       5.382  43.677  64.270  1.00 40.89           C  
ANISOU 1250  CG  LEU B 591     5076   5506   4953   -159    120   -167       C  
ATOM   1251  CD1 LEU B 591       6.842  43.189  64.327  1.00 41.39           C  
ANISOU 1251  CD1 LEU B 591     5142   5545   5039   -156    110   -170       C  
ATOM   1252  CD2 LEU B 591       5.038  44.169  62.879  1.00 43.40           C  
ANISOU 1252  CD2 LEU B 591     5393   5819   5277   -170    123   -193       C  
ATOM   1253  N   TRP B 592       3.225  42.814  67.469  1.00 29.66           N  
ANISOU 1253  N   TRP B 592     3640   4150   3479   -147    145    -77       N  
ATOM   1254  CA  TRP B 592       2.945  43.445  68.743  1.00 30.95           C  
ANISOU 1254  CA  TRP B 592     3808   4355   3595   -137    152    -69       C  
ATOM   1255  C   TRP B 592       3.543  42.633  69.897  1.00 31.96           C  
ANISOU 1255  C   TRP B 592     3933   4503   3706   -134    144    -27       C  
ATOM   1256  O   TRP B 592       4.374  43.145  70.637  1.00 31.14           O  
ANISOU 1256  O   TRP B 592     3835   4430   3565   -129    131    -34       O  
ATOM   1257  CB  TRP B 592       1.433  43.645  68.905  1.00 31.64           C  
ANISOU 1257  CB  TRP B 592     3888   4456   3678   -140    176    -62       C  
ATOM   1258  CG  TRP B 592       1.005  43.977  70.309  1.00 31.44           C  
ANISOU 1258  CG  TRP B 592     3865   4473   3606   -136    192    -50       C  
ATOM   1259  CD1 TRP B 592       0.320  43.155  71.156  1.00 32.04           C  
ANISOU 1259  CD1 TRP B 592     3934   4567   3674   -140    207     -8       C  
ATOM   1260  CD2 TRP B 592       1.247  45.203  71.038  1.00 31.89           C  
ANISOU 1260  CD2 TRP B 592     3932   4563   3621   -131    201    -83       C  
ATOM   1261  NE1 TRP B 592       0.088  43.792  72.348  1.00 31.98           N  
ANISOU 1261  NE1 TRP B 592     3932   4606   3613   -138    223    -12       N  
ATOM   1262  CE2 TRP B 592       0.664  45.037  72.319  1.00 33.29           C  
ANISOU 1262  CE2 TRP B 592     4109   4783   3759   -134    220    -61       C  
ATOM   1263  CE3 TRP B 592       1.887  46.411  70.745  1.00 32.59           C  
ANISOU 1263  CE3 TRP B 592     4028   4648   3705   -126    199   -130       C  
ATOM   1264  CZ2 TRP B 592       0.701  46.035  73.290  1.00 34.17           C  
ANISOU 1264  CZ2 TRP B 592     4226   4935   3820   -137    238    -93       C  
ATOM   1265  CZ3 TRP B 592       1.950  47.390  71.716  1.00 34.63           C  
ANISOU 1265  CZ3 TRP B 592     4292   4943   3924   -127    216   -162       C  
ATOM   1266  CH2 TRP B 592       1.355  47.207  72.970  1.00 36.21           C  
ANISOU 1266  CH2 TRP B 592     4491   5186   4079   -134    236   -147       C  
ATOM   1267  N   GLU B 593       3.148  41.362  70.012  1.00 33.38           N  
ANISOU 1267  N   GLU B 593     4100   4666   3915   -139    152     18       N  
ATOM   1268  CA  GLU B 593       3.470  40.530  71.164  1.00 35.24           C  
ANISOU 1268  CA  GLU B 593     4327   4924   4137   -134    149     75       C  
ATOM   1269  C   GLU B 593       4.968  40.274  71.276  1.00 36.21           C  
ANISOU 1269  C   GLU B 593     4446   5043   4268   -127    123     88       C  
ATOM   1270  O   GLU B 593       5.497  40.363  72.373  1.00 39.37           O  
ANISOU 1270  O   GLU B 593     4844   5492   4624   -121    109    117       O  
ATOM   1271  CB  GLU B 593       2.747  39.181  71.127  1.00 36.59           C  
ANISOU 1271  CB  GLU B 593     4481   5065   4356   -141    169    123       C  
ATOM   1272  CG  GLU B 593       1.277  39.268  71.520  1.00 39.94           C  
ANISOU 1272  CG  GLU B 593     4903   5508   4763   -147    195    131       C  
ATOM   1273  CD  GLU B 593       0.979  39.925  72.864  1.00 44.08           C  
ANISOU 1273  CD  GLU B 593     5436   6098   5216   -141    202    145       C  
ATOM   1274  OE1 GLU B 593       1.909  40.160  73.663  1.00 44.82           O  
ANISOU 1274  OE1 GLU B 593     5535   6230   5264   -135    184    157       O  
ATOM   1275  OE2 GLU B 593      -0.208  40.250  73.098  1.00 49.42           O  
ANISOU 1275  OE2 GLU B 593     6112   6789   5878   -146    227    138       O  
ATOM   1276  N   THR B 594       5.655  39.979  70.160  1.00 36.36           N  
ANISOU 1276  N   THR B 594     4462   5010   4342   -129    116     66       N  
ATOM   1277  CA  THR B 594       7.059  39.581  70.216  1.00 36.21           C  
ANISOU 1277  CA  THR B 594     4434   4978   4347   -121     96     84       C  
ATOM   1278  C   THR B 594       7.977  40.793  70.284  1.00 36.44           C  
ANISOU 1278  C   THR B 594     4474   5035   4335   -116     73     41       C  
ATOM   1279  O   THR B 594       9.066  40.681  70.860  1.00 37.23           O  
ANISOU 1279  O   THR B 594     4564   5155   4428   -109     50     64       O  
ATOM   1280  CB  THR B 594       7.478  38.710  69.030  1.00 35.91           C  
ANISOU 1280  CB  THR B 594     4385   4869   4390   -127    106     75       C  
ATOM   1281  OG1 THR B 594       7.365  39.489  67.838  1.00 34.55           O  
ANISOU 1281  OG1 THR B 594     4228   4679   4220   -137    108      8       O  
ATOM   1282  CG2 THR B 594       6.678  37.421  68.960  1.00 38.22           C  
ANISOU 1282  CG2 THR B 594     4660   5126   4736   -135    133    113       C  
ATOM   1283  N   THR B 595       7.568  41.919  69.670  1.00 33.37           N  
ANISOU 1283  N   THR B 595     4103   4647   3927   -121     80    -19       N  
ATOM   1284  CA  THR B 595       8.519  42.963  69.318  1.00 31.93           C  
ANISOU 1284  CA  THR B 595     3929   4467   3734   -119     66    -67       C  
ATOM   1285  C   THR B 595       8.147  44.352  69.859  1.00 31.81           C  
ANISOU 1285  C   THR B 595     3927   4495   3664   -119     72   -107       C  
ATOM   1286  O   THR B 595       9.057  45.118  70.178  1.00 34.03           O  
ANISOU 1286  O   THR B 595     4210   4796   3923   -119     58   -135       O  
ATOM   1287  CB  THR B 595       8.650  42.968  67.792  1.00 33.47           C  
ANISOU 1287  CB  THR B 595     4130   4608   3980   -124     74   -101       C  
ATOM   1288  OG1 THR B 595       8.859  41.625  67.352  1.00 33.97           O  
ANISOU 1288  OG1 THR B 595     4178   4629   4098   -128     78    -72       O  
ATOM   1289  CG2 THR B 595       9.795  43.825  67.297  1.00 33.00           C  
ANISOU 1289  CG2 THR B 595     4075   4538   3924   -121     62   -143       C  
ATOM   1290  N   MET B 596       6.851  44.717  69.940  1.00 31.13           N  
ANISOU 1290  N   MET B 596     3847   4419   3561   -122     95   -113       N  
ATOM   1291  CA  MET B 596       6.439  46.093  70.240  1.00 30.03           C  
ANISOU 1291  CA  MET B 596     3716   4304   3389   -123    111   -158       C  
ATOM   1292  C   MET B 596       5.777  46.253  71.619  1.00 32.21           C  
ANISOU 1292  C   MET B 596     3992   4636   3610   -127    125   -147       C  
ATOM   1293  O   MET B 596       5.772  47.358  72.159  1.00 32.41           O  
ANISOU 1293  O   MET B 596     4022   4688   3603   -132    139   -190       O  
ATOM   1294  CB  MET B 596       5.451  46.617  69.189  1.00 29.34           C  
ANISOU 1294  CB  MET B 596     3631   4185   3332   -121    132   -177       C  
ATOM   1295  CG  MET B 596       6.005  46.588  67.757  1.00 30.77           C  
ANISOU 1295  CG  MET B 596     3813   4321   3557   -121    123   -191       C  
ATOM   1296  SD  MET B 596       4.798  47.098  66.519  1.00 32.97           S  
ANISOU 1296  SD  MET B 596     4087   4579   3861   -121    141   -199       S  
ATOM   1297  CE  MET B 596       4.696  48.847  66.880  1.00 30.38           C  
ANISOU 1297  CE  MET B 596     3761   4261   3522   -110    163   -236       C  
ATOM   1298  N   ASN B 597       5.176  45.176  72.152  1.00 33.70           N  
ANISOU 1298  N   ASN B 597     4175   4838   3792   -129    127    -94       N  
ATOM   1299  CA  ASN B 597       4.520  45.168  73.455  1.00 34.49           C  
ANISOU 1299  CA  ASN B 597     4274   4995   3837   -135    143    -75       C  
ATOM   1300  C   ASN B 597       5.573  45.345  74.546  1.00 34.77           C  
ANISOU 1300  C   ASN B 597     4308   5091   3814   -142    121    -75       C  
ATOM   1301  O   ASN B 597       6.380  44.452  74.785  1.00 33.93           O  
ANISOU 1301  O   ASN B 597     4190   4992   3708   -139     92    -27       O  
ATOM   1302  CB  ASN B 597       3.764  43.857  73.675  1.00 34.09           C  
ANISOU 1302  CB  ASN B 597     4213   4937   3800   -134    150     -9       C  
ATOM   1303  CG  ASN B 597       2.923  43.816  74.936  1.00 36.56           C  
ANISOU 1303  CG  ASN B 597     4525   5306   4058   -141    173     14       C  
ATOM   1304  OD1 ASN B 597       2.141  42.879  75.122  1.00 37.89           O  
ANISOU 1304  OD1 ASN B 597     4687   5469   4243   -141    187     64       O  
ATOM   1305  ND2 ASN B 597       2.999  44.816  75.793  1.00 35.86           N  
ANISOU 1305  ND2 ASN B 597     4445   5271   3908   -151    183    -26       N  
ATOM   1306  N   PRO B 598       5.559  46.464  75.294  1.00 35.77           N  
ANISOU 1306  N   PRO B 598     4441   5264   3887   -154    135   -127       N  
ATOM   1307  CA  PRO B 598       6.531  46.650  76.373  1.00 38.45           C  
ANISOU 1307  CA  PRO B 598     4775   5674   4160   -168    112   -132       C  
ATOM   1308  C   PRO B 598       6.541  45.584  77.478  1.00 41.55           C  
ANISOU 1308  C   PRO B 598     5157   6130   4501   -172     96    -57       C  
ATOM   1309  O   PRO B 598       7.539  45.429  78.168  1.00 41.57           O  
ANISOU 1309  O   PRO B 598     5147   6188   4459   -180     63    -39       O  
ATOM   1310  CB  PRO B 598       6.238  48.063  76.945  1.00 38.54           C  
ANISOU 1310  CB  PRO B 598     4794   5720   4128   -185    144   -213       C  
ATOM   1311  CG  PRO B 598       4.928  48.521  76.309  1.00 39.59           C  
ANISOU 1311  CG  PRO B 598     4934   5802   4307   -177    188   -234       C  
ATOM   1312  CD  PRO B 598       4.602  47.577  75.155  1.00 37.95           C  
ANISOU 1312  CD  PRO B 598     4724   5528   4168   -157    176   -182       C  
ATOM   1313  N  AGLU B 599       5.436  44.848  77.631  0.50 42.23           N  
ANISOU 1313  N  AGLU B 599     5243   6208   4595   -168    119     -8       N  
ATOM   1314  N  BGLU B 599       5.435  44.850  77.634  0.50 42.88           N  
ANISOU 1314  N  BGLU B 599     5326   6291   4678   -168    119     -9       N  
ATOM   1315  CA AGLU B 599       5.331  43.823  78.658  0.50 45.79           C  
ANISOU 1315  CA AGLU B 599     5682   6714   5003   -170    111     72       C  
ATOM   1316  CA BGLU B 599       5.329  43.825  78.661  0.50 47.06           C  
ANISOU 1316  CA BGLU B 599     5842   6874   5163   -171    111     72       C  
ATOM   1317  C  AGLU B 599       6.165  42.600  78.287  0.50 47.18           C  
ANISOU 1317  C  AGLU B 599     5839   6857   5229   -154     76    147       C  
ATOM   1318  C  BGLU B 599       6.153  42.596  78.286  0.50 47.89           C  
ANISOU 1318  C  BGLU B 599     5930   6948   5320   -154     77    148       C  
ATOM   1319  O  AGLU B 599       6.562  41.840  79.164  0.50 48.16           O  
ANISOU 1319  O  AGLU B 599     5945   7034   5318   -154     57    220       O  
ATOM   1320  O  BGLU B 599       6.530  41.824  79.162  0.50 48.90           O  
ANISOU 1320  O  BGLU B 599     6040   7127   5412   -154     58    221       O  
ATOM   1321  CB AGLU B 599       3.879  43.416  78.923  0.50 47.71           C  
ANISOU 1321  CB AGLU B 599     5928   6951   5246   -171    152    101       C  
ATOM   1322  CB BGLU B 599       3.876  43.420  78.921  0.50 50.06           C  
ANISOU 1322  CB BGLU B 599     6227   7250   5545   -171    152    100       C  
ATOM   1323  CG AGLU B 599       3.051  44.536  79.548  0.50 50.09           C  
ANISOU 1323  CG AGLU B 599     6243   7295   5493   -189    191     36       C  
ATOM   1324  CG BGLU B 599       3.023  44.550  79.494  0.50 53.67           C  
ANISOU 1324  CG BGLU B 599     6696   7745   5950   -188    192     34       C  
ATOM   1325  CD AGLU B 599       1.650  44.153  79.995  0.50 52.46           C  
ANISOU 1325  CD AGLU B 599     6543   7602   5787   -191    234     66       C  
ATOM   1326  CD BGLU B 599       3.227  44.858  80.969  0.50 57.68           C  
ANISOU 1326  CD BGLU B 599     7204   8360   6351   -212    195     31       C  
ATOM   1327  OE1AGLU B 599       0.839  45.083  80.220  0.50 54.15           O  
ANISOU 1327  OE1AGLU B 599     6765   7825   5983   -202    275      7       O  
ATOM   1328  OE1BGLU B 599       3.867  44.064  81.694  0.50 59.37           O  
ANISOU 1328  OE1BGLU B 599     7406   8631   6520   -215    163    100       O  
ATOM   1329  OE2AGLU B 599       1.375  42.941  80.144  0.50 51.73           O  
ANISOU 1329  OE2AGLU B 599     6440   7503   5711   -183    231    147       O  
ATOM   1330  OE2BGLU B 599       2.734  45.925  81.396  0.50 62.18           O  
ANISOU 1330  OE2BGLU B 599     7785   8959   6883   -230    231    -42       O  
ATOM   1331  N   HIS B 600       6.435  42.403  76.995  1.00 45.82           N  
ANISOU 1331  N   HIS B 600     5668   6601   5142   -141     72    132       N  
ATOM   1332  CA  HIS B 600       7.118  41.189  76.581  1.00 47.37           C  
ANISOU 1332  CA  HIS B 600     5844   6754   5401   -126     51    198       C  
ATOM   1333  C   HIS B 600       8.346  41.447  75.722  1.00 43.71           C  
ANISOU 1333  C   HIS B 600     5376   6251   4981   -120     25    164       C  
ATOM   1334  O   HIS B 600       9.182  40.557  75.630  1.00 45.52           O  
ANISOU 1334  O   HIS B 600     5583   6459   5253   -110      5    218       O  
ATOM   1335  CB  HIS B 600       6.144  40.255  75.863  1.00 52.86           C  
ANISOU 1335  CB  HIS B 600     6536   7379   6168   -120     80    228       C  
ATOM   1336  CG  HIS B 600       4.910  39.936  76.639  1.00 60.92           C  
ANISOU 1336  CG  HIS B 600     7558   8431   7157   -125    110    263       C  
ATOM   1337  ND1 HIS B 600       3.667  39.895  76.037  1.00 65.90           N  
ANISOU 1337  ND1 HIS B 600     8197   9019   7824   -129    144    242       N  
ATOM   1338  CD2 HIS B 600       4.707  39.659  77.930  1.00 61.51           C  
ANISOU 1338  CD2 HIS B 600     7625   8577   7167   -130    112    319       C  
ATOM   1339  CE1 HIS B 600       2.749  39.598  76.944  1.00 66.48           C  
ANISOU 1339  CE1 HIS B 600     8267   9131   7862   -133    168    282       C  
ATOM   1340  NE2 HIS B 600       3.358  39.454  78.102  1.00 66.24           N  
ANISOU 1340  NE2 HIS B 600     8230   9171   7767   -135    151    328       N  
ATOM   1341  N   ARG B 601       8.469  42.639  75.123  1.00 39.10           N  
ANISOU 1341  N   ARG B 601     4810   5653   4393   -126     29     80       N  
ATOM   1342  CA  ARG B 601       9.518  42.899  74.144  1.00 38.29           C  
ANISOU 1342  CA  ARG B 601     4706   5503   4340   -120     12     45       C  
ATOM   1343  C   ARG B 601      10.895  42.943  74.801  1.00 37.98           C  
ANISOU 1343  C   ARG B 601     4647   5509   4273   -121    -27     60       C  
ATOM   1344  O   ARG B 601      11.009  43.251  75.978  1.00 38.57           O  
ANISOU 1344  O   ARG B 601     4716   5666   4272   -132    -40     70       O  
ATOM   1345  CB  ARG B 601       9.296  44.234  73.419  1.00 36.20           C  
ANISOU 1345  CB  ARG B 601     4461   5216   4075   -126     28    -42       C  
ATOM   1346  CG  ARG B 601       9.566  45.491  74.237  1.00 35.41           C  
ANISOU 1346  CG  ARG B 601     4368   5178   3909   -139     26    -96       C  
ATOM   1347  CD  ARG B 601       8.926  46.705  73.607  1.00 34.10           C  
ANISOU 1347  CD  ARG B 601     4218   4982   3754   -142     58   -167       C  
ATOM   1348  NE  ARG B 601       9.168  47.905  74.412  1.00 33.54           N  
ANISOU 1348  NE  ARG B 601     4150   4963   3630   -157     66   -226       N  
ATOM   1349  CZ  ARG B 601       8.733  49.111  74.090  1.00 34.85           C  
ANISOU 1349  CZ  ARG B 601     4325   5108   3807   -161     98   -291       C  
ATOM   1350  NH1 ARG B 601       7.891  49.271  73.087  1.00 33.92           N  
ANISOU 1350  NH1 ARG B 601     4214   4933   3741   -148    123   -293       N  
ATOM   1351  NH2 ARG B 601       9.144  50.168  74.772  1.00 37.10           N  
ANISOU 1351  NH2 ARG B 601     4609   5433   4055   -178    108   -352       N  
ATOM   1352  N   ALA B 602      11.945  42.714  74.002  1.00 38.48           N  
ANISOU 1352  N   ALA B 602     4700   5524   4398   -112    -44     57       N  
ATOM   1353  CA  ALA B 602      13.311  42.942  74.445  1.00 39.17           C  
ANISOU 1353  CA  ALA B 602     4766   5649   4468   -114    -81     58       C  
ATOM   1354  C   ALA B 602      13.979  43.978  73.545  1.00 38.04           C  
ANISOU 1354  C   ALA B 602     4634   5468   4350   -117    -80    -23       C  
ATOM   1355  O   ALA B 602      14.550  43.624  72.530  1.00 40.39           O  
ANISOU 1355  O   ALA B 602     4928   5700   4720   -107    -78    -26       O  
ATOM   1356  CB  ALA B 602      14.069  41.630  74.444  1.00 39.47           C  
ANISOU 1356  CB  ALA B 602     4771   5662   4563    -98   -100    142       C  
ATOM   1357  N   LEU B 603      13.907  45.259  73.921  1.00 37.49           N  
ANISOU 1357  N   LEU B 603     4578   5441   4226   -132    -75    -91       N  
ATOM   1358  CA  LEU B 603      14.624  46.307  73.204  1.00 38.01           C  
ANISOU 1358  CA  LEU B 603     4650   5476   4316   -136    -73   -164       C  
ATOM   1359  C   LEU B 603      16.095  46.364  73.653  1.00 40.88           C  
ANISOU 1359  C   LEU B 603     4985   5875   4673   -141   -113   -162       C  
ATOM   1360  O   LEU B 603      16.408  46.205  74.838  1.00 40.09           O  
ANISOU 1360  O   LEU B 603     4865   5856   4511   -152   -141   -133       O  
ATOM   1361  CB  LEU B 603      13.950  47.668  73.387  1.00 37.26           C  
ANISOU 1361  CB  LEU B 603     4575   5399   4181   -150    -44   -239       C  
ATOM   1362  CG  LEU B 603      12.529  47.835  72.844  1.00 38.18           C  
ANISOU 1362  CG  LEU B 603     4714   5479   4313   -145     -4   -248       C  
ATOM   1363  CD1 LEU B 603      12.077  49.282  73.025  1.00 38.80           C  
ANISOU 1363  CD1 LEU B 603     4805   5569   4368   -157     27   -323       C  
ATOM   1364  CD2 LEU B 603      12.365  47.393  71.388  1.00 38.93           C  
ANISOU 1364  CD2 LEU B 603     4818   5493   4483   -130      7   -237       C  
ATOM   1365  N   LEU B 604      17.005  46.608  72.695  1.00 37.68           N  
ANISOU 1365  N   LEU B 604     4575   5413   4328   -135   -115   -192       N  
ATOM   1366  CA  LEU B 604      18.413  46.830  72.985  1.00 36.73           C  
ANISOU 1366  CA  LEU B 604     4427   5319   4211   -141   -149   -202       C  
ATOM   1367  C   LEU B 604      18.650  48.329  72.976  1.00 36.81           C  
ANISOU 1367  C   LEU B 604     4446   5341   4198   -159   -136   -295       C  
ATOM   1368  O   LEU B 604      18.407  48.985  71.970  1.00 37.00           O  
ANISOU 1368  O   LEU B 604     4492   5302   4265   -155   -103   -343       O  
ATOM   1369  CB  LEU B 604      19.321  46.155  71.956  1.00 39.05           C  
ANISOU 1369  CB  LEU B 604     4705   5538   4593   -124   -154   -179       C  
ATOM   1370  CG  LEU B 604      19.182  44.636  71.828  1.00 40.51           C  
ANISOU 1370  CG  LEU B 604     4875   5693   4825   -106   -156    -93       C  
ATOM   1371  CD1 LEU B 604      20.122  44.092  70.777  1.00 41.24           C  
ANISOU 1371  CD1 LEU B 604     4951   5707   5010    -93   -152    -87       C  
ATOM   1372  CD2 LEU B 604      19.416  43.946  73.181  1.00 43.22           C  
ANISOU 1372  CD2 LEU B 604     5185   6115   5122   -105   -194    -16       C  
ATOM   1373  N   GLN B 605      19.100  48.875  74.105  1.00 37.30           N  
ANISOU 1373  N   GLN B 605     4492   5488   4194   -182   -160   -320       N  
ATOM   1374  CA  GLN B 605      19.432  50.279  74.158  1.00 37.35           C  
ANISOU 1374  CA  GLN B 605     4501   5503   4187   -203   -144   -414       C  
ATOM   1375  C   GLN B 605      20.853  50.432  73.639  1.00 37.26           C  
ANISOU 1375  C   GLN B 605     4465   5464   4229   -202   -166   -432       C  
ATOM   1376  O   GLN B 605      21.774  49.783  74.147  1.00 38.41           O  
ANISOU 1376  O   GLN B 605     4575   5652   4366   -203   -211   -386       O  
ATOM   1377  CB  GLN B 605      19.310  50.829  75.574  1.00 38.11           C  
ANISOU 1377  CB  GLN B 605     4587   5705   4187   -236   -155   -448       C  
ATOM   1378  CG  GLN B 605      19.441  52.345  75.623  1.00 39.43           C  
ANISOU 1378  CG  GLN B 605     4759   5872   4349   -262   -124   -558       C  
ATOM   1379  CD  GLN B 605      19.419  52.869  77.034  1.00 41.28           C  
ANISOU 1379  CD  GLN B 605     4981   6217   4488   -302   -133   -602       C  
ATOM   1380  OE1 GLN B 605      20.006  52.264  77.935  1.00 43.02           O  
ANISOU 1380  OE1 GLN B 605     5173   6526   4647   -315   -183   -560       O  
ATOM   1381  NE2 GLN B 605      18.729  53.981  77.229  1.00 41.48           N  
ANISOU 1381  NE2 GLN B 605     5023   6239   4498   -322    -82   -686       N  
ATOM   1382  N   VAL B 606      21.011  51.272  72.609  1.00 34.29           N  
ANISOU 1382  N   VAL B 606     4103   5014   3910   -199   -132   -491       N  
ATOM   1383  CA  VAL B 606      22.313  51.472  72.007  1.00 34.76           C  
ANISOU 1383  CA  VAL B 606     4142   5038   4029   -197   -145   -511       C  
ATOM   1384  C   VAL B 606      23.164  52.364  72.916  1.00 35.67           C  
ANISOU 1384  C   VAL B 606     4228   5220   4103   -228   -165   -573       C  
ATOM   1385  O   VAL B 606      22.717  53.430  73.322  1.00 35.10           O  
ANISOU 1385  O   VAL B 606     4167   5170   3998   -250   -137   -644       O  
ATOM   1386  CB  VAL B 606      22.181  52.064  70.594  1.00 35.87           C  
ANISOU 1386  CB  VAL B 606     4307   5083   4241   -184    -99   -548       C  
ATOM   1387  CG1 VAL B 606      23.550  52.420  70.019  1.00 34.35           C  
ANISOU 1387  CG1 VAL B 606     4091   4854   4105   -186   -105   -578       C  
ATOM   1388  CG2 VAL B 606      21.412  51.108  69.674  1.00 35.91           C  
ANISOU 1388  CG2 VAL B 606     4334   5031   4278   -160    -84   -490       C  
ATOM   1389  N   LYS B 607      24.408  51.938  73.178  1.00 38.56           N  
ANISOU 1389  N   LYS B 607     4555   5614   4481   -232   -210   -549       N  
ATOM   1390  CA  LYS B 607      25.321  52.618  74.096  1.00 40.82           C  
ANISOU 1390  CA  LYS B 607     4806   5979   4726   -265   -240   -601       C  
ATOM   1391  C   LYS B 607      26.627  53.030  73.413  1.00 38.42           C  
ANISOU 1391  C   LYS B 607     4475   5627   4495   -266   -245   -636       C  
ATOM   1392  O   LYS B 607      27.262  52.224  72.735  1.00 37.86           O  
ANISOU 1392  O   LYS B 607     4391   5507   4489   -241   -259   -581       O  
ATOM   1393  CB  LYS B 607      25.706  51.670  75.238  1.00 45.78           C  
ANISOU 1393  CB  LYS B 607     5396   6709   5290   -272   -302   -527       C  
ATOM   1394  CG  LYS B 607      24.596  51.366  76.240  1.00 52.62           C  
ANISOU 1394  CG  LYS B 607     6278   7652   6063   -281   -305   -497       C  
ATOM   1395  CD  LYS B 607      24.090  52.584  77.012  1.00 58.73           C  
ANISOU 1395  CD  LYS B 607     7065   8486   6763   -322   -280   -595       C  
ATOM   1396  CE  LYS B 607      23.172  52.210  78.132  1.00 63.18           C  
ANISOU 1396  CE  LYS B 607     7636   9142   7227   -336   -288   -562       C  
ATOM   1397  NZ  LYS B 607      22.714  53.379  78.888  1.00 65.77           N  
ANISOU 1397  NZ  LYS B 607     7975   9528   7487   -379   -257   -664       N  
ATOM   1398  N   LEU B 608      27.028  54.291  73.618  1.00 37.06           N  
ANISOU 1398  N   LEU B 608     4295   5467   4318   -297   -228   -732       N  
ATOM   1399  CA  LEU B 608      28.308  54.794  73.161  1.00 39.88           C  
ANISOU 1399  CA  LEU B 608     4621   5793   4738   -305   -232   -775       C  
ATOM   1400  C   LEU B 608      29.263  54.795  74.349  1.00 41.99           C  
ANISOU 1400  C   LEU B 608     4835   6170   4949   -338   -292   -786       C  
ATOM   1401  O   LEU B 608      29.096  55.609  75.239  1.00 40.31           O  
ANISOU 1401  O   LEU B 608     4617   6029   4671   -378   -290   -856       O  
ATOM   1402  CB  LEU B 608      28.121  56.199  72.595  1.00 40.50           C  
ANISOU 1402  CB  LEU B 608     4721   5809   4857   -318   -171   -872       C  
ATOM   1403  CG  LEU B 608      29.395  56.927  72.146  1.00 42.01           C  
ANISOU 1403  CG  LEU B 608     4882   5965   5117   -331   -165   -930       C  
ATOM   1404  CD1 LEU B 608      30.103  56.162  71.028  1.00 41.12           C  
ANISOU 1404  CD1 LEU B 608     4763   5775   5085   -297   -170   -871       C  
ATOM   1405  CD2 LEU B 608      29.076  58.338  71.697  1.00 41.84           C  
ANISOU 1405  CD2 LEU B 608     4880   5883   5135   -345    -97  -1021       C  
ATOM   1406  N  AGLU B 609      30.262  53.896  74.343  0.50 41.54           N  
ANISOU 1406  N  AGLU B 609     4699   6363   4720     82   -521   -510       N  
ATOM   1407  N  BGLU B 609      30.235  53.880  74.358  0.50 41.53           N  
ANISOU 1407  N  BGLU B 609     4700   6362   4718     83   -520   -508       N  
ATOM   1408  CA AGLU B 609      31.160  53.712  75.479  0.50 44.65           C  
ANISOU 1408  CA AGLU B 609     5084   6831   5049    173   -565   -558       C  
ATOM   1409  CA BGLU B 609      31.179  53.794  75.459  0.50 44.72           C  
ANISOU 1409  CA BGLU B 609     5088   6841   5063    169   -566   -562       C  
ATOM   1410  C  AGLU B 609      32.564  54.285  75.229  0.50 44.77           C  
ANISOU 1410  C  AGLU B 609     5012   6896   5101    178   -607   -653       C  
ATOM   1411  C  BGLU B 609      32.408  54.657  75.189  0.50 44.99           C  
ANISOU 1411  C  BGLU B 609     5029   6919   5147    156   -601   -661       C  
ATOM   1412  O  AGLU B 609      33.322  54.456  76.182  0.50 45.48           O  
ANISOU 1412  O  AGLU B 609     5068   7063   5149    249   -652   -725       O  
ATOM   1413  O  BGLU B 609      32.902  55.349  76.078  0.50 48.19           O  
ANISOU 1413  O  BGLU B 609     5384   7387   5537    190   -636   -741       O  
ATOM   1414  CB AGLU B 609      31.238  52.227  75.855  0.50 47.87           C  
ANISOU 1414  CB AGLU B 609     5577   7235   5375    252   -561   -497       C  
ATOM   1415  CB BGLU B 609      31.677  52.365  75.659  0.50 47.66           C  
ANISOU 1415  CB BGLU B 609     5524   7222   5364    252   -576   -522       C  
ATOM   1416  CG AGLU B 609      29.906  51.631  76.316  0.50 49.39           C  
ANISOU 1416  CG AGLU B 609     5859   7382   5525    246   -507   -417       C  
ATOM   1417  CG BGLU B 609      32.550  52.240  76.903  0.50 50.71           C  
ANISOU 1417  CG BGLU B 609     5907   7693   5669    368   -631   -580       C  
ATOM   1418  CD AGLU B 609      29.861  50.108  76.382  0.50 50.72           C  
ANISOU 1418  CD AGLU B 609     6131   7513   5628    297   -477   -346       C  
ATOM   1419  CD BGLU B 609      33.536  51.087  76.929  0.50 53.73           C  
ANISOU 1419  CD BGLU B 609     6325   8102   5988    466   -663   -580       C  
ATOM   1420  OE1AGLU B 609      28.763  49.511  76.274  0.50 47.38           O  
ANISOU 1420  OE1AGLU B 609     5772   7029   5200    255   -412   -281       O  
ATOM   1421  OE1BGLU B 609      33.616  50.326  75.939  0.50 54.99           O  
ANISOU 1421  OE1BGLU B 609     6510   8211   6172    439   -641   -533       O  
ATOM   1422  OE2AGLU B 609      30.945  49.511  76.541  0.50 53.44           O  
ANISOU 1422  OE2AGLU B 609     6490   7889   5924    382   -517   -362       O  
ATOM   1423  OE2BGLU B 609      34.249  50.976  77.953  0.50 56.58           O  
ANISOU 1423  OE2BGLU B 609     6687   8540   6272    580   -716   -635       O  
ATOM   1424  N   ASP B 610      32.931  54.559  73.965  1.00 44.34           N  
ANISOU 1424  N   ASP B 610     4922   6804   5122    105   -588   -663       N  
ATOM   1425  CA  ASP B 610      34.229  55.136  73.622  1.00 43.53           C  
ANISOU 1425  CA  ASP B 610     4732   6741   5066     89   -607   -762       C  
ATOM   1426  C   ASP B 610      34.140  55.766  72.235  1.00 41.98           C  
ANISOU 1426  C   ASP B 610     4522   6474   4956    -16   -560   -753       C  
ATOM   1427  O   ASP B 610      34.105  55.042  71.242  1.00 40.30           O  
ANISOU 1427  O   ASP B 610     4339   6217   4754    -33   -540   -697       O  
ATOM   1428  CB  ASP B 610      35.336  54.090  73.669  1.00 44.92           C  
ANISOU 1428  CB  ASP B 610     4897   6971   5199    167   -646   -788       C  
ATOM   1429  CG  ASP B 610      36.709  54.551  73.191  1.00 46.86           C  
ANISOU 1429  CG  ASP B 610     5042   7264   5497    144   -659   -900       C  
ATOM   1430  OD1 ASP B 610      36.817  55.684  72.693  1.00 50.71           O  
ANISOU 1430  OD1 ASP B 610     5479   7727   6063     51   -625   -950       O  
ATOM   1431  OD2 ASP B 610      37.661  53.771  73.321  1.00 50.93           O  
ANISOU 1431  OD2 ASP B 610     5536   7841   5975    220   -700   -941       O  
ATOM   1432  N   ALA B 611      34.142  57.108  72.179  1.00 39.92           N  
ANISOU 1432  N   ALA B 611     4221   6197   4750    -79   -539   -811       N  
ATOM   1433  CA  ALA B 611      33.836  57.859  70.971  1.00 39.91           C  
ANISOU 1433  CA  ALA B 611     4234   6113   4816   -169   -486   -793       C  
ATOM   1434  C   ALA B 611      34.967  57.793  69.944  1.00 40.64           C  
ANISOU 1434  C   ALA B 611     4289   6196   4955   -210   -461   -834       C  
ATOM   1435  O   ALA B 611      34.699  57.854  68.744  1.00 37.07           O  
ANISOU 1435  O   ALA B 611     3876   5672   4536   -261   -418   -786       O  
ATOM   1436  CB  ALA B 611      33.509  59.303  71.324  1.00 41.40           C  
ANISOU 1436  CB  ALA B 611     4409   6281   5039   -214   -467   -843       C  
ATOM   1437  N   ILE B 612      36.224  57.715  70.399  1.00 40.39           N  
ANISOU 1437  N   ILE B 612     4179   6242   4925   -187   -487   -932       N  
ATOM   1438  CA  ILE B 612      37.365  57.600  69.494  1.00 43.40           C  
ANISOU 1438  CA  ILE B 612     4511   6629   5351   -226   -462   -987       C  
ATOM   1439  C   ILE B 612      37.279  56.285  68.720  1.00 39.77           C  
ANISOU 1439  C   ILE B 612     4097   6151   4862   -192   -470   -901       C  
ATOM   1440  O   ILE B 612      37.483  56.257  67.519  1.00 38.55           O  
ANISOU 1440  O   ILE B 612     3956   5945   4747   -246   -425   -880       O  
ATOM   1441  CB  ILE B 612      38.705  57.704  70.249  1.00 47.44           C  
ANISOU 1441  CB  ILE B 612     4914   7246   5865   -195   -498  -1129       C  
ATOM   1442  CG1 ILE B 612      38.896  59.087  70.905  1.00 51.69           C  
ANISOU 1442  CG1 ILE B 612     5394   7798   6446   -245   -481  -1234       C  
ATOM   1443  CG2 ILE B 612      39.882  57.334  69.332  1.00 47.66           C  
ANISOU 1443  CG2 ILE B 612     4885   7293   5929   -224   -477  -1187       C  
ATOM   1444  CD1 ILE B 612      39.116  60.236  69.930  1.00 54.47           C  
ANISOU 1444  CD1 ILE B 612     5743   8067   6887   -372   -390  -1271       C  
ATOM   1445  N   GLU B 613      36.973  55.200  69.428  1.00 40.48           N  
ANISOU 1445  N   GLU B 613     4221   6280   4881   -100   -521   -852       N  
ATOM   1446  CA  GLU B 613      36.843  53.886  68.832  1.00 40.63           C  
ANISOU 1446  CA  GLU B 613     4292   6278   4867    -62   -528   -771       C  
ATOM   1447  C   GLU B 613      35.649  53.846  67.873  1.00 38.68           C  
ANISOU 1447  C   GLU B 613     4120   5936   4642   -115   -484   -668       C  
ATOM   1448  O   GLU B 613      35.736  53.206  66.825  1.00 34.64           O  
ANISOU 1448  O   GLU B 613     3631   5388   4143   -129   -466   -626       O  
ATOM   1449  CB  GLU B 613      36.663  52.878  69.965  1.00 44.45           C  
ANISOU 1449  CB  GLU B 613     4815   6811   5264     47   -581   -742       C  
ATOM   1450  CG  GLU B 613      36.700  51.418  69.527  1.00 47.47           C  
ANISOU 1450  CG  GLU B 613     5257   7177   5604    101   -590   -673       C  
ATOM   1451  CD  GLU B 613      36.261  50.451  70.622  1.00 51.75           C  
ANISOU 1451  CD  GLU B 613     5875   7736   6053    201   -619   -622       C  
ATOM   1452  OE1 GLU B 613      35.454  50.816  71.523  1.00 53.71           O  
ANISOU 1452  OE1 GLU B 613     6153   7980   6273    210   -616   -602       O  
ATOM   1453  OE2 GLU B 613      36.758  49.306  70.572  1.00 56.20           O  
ANISOU 1453  OE2 GLU B 613     6474   8312   6568    275   -642   -604       O  
ATOM   1454  N   ALA B 614      34.530  54.482  68.256  1.00 34.98           N  
ANISOU 1454  N   ALA B 614     3685   5432   4172   -136   -471   -635       N  
ATOM   1455  CA  ALA B 614      33.338  54.539  67.420  1.00 34.03           C  
ANISOU 1455  CA  ALA B 614     3625   5234   4068   -175   -437   -557       C  
ATOM   1456  C   ALA B 614      33.607  55.345  66.143  1.00 33.75           C  
ANISOU 1456  C   ALA B 614     3587   5143   4092   -245   -392   -571       C  
ATOM   1457  O   ALA B 614      33.215  54.926  65.053  1.00 31.78           O  
ANISOU 1457  O   ALA B 614     3378   4843   3852   -259   -371   -516       O  
ATOM   1458  CB  ALA B 614      32.167  55.092  68.202  1.00 34.86           C  
ANISOU 1458  CB  ALA B 614     3756   5331   4157   -173   -438   -537       C  
ATOM   1459  N   ASP B 615      34.324  56.468  66.259  1.00 32.91           N  
ANISOU 1459  N   ASP B 615     3437   5043   4023   -287   -371   -649       N  
ATOM   1460  CA  ASP B 615      34.709  57.259  65.098  1.00 34.70           C  
ANISOU 1460  CA  ASP B 615     3675   5208   4302   -355   -312   -667       C  
ATOM   1461  C   ASP B 615      35.506  56.414  64.100  1.00 34.52           C  
ANISOU 1461  C   ASP B 615     3643   5186   4289   -359   -300   -658       C  
ATOM   1462  O   ASP B 615      35.245  56.469  62.901  1.00 33.82           O  
ANISOU 1462  O   ASP B 615     3603   5032   4215   -387   -260   -614       O  
ATOM   1463  CB  ASP B 615      35.520  58.489  65.476  1.00 37.21           C  
ANISOU 1463  CB  ASP B 615     3942   5534   4662   -408   -281   -767       C  
ATOM   1464  CG  ASP B 615      34.793  59.584  66.255  1.00 41.13           C  
ANISOU 1464  CG  ASP B 615     4455   6013   5160   -418   -280   -784       C  
ATOM   1465  OD1 ASP B 615      33.551  59.499  66.448  1.00 41.67           O  
ANISOU 1465  OD1 ASP B 615     4577   6059   5196   -385   -301   -715       O  
ATOM   1466  OD2 ASP B 615      35.488  60.518  66.708  1.00 45.04           O  
ANISOU 1466  OD2 ASP B 615     4903   6521   5690   -459   -258   -876       O  
ATOM   1467  N   GLN B 616      36.489  55.660  64.603  1.00 34.50           N  
ANISOU 1467  N   GLN B 616     3577   5260   4271   -322   -336   -707       N  
ATOM   1468  CA  GLN B 616      37.322  54.803  63.773  1.00 37.01           C  
ANISOU 1468  CA  GLN B 616     3877   5593   4594   -316   -332   -710       C  
ATOM   1469  C   GLN B 616      36.498  53.672  63.155  1.00 33.87           C  
ANISOU 1469  C   GLN B 616     3546   5158   4164   -278   -348   -605       C  
ATOM   1470  O   GLN B 616      36.756  53.260  62.038  1.00 30.87           O  
ANISOU 1470  O   GLN B 616     3181   4749   3798   -294   -324   -582       O  
ATOM   1471  CB  GLN B 616      38.491  54.269  64.602  1.00 39.16           C  
ANISOU 1471  CB  GLN B 616     4065   5965   4847   -265   -381   -795       C  
ATOM   1472  CG  GLN B 616      39.449  55.371  65.048  1.00 45.67           C  
ANISOU 1472  CG  GLN B 616     4804   6834   5716   -313   -359   -924       C  
ATOM   1473  CD  GLN B 616      40.439  54.956  66.125  1.00 51.18           C  
ANISOU 1473  CD  GLN B 616     5412   7649   6384   -241   -424  -1026       C  
ATOM   1474  OE1 GLN B 616      40.349  53.880  66.733  1.00 54.52           O  
ANISOU 1474  OE1 GLN B 616     5854   8119   6741   -142   -489   -992       O  
ATOM   1475  NE2 GLN B 616      41.404  55.828  66.378  1.00 54.78           N  
ANISOU 1475  NE2 GLN B 616     5774   8153   6888   -289   -402  -1160       N  
ATOM   1476  N   THR B 617      35.533  53.135  63.910  1.00 32.88           N  
ANISOU 1476  N   THR B 617     3458   5037   3996   -230   -383   -551       N  
ATOM   1477  CA  THR B 617      34.715  52.022  63.449  1.00 31.43           C  
ANISOU 1477  CA  THR B 617     3333   4821   3786   -201   -392   -466       C  
ATOM   1478  C   THR B 617      33.804  52.460  62.303  1.00 29.90           C  
ANISOU 1478  C   THR B 617     3187   4553   3620   -244   -354   -419       C  
ATOM   1479  O   THR B 617      33.700  51.750  61.299  1.00 28.10           O  
ANISOU 1479  O   THR B 617     2986   4297   3395   -241   -345   -380       O  
ATOM   1480  CB  THR B 617      33.917  51.419  64.604  1.00 32.31           C  
ANISOU 1480  CB  THR B 617     3475   4952   3848   -150   -422   -430       C  
ATOM   1481  OG1 THR B 617      34.876  50.844  65.489  1.00 35.55           O  
ANISOU 1481  OG1 THR B 617     3858   5430   4220    -88   -461   -471       O  
ATOM   1482  CG2 THR B 617      32.947  50.353  64.124  1.00 31.61           C  
ANISOU 1482  CG2 THR B 617     3447   4820   3742   -138   -414   -353       C  
ATOM   1483  N   PHE B 618      33.159  53.626  62.436  1.00 28.62           N  
ANISOU 1483  N   PHE B 618     3039   4362   3472   -274   -334   -427       N  
ATOM   1484  CA  PHE B 618      32.318  54.181  61.378  1.00 27.79           C  
ANISOU 1484  CA  PHE B 618     2987   4190   3382   -297   -303   -392       C  
ATOM   1485  C   PHE B 618      33.130  54.511  60.126  1.00 27.94           C  
ANISOU 1485  C   PHE B 618     3017   4172   3429   -330   -260   -404       C  
ATOM   1486  O   PHE B 618      32.666  54.269  59.012  1.00 28.07           O  
ANISOU 1486  O   PHE B 618     3079   4145   3442   -324   -246   -363       O  
ATOM   1487  CB  PHE B 618      31.525  55.403  61.865  1.00 27.02           C  
ANISOU 1487  CB  PHE B 618     2909   4071   3288   -309   -295   -405       C  
ATOM   1488  CG  PHE B 618      30.306  54.992  62.676  1.00 27.87           C  
ANISOU 1488  CG  PHE B 618     3025   4199   3366   -277   -327   -377       C  
ATOM   1489  CD1 PHE B 618      29.142  54.535  62.049  1.00 27.50           C  
ANISOU 1489  CD1 PHE B 618     3013   4126   3308   -260   -330   -336       C  
ATOM   1490  CD2 PHE B 618      30.343  54.994  64.061  1.00 30.02           C  
ANISOU 1490  CD2 PHE B 618     3267   4521   3620   -262   -350   -400       C  
ATOM   1491  CE1 PHE B 618      28.047  54.123  62.794  1.00 27.88           C  
ANISOU 1491  CE1 PHE B 618     3060   4195   3336   -242   -347   -322       C  
ATOM   1492  CE2 PHE B 618      29.238  54.604  64.802  1.00 29.31           C  
ANISOU 1492  CE2 PHE B 618     3189   4446   3501   -239   -366   -375       C  
ATOM   1493  CZ  PHE B 618      28.092  54.170  64.173  1.00 29.16           C  
ANISOU 1493  CZ  PHE B 618     3200   4400   3479   -235   -360   -338       C  
ATOM   1494  N  AGLU B 619      34.319  55.092  60.304  0.50 27.61           N  
ANISOU 1494  N  AGLU B 619     2931   4147   3412   -367   -234   -468       N  
ATOM   1495  N  BGLU B 619      34.332  55.064  60.301  0.50 28.28           N  
ANISOU 1495  N  BGLU B 619     3015   4233   3497   -367   -235   -468       N  
ATOM   1496  CA AGLU B 619      35.180  55.435  59.182  0.50 28.69           C  
ANISOU 1496  CA AGLU B 619     3075   4247   3577   -411   -177   -489       C  
ATOM   1497  CA BGLU B 619      35.194  55.379  59.172  0.50 29.96           C  
ANISOU 1497  CA BGLU B 619     3236   4411   3738   -409   -179   -488       C  
ATOM   1498  C  AGLU B 619      35.608  54.167  58.440  0.50 27.94           C  
ANISOU 1498  C  AGLU B 619     2970   4171   3472   -385   -193   -463       C  
ATOM   1499  C  BGLU B 619      35.601  54.099  58.440  0.50 29.65           C  
ANISOU 1499  C  BGLU B 619     3187   4390   3688   -382   -195   -461       C  
ATOM   1500  O  AGLU B 619      35.589  54.131  57.212  0.50 27.57           O  
ANISOU 1500  O  AGLU B 619     2969   4077   3430   -395   -157   -433       O  
ATOM   1501  O  BGLU B 619      35.514  54.028  57.217  0.50 28.92           O  
ANISOU 1501  O  BGLU B 619     3140   4249   3597   -390   -163   -428       O  
ATOM   1502  CB AGLU B 619      36.408  56.235  59.623  0.50 30.29           C  
ANISOU 1502  CB AGLU B 619     3217   4476   3817   -465   -141   -584       C  
ATOM   1503  CB BGLU B 619      36.439  56.153  59.607  0.50 31.74           C  
ANISOU 1503  CB BGLU B 619     3397   4662   3999   -463   -143   -583       C  
ATOM   1504  CG AGLU B 619      36.086  57.631  60.157  0.50 31.75           C  
ANISOU 1504  CG AGLU B 619     3421   4625   4019   -503   -109   -617       C  
ATOM   1505  CG BGLU B 619      37.366  56.481  58.441  0.50 33.53           C  
ANISOU 1505  CG BGLU B 619     3632   4850   4257   -519    -67   -611       C  
ATOM   1506  CD AGLU B 619      37.296  58.419  60.638  0.50 33.74           C  
ANISOU 1506  CD AGLU B 619     3600   4903   4315   -565    -67   -727       C  
ATOM   1507  CD BGLU B 619      38.581  57.327  58.778  0.50 35.96           C  
ANISOU 1507  CD BGLU B 619     3872   5178   4612   -590    -13   -722       C  
ATOM   1508  OE1AGLU B 619      38.348  58.358  59.961  0.50 33.75           O  
ANISOU 1508  OE1AGLU B 619     3571   4906   4346   -609    -18   -774       O  
ATOM   1509  OE1BGLU B 619      39.161  57.139  59.868  0.50 38.58           O  
ANISOU 1509  OE1BGLU B 619     4113   5595   4949   -576    -58   -794       O  
ATOM   1510  OE2AGLU B 619      37.181  59.120  61.671  0.50 35.97           O  
ANISOU 1510  OE2AGLU B 619     3856   5207   4606   -572    -81   -774       O  
ATOM   1511  OE2BGLU B 619      38.968  58.151  57.924  0.50 38.08           O  
ANISOU 1511  OE2BGLU B 619     4181   5377   4909   -657     78   -741       O  
ATOM   1512  N  AMET B 620      36.008  53.136  59.194  0.50 26.99           N  
ANISOU 1512  N  AMET B 620     2800   4120   3334   -344   -245   -474       N  
ATOM   1513  N  BMET B 620      36.056  53.111  59.215  0.50 29.47           N  
ANISOU 1513  N  BMET B 620     3112   4438   3649   -344   -246   -477       N  
ATOM   1514  CA AMET B 620      36.536  51.917  58.604  0.50 27.18           C  
ANISOU 1514  CA AMET B 620     2813   4167   3348   -314   -263   -458       C  
ATOM   1515  CA BMET B 620      36.553  51.836  58.728  0.50 30.55           C  
ANISOU 1515  CA BMET B 620     3236   4600   3772   -309   -269   -460       C  
ATOM   1516  C  AMET B 620      35.428  51.178  57.848  0.50 25.98           C  
ANISOU 1516  C  AMET B 620     2726   3969   3178   -287   -273   -377       C  
ATOM   1517  C  BMET B 620      35.488  51.088  57.917  0.50 27.97           C  
ANISOU 1517  C  BMET B 620     2973   4227   3428   -284   -277   -379       C  
ATOM   1518  O  AMET B 620      35.595  50.861  56.675  0.50 25.19           O  
ANISOU 1518  O  AMET B 620     2647   3841   3084   -292   -252   -357       O  
ATOM   1519  O  BMET B 620      35.761  50.628  56.809  0.50 27.41           O  
ANISOU 1519  O  BMET B 620     2918   4135   3362   -284   -261   -361       O  
ATOM   1520  CB AMET B 620      37.164  51.021  59.682  0.50 28.30           C  
ANISOU 1520  CB AMET B 620     2903   4387   3463   -260   -319   -490       C  
ATOM   1521  CB BMET B 620      36.916  50.978  59.945  0.50 33.96           C  
ANISOU 1521  CB BMET B 620     3627   5105   4171   -251   -329   -481       C  
ATOM   1522  CG AMET B 620      37.764  49.699  59.177  0.50 29.49           C  
ANISOU 1522  CG AMET B 620     3046   4561   3595   -217   -344   -478       C  
ATOM   1523  CG BMET B 620      38.078  50.032  59.762  0.50 38.63           C  
ANISOU 1523  CG BMET B 620     4175   5749   4754   -216   -351   -517       C  
ATOM   1524  SD AMET B 620      38.380  48.659  60.531  0.50 32.69           S  
ANISOU 1524  SD AMET B 620     3421   5051   3949   -126   -415   -510       S  
ATOM   1525  SD BMET B 620      37.757  48.501  60.662  0.50 42.67           S  
ANISOU 1525  SD BMET B 620     4718   6293   5201   -120   -418   -471       S  
ATOM   1526  CE AMET B 620      36.826  48.413  61.413  0.50 31.83           C  
ANISOU 1526  CE AMET B 620     3385   4904   3803   -101   -430   -430       C  
ATOM   1527  CE BMET B 620      36.560  48.213  59.353  0.50 36.69           C  
ANISOU 1527  CE BMET B 620     4033   5446   4461   -153   -384   -381       C  
ATOM   1528  N   LEU B 621      34.304  50.906  58.526  1.00 26.12           N  
ANISOU 1528  N   LEU B 621     2769   3983   3173   -260   -303   -339       N  
ATOM   1529  CA  LEU B 621      33.231  50.084  57.979  1.00 26.11           C  
ANISOU 1529  CA  LEU B 621     2812   3952   3158   -236   -315   -281       C  
ATOM   1530  C   LEU B 621      32.446  50.808  56.887  1.00 25.96           C  
ANISOU 1530  C   LEU B 621     2838   3878   3149   -251   -287   -262       C  
ATOM   1531  O   LEU B 621      32.104  50.189  55.875  1.00 25.25           O  
ANISOU 1531  O   LEU B 621     2773   3765   3056   -234   -287   -234       O  
ATOM   1532  CB  LEU B 621      32.283  49.634  59.083  1.00 27.20           C  
ANISOU 1532  CB  LEU B 621     2958   4103   3272   -213   -341   -261       C  
ATOM   1533  CG  LEU B 621      32.891  48.751  60.178  1.00 28.53           C  
ANISOU 1533  CG  LEU B 621     3110   4319   3412   -177   -369   -268       C  
ATOM   1534  CD1 LEU B 621      31.802  48.513  61.216  1.00 29.03           C  
ANISOU 1534  CD1 LEU B 621     3198   4381   3449   -163   -376   -244       C  
ATOM   1535  CD2 LEU B 621      33.450  47.441  59.622  1.00 28.45           C  
ANISOU 1535  CD2 LEU B 621     3110   4310   3391   -146   -380   -249       C  
ATOM   1536  N   MET B 622      32.160  52.102  57.093  1.00 24.14           N  
ANISOU 1536  N   MET B 622     2622   3624   2924   -272   -266   -280       N  
ATOM   1537  CA  MET B 622      31.196  52.798  56.270  1.00 24.53           C  
ANISOU 1537  CA  MET B 622     2729   3624   2968   -262   -250   -261       C  
ATOM   1538  C   MET B 622      31.857  53.814  55.344  1.00 24.29           C  
ANISOU 1538  C   MET B 622     2740   3544   2946   -287   -195   -272       C  
ATOM   1539  O   MET B 622      31.197  54.330  54.452  1.00 24.29           O  
ANISOU 1539  O   MET B 622     2806   3495   2929   -263   -179   -253       O  
ATOM   1540  CB  MET B 622      30.139  53.455  57.152  1.00 24.60           C  
ANISOU 1540  CB  MET B 622     2743   3636   2967   -254   -267   -267       C  
ATOM   1541  CG  MET B 622      29.552  52.523  58.219  1.00 24.84           C  
ANISOU 1541  CG  MET B 622     2738   3712   2988   -240   -304   -260       C  
ATOM   1542  SD  MET B 622      28.875  50.986  57.544  1.00 24.41           S  
ANISOU 1542  SD  MET B 622     2688   3658   2927   -215   -322   -229       S  
ATOM   1543  CE  MET B 622      27.459  51.581  56.615  1.00 24.80           C  
ANISOU 1543  CE  MET B 622     2773   3680   2969   -188   -325   -234       C  
ATOM   1544  N   GLY B 623      33.161  54.057  55.504  1.00 26.21           N  
ANISOU 1544  N   GLY B 623     2948   3798   3211   -330   -163   -309       N  
ATOM   1545  CA  GLY B 623      33.851  55.092  54.742  1.00 27.93           C  
ANISOU 1545  CA  GLY B 623     3208   3962   3443   -371    -90   -329       C  
ATOM   1546  C   GLY B 623      34.229  54.650  53.326  1.00 30.52           C  
ANISOU 1546  C   GLY B 623     3574   4260   3763   -363    -58   -305       C  
ATOM   1547  O   GLY B 623      34.027  53.491  52.943  1.00 27.31           O  
ANISOU 1547  O   GLY B 623     3151   3880   3344   -326    -99   -277       O  
ATOM   1548  N   ASP B 624      34.854  55.570  52.577  1.00 31.10           N  
ANISOU 1548  N   ASP B 624     3700   4274   3843   -403     23   -319       N  
ATOM   1549  CA  ASP B 624      35.102  55.369  51.161  1.00 34.89           C  
ANISOU 1549  CA  ASP B 624     4240   4711   4304   -391     66   -291       C  
ATOM   1550  C   ASP B 624      36.339  54.516  50.862  1.00 33.46           C  
ANISOU 1550  C   ASP B 624     3989   4576   4146   -421     79   -320       C  
ATOM   1551  O   ASP B 624      36.463  54.046  49.741  1.00 34.81           O  
ANISOU 1551  O   ASP B 624     4197   4730   4300   -399     96   -293       O  
ATOM   1552  CB  ASP B 624      35.167  56.682  50.399  1.00 40.38           C  
ANISOU 1552  CB  ASP B 624     5047   5312   4986   -413    160   -286       C  
ATOM   1553  CG  ASP B 624      36.294  57.620  50.805  1.00 44.99           C  
ANISOU 1553  CG  ASP B 624     5610   5872   5611   -507    247   -350       C  
ATOM   1554  OD1 ASP B 624      37.034  57.293  51.766  1.00 44.24           O  
ANISOU 1554  OD1 ASP B 624     5401   5851   5559   -550    224   -408       O  
ATOM   1555  OD2 ASP B 624      36.404  58.684  50.162  1.00 55.08           O  
ANISOU 1555  OD2 ASP B 624     6992   7057   6877   -534    341   -346       O  
ATOM   1556  N   VAL B 625      37.212  54.246  51.841  1.00 33.07           N  
ANISOU 1556  N   VAL B 625     3838   4595   4131   -458     62   -378       N  
ATOM   1557  CA  VAL B 625      38.400  53.429  51.608  1.00 33.28           C  
ANISOU 1557  CA  VAL B 625     3791   4676   4176   -474     66   -418       C  
ATOM   1558  C   VAL B 625      38.078  51.931  51.718  1.00 30.80           C  
ANISOU 1558  C   VAL B 625     3443   4417   3842   -407    -23   -384       C  
ATOM   1559  O   VAL B 625      37.919  51.358  52.804  1.00 29.11           O  
ANISOU 1559  O   VAL B 625     3177   4257   3625   -379    -88   -392       O  
ATOM   1560  CB  VAL B 625      39.573  53.828  52.527  1.00 35.34           C  
ANISOU 1560  CB  VAL B 625     3956   4992   4478   -533     88   -515       C  
ATOM   1561  CG1 VAL B 625      40.826  53.032  52.203  1.00 37.04           C  
ANISOU 1561  CG1 VAL B 625     4093   5272   4710   -543     92   -570       C  
ATOM   1562  CG2 VAL B 625      39.868  55.325  52.423  1.00 36.19           C  
ANISOU 1562  CG2 VAL B 625     4102   5034   4613   -613    188   -556       C  
ATOM   1563  N   VAL B 626      38.065  51.273  50.556  1.00 29.25           N  
ANISOU 1563  N   VAL B 626     3280   4203   3629   -380    -17   -348       N  
ATOM   1564  CA  VAL B 626      37.724  49.861  50.464  1.00 28.36           C  
ANISOU 1564  CA  VAL B 626     3150   4125   3499   -321    -88   -314       C  
ATOM   1565  C   VAL B 626      38.733  48.984  51.216  1.00 28.98           C  
ANISOU 1565  C   VAL B 626     3140   4283   3589   -313   -128   -362       C  
ATOM   1566  O   VAL B 626      38.342  48.070  51.936  1.00 27.37           O  
ANISOU 1566  O   VAL B 626     2920   4110   3370   -267   -193   -344       O  
ATOM   1567  CB  VAL B 626      37.606  49.457  48.986  1.00 28.09           C  
ANISOU 1567  CB  VAL B 626     3170   4057   3447   -296    -67   -278       C  
ATOM   1568  CG1 VAL B 626      37.379  47.955  48.831  1.00 27.37           C  
ANISOU 1568  CG1 VAL B 626     3056   3998   3343   -242   -134   -254       C  
ATOM   1569  CG2 VAL B 626      36.497  50.242  48.300  1.00 28.50           C  
ANISOU 1569  CG2 VAL B 626     3317   4039   3473   -276    -45   -234       C  
ATOM   1570  N   GLU B 627      40.032  49.253  51.057  1.00 30.75           N  
ANISOU 1570  N   GLU B 627     3310   4538   3835   -353    -85   -429       N  
ATOM   1571  CA  GLU B 627      41.072  48.383  51.605  1.00 33.56           C  
ANISOU 1571  CA  GLU B 627     3580   4978   4194   -328   -128   -487       C  
ATOM   1572  C   GLU B 627      40.869  48.090  53.101  1.00 32.31           C  
ANISOU 1572  C   GLU B 627     3386   4869   4022   -289   -196   -501       C  
ATOM   1573  O   GLU B 627      41.069  46.960  53.529  1.00 32.32           O  
ANISOU 1573  O   GLU B 627     3366   4915   3997   -225   -258   -500       O  
ATOM   1574  CB  GLU B 627      42.470  48.934  51.303  1.00 35.21           C  
ANISOU 1574  CB  GLU B 627     3721   5222   4435   -387    -64   -581       C  
ATOM   1575  CG  GLU B 627      43.602  48.050  51.825  1.00 37.56           C  
ANISOU 1575  CG  GLU B 627     3921   5621   4731   -348   -115   -659       C  
ATOM   1576  CD  GLU B 627      43.550  46.598  51.367  1.00 38.71           C  
ANISOU 1576  CD  GLU B 627     4082   5782   4843   -271   -175   -614       C  
ATOM   1577  OE1 GLU B 627      42.928  46.274  50.330  1.00 37.16           O  
ANISOU 1577  OE1 GLU B 627     3955   5528   4637   -264   -160   -541       O  
ATOM   1578  OE2 GLU B 627      44.119  45.760  52.091  1.00 40.92           O  
ANISOU 1578  OE2 GLU B 627     4309   6136   5103   -207   -242   -656       O  
ATOM   1579  N   ASN B 628      40.493  49.085  53.912  1.00 32.40           N  
ANISOU 1579  N   ASN B 628     3398   4869   4044   -320   -184   -516       N  
ATOM   1580  CA  ASN B 628      40.427  48.904  55.359  1.00 34.28           C  
ANISOU 1580  CA  ASN B 628     3599   5160   4265   -282   -243   -540       C  
ATOM   1581  C   ASN B 628      39.209  48.061  55.738  1.00 31.79           C  
ANISOU 1581  C   ASN B 628     3346   4820   3914   -225   -295   -455       C  
ATOM   1582  O   ASN B 628      39.213  47.317  56.712  1.00 30.41           O  
ANISOU 1582  O   ASN B 628     3162   4686   3708   -168   -348   -455       O  
ATOM   1583  CB  ASN B 628      40.446  50.249  56.080  1.00 37.68           C  
ANISOU 1583  CB  ASN B 628     4007   5589   4720   -335   -211   -590       C  
ATOM   1584  CG  ASN B 628      41.754  50.966  55.851  1.00 41.03           C  
ANISOU 1584  CG  ASN B 628     4358   6046   5185   -397   -154   -694       C  
ATOM   1585  OD1 ASN B 628      42.803  50.319  55.728  1.00 43.02           O  
ANISOU 1585  OD1 ASN B 628     4543   6364   5439   -377   -170   -755       O  
ATOM   1586  ND2 ASN B 628      41.714  52.284  55.730  1.00 43.80           N  
ANISOU 1586  ND2 ASN B 628     4722   6348   5570   -474    -81   -721       N  
ATOM   1587  N   ARG B 629      38.161  48.181  54.936  1.00 29.88           N  
ANISOU 1587  N   ARG B 629     3170   4509   3673   -239   -273   -388       N  
ATOM   1588  CA  ARG B 629      37.005  47.328  55.069  1.00 29.17           C  
ANISOU 1588  CA  ARG B 629     3131   4394   3559   -198   -309   -321       C  
ATOM   1589  C   ARG B 629      37.368  45.907  54.626  1.00 28.89           C  
ANISOU 1589  C   ARG B 629     3098   4372   3506   -151   -338   -305       C  
ATOM   1590  O   ARG B 629      37.008  44.949  55.293  1.00 29.35           O  
ANISOU 1590  O   ARG B 629     3175   4437   3538   -107   -374   -279       O  
ATOM   1591  CB  ARG B 629      35.904  48.064  54.304  1.00 29.53           C  
ANISOU 1591  CB  ARG B 629     3231   4376   3614   -224   -277   -282       C  
ATOM   1592  CG  ARG B 629      34.621  47.282  54.123  1.00 28.41           C  
ANISOU 1592  CG  ARG B 629     3131   4206   3456   -194   -303   -230       C  
ATOM   1593  CD  ARG B 629      33.477  48.194  53.700  1.00 25.73           C  
ANISOU 1593  CD  ARG B 629     2834   3823   3120   -206   -285   -212       C  
ATOM   1594  NE  ARG B 629      33.814  48.999  52.525  1.00 24.18           N  
ANISOU 1594  NE  ARG B 629     2667   3591   2928   -221   -242   -216       N  
ATOM   1595  CZ  ARG B 629      34.001  50.313  52.549  1.00 24.61           C  
ANISOU 1595  CZ  ARG B 629     2740   3621   2989   -253   -201   -234       C  
ATOM   1596  NH1 ARG B 629      34.062  50.958  53.701  1.00 24.52           N  
ANISOU 1596  NH1 ARG B 629     2703   3628   2987   -275   -203   -260       N  
ATOM   1597  NH2 ARG B 629      34.148  50.988  51.434  1.00 24.58           N  
ANISOU 1597  NH2 ARG B 629     2788   3570   2980   -260   -153   -228       N  
ATOM   1598  N   ARG B 630      38.103  45.748  53.518  1.00 28.71           N  
ANISOU 1598  N   ARG B 630     3063   4350   3496   -160   -316   -319       N  
ATOM   1599  CA  ARG B 630      38.559  44.425  53.094  1.00 28.58           C  
ANISOU 1599  CA  ARG B 630     3045   4350   3463   -112   -346   -311       C  
ATOM   1600  C   ARG B 630      39.420  43.754  54.171  1.00 29.66           C  
ANISOU 1600  C   ARG B 630     3145   4551   3574    -59   -392   -351       C  
ATOM   1601  O   ARG B 630      39.250  42.574  54.461  1.00 28.97           O  
ANISOU 1601  O   ARG B 630     3090   4462   3456     -1   -429   -322       O  
ATOM   1602  CB  ARG B 630      39.357  44.497  51.790  1.00 29.20           C  
ANISOU 1602  CB  ARG B 630     3107   4430   3559   -132   -312   -333       C  
ATOM   1603  CG  ARG B 630      39.666  43.138  51.180  1.00 30.24           C  
ANISOU 1603  CG  ARG B 630     3245   4570   3674    -82   -342   -319       C  
ATOM   1604  CD  ARG B 630      40.795  43.146  50.184  1.00 32.94           C  
ANISOU 1604  CD  ARG B 630     3549   4938   4028    -93   -314   -362       C  
ATOM   1605  NE  ARG B 630      42.087  43.424  50.819  1.00 39.71           N  
ANISOU 1605  NE  ARG B 630     4328   5870   4891    -97   -315   -447       N  
ATOM   1606  CZ  ARG B 630      42.750  42.587  51.641  1.00 45.29           C  
ANISOU 1606  CZ  ARG B 630     4998   6639   5572    -32   -374   -485       C  
ATOM   1607  NH1 ARG B 630      42.334  41.346  51.850  1.00 46.37           N  
ANISOU 1607  NH1 ARG B 630     5182   6761   5674     38   -425   -437       N  
ATOM   1608  NH2 ARG B 630      43.836  43.001  52.252  1.00 44.41           N  
ANISOU 1608  NH2 ARG B 630     4805   6602   5466    -33   -378   -577       N  
ATOM   1609  N   GLN B 631      40.328  44.517  54.789  1.00 30.48           N  
ANISOU 1609  N   GLN B 631     3184   4711   3687    -74   -388   -424       N  
ATOM   1610  CA  GLN B 631      41.188  44.001  55.845  1.00 33.02           C  
ANISOU 1610  CA  GLN B 631     3464   5106   3976     -8   -439   -479       C  
ATOM   1611  C   GLN B 631      40.368  43.560  57.059  1.00 32.37           C  
ANISOU 1611  C   GLN B 631     3436   5013   3851     42   -476   -434       C  
ATOM   1612  O   GLN B 631      40.639  42.514  57.655  1.00 32.28           O  
ANISOU 1612  O   GLN B 631     3450   5024   3791    125   -522   -430       O  
ATOM   1613  CB  GLN B 631      42.215  45.055  56.255  1.00 37.07           C  
ANISOU 1613  CB  GLN B 631     3886   5685   4514    -43   -423   -582       C  
ATOM   1614  CG  GLN B 631      43.315  44.513  57.169  1.00 42.34           C  
ANISOU 1614  CG  GLN B 631     4492   6450   5146     39   -484   -667       C  
ATOM   1615  CD  GLN B 631      44.241  43.569  56.435  1.00 47.92           C  
ANISOU 1615  CD  GLN B 631     5171   7195   5841     85   -504   -699       C  
ATOM   1616  OE1 GLN B 631      44.972  43.978  55.526  1.00 55.54           O  
ANISOU 1616  OE1 GLN B 631     6077   8177   6847     29   -460   -754       O  
ATOM   1617  NE2 GLN B 631      44.180  42.288  56.772  1.00 48.48           N  
ANISOU 1617  NE2 GLN B 631     5294   7271   5854    186   -562   -662       N  
ATOM   1618  N   PHE B 632      39.372  44.363  57.445  1.00 29.91           N  
ANISOU 1618  N   PHE B 632     3149   4662   3553     -3   -453   -402       N  
ATOM   1619  CA  PHE B 632      38.525  44.014  58.567  1.00 29.34           C  
ANISOU 1619  CA  PHE B 632     3129   4575   3443     34   -475   -360       C  
ATOM   1620  C   PHE B 632      37.798  42.689  58.308  1.00 30.99           C  
ANISOU 1620  C   PHE B 632     3416   4731   3626     69   -480   -288       C  
ATOM   1621  O   PHE B 632      37.681  41.845  59.213  1.00 29.60           O  
ANISOU 1621  O   PHE B 632     3291   4555   3400    132   -504   -267       O  
ATOM   1622  CB  PHE B 632      37.562  45.169  58.872  1.00 31.11           C  
ANISOU 1622  CB  PHE B 632     3359   4770   3692    -27   -446   -345       C  
ATOM   1623  CG  PHE B 632      36.366  44.763  59.725  1.00 30.97           C  
ANISOU 1623  CG  PHE B 632     3404   4718   3644     -9   -450   -289       C  
ATOM   1624  CD1 PHE B 632      36.445  44.786  61.108  1.00 34.93           C  
ANISOU 1624  CD1 PHE B 632     3911   5256   4104     36   -475   -304       C  
ATOM   1625  CD2 PHE B 632      35.172  44.358  59.137  1.00 32.48           C  
ANISOU 1625  CD2 PHE B 632     3647   4847   3848    -35   -427   -229       C  
ATOM   1626  CE1 PHE B 632      35.354  44.405  61.880  1.00 33.80           C  
ANISOU 1626  CE1 PHE B 632     3832   5080   3932     47   -466   -253       C  
ATOM   1627  CE2 PHE B 632      34.090  43.972  59.910  1.00 31.66           C  
ANISOU 1627  CE2 PHE B 632     3593   4714   3721    -28   -419   -190       C  
ATOM   1628  CZ  PHE B 632      34.187  43.995  61.279  1.00 32.54           C  
ANISOU 1628  CZ  PHE B 632     3717   4855   3790      9   -434   -198       C  
ATOM   1629  N   ILE B 633      37.277  42.521  57.088  1.00 28.89           N  
ANISOU 1629  N   ILE B 633     3168   4416   3393     28   -454   -254       N  
ATOM   1630  CA  ILE B 633      36.567  41.299  56.730  1.00 29.95           C  
ANISOU 1630  CA  ILE B 633     3367   4497   3515     49   -452   -199       C  
ATOM   1631  C   ILE B 633      37.537  40.120  56.829  1.00 32.32           C  
ANISOU 1631  C   ILE B 633     3684   4821   3776    126   -485   -209       C  
ATOM   1632  O   ILE B 633      37.208  39.115  57.445  1.00 31.74           O  
ANISOU 1632  O   ILE B 633     3680   4718   3662    173   -492   -175       O  
ATOM   1633  CB  ILE B 633      35.883  41.404  55.348  1.00 28.65           C  
ANISOU 1633  CB  ILE B 633     3207   4287   3391      0   -424   -176       C  
ATOM   1634  CG1 ILE B 633      34.778  42.457  55.352  1.00 27.61           C  
ANISOU 1634  CG1 ILE B 633     3076   4131   3285    -54   -399   -166       C  
ATOM   1635  CG2 ILE B 633      35.327  40.057  54.886  1.00 29.89           C  
ANISOU 1635  CG2 ILE B 633     3418   4398   3542     21   -423   -139       C  
ATOM   1636  CD1 ILE B 633      34.476  43.042  53.988  1.00 26.55           C  
ANISOU 1636  CD1 ILE B 633     2934   3974   3181    -87   -377   -166       C  
ATOM   1637  N   GLU B 634      38.734  40.258  56.240  1.00 35.65           N  
ANISOU 1637  N   GLU B 634     4045   5292   4206    139   -501   -261       N  
ATOM   1638  CA  GLU B 634      39.728  39.199  56.229  1.00 40.63           C  
ANISOU 1638  CA  GLU B 634     4682   5956   4800    220   -539   -283       C  
ATOM   1639  C   GLU B 634      40.120  38.811  57.661  1.00 40.75           C  
ANISOU 1639  C   GLU B 634     4724   6008   4749    307   -579   -300       C  
ATOM   1640  O   GLU B 634      40.231  37.626  57.958  1.00 40.45           O  
ANISOU 1640  O   GLU B 634     4758   5950   4659    387   -601   -275       O  
ATOM   1641  CB  GLU B 634      40.942  39.633  55.409  1.00 47.41           C  
ANISOU 1641  CB  GLU B 634     5454   6876   5685    208   -542   -353       C  
ATOM   1642  CG  GLU B 634      42.042  38.576  55.307  1.00 56.81           C  
ANISOU 1642  CG  GLU B 634     6636   8113   6838    297   -586   -391       C  
ATOM   1643  CD  GLU B 634      43.286  38.992  54.526  1.00 63.17           C  
ANISOU 1643  CD  GLU B 634     7343   8988   7671    281   -583   -475       C  
ATOM   1644  OE1 GLU B 634      43.735  38.184  53.688  1.00 71.95           O  
ANISOU 1644  OE1 GLU B 634     8458  10102   8778    311   -594   -478       O  
ATOM   1645  OE2 GLU B 634      43.813  40.110  54.745  1.00 70.49           O  
ANISOU 1645  OE2 GLU B 634     8191   9967   8626    234   -565   -543       O  
ATOM   1646  N   ASP B 635      40.317  39.801  58.544  1.00 37.77           N  
ANISOU 1646  N   ASP B 635     4300   5680   4370    299   -586   -343       N  
ATOM   1647  CA  ASP B 635      40.765  39.549  59.902  1.00 38.53           C  
ANISOU 1647  CA  ASP B 635     4417   5825   4398    393   -630   -371       C  
ATOM   1648  C   ASP B 635      39.654  38.935  60.747  1.00 39.08           C  
ANISOU 1648  C   ASP B 635     4601   5824   4422    418   -614   -290       C  
ATOM   1649  O   ASP B 635      39.928  38.255  61.727  1.00 40.15           O  
ANISOU 1649  O   ASP B 635     4801   5973   4481    520   -644   -288       O  
ATOM   1650  CB  ASP B 635      41.260  40.826  60.560  1.00 39.92           C  
ANISOU 1650  CB  ASP B 635     4502   6076   4591    371   -641   -450       C  
ATOM   1651  CG  ASP B 635      42.538  41.386  59.955  1.00 39.77           C  
ANISOU 1651  CG  ASP B 635     4365   6136   4608    353   -651   -553       C  
ATOM   1652  OD1 ASP B 635      43.194  40.638  59.236  1.00 37.80           O  
ANISOU 1652  OD1 ASP B 635     4107   5902   4354    388   -666   -569       O  
ATOM   1653  OD2 ASP B 635      42.841  42.566  60.194  1.00 44.48           O  
ANISOU 1653  OD2 ASP B 635     4882   6776   5243    298   -637   -619       O  
ATOM   1654  N   ASN B 636      38.392  39.169  60.390  1.00 36.43           N  
ANISOU 1654  N   ASN B 636     4297   5416   4129    330   -562   -230       N  
ATOM   1655  CA  ASN B 636      37.317  38.821  61.306  1.00 36.69           C  
ANISOU 1655  CA  ASN B 636     4421   5393   4128    335   -534   -171       C  
ATOM   1656  C   ASN B 636      36.412  37.728  60.757  1.00 36.13           C  
ANISOU 1656  C   ASN B 636     4436   5229   4064    312   -492   -105       C  
ATOM   1657  O   ASN B 636      35.650  37.150  61.523  1.00 37.42           O  
ANISOU 1657  O   ASN B 636     4691   5338   4190    325   -458    -60       O  
ATOM   1658  CB  ASN B 636      36.521  40.053  61.702  1.00 36.03           C  
ANISOU 1658  CB  ASN B 636     4298   5313   4080    260   -510   -174       C  
ATOM   1659  CG  ASN B 636      37.332  40.924  62.622  1.00 37.70           C  
ANISOU 1659  CG  ASN B 636     4450   5607   4267    298   -548   -239       C  
ATOM   1660  OD1 ASN B 636      37.476  40.602  63.798  1.00 37.44           O  
ANISOU 1660  OD1 ASN B 636     4465   5595   4165    377   -570   -239       O  
ATOM   1661  ND2 ASN B 636      37.883  42.011  62.117  1.00 38.43           N  
ANISOU 1661  ND2 ASN B 636     4442   5747   4412    247   -554   -298       N  
ATOM   1662  N   ALA B 637      36.514  37.430  59.463  1.00 36.26           N  
ANISOU 1662  N   ALA B 637     4425   5227   4126    279   -487   -106       N  
ATOM   1663  CA  ALA B 637      35.624  36.472  58.832  1.00 39.99           C  
ANISOU 1663  CA  ALA B 637     4962   5616   4616    247   -446    -59       C  
ATOM   1664  C   ALA B 637      35.897  35.056  59.326  1.00 47.24           C  
ANISOU 1664  C   ALA B 637     5991   6488   5468    331   -445    -28       C  
ATOM   1665  O   ALA B 637      36.994  34.528  59.159  1.00 50.34           O  
ANISOU 1665  O   ALA B 637     6387   6913   5826    412   -489    -50       O  
ATOM   1666  CB  ALA B 637      35.790  36.515  57.333  1.00 41.28           C  
ANISOU 1666  CB  ALA B 637     5068   5780   4835    206   -450    -74       C  
ATOM   1667  N  AVAL B 638      34.858  34.454  59.903  0.50 51.09           N  
ANISOU 1667  N  AVAL B 638     6573   6899   5940    310   -389     18       N  
ATOM   1668  N  BVAL B 638      34.871  34.416  59.889  0.50 49.75           N  
ANISOU 1668  N  BVAL B 638     6405   6727   5770    312   -389     18       N  
ATOM   1669  CA AVAL B 638      34.880  33.055  60.273  0.50 58.66           C  
ANISOU 1669  CA AVAL B 638     7663   7783   6841    374   -363     56       C  
ATOM   1670  CA BVAL B 638      34.908  32.981  60.116  0.50 55.95           C  
ANISOU 1670  CA BVAL B 638     7317   7437   6503    372   -364     55       C  
ATOM   1671  C  AVAL B 638      34.032  32.268  59.274  0.50 60.31           C  
ANISOU 1671  C  AVAL B 638     7898   7910   7107    301   -310     74       C  
ATOM   1672  C  BVAL B 638      33.822  32.338  59.253  0.50 57.83           C  
ANISOU 1672  C  BVAL B 638     7580   7591   6802    283   -301     74       C  
ATOM   1673  O  AVAL B 638      32.802  32.306  59.319  0.50 60.86           O  
ANISOU 1673  O  AVAL B 638     7980   7928   7215    214   -246     85       O  
ATOM   1674  O  BVAL B 638      32.638  32.403  59.579  0.50 60.67           O  
ANISOU 1674  O  BVAL B 638     7964   7902   7187    208   -237     89       O  
ATOM   1675  CB AVAL B 638      34.388  32.953  61.728  0.50 61.70           C  
ANISOU 1675  CB AVAL B 638     8147   8135   7161    402   -324     90       C  
ATOM   1676  CB BVAL B 638      34.755  32.646  61.613  0.50 57.80           C  
ANISOU 1676  CB BVAL B 638     7667   7641   6651    436   -338     89       C  
ATOM   1677  CG1AVAL B 638      35.480  33.411  62.687  0.50 62.05           C  
ANISOU 1677  CG1AVAL B 638     8182   8263   7130    513   -391     64       C  
ATOM   1678  CG1BVAL B 638      34.689  31.142  61.861  0.50 57.87           C  
ANISOU 1678  CG1BVAL B 638     7837   7551   6602    495   -294    135       C  
ATOM   1679  CG2AVAL B 638      33.100  33.742  61.960  0.50 61.46           C  
ANISOU 1679  CG2AVAL B 638     8080   8090   7183    292   -269     94       C  
ATOM   1680  CG2BVAL B 638      35.871  33.278  62.438  0.50 57.21           C  
ANISOU 1680  CG2BVAL B 638     7558   7665   6515    536   -412     53       C  
ATOM   1681  N  ATYR B 639      34.717  31.586  58.346  0.50 63.95           N  
ANISOU 1681  N  ATYR B 639     8355   8368   7573    337   -339     64       N  
ATOM   1682  N  BTYR B 639      34.240  31.736  58.131  0.50 61.05           N  
ANISOU 1682  N  BTYR B 639     7971   7990   7236    292   -320     63       N  
ATOM   1683  CA ATYR B 639      34.059  30.847  57.280  0.50 67.03           C  
ANISOU 1683  CA ATYR B 639     8757   8693   8019    277   -301     67       C  
ATOM   1684  CA BTYR B 639      33.303  31.199  57.154  0.50 62.38           C  
ANISOU 1684  CA BTYR B 639     8138   8093   7469    211   -273     63       C  
ATOM   1685  C  ATYR B 639      33.628  29.486  57.809  0.50 74.12           C  
ANISOU 1685  C  ATYR B 639     9806   9480   8877    298   -236    107       C  
ATOM   1686  C  BTYR B 639      32.911  29.764  57.536  0.50 69.12           C  
ANISOU 1686  C  BTYR B 639     9136   8837   8291    227   -209     98       C  
ATOM   1687  O  ATYR B 639      34.042  28.454  57.288  0.50 77.44           O  
ANISOU 1687  O  ATYR B 639    10283   9855   9284    341   -239    113       O  
ATOM   1688  O  BTYR B 639      32.725  28.924  56.657  0.50 67.32           O  
ANISOU 1688  O  BTYR B 639     8926   8558   8095    207   -189     91       O  
ATOM   1689  CB ATYR B 639      34.967  30.667  56.061  0.50 63.21           C  
ANISOU 1689  CB ATYR B 639     8211   8249   7556    308   -356     39       C  
ATOM   1690  CB BTYR B 639      33.890  31.272  55.736  0.50 57.79           C  
ANISOU 1690  CB BTYR B 639     7473   7553   6930    212   -320     32       C  
ATOM   1691  CG ATYR B 639      35.419  31.985  55.454  0.50 60.89           C  
ANISOU 1691  CG ATYR B 639     7783   8052   7302    280   -402      0       C  
ATOM   1692  CG BTYR B 639      34.251  32.647  55.174  0.50 52.80           C  
ANISOU 1692  CG BTYR B 639     6716   7011   6334    186   -365     -2       C  
ATOM   1693  CD1ATYR B 639      34.607  32.679  54.565  0.50 58.69           C  
ANISOU 1693  CD1ATYR B 639     7430   7776   7092    192   -384    -15       C  
ATOM   1694  CD1BTYR B 639      33.282  33.611  54.899  0.50 49.53           C  
ANISOU 1694  CD1BTYR B 639     6239   6607   5971    104   -344    -15       C  
ATOM   1695  CD2ATYR B 639      36.654  32.536  55.777  0.50 59.21           C  
ANISOU 1695  CD2ATYR B 639     7521   7922   7053    346   -458    -29       C  
ATOM   1696  CD2BTYR B 639      35.566  32.962  54.848  0.50 49.28           C  
ANISOU 1696  CD2BTYR B 639     6218   6637   5870    243   -422    -27       C  
ATOM   1697  CE1ATYR B 639      35.005  33.888  54.022  0.50 57.22           C  
ANISOU 1697  CE1ATYR B 639     7145   7661   6934    169   -413    -44       C  
ATOM   1698  CE1BTYR B 639      33.615  34.852  54.375  0.50 44.79           C  
ANISOU 1698  CE1BTYR B 639     5547   6073   5397     85   -374    -41       C  
ATOM   1699  CE2ATYR B 639      37.068  33.740  55.235  0.50 57.12           C  
ANISOU 1699  CE2ATYR B 639     7143   7733   6828    308   -482    -68       C  
ATOM   1700  CE2BTYR B 639      35.912  34.194  54.314  0.50 45.75           C  
ANISOU 1700  CE2BTYR B 639     5669   6258   5456    210   -444    -59       C  
ATOM   1701  CZ ATYR B 639      36.241  34.414  54.353  0.50 55.24           C  
ANISOU 1701  CZ ATYR B 639     6853   7482   6654    220   -456    -69       C  
ATOM   1702  CZ BTYR B 639      34.934  35.145  54.074  0.50 44.26           C  
ANISOU 1702  CZ BTYR B 639     5438   6065   5313    132   -418    -61       C  
ATOM   1703  OH ATYR B 639      36.626  35.609  53.825  0.50 53.35           O  
ANISOU 1703  OH ATYR B 639     6525   7300   6445    185   -467   -101       O  
ATOM   1704  OH BTYR B 639      35.294  36.357  53.546  0.50 35.99           O  
ANISOU 1704  OH BTYR B 639     4312   5071   4291    105   -431    -88       O  
ATOM   1705  N   ALA B 640      32.793  29.504  58.852  1.00 78.15           N  
ANISOU 1705  N   ALA B 640    10386   9941   9366    266   -171    133       N  
ATOM   1706  CA  ALA B 640      32.271  28.268  59.423  1.00 84.59           C  
ANISOU 1706  CA  ALA B 640    11361  10636  10143    270    -85    172       C  
ATOM   1707  C   ALA B 640      30.786  28.443  59.759  1.00 88.24           C  
ANISOU 1707  C   ALA B 640    11827  11045  10656    148     11    169       C  
ATOM   1708  O   ALA B 640      30.210  27.520  60.386  1.00 92.61           O  
ANISOU 1708  O   ALA B 640    12518  11490  11180    131    107    199       O  
ATOM   1709  CB  ALA B 640      33.073  27.892  60.657  1.00 89.74           C  
ANISOU 1709  CB  ALA B 640    12140  11278  10678    400    -99    211       C  
TER    1710      ALA B 640                                                      
HETATM 1711  O  AHOH B 801      40.189  60.019  60.059  0.50 47.46           O  
HETATM 1712  O  BHOH B 801      35.587  60.154  62.554  0.50 31.38           O  
HETATM 1713  O   HOH B 803       8.535  46.914  54.105  1.00 33.56           O  
HETATM 1714  O   HOH B 804      11.217  46.620  58.846  1.00 35.78           O  
HETATM 1715  O   HOH B 805      12.964  60.159  78.962  1.00 44.52           O  
HETATM 1716  O   HOH B 806       9.949  44.601  54.500  1.00 31.35           O  
HETATM 1717  O   HOH B 807      18.512  39.516  53.393  1.00 36.03           O  
HETATM 1718  O   HOH B 808      37.377  52.212  55.093  1.00 36.88           O  
HETATM 1719  O   HOH B 810      38.062  37.602  53.222  1.00 43.02           O  
HETATM 1720  O   HOH B 811      16.606  54.904  50.728  1.00 34.22           O  
HETATM 1721  O   HOH B 812      39.395  53.393  56.337  1.00 48.10           O  
HETATM 1722  O   HOH B 813       8.990  54.282  75.955  1.00 42.93           O  
HETATM 1723  O   HOH B 814      36.595  48.932  65.019  1.00 52.74           O  
HETATM 1724  O   HOH B 815      14.970  56.400  76.234  1.00 38.09           O  
HETATM 1725  O   HOH B 816      -1.944  48.949  58.685  1.00 44.05           O  
HETATM 1726  O   HOH B 817       1.845  50.284  74.780  1.00 42.56           O  
HETATM 1727  O   HOH B 818      41.005  46.812  48.586  1.00 37.48           O  
HETATM 1728  O   HOH B 819      17.924  57.187  52.217  1.00 37.34           O  
HETATM 1729  O   HOH B 820       8.174  42.870  54.753  1.00 37.44           O  
HETATM 1730  O   HOH B 822      23.956  56.663  56.632  1.00 24.81           O  
HETATM 1731  O   HOH B 823      11.607  41.361  71.437  1.00 37.04           O  
HETATM 1732  O   HOH B 824      -3.403  47.562  67.723  1.00 34.81           O  
HETATM 1733  O   HOH B 825      45.340  46.388  54.349  1.00 48.29           O  
HETATM 1734  O   HOH B 826      32.141  61.829  66.417  1.00 50.29           O  
HETATM 1735  O   HOH B 827       0.154  56.285  57.408  1.00 54.98           O  
HETATM 1736  O   HOH B 828      10.611  39.169  61.967  1.00 38.91           O  
HETATM 1737  O   HOH B 829      15.143  54.089  52.992  1.00 37.15           O  
HETATM 1738  O   HOH B 830      19.773  63.058  47.654  1.00 31.87           O  
HETATM 1739  O   HOH B 831      34.962  58.473  56.730  1.00 43.15           O  
HETATM 1740  O   HOH B 832      -1.301  35.557  64.360  1.00 41.96           O  
HETATM 1741  O   HOH B 833      41.031  47.384  58.799  1.00 47.55           O  
HETATM 1742  O   HOH B 834      11.778  39.751  59.527  1.00 41.36           O  
HETATM 1743  O   HOH B 835      14.175  68.344  63.228  1.00 42.45           O  
HETATM 1744  O   HOH B 836      16.259  46.124  64.073  1.00 46.20           O  
HETATM 1745  O   HOH B 837      12.642  45.886  76.348  1.00 44.44           O  
HETATM 1746  O   HOH B 838       9.416  56.910  75.236  1.00 42.69           O  
HETATM 1747  O   HOH B 839      11.954  44.163  70.215  1.00 31.70           O  
HETATM 1748  O   HOH B 840       5.604  63.828  69.922  1.00 45.04           O  
HETATM 1749  O   HOH B 841      11.061  47.799  76.528  1.00 47.61           O  
HETATM 1750  O   HOH B 842      16.125  42.445  63.476  1.00 37.13           O  
HETATM 1751  O   HOH B 843      20.879  55.395  72.581  1.00 32.00           O  
HETATM 1752  O   HOH B 845      -2.111  40.882  60.585  1.00 38.91           O  
HETATM 1753  O   HOH B 846      34.283  58.272  74.767  1.00 51.55           O  
HETATM 1754  O   HOH B 847       2.937  51.896  56.091  1.00 40.51           O  
HETATM 1755  O   HOH B 848      36.963  58.380  73.608  1.00 58.46           O  
HETATM 1756  O   HOH B 849      -1.081  57.509  62.843  1.00 46.19           O  
HETATM 1757  O   HOH B 850      27.926  62.884  47.681  1.00 33.47           O  
HETATM 1758  O   HOH B 851       5.094  67.588  67.987  1.00 58.62           O  
HETATM 1759  O   HOH B 852       1.148  46.572  76.999  1.00 46.21           O  
HETATM 1760  O   HOH B 853      -3.494  51.069  68.450  1.00 43.99           O  
HETATM 1761  O   HOH B 854      27.240  65.097  46.108  1.00 57.30           O  
HETATM 1762  O   HOH B 855      40.969  50.989  48.914  1.00 33.32           O  
HETATM 1763  O   HOH B 856      34.679  58.215  53.832  1.00 42.27           O  
HETATM 1764  O   HOH B 857       6.847  31.525  59.323  1.00 63.44           O  
HETATM 1765  O   HOH B 858      -2.159  53.179  75.868  1.00 60.93           O  
HETATM 1766  O   HOH B 859      28.840  62.859  56.511  1.00 53.05           O  
HETATM 1767  O   HOH B 860      14.968  73.901  73.696  1.00 59.08           O  
HETATM 1768  O   HOH B 861      39.088  52.721  48.204  1.00 33.79           O  
HETATM 1769  O   HOH B 862      22.738  63.765  75.076  1.00 43.92           O  
HETATM 1770  O   HOH B 863       3.620  62.673  68.525  1.00 45.57           O  
HETATM 1771  O   HOH B 864      -1.688  42.473  74.323  1.00 50.99           O  
HETATM 1772  O   HOH B 865      -5.252  48.662  65.284  1.00 38.20           O  
HETATM 1773  O   HOH B 866      37.260  54.721  54.831  1.00 36.39           O  
HETATM 1774  O   HOH B 867      -3.137  40.207  63.856  1.00 37.48           O  
HETATM 1775  O   HOH B 868      15.451  60.848  47.862  1.00 43.91           O  
HETATM 1776  O   HOH B 869      33.701  53.709  48.640  1.00 52.51           O  
HETATM 1777  O   HOH B 870      39.805  43.970  63.392  1.00 49.62           O  
HETATM 1778  O   HOH B 871      16.852  57.710  78.012  1.00 44.13           O  
HETATM 1779  O   HOH B 872      29.993  51.968  47.617  1.00 45.61           O  
HETATM 1780  O   HOH B 873      19.888  36.539  56.164  1.00 40.28           O  
HETATM 1781  O   HOH B 874      38.479  40.140  52.800  1.00 53.51           O  
HETATM 1782  O   HOH B 875      40.082  39.646  50.641  1.00 45.16           O  
HETATM 1783  O   HOH B 876       5.698  66.371  70.578  1.00 48.42           O  
HETATM 1784  O   HOH B 877       4.083  51.718  74.893  1.00 53.63           O  
HETATM 1785  O   HOH B 878       7.493  64.614  77.750  1.00 62.12           O  
HETATM 1786  O   HOH B 879      26.141  64.692  65.675  1.00 38.98           O  
HETATM 1787  O   HOH B 880      18.053  43.207  65.628  1.00 50.67           O  
HETATM 1788  O   HOH B 881      -3.333  52.684  63.056  1.00 57.60           O  
HETATM 1789  O   HOH B 882      14.074  34.766  67.187  1.00 56.13           O  
HETATM 1790  O   HOH B 883       6.933  34.199  52.544  1.00 61.04           O  
HETATM 1791  O   HOH B 884      40.121  52.316  59.019  1.00 48.41           O  
HETATM 1792  O   HOH B 885      13.177  41.031  78.230  1.00 64.56           O  
HETATM 1793  O   HOH B 886      38.792  50.757  64.195  1.00 50.90           O  
HETATM 1794  O  AHOH B 887      21.929  71.406  50.167  0.50 27.57           O  
HETATM 1795  O  BHOH B 887      20.079  72.633  51.025  0.50 41.85           O  
HETATM 1796  O   HOH B 888      34.840  61.278  53.238  1.00 56.41           O  
HETATM 1797  O   HOH B 889      12.496  55.985  77.876  1.00 50.12           O  
HETATM 1798  O   HOH B 890      18.881  36.763  53.650  1.00 36.70           O  
HETATM 1799  O   HOH B 891      -4.895  40.264  69.061  1.00 47.43           O  
HETATM 1800  O   HOH B 892      -4.463  41.475  62.109  1.00 52.63           O  
HETATM 1801  O   HOH B 893      40.124  40.022  48.013  1.00 46.24           O  
HETATM 1802  O   HOH B 894      43.480  52.273  49.638  1.00 53.40           O  
HETATM 1803 MN    MN B5081      13.332  43.845  54.028  1.00 21.17          MN  
HETATM 1805  O   HOH B5090      13.325  41.721  53.924  1.00 25.31           O  
HETATM 1806  O   HOH B5091      15.316  43.700  54.596  1.00 20.38           O  
ATOM   1811  N   ILE A   9      19.759  41.046  75.402  1.00 82.91           N  
ANISOU 1811  N   ILE A   9    10884  10883   9733   -306    503     17       N  
ATOM   1812  CA  ILE A   9      19.795  41.448  76.846  1.00 83.36           C  
ANISOU 1812  CA  ILE A   9    11008  10967   9698   -245    520     40       C  
ATOM   1813  C   ILE A   9      18.991  42.738  77.026  1.00 75.08           C  
ANISOU 1813  C   ILE A   9     9828  10002   8697   -293    491    -27       C  
ATOM   1814  O   ILE A   9      17.768  42.729  76.903  1.00 74.69           O  
ANISOU 1814  O   ILE A   9     9732   9946   8701   -395    571    -76       O  
ATOM   1815  CB  ILE A   9      21.248  41.574  77.354  1.00 83.46           C  
ANISOU 1815  CB  ILE A   9    11080  11010   9622    -98    421     86       C  
ATOM   1816  N   ASN A  10      19.685  43.839  77.342  1.00 63.98           N  
ANISOU 1816  N   ASN A  10     8363   8676   7270   -216    377    -37       N  
ATOM   1817  CA  ASN A  10      19.052  45.126  77.561  1.00 58.19           C  
ANISOU 1817  CA  ASN A  10     7517   8021   6573   -244    339    -97       C  
ATOM   1818  C   ASN A  10      19.842  46.236  76.864  1.00 55.03           C  
ANISOU 1818  C   ASN A  10     7006   7685   6219   -204    202   -126       C  
ATOM   1819  O   ASN A  10      19.272  47.275  76.542  1.00 52.84           O  
ANISOU 1819  O   ASN A  10     6623   7457   5998   -241    165   -182       O  
ATOM   1820  CB  ASN A  10      18.916  45.420  79.052  1.00 58.65           C  
ANISOU 1820  CB  ASN A  10     7639   8105   6542   -194    371    -83       C  
ATOM   1821  N   GLU A  11      21.152  46.033  76.670  1.00 51.58           N  
ANISOU 1821  N   GLU A  11     6599   7247   5752   -126    133    -93       N  
ATOM   1822  CA  GLU A  11      22.047  47.069  76.187  1.00 52.41           C  
ANISOU 1822  CA  GLU A  11     6614   7409   5889    -87     18   -123       C  
ATOM   1823  C   GLU A  11      22.906  46.526  75.052  1.00 50.79           C  
ANISOU 1823  C   GLU A  11     6404   7176   5718    -77    -20   -107       C  
ATOM   1824  O   GLU A  11      23.184  45.328  74.972  1.00 50.78           O  
ANISOU 1824  O   GLU A  11     6490   7119   5683    -59     21    -62       O  
ATOM   1825  CB  GLU A  11      22.995  47.589  77.262  1.00 56.49           C  
ANISOU 1825  CB  GLU A  11     7151   7980   6332     13    -42   -124       C  
ATOM   1826  CG  GLU A  11      22.302  48.458  78.303  1.00 66.63           C  
ANISOU 1826  CG  GLU A  11     8415   9311   7591     12    -31   -154       C  
ATOM   1827  CD  GLU A  11      23.242  49.014  79.358  1.00 71.73           C  
ANISOU 1827  CD  GLU A  11     9071  10018   8165    115    -97   -167       C  
ATOM   1828  OE1 GLU A  11      22.733  49.661  80.296  1.00 77.05           O  
ANISOU 1828  OE1 GLU A  11     9736  10730   8807    125    -88   -189       O  
ATOM   1829  OE2 GLU A  11      24.471  48.817  79.238  1.00 77.78           O  
ANISOU 1829  OE2 GLU A  11     9846  10800   8906    188   -159   -166       O  
ATOM   1830  N   ARG A  12      23.342  47.444  74.187  1.00 44.46           N  
ANISOU 1830  N   ARG A  12     5506   6409   4978    -87    -96   -143       N  
ATOM   1831  CA  ARG A  12      24.125  47.067  73.031  1.00 43.66           C  
ANISOU 1831  CA  ARG A  12     5388   6287   4914    -84   -132   -135       C  
ATOM   1832  C   ARG A  12      25.131  48.174  72.714  1.00 39.64           C  
ANISOU 1832  C   ARG A  12     4802   5828   4429    -54   -219   -172       C  
ATOM   1833  O   ARG A  12      24.763  49.304  72.385  1.00 36.36           O  
ANISOU 1833  O   ARG A  12     4316   5437   4063    -90   -243   -211       O  
ATOM   1834  CB  ARG A  12      23.138  46.762  71.899  1.00 44.67           C  
ANISOU 1834  CB  ARG A  12     5485   6376   5114   -167    -92   -144       C  
ATOM   1835  CG  ARG A  12      23.788  46.358  70.585  1.00 44.50           C  
ANISOU 1835  CG  ARG A  12     5445   6330   5134   -171   -123   -137       C  
ATOM   1836  CD  ARG A  12      24.587  45.078  70.748  1.00 48.29           C  
ANISOU 1836  CD  ARG A  12     6012   6770   5564   -123   -106    -88       C  
ATOM   1837  NE  ARG A  12      24.769  44.412  69.453  1.00 49.74           N  
ANISOU 1837  NE  ARG A  12     6188   6917   5795   -148   -107    -81       N  
ATOM   1838  CZ  ARG A  12      25.688  43.490  69.168  1.00 48.10           C  
ANISOU 1838  CZ  ARG A  12     6032   6683   5561   -103   -118    -50       C  
ATOM   1839  NH1 ARG A  12      26.604  43.171  70.059  1.00 43.43           N  
ANISOU 1839  NH1 ARG A  12     5502   6105   4894    -19   -138    -27       N  
ATOM   1840  NH2 ARG A  12      25.712  42.925  67.965  1.00 46.61           N  
ANISOU 1840  NH2 ARG A  12     5830   6461   5419   -132   -116    -48       N  
ATOM   1841  N   ASN A  13      26.410  47.820  72.805  1.00 37.87           N  
ANISOU 1841  N   ASN A  13     4598   5620   4171     13   -261   -166       N  
ATOM   1842  CA  ASN A  13      27.482  48.748  72.493  1.00 38.79           C  
ANISOU 1842  CA  ASN A  13     4640   5783   4314     33   -331   -213       C  
ATOM   1843  C   ASN A  13      27.482  49.062  70.988  1.00 37.59           C  
ANISOU 1843  C   ASN A  13     4434   5605   4243    -28   -338   -223       C  
ATOM   1844  O   ASN A  13      27.490  48.135  70.187  1.00 36.40           O  
ANISOU 1844  O   ASN A  13     4311   5415   4106    -40   -319   -191       O  
ATOM   1845  CB  ASN A  13      28.811  48.152  72.935  1.00 40.09           C  
ANISOU 1845  CB  ASN A  13     4833   5978   4419    124   -371   -216       C  
ATOM   1846  CG  ASN A  13      29.954  49.060  72.575  1.00 43.55           C  
ANISOU 1846  CG  ASN A  13     5184   6469   4895    134   -433   -282       C  
ATOM   1847  OD1 ASN A  13      30.674  48.817  71.607  1.00 43.15           O  
ANISOU 1847  OD1 ASN A  13     5106   6411   4878    125   -449   -290       O  
ATOM   1848  ND2 ASN A  13      30.095  50.150  73.307  1.00 50.17           N  
ANISOU 1848  ND2 ASN A  13     5973   7359   5732    142   -461   -335       N  
ATOM   1849  N   ILE A  14      27.519  50.349  70.596  1.00 34.74           N  
ANISOU 1849  N   ILE A  14     4005   5263   3932    -61   -364   -266       N  
ATOM   1850  CA  ILE A  14      27.328  50.737  69.201  1.00 34.19           C  
ANISOU 1850  CA  ILE A  14     3903   5160   3927   -113   -362   -271       C  
ATOM   1851  C   ILE A  14      28.453  50.187  68.312  1.00 34.07           C  
ANISOU 1851  C   ILE A  14     3883   5136   3926   -101   -379   -266       C  
ATOM   1852  O   ILE A  14      28.194  49.745  67.193  1.00 31.36           O  
ANISOU 1852  O   ILE A  14     3547   4755   3615   -128   -364   -245       O  
ATOM   1853  CB  ILE A  14      27.167  52.262  69.026  1.00 32.38           C  
ANISOU 1853  CB  ILE A  14     3626   4941   3736   -141   -378   -316       C  
ATOM   1854  CG1 ILE A  14      26.577  52.591  67.661  1.00 30.37           C  
ANISOU 1854  CG1 ILE A  14     3364   4644   3531   -182   -366   -312       C  
ATOM   1855  CG2 ILE A  14      28.480  53.015  69.259  1.00 32.55           C  
ANISOU 1855  CG2 ILE A  14     3608   4997   3764   -125   -411   -363       C  
ATOM   1856  CD1 ILE A  14      26.132  54.027  67.516  1.00 30.52           C  
ANISOU 1856  CD1 ILE A  14     3363   4659   3575   -200   -373   -347       C  
ATOM   1857  N   THR A  15      29.694  50.222  68.815  1.00 33.37           N  
ANISOU 1857  N   THR A  15     3776   5089   3812    -55   -412   -295       N  
ATOM   1858  CA  THR A  15      30.862  49.720  68.107  1.00 33.59           C  
ANISOU 1858  CA  THR A  15     3790   5124   3849    -36   -431   -305       C  
ATOM   1859  C   THR A  15      30.711  48.224  67.823  1.00 33.81           C  
ANISOU 1859  C   THR A  15     3880   5117   3848    -11   -415   -249       C  
ATOM   1860  O   THR A  15      30.945  47.797  66.698  1.00 33.50           O  
ANISOU 1860  O   THR A  15     3838   5051   3841    -30   -409   -236       O  
ATOM   1861  CB  THR A  15      32.132  50.032  68.907  1.00 33.34           C  
ANISOU 1861  CB  THR A  15     3717   5159   3789     18   -474   -366       C  
ATOM   1862  OG1 THR A  15      32.315  51.434  68.753  1.00 34.64           O  
ANISOU 1862  OG1 THR A  15     3820   5336   4003    -31   -476   -422       O  
ATOM   1863  CG2 THR A  15      33.366  49.345  68.356  1.00 34.10           C  
ANISOU 1863  CG2 THR A  15     3797   5277   3883     53   -497   -386       C  
ATOM   1864  N   SER A  16      30.316  47.443  68.837  1.00 35.72           N  
ANISOU 1864  N   SER A  16     4187   5356   4029     33   -400   -217       N  
ATOM   1865  CA  SER A  16      30.098  46.008  68.697  1.00 35.39           C  
ANISOU 1865  CA  SER A  16     4224   5268   3955     55   -370   -163       C  
ATOM   1866  C   SER A  16      28.973  45.712  67.710  1.00 33.73           C  
ANISOU 1866  C   SER A  16     4020   4998   3798    -21   -324   -136       C  
ATOM   1867  O   SER A  16      29.071  44.774  66.915  1.00 32.35           O  
ANISOU 1867  O   SER A  16     3873   4786   3634    -24   -311   -111       O  
ATOM   1868  CB  SER A  16      29.796  45.388  70.032  1.00 36.49           C  
ANISOU 1868  CB  SER A  16     4445   5404   4014    110   -348   -135       C  
ATOM   1869  OG  SER A  16      30.951  45.432  70.847  1.00 38.01           O  
ANISOU 1869  OG  SER A  16     4639   5655   4146    204   -400   -165       O  
ATOM   1870  N   GLU A  17      27.900  46.507  67.789  1.00 32.08           N  
ANISOU 1870  N   GLU A  17     3783   4788   3619    -74   -303   -148       N  
ATOM   1871  CA  GLU A  17      26.758  46.330  66.907  1.00 32.39           C  
ANISOU 1871  CA  GLU A  17     3814   4786   3706   -136   -267   -143       C  
ATOM   1872  C   GLU A  17      27.204  46.517  65.454  1.00 30.92           C  
ANISOU 1872  C   GLU A  17     3588   4591   3570   -153   -292   -154       C  
ATOM   1873  O   GLU A  17      26.864  45.708  64.595  1.00 30.25           O  
ANISOU 1873  O   GLU A  17     3517   4469   3506   -172   -272   -139       O  
ATOM   1874  CB  GLU A  17      25.623  47.285  67.288  1.00 31.35           C  
ANISOU 1874  CB  GLU A  17     3650   4670   3591   -174   -253   -170       C  
ATOM   1875  CG  GLU A  17      24.449  47.289  66.312  1.00 31.87           C  
ANISOU 1875  CG  GLU A  17     3689   4713   3708   -227   -229   -187       C  
ATOM   1876  CD  GLU A  17      23.703  45.969  66.202  1.00 34.21           C  
ANISOU 1876  CD  GLU A  17     4025   4968   4006   -256   -171   -172       C  
ATOM   1877  OE1 GLU A  17      23.638  45.236  67.223  1.00 35.65           O  
ANISOU 1877  OE1 GLU A  17     4267   5133   4143   -248   -128   -145       O  
ATOM   1878  OE2 GLU A  17      23.150  45.705  65.112  1.00 34.49           O  
ANISOU 1878  OE2 GLU A  17     4034   4985   4084   -287   -164   -191       O  
ATOM   1879  N   MET A  18      27.929  47.612  65.193  1.00 27.24           N  
ANISOU 1879  N   MET A  18     3074   4154   3121   -148   -329   -183       N  
ATOM   1880  CA  MET A  18      28.355  47.970  63.858  1.00 26.58           C  
ANISOU 1880  CA  MET A  18     2962   4058   3080   -166   -342   -194       C  
ATOM   1881  C   MET A  18      29.269  46.879  63.298  1.00 27.84           C  
ANISOU 1881  C   MET A  18     3139   4207   3232   -140   -349   -175       C  
ATOM   1882  O   MET A  18      29.098  46.477  62.158  1.00 27.67           O  
ANISOU 1882  O   MET A  18     3120   4157   3238   -156   -342   -165       O  
ATOM   1883  CB  MET A  18      29.074  49.322  63.865  1.00 26.63           C  
ANISOU 1883  CB  MET A  18     2927   4089   3102   -171   -363   -232       C  
ATOM   1884  CG  MET A  18      28.138  50.496  64.042  1.00 26.99           C  
ANISOU 1884  CG  MET A  18     2960   4133   3163   -195   -357   -252       C  
ATOM   1885  SD  MET A  18      27.019  50.705  62.648  1.00 26.85           S  
ANISOU 1885  SD  MET A  18     2951   4074   3177   -217   -344   -248       S  
ATOM   1886  CE  MET A  18      28.197  51.082  61.340  1.00 25.85           C  
ANISOU 1886  CE  MET A  18     2822   3925   3074   -221   -346   -251       C  
ATOM   1887  N   ARG A  19      30.258  46.434  64.084  1.00 27.73           N  
ANISOU 1887  N   ARG A  19     3137   4222   3177    -92   -368   -176       N  
ATOM   1888  CA  ARG A  19      31.223  45.447  63.631  1.00 28.98           C  
ANISOU 1888  CA  ARG A  19     3310   4378   3321    -54   -383   -167       C  
ATOM   1889  C   ARG A  19      30.533  44.121  63.327  1.00 27.98           C  
ANISOU 1889  C   ARG A  19     3245   4199   3186    -55   -352   -122       C  
ATOM   1890  O   ARG A  19      30.813  43.505  62.304  1.00 27.58           O  
ANISOU 1890  O   ARG A  19     3198   4127   3156    -58   -353   -113       O  
ATOM   1891  CB  ARG A  19      32.353  45.236  64.641  1.00 31.38           C  
ANISOU 1891  CB  ARG A  19     3618   4733   3573     17   -417   -189       C  
ATOM   1892  CG  ARG A  19      33.287  46.437  64.770  1.00 33.83           C  
ANISOU 1892  CG  ARG A  19     3851   5101   3902     14   -447   -254       C  
ATOM   1893  CD  ARG A  19      34.260  46.378  65.954  1.00 34.74           C  
ANISOU 1893  CD  ARG A  19     3954   5283   3962     91   -488   -297       C  
ATOM   1894  NE  ARG A  19      35.007  45.121  65.899  1.00 38.32           N  
ANISOU 1894  NE  ARG A  19     4445   5744   4370    165   -510   -286       N  
ATOM   1895  CZ  ARG A  19      36.240  44.962  65.414  1.00 41.31           C  
ANISOU 1895  CZ  ARG A  19     4775   6165   4754    196   -542   -336       C  
ATOM   1896  NH1 ARG A  19      36.898  45.976  64.866  1.00 40.51           N  
ANISOU 1896  NH1 ARG A  19     4585   6100   4709    146   -544   -401       N  
ATOM   1897  NH2 ARG A  19      36.801  43.767  65.453  1.00 43.91           N  
ANISOU 1897  NH2 ARG A  19     5151   6500   5033    276   -565   -323       N  
ATOM   1898  N   GLU A  20      29.636  43.683  64.209  1.00 28.12           N  
ANISOU 1898  N   GLU A  20     3315   4194   3176    -58   -317    -98       N  
ATOM   1899  CA  GLU A  20      28.978  42.403  64.044  1.00 29.38           C  
ANISOU 1899  CA  GLU A  20     3540   4295   3329    -69   -272    -64       C  
ATOM   1900  C   GLU A  20      27.926  42.459  62.937  1.00 27.09           C  
ANISOU 1900  C   GLU A  20     3216   3976   3100   -137   -247    -75       C  
ATOM   1901  O   GLU A  20      27.853  41.544  62.125  1.00 27.56           O  
ANISOU 1901  O   GLU A  20     3296   3998   3177   -145   -232    -65       O  
ATOM   1902  CB  GLU A  20      28.364  41.951  65.360  1.00 32.53           C  
ANISOU 1902  CB  GLU A  20     4010   4674   3676    -57   -228    -40       C  
ATOM   1903  CG  GLU A  20      29.444  41.545  66.350  1.00 38.21           C  
ANISOU 1903  CG  GLU A  20     4786   5414   4317     36   -254    -25       C  
ATOM   1904  CD  GLU A  20      28.921  41.301  67.750  1.00 43.41           C  
ANISOU 1904  CD  GLU A  20     5523   6058   4911     61   -212     -1       C  
ATOM   1905  OE1 GLU A  20      29.747  41.432  68.681  1.00 47.00           O  
ANISOU 1905  OE1 GLU A  20     6002   6555   5299    145   -250     -5       O  
ATOM   1906  OE2 GLU A  20      27.705  40.991  67.892  1.00 44.54           O  
ANISOU 1906  OE2 GLU A  20     5701   6154   5070     -2   -141     15       O  
ATOM   1907  N   SER A  21      27.086  43.492  62.913  1.00 25.92           N  
ANISOU 1907  N   SER A  21     3021   3847   2982   -176   -245   -103       N  
ATOM   1908  CA  SER A  21      26.079  43.603  61.866  1.00 25.55           C  
ANISOU 1908  CA  SER A  21     2938   3784   2985   -222   -232   -128       C  
ATOM   1909  C   SER A  21      26.737  43.746  60.489  1.00 24.75           C  
ANISOU 1909  C   SER A  21     2809   3684   2911   -210   -267   -133       C  
ATOM   1910  O   SER A  21      26.325  43.121  59.508  1.00 24.21           O  
ANISOU 1910  O   SER A  21     2737   3591   2869   -224   -257   -141       O  
ATOM   1911  CB  SER A  21      25.110  44.705  62.150  1.00 25.41           C  
ANISOU 1911  CB  SER A  21     2880   3793   2983   -248   -231   -161       C  
ATOM   1912  OG  SER A  21      24.340  44.419  63.307  1.00 26.20           O  
ANISOU 1912  OG  SER A  21     3005   3888   3061   -267   -187   -160       O  
ATOM   1913  N   PHE A  22      27.783  44.562  60.386  1.00 25.11           N  
ANISOU 1913  N   PHE A  22     2833   3758   2951   -186   -302   -136       N  
ATOM   1914  CA  PHE A  22      28.371  44.818  59.078  1.00 24.85           C  
ANISOU 1914  CA  PHE A  22     2777   3722   2941   -181   -322   -143       C  
ATOM   1915  C   PHE A  22      29.100  43.573  58.550  1.00 24.61           C  
ANISOU 1915  C   PHE A  22     2771   3675   2905   -159   -324   -123       C  
ATOM   1916  O   PHE A  22      29.037  43.263  57.357  1.00 24.09           O  
ANISOU 1916  O   PHE A  22     2699   3592   2862   -162   -326   -127       O  
ATOM   1917  CB  PHE A  22      29.301  46.031  59.110  1.00 24.74           C  
ANISOU 1917  CB  PHE A  22     2736   3737   2928   -176   -342   -160       C  
ATOM   1918  CG  PHE A  22      29.614  46.494  57.700  1.00 24.92           C  
ANISOU 1918  CG  PHE A  22     2748   3746   2974   -180   -344   -168       C  
ATOM   1919  CD1 PHE A  22      28.725  47.309  57.009  1.00 26.21           C  
ANISOU 1919  CD1 PHE A  22     2913   3894   3152   -190   -339   -180       C  
ATOM   1920  CD2 PHE A  22      30.760  46.059  57.056  1.00 24.17           C  
ANISOU 1920  CD2 PHE A  22     2648   3654   2880   -167   -350   -166       C  
ATOM   1921  CE1 PHE A  22      28.986  47.676  55.703  1.00 27.42           C  
ANISOU 1921  CE1 PHE A  22     3076   4029   3315   -182   -336   -183       C  
ATOM   1922  CE2 PHE A  22      31.022  46.452  55.763  1.00 24.44           C  
ANISOU 1922  CE2 PHE A  22     2682   3672   2931   -171   -342   -171       C  
ATOM   1923  CZ  PHE A  22      30.146  47.265  55.096  1.00 25.78           C  
ANISOU 1923  CZ  PHE A  22     2866   3820   3109   -177   -334   -175       C  
ATOM   1924  N   LEU A  23      29.815  42.877  59.436  1.00 24.79           N  
ANISOU 1924  N   LEU A  23     2824   3703   2891   -127   -327   -106       N  
ATOM   1925  CA  LEU A  23      30.504  41.647  59.085  1.00 26.15           C  
ANISOU 1925  CA  LEU A  23     3030   3858   3049    -94   -332    -88       C  
ATOM   1926  C   LEU A  23      29.503  40.593  58.614  1.00 25.19           C  
ANISOU 1926  C   LEU A  23     2943   3682   2944   -119   -296    -75       C  
ATOM   1927  O   LEU A  23      29.787  39.886  57.657  1.00 25.24           O  
ANISOU 1927  O   LEU A  23     2955   3670   2965   -111   -301    -73       O  
ATOM   1928  CB  LEU A  23      31.307  41.114  60.268  1.00 26.67           C  
ANISOU 1928  CB  LEU A  23     3137   3938   3058    -36   -343    -75       C  
ATOM   1929  CG  LEU A  23      32.204  39.916  59.970  1.00 28.62           C  
ANISOU 1929  CG  LEU A  23     3423   4172   3277     18   -357    -61       C  
ATOM   1930  CD1 LEU A  23      33.314  40.326  59.031  1.00 27.99           C  
ANISOU 1930  CD1 LEU A  23     3281   4134   3219     30   -394    -92       C  
ATOM   1931  CD2 LEU A  23      32.755  39.360  61.293  1.00 31.02           C  
ANISOU 1931  CD2 LEU A  23     3789   4486   3509     92   -367    -48       C  
ATOM   1932  N  AASP A  24      28.358  40.506  59.312  0.50 25.01           N  
ANISOU 1932  N  AASP A  24     2941   3640   2923   -153   -257    -75       N  
ATOM   1933  N  BASP A  24      28.364  40.468  59.306  0.50 24.55           N  
ANISOU 1933  N  BASP A  24     2884   3580   2865   -153   -256    -74       N  
ATOM   1934  CA AASP A  24      27.285  39.585  58.977  0.50 26.12           C  
ANISOU 1934  CA AASP A  24     3103   3731   3088   -194   -210    -82       C  
ATOM   1935  CA BASP A  24      27.348  39.509  58.912  0.50 25.21           C  
ANISOU 1935  CA BASP A  24     2990   3614   2973   -191   -211    -80       C  
ATOM   1936  C  AASP A  24      26.838  39.832  57.540  0.50 24.54           C  
ANISOU 1936  C  AASP A  24     2848   3538   2937   -215   -227   -116       C  
ATOM   1937  C  BASP A  24      26.877  39.826  57.494  0.50 24.03           C  
ANISOU 1937  C  BASP A  24     2783   3474   2873   -213   -229   -116       C  
ATOM   1938  O  AASP A  24      26.747  38.899  56.742  0.50 24.78           O  
ANISOU 1938  O  AASP A  24     2890   3539   2988   -219   -217   -122       O  
ATOM   1939  O  BASP A  24      26.812  38.930  56.652  0.50 24.02           O  
ANISOU 1939  O  BASP A  24     2791   3444   2892   -217   -221   -122       O  
ATOM   1940  CB AASP A  24      26.089  39.725  59.913  0.50 28.17           C  
ANISOU 1940  CB AASP A  24     3373   3982   3349   -238   -161    -94       C  
ATOM   1941  CB BASP A  24      26.190  39.453  59.897  0.50 26.59           C  
ANISOU 1941  CB BASP A  24     3186   3771   3145   -234   -156    -88       C  
ATOM   1942  CG AASP A  24      24.991  38.684  59.728  0.50 30.54           C  
ANISOU 1942  CG AASP A  24     3696   4229   3678   -292    -95   -114       C  
ATOM   1943  CG BASP A  24      26.447  38.722  61.208  0.50 27.87           C  
ANISOU 1943  CG BASP A  24     3437   3901   3251   -211   -117    -48       C  
ATOM   1944  OD1AASP A  24      25.285  37.626  59.123  0.50 32.54           O  
ANISOU 1944  OD1AASP A  24     3984   4442   3939   -286    -83   -105       O  
ATOM   1945  OD1BASP A  24      27.470  38.014  61.319  0.50 29.35           O  
ANISOU 1945  OD1BASP A  24     3681   4072   3399   -154   -133    -15       O  
ATOM   1946  OD2AASP A  24      23.843  38.943  60.163  0.50 30.62           O  
ANISOU 1946  OD2AASP A  24     3684   4242   3706   -342    -54   -148       O  
ATOM   1947  OD2BASP A  24      25.623  38.879  62.117  0.50 29.17           O  
ANISOU 1947  OD2BASP A  24     3619   4059   3406   -242    -71    -52       O  
ATOM   1948  N   TYR A  25      26.570  41.096  57.213  1.00 22.42           N  
ANISOU 1948  N   TYR A  25     2527   3308   2684   -219   -254   -141       N  
ATOM   1949  CA  TYR A  25      26.151  41.467  55.863  1.00 21.92           C  
ANISOU 1949  CA  TYR A  25     2424   3254   2652   -219   -274   -174       C  
ATOM   1950  C   TYR A  25      27.255  41.188  54.829  1.00 21.23           C  
ANISOU 1950  C   TYR A  25     2341   3164   2562   -186   -301   -157       C  
ATOM   1951  O   TYR A  25      27.007  40.600  53.788  1.00 22.56           O  
ANISOU 1951  O   TYR A  25     2504   3319   2750   -182   -305   -174       O  
ATOM   1952  CB  TYR A  25      25.712  42.929  55.797  1.00 21.24           C  
ANISOU 1952  CB  TYR A  25     2304   3200   2567   -216   -295   -197       C  
ATOM   1953  CG  TYR A  25      25.359  43.378  54.397  1.00 21.16           C  
ANISOU 1953  CG  TYR A  25     2271   3198   2572   -194   -319   -227       C  
ATOM   1954  CD1 TYR A  25      24.239  42.880  53.760  1.00 22.15           C  
ANISOU 1954  CD1 TYR A  25     2372   3324   2720   -200   -315   -276       C  
ATOM   1955  CD2 TYR A  25      26.150  44.285  53.706  1.00 21.51           C  
ANISOU 1955  CD2 TYR A  25     2322   3248   2603   -165   -342   -214       C  
ATOM   1956  CE1 TYR A  25      23.891  43.294  52.481  1.00 21.95           C  
ANISOU 1956  CE1 TYR A  25     2331   3312   2697   -162   -345   -310       C  
ATOM   1957  CE2 TYR A  25      25.795  44.723  52.431  1.00 21.55           C  
ANISOU 1957  CE2 TYR A  25     2326   3254   2608   -132   -360   -237       C  
ATOM   1958  CZ  TYR A  25      24.673  44.219  51.815  1.00 20.76           C  
ANISOU 1958  CZ  TYR A  25     2203   3161   2522   -122   -367   -284       C  
ATOM   1959  OH  TYR A  25      24.271  44.614  50.571  1.00 22.28           O  
ANISOU 1959  OH  TYR A  25     2398   3363   2705    -72   -392   -315       O  
ATOM   1960  N   ALA A  26      28.474  41.626  55.106  1.00 21.43           N  
ANISOU 1960  N   ALA A  26     2371   3207   2565   -162   -320   -133       N  
ATOM   1961  CA  ALA A  26      29.585  41.529  54.169  1.00 22.31           C  
ANISOU 1961  CA  ALA A  26     2477   3324   2674   -136   -341   -126       C  
ATOM   1962  C   ALA A  26      29.871  40.072  53.819  1.00 22.64           C  
ANISOU 1962  C   ALA A  26     2547   3340   2716   -120   -337   -114       C  
ATOM   1963  O   ALA A  26      29.974  39.741  52.637  1.00 22.45           O  
ANISOU 1963  O   ALA A  26     2515   3310   2706   -110   -346   -123       O  
ATOM   1964  CB  ALA A  26      30.816  42.212  54.718  1.00 22.44           C  
ANISOU 1964  CB  ALA A  26     2483   3372   2672   -121   -354   -122       C  
ATOM   1965  N  AMET A  27      29.974  39.210  54.839  0.50 22.98           N  
ANISOU 1965  N  AMET A  27     2630   3364   2736   -113   -322    -94       N  
ATOM   1966  N  BMET A  27      29.966  39.216  54.842  0.50 23.73           N  
ANISOU 1966  N  BMET A  27     2726   3459   2832   -113   -322    -94       N  
ATOM   1967  CA AMET A  27      30.260  37.797  54.633  0.50 23.99           C  
ANISOU 1967  CA AMET A  27     2804   3456   2857    -92   -314    -80       C  
ATOM   1968  CA BMET A  27      30.242  37.801  54.652  0.50 25.41           C  
ANISOU 1968  CA BMET A  27     2983   3635   3037    -93   -313    -80       C  
ATOM   1969  C  AMET A  27      29.166  37.139  53.790  0.50 23.80           C  
ANISOU 1969  C  AMET A  27     2777   3395   2872   -127   -290   -103       C  
ATOM   1970  C  BMET A  27      29.166  37.145  53.790  0.50 24.53           C  
ANISOU 1970  C  BMET A  27     2869   3487   2964   -127   -290   -103       C  
ATOM   1971  O  AMET A  27      29.463  36.332  52.911  0.50 24.23           O  
ANISOU 1971  O  AMET A  27     2839   3431   2936   -111   -297   -106       O  
ATOM   1972  O  BMET A  27      29.475  36.354  52.903  0.50 24.86           O  
ANISOU 1972  O  BMET A  27     2918   3512   3016   -111   -297   -106       O  
ATOM   1973  CB AMET A  27      30.400  37.053  55.966  0.50 25.20           C  
ANISOU 1973  CB AMET A  27     3024   3582   2968    -72   -291    -52       C  
ATOM   1974  CB BMET A  27      30.330  37.084  56.001  0.50 27.93           C  
ANISOU 1974  CB BMET A  27     3370   3928   3316    -75   -289    -52       C  
ATOM   1975  CG AMET A  27      31.646  37.424  56.748  0.50 26.51           C  
ANISOU 1975  CG AMET A  27     3193   3792   3088    -16   -326    -42       C  
ATOM   1976  CG BMET A  27      31.566  37.465  56.776  0.50 30.70           C  
ANISOU 1976  CG BMET A  27     3722   4321   3620    -20   -324    -42       C  
ATOM   1977  SD AMET A  27      31.915  36.379  58.195  0.50 29.23           S  
ANISOU 1977  SD AMET A  27     3640   4102   3362     40   -307     -7       S  
ATOM   1978  SD BMET A  27      33.069  37.007  55.891  0.50 35.88           S  
ANISOU 1978  SD BMET A  27     4362   5005   4265     38   -369    -51       S  
ATOM   1979  CE AMET A  27      32.085  34.855  57.253  0.50 29.13           C  
ANISOU 1979  CE AMET A  27     3683   4030   3357     60   -295      5       C  
ATOM   1980  CE BMET A  27      32.614  37.375  54.197  0.50 36.81           C  
ANISOU 1980  CE BMET A  27     4424   5120   4441     -7   -368    -71       C  
ATOM   1981  N   SER A  28      27.905  37.488  54.046  1.00 23.49           N  
ANISOU 1981  N   SER A  28     2718   3350   2855   -171   -263   -129       N  
ATOM   1982  CA  SER A  28      26.788  36.907  53.318  1.00 24.22           C  
ANISOU 1982  CA  SER A  28     2793   3421   2989   -206   -239   -173       C  
ATOM   1983  C   SER A  28      26.803  37.303  51.844  1.00 23.51           C  
ANISOU 1983  C   SER A  28     2655   3359   2918   -183   -280   -203       C  
ATOM   1984  O   SER A  28      26.489  36.515  50.953  1.00 24.54           O  
ANISOU 1984  O   SER A  28     2778   3474   3073   -184   -278   -234       O  
ATOM   1985  CB  SER A  28      25.500  37.319  53.991  1.00 26.24           C  
ANISOU 1985  CB  SER A  28     3027   3681   3262   -255   -205   -208       C  
ATOM   1986  OG  SER A  28      24.371  36.747  53.347  1.00 30.55           O  
ANISOU 1986  OG  SER A  28     3541   4215   3853   -293   -179   -271       O  
ATOM   1987  N   VAL A  29      27.128  38.559  51.581  1.00 22.88           N  
ANISOU 1987  N   VAL A  29     2879   2767   3047    223    -63    -77       N  
ATOM   1988  CA  VAL A  29      27.187  39.052  50.214  1.00 23.29           C  
ANISOU 1988  CA  VAL A  29     2926   2804   3118    203    -60    -89       C  
ATOM   1989  C   VAL A  29      28.341  38.376  49.464  1.00 22.60           C  
ANISOU 1989  C   VAL A  29     2818   2711   3058    180    -73    -98       C  
ATOM   1990  O   VAL A  29      28.196  38.020  48.297  1.00 20.93           O  
ANISOU 1990  O   VAL A  29     2591   2492   2868    167    -67    -96       O  
ATOM   1991  CB  VAL A  29      27.322  40.586  50.264  1.00 24.58           C  
ANISOU 1991  CB  VAL A  29     3118   2957   3264    203    -62   -111       C  
ATOM   1992  CG1 VAL A  29      27.862  41.166  48.974  1.00 27.41           C  
ANISOU 1992  CG1 VAL A  29     3472   3299   3642    179    -65   -127       C  
ATOM   1993  CG2 VAL A  29      26.007  41.243  50.648  1.00 25.86           C  
ANISOU 1993  CG2 VAL A  29     3298   3122   3407    226    -44   -101       C  
ATOM   1994  N   ILE A  30      29.467  38.165  50.162  1.00 21.93           N  
ANISOU 1994  N   ILE A  30     2732   2631   2969    177    -90   -107       N  
ATOM   1995  CA  ILE A  30      30.672  37.554  49.607  1.00 22.72           C  
ANISOU 1995  CA  ILE A  30     2812   2728   3092    158   -102   -114       C  
ATOM   1996  C   ILE A  30      30.437  36.082  49.280  1.00 22.53           C  
ANISOU 1996  C   ILE A  30     2764   2707   3090    159    -96    -94       C  
ATOM   1997  O   ILE A  30      30.753  35.624  48.179  1.00 22.04           O  
ANISOU 1997  O   ILE A  30     2686   2636   3053    144    -93    -98       O  
ATOM   1998  CB  ILE A  30      31.852  37.748  50.584  1.00 23.98           C  
ANISOU 1998  CB  ILE A  30     2977   2895   3239    157   -123   -126       C  
ATOM   1999  CG1 ILE A  30      32.302  39.213  50.623  1.00 23.72           C  
ANISOU 1999  CG1 ILE A  30     2965   2853   3192    147   -133   -151       C  
ATOM   2000  CG2 ILE A  30      33.013  36.794  50.264  1.00 25.04           C  
ANISOU 2000  CG2 ILE A  30     3085   3032   3397    144   -134   -126       C  
ATOM   2001  CD1 ILE A  30      33.260  39.587  51.744  1.00 23.91           C  
ANISOU 2001  CD1 ILE A  30     3000   2887   3198    148   -155   -165       C  
ATOM   2002  N   VAL A  31      29.886  35.330  50.240  1.00 23.60           N  
ANISOU 2002  N   VAL A  31     2896   2853   3216    177    -92    -73       N  
ATOM   2003  CA  VAL A  31      29.846  33.887  50.116  1.00 24.97           C  
ANISOU 2003  CA  VAL A  31     3048   3028   3413    178    -88    -54       C  
ATOM   2004  C   VAL A  31      28.487  33.418  49.581  1.00 24.43           C  
ANISOU 2004  C   VAL A  31     2973   2955   3355    182    -70    -36       C  
ATOM   2005  O   VAL A  31      28.414  32.268  49.196  1.00 23.63           O  
ANISOU 2005  O   VAL A  31     2852   2848   3276    177    -66    -24       O  
ATOM   2006  CB  VAL A  31      30.200  33.107  51.402  1.00 26.31           C  
ANISOU 2006  CB  VAL A  31     3214   3211   3573    194    -95    -38       C  
ATOM   2007  CG1 VAL A  31      31.516  33.581  51.990  1.00 27.65           C  
ANISOU 2007  CG1 VAL A  31     3388   3387   3730    191   -116    -55       C  
ATOM   2008  CG2 VAL A  31      29.112  33.182  52.459  1.00 28.22           C  
ANISOU 2008  CG2 VAL A  31     3467   3465   3789    218    -85    -18       C  
ATOM   2009  N   ALA A  32      27.448  34.268  49.561  1.00 23.49           N  
ANISOU 2009  N   ALA A  32     2867   2837   3219    189    -59    -35       N  
ATOM   2010  CA  ALA A  32      26.112  33.798  49.200  1.00 23.53           C  
ANISOU 2010  CA  ALA A  32     2864   2843   3234    194    -43    -14       C  
ATOM   2011  C   ALA A  32      25.307  34.878  48.466  1.00 22.30           C  
ANISOU 2011  C   ALA A  32     2719   2683   3071    192    -34    -21       C  
ATOM   2012  O   ALA A  32      24.104  35.006  48.688  1.00 22.96           O  
ANISOU 2012  O   ALA A  32     2803   2773   3146    205    -21     -4       O  
ATOM   2013  CB  ALA A  32      25.399  33.304  50.456  1.00 23.75           C  
ANISOU 2013  CB  ALA A  32     2892   2884   3248    216    -36     12       C  
ATOM   2014  N   ARG A  33      25.935  35.610  47.530  1.00 20.63           N  
ANISOU 2014  N   ARG A  33     2512   2462   2864    175    -40    -44       N  
ATOM   2015  CA  ARG A  33      25.198  36.524  46.675  1.00 21.19           C  
ANISOU 2015  CA  ARG A  33     2590   2528   2931    172    -31    -49       C  
ATOM   2016  C   ARG A  33      25.967  36.939  45.418  1.00 21.32           C  
ANISOU 2016  C   ARG A  33     2606   2535   2962    151    -36    -69       C  
ATOM   2017  O   ARG A  33      25.529  36.652  44.296  1.00 21.06           O  
ANISOU 2017  O   ARG A  33     2561   2498   2943    141    -31    -67       O  
ATOM   2018  CB  ARG A  33      24.779  37.799  47.427  1.00 22.03           C  
ANISOU 2018  CB  ARG A  33     2722   2638   3010    190    -26    -51       C  
ATOM   2019  CG  ARG A  33      23.990  38.822  46.614  1.00 21.98           C  
ANISOU 2019  CG  ARG A  33     2726   2627   3000    190    -15    -54       C  
ATOM   2020  CD  ARG A  33      23.428  39.923  47.513  1.00 22.49           C  
ANISOU 2020  CD  ARG A  33     2815   2694   3037    212     -7    -53       C  
ATOM   2021  NE  ARG A  33      22.533  39.396  48.553  1.00 23.64           N  
ANISOU 2021  NE  ARG A  33     2958   2853   3170    235      3    -29       N  
ATOM   2022  CZ  ARG A  33      21.911  40.115  49.491  1.00 24.44           C  
ANISOU 2022  CZ  ARG A  33     3079   2960   3245    259     12    -24       C  
ATOM   2023  NH1 ARG A  33      22.037  41.419  49.497  1.00 24.18           N  
ANISOU 2023  NH1 ARG A  33     3072   2919   3198    264     14    -42       N  
ATOM   2024  NH2 ARG A  33      21.112  39.534  50.377  1.00 25.12           N  
ANISOU 2024  NH2 ARG A  33     3160   3062   3323    280     23      0       N  
ATOM   2025  N   ALA A  34      27.065  37.673  45.613  1.00 20.98           N  
ANISOU 2025  N   ALA A  34     2574   2486   2911    145    -46    -89       N  
ATOM   2026  CA  ALA A  34      27.696  38.457  44.551  1.00 21.33           C  
ANISOU 2026  CA  ALA A  34     2622   2520   2962    128    -49   -107       C  
ATOM   2027  C   ALA A  34      28.883  37.776  43.859  1.00 20.27           C  
ANISOU 2027  C   ALA A  34     2471   2381   2849    110    -57   -118       C  
ATOM   2028  O   ALA A  34      29.313  38.268  42.820  1.00 20.00           O  
ANISOU 2028  O   ALA A  34     2437   2341   2823     96    -56   -129       O  
ATOM   2029  CB  ALA A  34      28.145  39.785  45.114  1.00 21.70           C  
ANISOU 2029  CB  ALA A  34     2692   2562   2991    131    -54   -122       C  
ATOM   2030  N   LEU A  35      29.425  36.690  44.419  1.00 20.64           N  
ANISOU 2030  N   LEU A  35     2504   2433   2904    111    -64   -113       N  
ATOM   2031  CA  LEU A  35      30.628  36.059  43.882  1.00 20.42           C  
ANISOU 2031  CA  LEU A  35     2461   2401   2896     97    -71   -122       C  
ATOM   2032  C   LEU A  35      30.320  34.656  43.375  1.00 20.29           C  
ANISOU 2032  C   LEU A  35     2425   2383   2899     96    -66   -112       C  
ATOM   2033  O   LEU A  35      29.636  33.883  44.037  1.00 20.85           O  
ANISOU 2033  O   LEU A  35     2492   2459   2971    107    -64    -95       O  
ATOM   2034  CB  LEU A  35      31.744  36.014  44.930  1.00 20.99           C  
ANISOU 2034  CB  LEU A  35     2533   2478   2964     99    -86   -127       C  
ATOM   2035  CG  LEU A  35      32.242  37.348  45.499  1.00 21.77           C  
ANISOU 2035  CG  LEU A  35     2650   2576   3044     97    -95   -142       C  
ATOM   2036  CD1 LEU A  35      33.357  37.079  46.491  1.00 21.99           C  
ANISOU 2036  CD1 LEU A  35     2673   2611   3069     98   -113   -145       C  
ATOM   2037  CD2 LEU A  35      32.700  38.324  44.425  1.00 22.30           C  
ANISOU 2037  CD2 LEU A  35     2721   2633   3118     80    -93   -157       C  
ATOM   2038  N   PRO A  36      30.902  34.234  42.225  1.00 20.33           N  
ANISOU 2038  N   PRO A  36     2419   2383   2924     82    -65   -121       N  
ATOM   2039  CA  PRO A  36      30.703  32.885  41.700  1.00 20.72           C  
ANISOU 2039  CA  PRO A  36     2452   2429   2993     80    -60   -115       C  
ATOM   2040  C   PRO A  36      31.569  31.842  42.390  1.00 21.17           C  
ANISOU 2040  C   PRO A  36     2496   2484   3062     85    -67   -110       C  
ATOM   2041  O   PRO A  36      32.641  32.161  42.923  1.00 21.20           O  
ANISOU 2041  O   PRO A  36     2500   2492   3063     85    -76   -116       O  
ATOM   2042  CB  PRO A  36      31.127  33.055  40.244  1.00 19.95           C  
ANISOU 2042  CB  PRO A  36     2350   2325   2905     65    -56   -131       C  
ATOM   2043  CG  PRO A  36      32.280  33.987  40.360  1.00 19.96           C  
ANISOU 2043  CG  PRO A  36     2356   2327   2901     60    -62   -143       C  
ATOM   2044  CD  PRO A  36      31.839  35.005  41.392  1.00 19.89           C  
ANISOU 2044  CD  PRO A  36     2364   2322   2870     68    -66   -139       C  
ATOM   2045  N   ASP A  37      31.045  30.621  42.438  1.00 21.01           N  
ANISOU 2045  N   ASP A  37     2466   2460   3057     89    -63    -98       N  
ATOM   2046  CA  ASP A  37      31.819  29.485  42.889  1.00 22.07           C  
ANISOU 2046  CA  ASP A  37     2587   2590   3207     94    -67    -92       C  
ATOM   2047  C   ASP A  37      32.792  29.106  41.774  1.00 21.97           C  
ANISOU 2047  C   ASP A  37     2564   2569   3213     83    -65   -108       C  
ATOM   2048  O   ASP A  37      32.430  29.102  40.608  1.00 22.30           O  
ANISOU 2048  O   ASP A  37     2607   2605   3261     73    -58   -118       O  
ATOM   2049  CB  ASP A  37      30.905  28.349  43.284  1.00 22.85           C  
ANISOU 2049  CB  ASP A  37     2679   2684   3317    101    -61    -72       C  
ATOM   2050  CG  ASP A  37      31.594  27.215  44.036  1.00 24.93           C  
ANISOU 2050  CG  ASP A  37     2931   2944   3596    110    -64    -60       C  
ATOM   2051  OD1 ASP A  37      32.438  26.513  43.427  1.00 22.65           O  
ANISOU 2051  OD1 ASP A  37     2633   2646   3328    106    -64    -68       O  
ATOM   2052  OD2 ASP A  37      31.278  27.047  45.235  1.00 27.96           O  
ANISOU 2052  OD2 ASP A  37     3316   3335   3970    124    -66    -40       O  
ATOM   2053  N   VAL A  38      34.037  28.787  42.127  1.00 22.37           N  
ANISOU 2053  N   VAL A  38     2606   2621   3272     85    -71   -110       N  
ATOM   2054  CA  VAL A  38      35.055  28.430  41.147  1.00 22.01           C  
ANISOU 2054  CA  VAL A  38     2549   2569   3243     78    -68   -124       C  
ATOM   2055  C   VAL A  38      34.697  27.133  40.418  1.00 22.60           C  
ANISOU 2055  C   VAL A  38     2617   2630   3340     78    -59   -124       C  
ATOM   2056  O   VAL A  38      35.123  26.935  39.278  1.00 24.74           O  
ANISOU 2056  O   VAL A  38     2885   2894   3621     70    -52   -138       O  
ATOM   2057  CB  VAL A  38      36.443  28.291  41.801  1.00 21.96           C  
ANISOU 2057  CB  VAL A  38     2532   2569   3243     83    -77   -123       C  
ATOM   2058  CG1 VAL A  38      36.538  27.038  42.660  1.00 21.89           C  
ANISOU 2058  CG1 VAL A  38     2512   2556   3247     97    -79   -105       C  
ATOM   2059  CG2 VAL A  38      37.556  28.318  40.757  1.00 21.53           C  
ANISOU 2059  CG2 VAL A  38     2467   2512   3202     75    -73   -138       C  
ATOM   2060  N   ARG A  39      33.938  26.247  41.070  1.00 22.97           N  
ANISOU 2060  N   ARG A  39     2662   2670   3394     86    -58   -107       N  
ATOM   2061  CA  ARG A  39      33.657  24.926  40.530  1.00 23.19           C  
ANISOU 2061  CA  ARG A  39     2683   2681   3446     85    -50   -106       C  
ATOM   2062  C   ARG A  39      32.611  24.963  39.410  1.00 22.49           C  
ANISOU 2062  C   ARG A  39     2601   2586   3357     73    -45   -116       C  
ATOM   2063  O   ARG A  39      32.805  24.322  38.377  1.00 22.45           O  
ANISOU 2063  O   ARG A  39     2594   2570   3367     66    -39   -130       O  
ATOM   2064  CB  ARG A  39      33.227  24.005  41.672  1.00 23.75           C  
ANISOU 2064  CB  ARG A  39     2750   2748   3526     97    -51    -81       C  
ATOM   2065  CG  ARG A  39      34.339  23.692  42.666  1.00 24.58           C  
ANISOU 2065  CG  ARG A  39     2846   2859   3635    111    -57    -70       C  
ATOM   2066  CD  ARG A  39      33.758  23.040  43.933  1.00 24.69           C  
ANISOU 2066  CD  ARG A  39     2858   2873   3650    124    -58    -42       C  
ATOM   2067  NE  ARG A  39      32.834  23.915  44.661  1.00 24.82           N  
ANISOU 2067  NE  ARG A  39     2885   2905   3641    127    -61    -32       N  
ATOM   2068  CZ  ARG A  39      32.090  23.542  45.676  1.00 26.40           C  
ANISOU 2068  CZ  ARG A  39     3085   3108   3837    138    -59     -8       C  
ATOM   2069  NH1 ARG A  39      32.104  22.290  46.107  1.00 28.52           N  
ANISOU 2069  NH1 ARG A  39     3344   3365   4127    146    -55     11       N  
ATOM   2070  NH2 ARG A  39      31.324  24.419  46.266  1.00 27.12           N  
ANISOU 2070  NH2 ARG A  39     3187   3214   3903    142    -60     -1       N  
ATOM   2071  N   ASP A  40      31.478  25.643  39.624  1.00 21.86           N  
ANISOU 2071  N   ASP A  40     2529   2514   3261     70    -46   -109       N  
ATOM   2072  CA  ASP A  40      30.403  25.640  38.628  1.00 21.83           C  
ANISOU 2072  CA  ASP A  40     2530   2508   3258     59    -42   -115       C  
ATOM   2073  C   ASP A  40      30.210  27.007  37.974  1.00 21.01           C  
ANISOU 2073  C   ASP A  40     2435   2416   3131     52    -42   -127       C  
ATOM   2074  O   ASP A  40      29.403  27.136  37.056  1.00 20.66           O  
ANISOU 2074  O   ASP A  40     2394   2372   3084     44    -40   -133       O  
ATOM   2075  CB  ASP A  40      29.117  25.087  39.213  1.00 21.87           C  
ANISOU 2075  CB  ASP A  40     2532   2510   3268     61    -41    -95       C  
ATOM   2076  CG  ASP A  40      28.449  25.884  40.328  1.00 22.31           C  
ANISOU 2076  CG  ASP A  40     2593   2580   3305     71    -42    -76       C  
ATOM   2077  OD1 ASP A  40      28.983  26.962  40.719  1.00 22.28           O  
ANISOU 2077  OD1 ASP A  40     2596   2588   3281     76    -45    -80       O  
ATOM   2078  OD2 ASP A  40      27.412  25.400  40.826  1.00 21.75           O  
ANISOU 2078  OD2 ASP A  40     2517   2508   3239     73    -40    -57       O  
ATOM   2079  N   GLY A  41      30.957  28.027  38.425  1.00 20.24           N  
ANISOU 2079  N   GLY A  41     2342   2328   3019     56    -45   -129       N  
ATOM   2080  CA  GLY A  41      30.858  29.359  37.842  1.00 20.53           C  
ANISOU 2080  CA  GLY A  41     2389   2374   3037     51    -44   -138       C  
ATOM   2081  C   GLY A  41      29.623  30.140  38.299  1.00 20.93           C  
ANISOU 2081  C   GLY A  41     2449   2434   3070     55    -44   -126       C  
ATOM   2082  O   GLY A  41      29.381  31.239  37.810  1.00 21.59           O  
ANISOU 2082  O   GLY A  41     2542   2523   3138     51    -42   -131       O  
ATOM   2083  N   LEU A  42      28.848  29.613  39.264  1.00 21.21           N  
ANISOU 2083  N   LEU A  42     2481   2469   3107     63    -44   -107       N  
ATOM   2084  CA  LEU A  42      27.548  30.194  39.553  1.00 20.29           C  
ANISOU 2084  CA  LEU A  42     2371   2361   2977     68    -42    -94       C  
ATOM   2085  C   LEU A  42      27.524  30.920  40.900  1.00 20.02           C  
ANISOU 2085  C   LEU A  42     2346   2335   2925     82    -43    -83       C  
ATOM   2086  O   LEU A  42      28.261  30.587  41.842  1.00 18.62           O  
ANISOU 2086  O   LEU A  42     2167   2157   2748     90    -48    -78       O  
ATOM   2087  CB  LEU A  42      26.434  29.156  39.485  1.00 21.07           C  
ANISOU 2087  CB  LEU A  42     2459   2455   3090     66    -39    -80       C  
ATOM   2088  CG  LEU A  42      26.324  28.366  38.183  1.00 20.94           C  
ANISOU 2088  CG  LEU A  42     2436   2430   3091     52    -39    -93       C  
ATOM   2089  CD1 LEU A  42      25.343  27.208  38.333  1.00 21.25           C  
ANISOU 2089  CD1 LEU A  42     2464   2462   3148     48    -39    -79       C  
ATOM   2090  CD2 LEU A  42      25.944  29.286  37.036  1.00 21.20           C  
ANISOU 2090  CD2 LEU A  42     2474   2470   3109     44    -38   -105       C  
ATOM   2091  N   LYS A  43      26.624  31.914  40.939  1.00 20.20           N  
ANISOU 2091  N   LYS A  43     2380   2366   2931     87    -39    -77       N  
ATOM   2092  CA  LYS A  43      26.156  32.568  42.150  1.00 20.80           C  
ANISOU 2092  CA  LYS A  43     2466   2451   2988    103    -37    -64       C  
ATOM   2093  C   LYS A  43      24.879  31.880  42.607  1.00 20.92           C  
ANISOU 2093  C   LYS A  43     2473   2470   3007    111    -31    -40       C  
ATOM   2094  O   LYS A  43      24.270  31.152  41.820  1.00 20.06           O  
ANISOU 2094  O   LYS A  43     2350   2356   2914    101    -29    -37       O  
ATOM   2095  CB  LYS A  43      25.852  34.042  41.861  1.00 21.66           C  
ANISOU 2095  CB  LYS A  43     2590   2563   3076    105    -34    -71       C  
ATOM   2096  CG  LYS A  43      27.044  34.815  41.328  1.00 22.80           C  
ANISOU 2096  CG  LYS A  43     2742   2702   3218     95    -39    -93       C  
ATOM   2097  CD  LYS A  43      26.648  36.247  41.002  1.00 24.33           C  
ANISOU 2097  CD  LYS A  43     2952   2897   3395     97    -34    -97       C  
ATOM   2098  CE  LYS A  43      27.730  37.044  40.375  1.00 24.11           C  
ANISOU 2098  CE  LYS A  43     2931   2863   3367     85    -38   -116       C  
ATOM   2099  NZ  LYS A  43      27.277  38.433  40.157  1.00 25.28           N  
ANISOU 2099  NZ  LYS A  43     3096   3009   3500     88    -32   -117       N  
ATOM   2100  N   PRO A  44      24.445  32.060  43.878  1.00 21.63           N  
ANISOU 2100  N   PRO A  44     2568   2568   3083    128    -28    -23       N  
ATOM   2101  CA  PRO A  44      23.229  31.403  44.371  1.00 21.25           C  
ANISOU 2101  CA  PRO A  44     2510   2525   3039    137    -19      3       C  
ATOM   2102  C   PRO A  44      21.995  31.595  43.507  1.00 20.98           C  
ANISOU 2102  C   PRO A  44     2469   2494   3009    131    -13     10       C  
ATOM   2103  O   PRO A  44      21.318  30.612  43.207  1.00 20.31           O  
ANISOU 2103  O   PRO A  44     2367   2406   2944    124    -11     22       O  
ATOM   2104  CB  PRO A  44      23.045  31.991  45.758  1.00 21.12           C  
ANISOU 2104  CB  PRO A  44     2507   2520   2999    159    -15     16       C  
ATOM   2105  CG  PRO A  44      24.448  32.251  46.211  1.00 21.86           C  
ANISOU 2105  CG  PRO A  44     2610   2611   3085    159    -26     -2       C  
ATOM   2106  CD  PRO A  44      25.160  32.756  44.967  1.00 21.70           C  
ANISOU 2106  CD  PRO A  44     2592   2582   3071    141    -32    -27       C  
ATOM   2107  N   VAL A  45      21.712  32.827  43.059  1.00 20.19           N  
ANISOU 2107  N   VAL A  45     2380   2398   2892    134    -10      2       N  
ATOM   2108  CA  VAL A  45      20.453  33.033  42.352  1.00 21.02           C  
ANISOU 2108  CA  VAL A  45     2477   2510   2998    132     -4     12       C  
ATOM   2109  C   VAL A  45      20.437  32.202  41.058  1.00 20.25           C  
ANISOU 2109  C   VAL A  45     2365   2406   2923    110    -11      3       C  
ATOM   2110  O   VAL A  45      19.422  31.589  40.714  1.00 19.02           O  
ANISOU 2110  O   VAL A  45     2193   2253   2780    104    -10     17       O  
ATOM   2111  CB  VAL A  45      20.106  34.516  42.090  1.00 21.16           C  
ANISOU 2111  CB  VAL A  45     2511   2534   2995    140      1      8       C  
ATOM   2112  CG1 VAL A  45      21.117  35.185  41.177  1.00 21.25           C  
ANISOU 2112  CG1 VAL A  45     2533   2538   3004    128     -5    -18       C  
ATOM   2113  CG2 VAL A  45      18.697  34.665  41.545  1.00 21.43           C  
ANISOU 2113  CG2 VAL A  45     2534   2578   3030    142      8     25       C  
ATOM   2114  N   HIS A  46      21.551  32.201  40.320  1.00 19.81           N  
ANISOU 2114  N   HIS A  46     2313   2341   2871     97    -18    -21       N  
ATOM   2115  CA  HIS A  46      21.623  31.484  39.053  1.00 20.45           C  
ANISOU 2115  CA  HIS A  46     2384   2416   2970     78    -24    -34       C  
ATOM   2116  C   HIS A  46      21.550  29.980  39.271  1.00 20.32           C  
ANISOU 2116  C   HIS A  46     2353   2390   2978     71    -26    -27       C  
ATOM   2117  O   HIS A  46      20.876  29.279  38.526  1.00 19.73           O  
ANISOU 2117  O   HIS A  46     2266   2312   2917     59    -29    -26       O  
ATOM   2118  CB  HIS A  46      22.898  31.825  38.284  1.00 21.94           C  
ANISOU 2118  CB  HIS A  46     2582   2598   3156     69    -28    -60       C  
ATOM   2119  CG  HIS A  46      23.032  33.273  38.021  1.00 24.71           C  
ANISOU 2119  CG  HIS A  46     2947   2954   3486     74    -25    -66       C  
ATOM   2120  ND1 HIS A  46      23.657  34.087  38.937  1.00 29.09           N  
ANISOU 2120  ND1 HIS A  46     3516   3509   4028     85    -24    -68       N  
ATOM   2121  CD2 HIS A  46      22.616  34.080  37.034  1.00 26.60           C  
ANISOU 2121  CD2 HIS A  46     3191   3200   3716     70    -23    -71       C  
ATOM   2122  CE1 HIS A  46      23.629  35.339  38.500  1.00 27.71           C  
ANISOU 2122  CE1 HIS A  46     3354   3337   3838     87    -20    -74       C  
ATOM   2123  NE2 HIS A  46      23.025  35.361  37.348  1.00 26.58           N  
ANISOU 2123  NE2 HIS A  46     3205   3198   3697     79    -19    -74       N  
ATOM   2124  N   ARG A  47      22.256  29.496  40.295  1.00 19.75           N  
ANISOU 2124  N   ARG A  47     2282   2312   2910     79    -26    -22       N  
ATOM   2125  CA  ARG A  47      22.202  28.085  40.631  1.00 20.69           C  
ANISOU 2125  CA  ARG A  47     2388   2420   3054     76    -27    -11       C  
ATOM   2126  C   ARG A  47      20.776  27.653  40.968  1.00 21.06           C  
ANISOU 2126  C   ARG A  47     2421   2472   3109     77    -22     15       C  
ATOM   2127  O   ARG A  47      20.343  26.569  40.562  1.00 20.76           O  
ANISOU 2127  O   ARG A  47     2370   2424   3095     64    -25     19       O  
ATOM   2128  CB  ARG A  47      23.178  27.732  41.747  1.00 20.64           C  
ANISOU 2128  CB  ARG A  47     2385   2410   3048     87    -27     -7       C  
ATOM   2129  CG  ARG A  47      23.395  26.237  41.907  1.00 21.48           C  
ANISOU 2129  CG  ARG A  47     2479   2501   3183     82    -28      0       C  
ATOM   2130  CD  ARG A  47      24.380  25.969  43.029  1.00 21.35           C  
ANISOU 2130  CD  ARG A  47     2465   2483   3164     96    -29      7       C  
ATOM   2131  NE  ARG A  47      25.726  26.453  42.718  1.00 21.63           N  
ANISOU 2131  NE  ARG A  47     2509   2518   3193     95    -35    -16       N  
ATOM   2132  CZ  ARG A  47      26.328  27.467  43.327  1.00 21.54           C  
ANISOU 2132  CZ  ARG A  47     2509   2518   3158    105    -38    -21       C  
ATOM   2133  NH1 ARG A  47      25.686  28.127  44.273  1.00 21.36           N  
ANISOU 2133  NH1 ARG A  47     2494   2509   3115    118    -35     -6       N  
ATOM   2134  NH2 ARG A  47      27.549  27.825  42.971  1.00 22.14           N  
ANISOU 2134  NH2 ARG A  47     2588   2592   3231    100    -44    -41       N  
ATOM   2135  N   ARG A  48      20.067  28.473  41.742  1.00 20.46           N  
ANISOU 2135  N   ARG A  48     2349   2411   3014     93    -15     33       N  
ATOM   2136  CA  ARG A  48      18.711  28.147  42.166  1.00 20.89           C  
ANISOU 2136  CA  ARG A  48     2390   2473   3075     97     -8     62       C  
ATOM   2137  C   ARG A  48      17.756  28.171  40.969  1.00 21.32           C  
ANISOU 2137  C   ARG A  48     2433   2531   3137     81    -12     59       C  
ATOM   2138  O   ARG A  48      16.834  27.361  40.895  1.00 21.19           O  
ANISOU 2138  O   ARG A  48     2397   2513   3140     72    -12     76       O  
ATOM   2139  CB  ARG A  48      18.273  29.121  43.260  1.00 20.73           C  
ANISOU 2139  CB  ARG A  48     2379   2469   3029    121      2     79       C  
ATOM   2140  CG  ARG A  48      19.040  28.868  44.547  1.00 21.37           C  
ANISOU 2140  CG  ARG A  48     2468   2548   3102    136      5     87       C  
ATOM   2141  CD  ARG A  48      18.842  29.932  45.593  1.00 21.16           C  
ANISOU 2141  CD  ARG A  48     2457   2537   3046    161     13     96       C  
ATOM   2142  NE  ARG A  48      19.489  29.526  46.842  1.00 21.60           N  
ANISOU 2142  NE  ARG A  48     2518   2593   3095    175     14    106       N  
ATOM   2143  CZ  ARG A  48      19.797  30.341  47.846  1.00 22.98           C  
ANISOU 2143  CZ  ARG A  48     2711   2779   3241    195     17    106       C  
ATOM   2144  NH1 ARG A  48      19.518  31.626  47.758  1.00 24.21           N  
ANISOU 2144  NH1 ARG A  48     2883   2942   3374    204     21     96       N  
ATOM   2145  NH2 ARG A  48      20.369  29.873  48.931  1.00 24.24           N  
ANISOU 2145  NH2 ARG A  48     2874   2941   3395    207     16    115       N  
ATOM   2146  N   ILE A  49      17.975  29.112  40.037  1.00 21.18           N  
ANISOU 2146  N   ILE A  49     2425   2518   3104     77    -16     39       N  
ATOM   2147  CA  ILE A  49      17.193  29.161  38.822  1.00 21.53           C  
ANISOU 2147  CA  ILE A  49     2459   2567   3152     62    -22     34       C  
ATOM   2148  C   ILE A  49      17.385  27.853  38.037  1.00 22.05           C  
ANISOU 2148  C   ILE A  49     2515   2619   3245     40    -32     21       C  
ATOM   2149  O   ILE A  49      16.417  27.238  37.624  1.00 21.81           O  
ANISOU 2149  O   ILE A  49     2468   2590   3231     27    -36     30       O  
ATOM   2150  CB  ILE A  49      17.522  30.402  37.973  1.00 22.20           C  
ANISOU 2150  CB  ILE A  49     2560   2661   3216     64    -23     16       C  
ATOM   2151  CG1 ILE A  49      16.978  31.689  38.582  1.00 21.89           C  
ANISOU 2151  CG1 ILE A  49     2529   2636   3153     84    -13     31       C  
ATOM   2152  CG2 ILE A  49      17.005  30.230  36.547  1.00 23.73           C  
ANISOU 2152  CG2 ILE A  49     2744   2859   3415     45    -32      5       C  
ATOM   2153  CD1 ILE A  49      17.599  32.940  37.990  1.00 21.83           C  
ANISOU 2153  CD1 ILE A  49     2539   2629   3124     88    -12     13       C  
ATOM   2154  N   LEU A  50      18.624  27.437  37.808  1.00 21.55           N  
ANISOU 2154  N   LEU A  50     2461   2541   3188     35    -35     -1       N  
ATOM   2155  CA  LEU A  50      18.872  26.264  36.982  1.00 22.66           C  
ANISOU 2155  CA  LEU A  50     2595   2665   3352     15    -44    -18       C  
ATOM   2156  C   LEU A  50      18.374  24.997  37.691  1.00 23.85           C  
ANISOU 2156  C   LEU A  50     2730   2802   3530     11    -43      2       C  
ATOM   2157  O   LEU A  50      17.756  24.154  37.047  1.00 23.64           O  
ANISOU 2157  O   LEU A  50     2692   2768   3524     -7    -50      0       O  
ATOM   2158  CB  LEU A  50      20.340  26.167  36.601  1.00 22.57           C  
ANISOU 2158  CB  LEU A  50     2596   2641   3339     14    -45    -44       C  
ATOM   2159  CG  LEU A  50      20.917  27.351  35.818  1.00 24.49           C  
ANISOU 2159  CG  LEU A  50     2853   2895   3558     16    -45    -64       C  
ATOM   2160  CD1 LEU A  50      22.386  27.107  35.563  1.00 24.78           C  
ANISOU 2160  CD1 LEU A  50     2898   2920   3598     15    -45    -86       C  
ATOM   2161  CD2 LEU A  50      20.168  27.596  34.520  1.00 24.48           C  
ANISOU 2161  CD2 LEU A  50     2849   2903   3551      3    -52    -73       C  
ATOM   2162  N   TYR A  51      18.598  24.884  39.006  1.00 23.52           N  
ANISOU 2162  N   TYR A  51     2689   2760   3489     27    -34     22       N  
ATOM   2163  CA  TYR A  51      18.053  23.773  39.775  1.00 25.81           C  
ANISOU 2163  CA  TYR A  51     2963   3039   3803     26    -31     47       C  
ATOM   2164  C   TYR A  51      16.519  23.749  39.703  1.00 26.02           C  
ANISOU 2164  C   TYR A  51     2972   3077   3837     19    -30     70       C  
ATOM   2165  O   TYR A  51      15.906  22.691  39.512  1.00 25.34           O  
ANISOU 2165  O   TYR A  51     2870   2978   3780      3    -34     79       O  
ATOM   2166  CB  TYR A  51      18.541  23.785  41.222  1.00 26.13           C  
ANISOU 2166  CB  TYR A  51     3009   3081   3838     47    -21     67       C  
ATOM   2167  CG  TYR A  51      18.068  22.576  42.020  1.00 27.55           C  
ANISOU 2167  CG  TYR A  51     3174   3249   4045     47    -16     95       C  
ATOM   2168  CD1 TYR A  51      18.515  21.300  41.709  1.00 29.31           C  
ANISOU 2168  CD1 TYR A  51     3392   3447   4299     33    -20     88       C  
ATOM   2169  CD2 TYR A  51      17.212  22.719  43.117  1.00 29.25           C  
ANISOU 2169  CD2 TYR A  51     3380   3478   4254     61     -5    130       C  
ATOM   2170  CE1 TYR A  51      18.075  20.191  42.417  1.00 30.38           C  
ANISOU 2170  CE1 TYR A  51     3514   3569   4462     32    -14    115       C  
ATOM   2171  CE2 TYR A  51      16.790  21.628  43.854  1.00 29.95           C  
ANISOU 2171  CE2 TYR A  51     3454   3556   4368     61      2    159       C  
ATOM   2172  CZ  TYR A  51      17.223  20.364  43.496  1.00 31.73           C  
ANISOU 2172  CZ  TYR A  51     3674   3754   4627     46     -3    151       C  
ATOM   2173  OH  TYR A  51      16.814  19.288  44.206  1.00 35.11           O  
ANISOU 2173  OH  TYR A  51     4088   4169   5082     45      4    181       O  
ATOM   2174  N   GLY A  52      15.905  24.926  39.816  1.00 25.15           N  
ANISOU 2174  N   GLY A  52     2865   2990   3703     31    -25     80       N  
ATOM   2175  CA  GLY A  52      14.466  25.059  39.702  1.00 25.88           C  
ANISOU 2175  CA  GLY A  52     2939   3096   3799     27    -24    102       C  
ATOM   2176  C   GLY A  52      13.964  24.522  38.366  1.00 27.09           C  
ANISOU 2176  C   GLY A  52     3080   3244   3969      0    -39     87       C  
ATOM   2177  O   GLY A  52      13.055  23.701  38.354  1.00 26.98           O  
ANISOU 2177  O   GLY A  52     3046   3227   3980    -15    -42    103       O  
ATOM   2178  N   LEU A  53      14.614  24.928  37.268  1.00 26.24           N  
ANISOU 2178  N   LEU A  53     2985   3135   3848     -8    -48     54       N  
ATOM   2179  CA  LEU A  53      14.258  24.453  35.934  1.00 27.85           C  
ANISOU 2179  CA  LEU A  53     3183   3337   4064    -33    -63     35       C  
ATOM   2180  C   LEU A  53      14.362  22.925  35.852  1.00 28.45           C  
ANISOU 2180  C   LEU A  53     3250   3386   4174    -52    -70     29       C  
ATOM   2181  O   LEU A  53      13.524  22.268  35.224  1.00 28.64           O  
ANISOU 2181  O   LEU A  53     3258   3407   4217    -74    -82     29       O  
ATOM   2182  CB  LEU A  53      15.138  25.105  34.862  1.00 26.64           C  
ANISOU 2182  CB  LEU A  53     3047   3185   3888    -34    -69      1       C  
ATOM   2183  CG  LEU A  53      14.916  26.598  34.617  1.00 26.59           C  
ANISOU 2183  CG  LEU A  53     3049   3203   3850    -20    -65      4       C  
ATOM   2184  CD1 LEU A  53      15.919  27.064  33.584  1.00 26.98           C  
ANISOU 2184  CD1 LEU A  53     3116   3251   3883    -23    -69    -28       C  
ATOM   2185  CD2 LEU A  53      13.512  26.932  34.154  1.00 27.32           C  
ANISOU 2185  CD2 LEU A  53     3124   3316   3940    -26    -71     21       C  
ATOM   2186  N   ASN A  54      15.439  22.381  36.426  1.00 28.48           N  
ANISOU 2186  N   ASN A  54     3264   3370   4186    -45    -64     23       N  
ATOM   2187  CA  ASN A  54      15.679  20.946  36.447  1.00 30.93           C  
ANISOU 2187  CA  ASN A  54     3570   3652   4531    -60    -67     18       C  
ATOM   2188  C   ASN A  54      14.574  20.220  37.226  1.00 32.52           C  
ANISOU 2188  C   ASN A  54     3748   3848   4758    -65    -64     53       C  
ATOM   2189  O   ASN A  54      14.021  19.241  36.738  1.00 33.50           O  
ANISOU 2189  O   ASN A  54     3860   3957   4910    -88    -73     50       O  
ATOM   2190  CB  ASN A  54      17.040  20.599  37.046  1.00 31.18           C  
ANISOU 2190  CB  ASN A  54     3616   3666   4565    -46    -59     10       C  
ATOM   2191  CG  ASN A  54      17.493  19.197  36.677  1.00 34.17           C  
ANISOU 2191  CG  ASN A  54     3994   4013   4976    -61    -64     -5       C  
ATOM   2192  OD1 ASN A  54      17.743  18.368  37.558  1.00 37.17           O  
ANISOU 2192  OD1 ASN A  54     4370   4375   5378    -56    -57     12       O  
ATOM   2193  ND2 ASN A  54      17.634  18.913  35.389  1.00 35.08           N  
ANISOU 2193  ND2 ASN A  54     4116   4120   5094    -79    -75    -37       N  
ATOM   2194  N   GLU A  55      14.261  20.694  38.440  1.00 32.61           N  
ANISOU 2194  N   GLU A  55     3755   3875   4761    -45    -50     86       N  
ATOM   2195  CA  GLU A  55      13.246  20.072  39.280  1.00 35.37           C  
ANISOU 2195  CA  GLU A  55     4083   4223   5133    -47    -43    124       C  
ATOM   2196  C   GLU A  55      11.839  20.144  38.674  1.00 35.92           C  
ANISOU 2196  C   GLU A  55     4130   4306   5211    -65    -52    135       C  
ATOM   2197  O   GLU A  55      11.043  19.246  38.892  1.00 35.38           O  
ANISOU 2197  O   GLU A  55     4041   4227   5174    -80    -53    156       O  
ATOM   2198  CB  GLU A  55      13.224  20.675  40.682  1.00 36.36           C  
ANISOU 2198  CB  GLU A  55     4210   4364   5240    -17    -26    156       C  
ATOM   2199  CG  GLU A  55      14.500  20.358  41.455  1.00 40.32           C  
ANISOU 2199  CG  GLU A  55     4728   4852   5740     -2    -19    152       C  
ATOM   2200  CD  GLU A  55      14.724  18.869  41.652  1.00 43.48           C  
ANISOU 2200  CD  GLU A  55     5121   5222   6179    -14    -19    158       C  
ATOM   2201  OE1 GLU A  55      14.060  18.361  42.582  1.00 49.19           O  
ANISOU 2201  OE1 GLU A  55     5828   5944   6918     -9     -9    195       O  
ATOM   2202  OE2 GLU A  55      15.539  18.243  40.912  1.00 42.63           O  
ANISOU 2202  OE2 GLU A  55     5022   5091   6085    -27    -28    128       O  
ATOM   2203  N  AGLN A  56      11.505  21.207  37.944  0.50 36.30           N  
ANISOU 2203  N  AGLN A  56     4182   4378   5234    -63    -58    124       N  
ATOM   2204  N  BGLN A  56      11.561  21.241  37.952  0.50 34.55           N  
ANISOU 2204  N  BGLN A  56     3960   4156   5010    -62    -58    123       N  
ATOM   2205  CA AGLN A  56      10.184  21.273  37.344  0.50 36.53           C  
ANISOU 2205  CA AGLN A  56     4187   4422   5269    -79    -68    136       C  
ATOM   2206  CA BGLN A  56      10.299  21.484  37.272  0.50 33.26           C  
ANISOU 2206  CA BGLN A  56     3777   4011   4849    -76    -67    132       C  
ATOM   2207  C  AGLN A  56      10.196  20.651  35.947  0.50 36.43           C  
ANISOU 2207  C  AGLN A  56     4174   4397   5270   -110    -90    102       C  
ATOM   2208  C  BGLN A  56      10.220  20.689  35.961  0.50 34.64           C  
ANISOU 2208  C  BGLN A  56     3948   4171   5043   -109    -89    102       C  
ATOM   2209  O  AGLN A  56       9.189  20.705  35.252  0.50 37.06           O  
ANISOU 2209  O  AGLN A  56     4235   4490   5354   -126   -102    105       O  
ATOM   2210  O  BGLN A  56       9.176  20.665  35.324  0.50 35.19           O  
ANISOU 2210  O  BGLN A  56     3999   4253   5119   -126   -102    107       O  
ATOM   2211  CB AGLN A  56       9.650  22.699  37.400  0.50 38.69           C  
ANISOU 2211  CB AGLN A  56     4461   4730   5511    -59    -61    148       C  
ATOM   2212  CB BGLN A  56      10.142  22.982  36.981  0.50 33.02           C  
ANISOU 2212  CB BGLN A  56     3755   4011   4781    -59    -65    130       C  
ATOM   2213  CG AGLN A  56       9.377  23.188  38.820  0.50 39.70           C  
ANISOU 2213  CG AGLN A  56     4586   4870   5629    -31    -39    185       C  
ATOM   2214  CG BGLN A  56      10.176  23.919  38.196  0.50 31.96           C  
ANISOU 2214  CG BGLN A  56     3627   3892   4623    -26    -44    155       C  
ATOM   2215  CD AGLN A  56       8.520  22.243  39.639  0.50 41.92           C  
ANISOU 2215  CD AGLN A  56     4841   5145   5940    -37    -32    222       C  
ATOM   2216  CD BGLN A  56      10.306  25.388  37.818  0.50 30.43           C  
ANISOU 2216  CD BGLN A  56     3449   3720   4393     -8    -42    145       C  
ATOM   2217  OE1AGLN A  56       7.519  21.688  39.168  0.50 41.23           O  
ANISOU 2217  OE1AGLN A  56     4728   5059   5877    -59    -42    233       O  
ATOM   2218  OE1BGLN A  56       9.878  25.817  36.738  0.50 30.30           O  
ANISOU 2218  OE1BGLN A  56     3429   3716   4369    -19    -53    133       O  
ATOM   2219  NE2AGLN A  56       8.908  22.058  40.893  0.50 42.07           N  
ANISOU 2219  NE2AGLN A  56     4866   5159   5960    -16    -15    243       N  
ATOM   2220  NE2BGLN A  56      10.906  26.187  38.692  0.50 27.89           N  
ANISOU 2220  NE2BGLN A  56     3146   3403   4048     18    -27    149       N  
ATOM   2221  N   GLY A  57      11.328  20.055  35.544  1.00 35.94           N  
ANISOU 2221  N   GLY A  57     4132   4310   5214   -116    -94     70       N  
ATOM   2222  CA  GLY A  57      11.395  19.262  34.320  1.00 36.42           C  
ANISOU 2222  CA  GLY A  57     4193   4353   5289   -144   -113     37       C  
ATOM   2223  C   GLY A  57      11.380  20.115  33.047  1.00 36.59           C  
ANISOU 2223  C   GLY A  57     4225   4397   5282   -148   -126      9       C  
ATOM   2224  O   GLY A  57      10.902  19.663  32.005  1.00 32.31           O  
ANISOU 2224  O   GLY A  57     3676   3853   4747   -173   -145    -10       O  
ATOM   2225  N  AMET A  58      11.953  21.324  33.117  0.50 34.33           N  
ANISOU 2225  N  AMET A  58     3954   4129   4961   -125   -116      6       N  
ATOM   2226  N  BMET A  58      11.950  21.329  33.134  0.50 34.48           N  
ANISOU 2226  N  BMET A  58     3973   4148   4980   -125   -116      7       N  
ATOM   2227  CA AMET A  58      11.864  22.280  32.021  0.50 33.69           C  
ANISOU 2227  CA AMET A  58     3880   4071   4849   -125   -125    -12       C  
ATOM   2228  CA BMET A  58      11.921  22.298  32.044  0.50 33.94           C  
ANISOU 2228  CA BMET A  58     3913   4103   4881   -124   -125    -12       C  
ATOM   2229  C  AMET A  58      13.068  22.125  31.087  0.50 33.91           C  
ANISOU 2229  C  AMET A  58     3932   4087   4867   -129   -130    -54       C  
ATOM   2230  C  BMET A  58      13.117  22.111  31.114  0.50 34.05           C  
ANISOU 2230  C  BMET A  58     3950   4103   4885   -128   -130    -54       C  
ATOM   2231  O  AMET A  58      13.798  23.080  30.822  0.50 32.23           O  
ANISOU 2231  O  AMET A  58     3735   3884   4625   -113   -124    -65       O  
ATOM   2232  O  BMET A  58      13.889  23.039  30.876  0.50 32.40           O  
ANISOU 2232  O  BMET A  58     3759   3905   4648   -113   -123    -66       O  
ATOM   2233  CB AMET A  58      11.726  23.691  32.600  0.50 33.30           C  
ANISOU 2233  CB AMET A  58     3833   4048   4771    -98   -111     10       C  
ATOM   2234  CB BMET A  58      11.944  23.726  32.595  0.50 33.74           C  
ANISOU 2234  CB BMET A  58     3893   4102   4825    -96   -110      6       C  
ATOM   2235  CG AMET A  58      10.548  23.809  33.557  0.50 33.29           C  
ANISOU 2235  CG AMET A  58     3808   4060   4780    -91   -104     51       C  
ATOM   2236  CG BMET A  58      10.699  24.068  33.370  0.50 33.97           C  
ANISOU 2236  CG BMET A  58     3899   4149   4858    -89   -104     46       C  
ATOM   2237  SD AMET A  58      10.347  25.408  34.372  0.50 35.09           S  
ANISOU 2237  SD AMET A  58     4042   4314   4975    -56    -85     78       S  
ATOM   2238  SD BMET A  58       9.251  23.600  32.404  0.50 36.99           S  
ANISOU 2238  SD BMET A  58     4253   4545   5255   -117   -126     51       S  
ATOM   2239  CE AMET A  58       8.799  25.203  35.259  0.50 35.15           C  
ANISOU 2239  CE AMET A  58     4017   4337   5001    -54    -78    125       C  
ATOM   2240  CE BMET A  58       9.670  24.328  30.817  0.50 35.57           C  
ANISOU 2240  CE BMET A  58     4090   4380   5044   -122   -140     14       C  
ATOM   2241  N   THR A  59      13.225  20.908  30.546  1.00 34.31           N  
ANISOU 2241  N   THR A  59     3983   4113   4941   -151   -142    -76       N  
ATOM   2242  CA  THR A  59      14.334  20.553  29.674  1.00 35.46           C  
ANISOU 2242  CA  THR A  59     4151   4243   5081   -154   -145   -115       C  
ATOM   2243  C   THR A  59      14.072  21.043  28.249  1.00 34.77           C  
ANISOU 2243  C   THR A  59     4068   4176   4968   -165   -160   -140       C  
ATOM   2244  O   THR A  59      12.934  21.384  27.899  1.00 35.66           O  
ANISOU 2244  O   THR A  59     4164   4310   5075   -174   -172   -127       O  
ATOM   2245  CB  THR A  59      14.536  19.038  29.752  1.00 39.78           C  
ANISOU 2245  CB  THR A  59     4696   4753   5664   -171   -149   -127       C  
ATOM   2246  OG1 THR A  59      13.305  18.398  29.425  1.00 40.86           O  
ANISOU 2246  OG1 THR A  59     4814   4889   5822   -197   -166   -121       O  
ATOM   2247  CG2 THR A  59      14.944  18.591  31.145  1.00 40.52           C  
ANISOU 2247  CG2 THR A  59     4788   4828   5780   -158   -133   -102       C  
ATOM   2248  N   PRO A  60      15.127  21.118  27.395  1.00 33.71           N  
ANISOU 2248  N   PRO A  60     3956   4037   4817   -161   -159   -173       N  
ATOM   2249  CA  PRO A  60      15.013  21.626  26.019  1.00 34.06           C  
ANISOU 2249  CA  PRO A  60     4007   4101   4831   -168   -171   -197       C  
ATOM   2250  C   PRO A  60      13.973  20.969  25.107  1.00 36.16           C  
ANISOU 2250  C   PRO A  60     4262   4372   5105   -195   -196   -210       C  
ATOM   2251  O   PRO A  60      13.565  21.567  24.115  1.00 34.19           O  
ANISOU 2251  O   PRO A  60     4013   4149   4829   -199   -207   -219       O  
ATOM   2252  CB  PRO A  60      16.425  21.417  25.419  1.00 33.43           C  
ANISOU 2252  CB  PRO A  60     3952   4008   4742   -161   -164   -231       C  
ATOM   2253  CG  PRO A  60      17.348  21.263  26.604  1.00 32.44           C  
ANISOU 2253  CG  PRO A  60     3830   3862   4632   -144   -145   -218       C  
ATOM   2254  CD  PRO A  60      16.504  20.727  27.738  1.00 33.75           C  
ANISOU 2254  CD  PRO A  60     3978   4018   4828   -150   -145   -188       C  
ATOM   2255  N   ASP A  61      13.588  19.729  25.426  1.00 38.53           N  
ANISOU 2255  N   ASP A  61     4553   4646   5442   -214   -204   -211       N  
ATOM   2256  CA  ASP A  61      12.643  18.960  24.616  1.00 42.32           C  
ANISOU 2256  CA  ASP A  61     5022   5125   5933   -243   -229   -225       C  
ATOM   2257  C   ASP A  61      11.194  19.257  25.000  1.00 42.71           C  
ANISOU 2257  C   ASP A  61     5040   5195   5991   -253   -239   -190       C  
ATOM   2258  O   ASP A  61      10.284  18.840  24.295  1.00 44.89           O  
ANISOU 2258  O   ASP A  61     5304   5479   6274   -278   -262   -198       O  
ATOM   2259  CB  ASP A  61      12.880  17.466  24.760  1.00 43.60           C  
ANISOU 2259  CB  ASP A  61     5187   5244   6133   -261   -233   -243       C  
ATOM   2260  CG  ASP A  61      12.783  16.959  26.191  1.00 46.27           C  
ANISOU 2260  CG  ASP A  61     5513   5561   6508   -257   -218   -210       C  
ATOM   2261  OD1 ASP A  61      13.395  17.589  27.080  1.00 44.26           O  
ANISOU 2261  OD1 ASP A  61     5261   5310   6244   -231   -197   -189       O  
ATOM   2262  OD2 ASP A  61      12.117  15.932  26.409  1.00 49.97           O  
ANISOU 2262  OD2 ASP A  61     5967   6008   7012   -279   -228   -204       O  
ATOM   2263  N   LYS A  62      10.976  19.948  26.127  1.00 43.39           N  
ANISOU 2263  N   LYS A  62     5115   5292   6078   -234   -222   -151       N  
ATOM   2264  CA  LYS A  62       9.633  20.263  26.585  1.00 45.27           C  
ANISOU 2264  CA  LYS A  62     5323   5552   6325   -238   -227   -114       C  
ATOM   2265  C   LYS A  62       9.266  21.689  26.196  1.00 41.66           C  
ANISOU 2265  C   LYS A  62     4864   5135   5830   -221   -226   -102       C  
ATOM   2266  O   LYS A  62      10.126  22.511  25.895  1.00 39.56           O  
ANISOU 2266  O   LYS A  62     4620   4877   5535   -202   -216   -115       O  
ATOM   2267  CB  LYS A  62       9.528  20.065  28.100  1.00 48.94           C  
ANISOU 2267  CB  LYS A  62     5777   6004   6815   -226   -207    -78       C  
ATOM   2268  CG  LYS A  62       9.825  18.650  28.555  1.00 53.95           C  
ANISOU 2268  CG  LYS A  62     6411   6597   7489   -242   -207    -84       C  
ATOM   2269  CD  LYS A  62       8.903  17.616  27.916  1.00 59.36           C  
ANISOU 2269  CD  LYS A  62     7079   7271   8202   -278   -232    -94       C  
ATOM   2270  CE  LYS A  62       9.321  16.209  28.204  1.00 63.61           C  
ANISOU 2270  CE  LYS A  62     7623   7766   8780   -294   -231   -106       C  
ATOM   2271  NZ  LYS A  62       9.367  15.944  29.643  1.00 65.68           N  
ANISOU 2271  NZ  LYS A  62     7875   8013   9067   -280   -210    -69       N  
ATOM   2272  N   SER A  63       7.967  21.989  26.217  1.00 38.49           N  
ANISOU 2272  N   SER A  63     4434   4758   5431   -228   -236    -75       N  
ATOM   2273  CA  SER A  63       7.507  23.301  25.792  1.00 40.15           C  
ANISOU 2273  CA  SER A  63     4641   5007   5608   -212   -236    -61       C  
ATOM   2274  C   SER A  63       8.012  24.370  26.771  1.00 37.12           C  
ANISOU 2274  C   SER A  63     4267   4627   5208   -178   -208    -38       C  
ATOM   2275  O   SER A  63       8.375  24.083  27.907  1.00 38.51           O  
ANISOU 2275  O   SER A  63     4445   4783   5402   -168   -191    -24       O  
ATOM   2276  CB  SER A  63       6.021  23.325  25.660  1.00 44.29           C  
ANISOU 2276  CB  SER A  63     5132   5556   6142   -226   -252    -35       C  
ATOM   2277  OG  SER A  63       5.449  23.036  26.929  1.00 50.13           O  
ANISOU 2277  OG  SER A  63     5849   6287   6910   -223   -239      2       O  
ATOM   2278  N   TYR A  64       8.074  25.612  26.306  1.00 35.88           N  
ANISOU 2278  N   TYR A  64     4119   4496   5017   -160   -204    -35       N  
ATOM   2279  CA  TYR A  64       8.445  26.724  27.160  1.00 35.32           C  
ANISOU 2279  CA  TYR A  64     4058   4431   4930   -128   -179    -14       C  
ATOM   2280  C   TYR A  64       7.418  26.884  28.280  1.00 36.74           C  
ANISOU 2280  C   TYR A  64     4213   4620   5126   -119   -169     28       C  
ATOM   2281  O   TYR A  64       6.228  26.619  28.072  1.00 33.69           O  
ANISOU 2281  O   TYR A  64     3800   4250   4752   -132   -183     46       O  
ATOM   2282  CB  TYR A  64       8.501  28.017  26.353  1.00 32.98           C  
ANISOU 2282  CB  TYR A  64     3772   4160   4597   -113   -178    -16       C  
ATOM   2283  CG  TYR A  64       9.626  28.125  25.337  1.00 32.80           C  
ANISOU 2283  CG  TYR A  64     3775   4132   4553   -115   -181    -53       C  
ATOM   2284  CD1 TYR A  64      10.899  28.568  25.713  1.00 31.14           C  
ANISOU 2284  CD1 TYR A  64     3591   3906   4333    -98   -162    -64       C  
ATOM   2285  CD2 TYR A  64       9.399  27.853  23.991  1.00 32.98           C  
ANISOU 2285  CD2 TYR A  64     3798   4169   4564   -133   -203    -76       C  
ATOM   2286  CE1 TYR A  64      11.911  28.713  24.782  1.00 29.78           C  
ANISOU 2286  CE1 TYR A  64     3440   3731   4142    -99   -163    -95       C  
ATOM   2287  CE2 TYR A  64      10.414  27.976  23.055  1.00 32.79           C  
ANISOU 2287  CE2 TYR A  64     3798   4142   4518   -132   -203   -108       C  
ATOM   2288  CZ  TYR A  64      11.669  28.403  23.455  1.00 31.23           C  
ANISOU 2288  CZ  TYR A  64     3624   3928   4314   -115   -182   -116       C  
ATOM   2289  OH  TYR A  64      12.651  28.549  22.526  1.00 31.41           O  
ANISOU 2289  OH  TYR A  64     3668   3950   4316   -114   -181   -144       O  
ATOM   2290  N  ALYS A  65       7.909  27.264  29.467  0.50 35.15           N  
ANISOU 2290  N  ALYS A  65     4022   4408   4925    -96   -146     44       N  
ATOM   2291  N  BLYS A  65       7.888  27.384  29.435  0.50 34.46           N  
ANISOU 2291  N  BLYS A  65     3935   4323   4835    -94   -146     45       N  
ATOM   2292  CA ALYS A  65       7.057  27.501  30.618  0.50 35.57           C  
ANISOU 2292  CA ALYS A  65     4057   4470   4989    -81   -132     84       C  
ATOM   2293  CA BLYS A  65       7.057  27.614  30.606  0.50 34.29           C  
ANISOU 2293  CA BLYS A  65     3895   4310   4824    -80   -132     84       C  
ATOM   2294  C  ALYS A  65       7.082  28.991  30.939  0.50 34.59           C  
ANISOU 2294  C  ALYS A  65     3944   4364   4835    -50   -115     99       C  
ATOM   2295  C  BLYS A  65       7.032  29.103  30.949  0.50 33.34           C  
ANISOU 2295  C  BLYS A  65     3785   4208   4675    -48   -114    101       C  
ATOM   2296  O  ALYS A  65       8.070  29.675  30.684  0.50 32.65           O  
ANISOU 2296  O  ALYS A  65     3724   4113   4567    -38   -108     79       O  
ATOM   2297  O  BLYS A  65       8.025  29.804  30.760  0.50 31.60           O  
ANISOU 2297  O  BLYS A  65     3592   3982   4433    -35   -107     82       O  
ATOM   2298  CB ALYS A  65       7.496  26.637  31.805  0.50 37.39           C  
ANISOU 2298  CB ALYS A  65     4288   4674   5244    -81   -120     91       C  
ATOM   2299  CB BLYS A  65       7.616  26.785  31.766  0.50 35.58           C  
ANISOU 2299  CB BLYS A  65     4063   4445   5010    -78   -119     89       C  
ATOM   2300  CG ALYS A  65       7.618  25.144  31.507  0.50 39.08           C  
ANISOU 2300  CG ALYS A  65     4496   4864   5490   -111   -136     74       C  
ATOM   2301  CG BLYS A  65       6.844  26.834  33.074  0.50 36.42           C  
ANISOU 2301  CG BLYS A  65     4152   4558   5130    -63   -103    130       C  
ATOM   2302  CD ALYS A  65       6.339  24.503  30.985  0.50 40.53           C  
ANISOU 2302  CD ALYS A  65     4647   5058   5694   -137   -155     85       C  
ATOM   2303  CD BLYS A  65       7.458  25.923  34.132  0.50 37.07           C  
ANISOU 2303  CD BLYS A  65     4238   4612   5232    -63    -92    133       C  
ATOM   2304  CE ALYS A  65       6.555  23.085  30.559  0.50 41.32           C  
ANISOU 2304  CE ALYS A  65     4746   5130   5824   -168   -171     61       C  
ATOM   2305  CE BLYS A  65       6.617  25.738  35.352  0.50 38.20           C  
ANISOU 2305  CE BLYS A  65     4361   4762   5392    -51    -77    175       C  
ATOM   2306  NZ ALYS A  65       5.309  22.562  30.003  0.50 42.17           N  
ANISOU 2306  NZ ALYS A  65     4823   5250   5950   -195   -193     71       N  
ATOM   2307  NZ BLYS A  65       7.289  24.888  36.342  0.50 38.32           N  
ANISOU 2307  NZ BLYS A  65     4384   4752   5425    -49    -67    178       N  
ATOM   2308  N  ALYS A  66       5.971  29.476  31.498  0.50 33.39           N  
ANISOU 2308  N  ALYS A  66     3771   4232   4685    -36   -106    136       N  
ATOM   2309  N  BLYS A  66       5.893  29.576  31.473  0.50 31.92           N  
ANISOU 2309  N  BLYS A  66     3584   4049   4497    -34   -106    138       N  
ATOM   2310  CA ALYS A  66       5.802  30.882  31.807  0.50 33.41           C  
ANISOU 2310  CA ALYS A  66     3782   4251   4661     -5    -89    153       C  
ATOM   2311  CA BLYS A  66       5.725  30.977  31.819  0.50 31.99           C  
ANISOU 2311  CA BLYS A  66     3601   4074   4480     -3    -89    156       C  
ATOM   2312  C  ALYS A  66       6.872  31.323  32.804  0.50 31.06           C  
ANISOU 2312  C  ALYS A  66     3513   3935   4353     17    -69    147       C  
ATOM   2313  C  BLYS A  66       6.795  31.382  32.832  0.50 30.39           C  
ANISOU 2313  C  BLYS A  66     3427   3852   4267     18    -68    150       C  
ATOM   2314  O  ALYS A  66       7.094  30.673  33.827  0.50 29.16           O  
ANISOU 2314  O  ALYS A  66     3272   3679   4129     19    -60    155       O  
ATOM   2315  O  BLYS A  66       6.946  30.768  33.888  0.50 28.70           O  
ANISOU 2315  O  BLYS A  66     3211   3624   4069     21    -59    159       O  
ATOM   2316  CB ALYS A  66       4.372  31.074  32.326  0.50 35.26           C  
ANISOU 2316  CB ALYS A  66     3985   4508   4904      5    -83    195       C  
ATOM   2317  CB BLYS A  66       4.330  31.304  32.376  0.50 33.05           C  
ANISOU 2317  CB BLYS A  66     3707   4232   4620     11    -80    198       C  
ATOM   2318  CG ALYS A  66       3.299  30.739  31.288  0.50 36.79           C  
ANISOU 2318  CG ALYS A  66     4148   4724   5106    -17   -106    202       C  
ATOM   2319  CG BLYS A  66       4.059  32.806  32.586  0.50 33.12           C  
ANISOU 2319  CG BLYS A  66     3725   4258   4602     45    -63    217       C  
ATOM   2320  CD ALYS A  66       3.470  29.316  30.774  0.50 37.50           C  
ANISOU 2320  CD ALYS A  66     4230   4797   5221    -54   -129    179       C  
ATOM   2321  CD BLYS A  66       2.605  33.225  32.856  0.50 32.78           C  
ANISOU 2321  CD BLYS A  66     3650   4242   4561     59    -56    258       C  
ATOM   2322  CE ALYS A  66       3.386  28.351  31.897  0.50 37.82           C  
ANISOU 2322  CE ALYS A  66     4260   4819   5293    -59   -120    194       C  
ATOM   2323  CE BLYS A  66       1.746  33.218  31.604  0.50 33.97           C  
ANISOU 2323  CE BLYS A  66     3777   4418   4713     43    -78    262       C  
ATOM   2324  NZ ALYS A  66       3.866  27.011  31.551  0.50 39.31           N  
ANISOU 2324  NZ ALYS A  66     4450   4982   5505    -91   -136    168       N  
ATOM   2325  NZ BLYS A  66       0.332  33.617  31.727  0.50 34.37           N  
ANISOU 2325  NZ BLYS A  66     3794   4499   4767     55    -74    303       N  
ATOM   2326  N   SER A  67       7.508  32.457  32.496  1.00 29.67           N  
ANISOU 2326  N   SER A  67     3362   3762   4151     34    -62    135       N  
ATOM   2327  CA  SER A  67       8.544  33.025  33.345  1.00 28.43           C  
ANISOU 2327  CA  SER A  67     3232   3588   3981     53    -45    127       C  
ATOM   2328  C   SER A  67       8.031  33.293  34.766  1.00 28.22           C  
ANISOU 2328  C   SER A  67     3201   3564   3956     77    -25    157       C  
ATOM   2329  O   SER A  67       8.720  33.000  35.751  1.00 26.27           O  
ANISOU 2329  O   SER A  67     2967   3301   3713     84    -16    154       O  
ATOM   2330  CB  SER A  67       9.152  34.264  32.694  1.00 28.06           C  
ANISOU 2330  CB  SER A  67     3209   3545   3907     65    -41    112       C  
ATOM   2331  OG  SER A  67       9.862  33.922  31.499  1.00 26.87           O  
ANISOU 2331  OG  SER A  67     3065   3389   3754     44    -56     82       O  
ATOM   2332  N   ALA A  68       6.823  33.845  34.889  1.00 28.52           N  
ANISOU 2332  N   ALA A  68     3222   3624   3990     91    -18    187       N  
ATOM   2333  CA  ALA A  68       6.240  34.160  36.194  1.00 29.93           C  
ANISOU 2333  CA  ALA A  68     3395   3808   4167    117      3    218       C  
ATOM   2334  C   ALA A  68       6.152  32.938  37.114  1.00 30.08           C  
ANISOU 2334  C   ALA A  68     3401   3818   4211    108      5    230       C  
ATOM   2335  O   ALA A  68       6.304  33.032  38.339  1.00 31.43           O  
ANISOU 2335  O   ALA A  68     3580   3983   4377    128     22    243       O  
ATOM   2336  CB  ALA A  68       4.874  34.778  35.993  1.00 31.00           C  
ANISOU 2336  CB  ALA A  68     3508   3970   4299    131      8    250       C  
ATOM   2337  N   ARG A  69       5.844  31.789  36.523  1.00 29.64           N  
ANISOU 2337  N   ARG A  69     3323   3760   4180     79    -13    227       N  
ATOM   2338  CA  ARG A  69       5.695  30.558  37.259  1.00 31.95           C  
ANISOU 2338  CA  ARG A  69     3599   4040   4499     67    -12    240       C  
ATOM   2339  C   ARG A  69       7.053  30.020  37.697  1.00 29.93           C  
ANISOU 2339  C   ARG A  69     3368   3758   4246     63    -12    215       C  
ATOM   2340  O   ARG A  69       7.191  29.537  38.826  1.00 28.95           O  
ANISOU 2340  O   ARG A  69     3244   3625   4130     72      0    230       O  
ATOM   2341  CB  ARG A  69       4.953  29.555  36.373  1.00 37.39           C  
ANISOU 2341  CB  ARG A  69     4258   4732   5215     34    -33    241       C  
ATOM   2342  CG  ARG A  69       4.646  28.286  37.145  1.00 43.93           C  
ANISOU 2342  CG  ARG A  69     5067   5549   6077     21    -31    260       C  
ATOM   2343  CD  ARG A  69       3.709  27.418  36.340  1.00 50.99           C  
ANISOU 2343  CD  ARG A  69     5928   6449   6998    -11    -52    266       C  
ATOM   2344  NE  ARG A  69       3.559  26.134  37.025  1.00 58.64           N  
ANISOU 2344  NE  ARG A  69     6880   7399   8001    -27    -50    280       N  
ATOM   2345  CZ  ARG A  69       3.165  25.031  36.413  1.00 60.49           C  
ANISOU 2345  CZ  ARG A  69     7094   7623   8266    -61    -70    275       C  
ATOM   2346  NH1 ARG A  69       2.846  25.076  35.133  1.00 57.13           N  
ANISOU 2346  NH1 ARG A  69     6661   7207   7838    -82    -93    255       N  
ATOM   2347  NH2 ARG A  69       3.111  23.896  37.084  1.00 63.47           N  
ANISOU 2347  NH2 ARG A  69     7459   7980   8675    -74    -67    289       N  
ATOM   2348  N   ILE A  70       8.026  30.051  36.776  1.00 27.46           N  
ANISOU 2348  N   ILE A  70     3074   3434   3927     49    -25    178       N  
ATOM   2349  CA  ILE A  70       9.395  29.659  37.084  1.00 26.85           C  
ANISOU 2349  CA  ILE A  70     3019   3332   3849     47    -25    153       C  
ATOM   2350  C   ILE A  70       9.877  30.458  38.288  1.00 25.25           C  
ANISOU 2350  C   ILE A  70     2837   3130   3627     76     -6    162       C  
ATOM   2351  O   ILE A  70      10.405  29.899  39.249  1.00 25.58           O  
ANISOU 2351  O   ILE A  70     2885   3160   3676     82      1    166       O  
ATOM   2352  CB  ILE A  70      10.338  29.871  35.884  1.00 26.67           C  
ANISOU 2352  CB  ILE A  70     3015   3303   3817     33    -38    116       C  
ATOM   2353  CG1 ILE A  70       9.943  28.972  34.709  1.00 27.57           C  
ANISOU 2353  CG1 ILE A  70     3112   3415   3948      3    -58    103       C  
ATOM   2354  CG2 ILE A  70      11.793  29.672  36.306  1.00 25.79           C  
ANISOU 2354  CG2 ILE A  70     2927   3170   3702     36    -35     93       C  
ATOM   2355  CD1 ILE A  70      10.634  29.299  33.399  1.00 26.87           C  
ANISOU 2355  CD1 ILE A  70     3038   3326   3845     -7    -70     69       C  
ATOM   2356  N   VAL A  71       9.677  31.768  38.227  1.00 25.48           N  
ANISOU 2356  N   VAL A  71     2877   3172   3630     96      2    165       N  
ATOM   2357  CA  VAL A  71      10.196  32.676  39.244  1.00 24.74           C  
ANISOU 2357  CA  VAL A  71     2808   3078   3515    124     18    167       C  
ATOM   2358  C   VAL A  71       9.478  32.468  40.582  1.00 25.06           C  
ANISOU 2358  C   VAL A  71     2838   3125   3557    143     35    200       C  
ATOM   2359  O   VAL A  71      10.101  32.478  41.646  1.00 22.26           O  
ANISOU 2359  O   VAL A  71     2500   2764   3195    158     44    200       O  
ATOM   2360  CB  VAL A  71      10.091  34.128  38.756  1.00 23.77           C  
ANISOU 2360  CB  VAL A  71     2700   2965   3366    139     24    162       C  
ATOM   2361  CG1 VAL A  71      10.389  35.114  39.877  1.00 23.55           C  
ANISOU 2361  CG1 VAL A  71     2696   2936   3316    169     41    167       C  
ATOM   2362  CG2 VAL A  71      10.998  34.376  37.558  1.00 24.46           C  
ANISOU 2362  CG2 VAL A  71     2801   3043   3448    123     10    129       C  
ATOM   2363  N   GLY A  72       8.162  32.270  40.524  1.00 25.87           N  
ANISOU 2363  N   GLY A  72     2913   3245   3671    144     38    229       N  
ATOM   2364  CA  GLY A  72       7.395  31.955  41.719  1.00 27.74           C  
ANISOU 2364  CA  GLY A  72     3135   3490   3913    161     55    265       C  
ATOM   2365  C   GLY A  72       7.904  30.700  42.432  1.00 27.68           C  
ANISOU 2365  C   GLY A  72     3124   3467   3925    150     54    267       C  
ATOM   2366  O   GLY A  72       8.029  30.702  43.659  1.00 27.45           O  
ANISOU 2366  O   GLY A  72     3103   3439   3888    171     69    283       O  
ATOM   2367  N  AASP A  73       8.204  29.644  41.662  0.50 28.74           N  
ANISOU 2367  N  AASP A  73     3248   3587   4086    119     36    252       N  
ATOM   2368  N  BASP A  73       8.186  29.651  41.648  0.50 27.44           N  
ANISOU 2368  N  BASP A  73     3082   3422   3920    119     36    252       N  
ATOM   2369  CA AASP A  73       8.663  28.373  42.209  0.50 29.87           C  
ANISOU 2369  CA AASP A  73     3385   3711   4252    107     34    255       C  
ATOM   2370  CA BASP A  73       8.695  28.391  42.169  0.50 27.51           C  
ANISOU 2370  CA BASP A  73     3087   3413   3953    107     33    253       C  
ATOM   2371  C  AASP A  73      10.049  28.531  42.845  0.50 28.10           C  
ANISOU 2371  C  AASP A  73     3191   3474   4012    119     37    234       C  
ATOM   2372  C  BASP A  73      10.018  28.626  42.889  0.50 26.82           C  
ANISOU 2372  C  BASP A  73     3030   3313   3847    121     38    235       C  
ATOM   2373  O  AASP A  73      10.291  28.028  43.942  0.50 26.98           O  
ANISOU 2373  O  AASP A  73     3051   3328   3873    130     46    250       O  
ATOM   2374  O  BASP A  73      10.179  28.270  44.056  0.50 25.52           O  
ANISOU 2374  O  BASP A  73     2868   3147   3682    136     49    253       O  
ATOM   2375  CB AASP A  73       8.554  27.261  41.170  0.50 32.20           C  
ANISOU 2375  CB AASP A  73     3662   3993   4578     71     15    243       C  
ATOM   2376  CB BASP A  73       8.909  27.362  41.069  0.50 27.87           C  
ANISOU 2376  CB BASP A  73     3122   3442   4026     71     13    233       C  
ATOM   2377  CG AASP A  73       7.135  26.795  40.850  0.50 36.60           C  
ANISOU 2377  CG AASP A  73     4184   4563   5158     57     11    270       C  
ATOM   2378  CG BASP A  73       9.360  25.999  41.563  0.50 28.82           C  
ANISOU 2378  CG BASP A  73     3236   3539   4173     59     11    236       C  
ATOM   2379  OD1AASP A  73       6.235  26.989  41.710  0.50 37.70           O  
ANISOU 2379  OD1AASP A  73     4309   4719   5298     75     28    307       O  
ATOM   2380  OD1BASP A  73       8.516  25.310  42.168  0.50 31.25           O  
ANISOU 2380  OD1BASP A  73     3521   3850   4502     57     18    268       O  
ATOM   2381  OD2AASP A  73       6.925  26.249  39.731  0.50 40.56           O  
ANISOU 2381  OD2AASP A  73     4673   5059   5678     28     -8    254       O  
ATOM   2382  OD2BASP A  73      10.556  25.647  41.375  0.50 29.16           O  
ANISOU 2382  OD2BASP A  73     3298   3564   4218     52      4    208       O  
ATOM   2383  N   VAL A  74      10.958  29.249  42.171  1.00 26.47           N  
ANISOU 2383  N   VAL A  74     3008   3263   3788    117     28    201       N  
ATOM   2384  CA  VAL A  74      12.298  29.488  42.696  1.00 25.96           C  
ANISOU 2384  CA  VAL A  74     2969   3186   3708    127     29    180       C  
ATOM   2385  C   VAL A  74      12.236  30.307  43.987  1.00 26.75           C  
ANISOU 2385  C   VAL A  74     3084   3298   3782    159     46    196       C  
ATOM   2386  O   VAL A  74      12.976  30.066  44.951  1.00 27.61           O  
ANISOU 2386  O   VAL A  74     3205   3401   3885    170     49    196       O  
ATOM   2387  CB  VAL A  74      13.185  30.156  41.620  1.00 25.82           C  
ANISOU 2387  CB  VAL A  74     2970   3163   3679    117     17    144       C  
ATOM   2388  CG1 VAL A  74      14.498  30.649  42.203  1.00 26.18           C  
ANISOU 2388  CG1 VAL A  74     3041   3199   3706    129     18    124       C  
ATOM   2389  CG2 VAL A  74      13.455  29.211  40.459  1.00 26.02           C  
ANISOU 2389  CG2 VAL A  74     2985   3175   3728     87      1    124       C  
ATOM   2390  N   MET A  75      11.370  31.310  43.977  1.00 27.47           N  
ANISOU 2390  N   MET A  75     3175   3406   3856    175     56    209       N  
ATOM   2391  CA  MET A  75      11.183  32.251  45.071  1.00 30.69           C  
ANISOU 2391  CA  MET A  75     3599   3825   4236    207     73    222       C  
ATOM   2392  C   MET A  75      10.719  31.528  46.340  1.00 30.41           C  
ANISOU 2392  C   MET A  75     3553   3796   4205    222     86    254       C  
ATOM   2393  O   MET A  75      11.269  31.719  47.420  1.00 30.87           O  
ANISOU 2393  O   MET A  75     3629   3855   4245    241     94    255       O  
ATOM   2394  CB  MET A  75      10.072  33.208  44.651  1.00 33.48           C  
ANISOU 2394  CB  MET A  75     3947   4195   4579    219     81    236       C  
ATOM   2395  CG  MET A  75      10.353  34.656  44.799  1.00 40.19           C  
ANISOU 2395  CG  MET A  75     4824   5047   5398    241     89    222       C  
ATOM   2396  SD  MET A  75       9.212  35.502  43.670  1.00 39.74           S  
ANISOU 2396  SD  MET A  75     4754   5005   5341    242     91    232       S  
ATOM   2397  CE  MET A  75       8.982  36.734  44.946  1.00 36.46           C  
ANISOU 2397  CE  MET A  75     4364   4596   4891    285    115    243       C  
ATOM   2398  N   GLY A  76       9.682  30.714  46.195  1.00 28.69           N  
ANISOU 2398  N   GLY A  76     3304   3585   4013    212     89    282       N  
ATOM   2399  CA  GLY A  76       9.111  29.952  47.292  1.00 31.54           C  
ANISOU 2399  CA  GLY A  76     3650   3952   4383    223    104    318       C  
ATOM   2400  C   GLY A  76      10.065  28.884  47.842  1.00 31.35           C  
ANISOU 2400  C   GLY A  76     3630   3912   4371    215     98    314       C  
ATOM   2401  O   GLY A  76      10.212  28.766  49.061  1.00 32.37           O  
ANISOU 2401  O   GLY A  76     3765   4045   4487    237    111    331       O  
ATOM   2402  N   LYS A  77      10.687  28.095  46.955  1.00 29.07           N  
ANISOU 2402  N   LYS A  77     3335   3603   4107    185     80    291       N  
ATOM   2403  CA  LYS A  77      11.483  26.950  47.381  1.00 30.25           C  
ANISOU 2403  CA  LYS A  77     3485   3735   4275    176     75    291       C  
ATOM   2404  C   LYS A  77      12.939  27.268  47.726  1.00 28.32           C  
ANISOU 2404  C   LYS A  77     3269   3483   4010    185     68    263       C  
ATOM   2405  O   LYS A  77      13.497  26.620  48.615  1.00 28.16           O  
ANISOU 2405  O   LYS A  77     3251   3457   3992    193     71    273       O  
ATOM   2406  CB  LYS A  77      11.468  25.861  46.313  1.00 31.96           C  
ANISOU 2406  CB  LYS A  77     3682   3932   4529    142     60    281       C  
ATOM   2407  CG  LYS A  77      10.117  25.230  46.142  1.00 35.08           C  
ANISOU 2407  CG  LYS A  77     4046   4333   4951    130     64    312       C  
ATOM   2408  CD  LYS A  77      10.129  24.186  45.043  1.00 39.62           C  
ANISOU 2408  CD  LYS A  77     4605   4886   5562     94     46    297       C  
ATOM   2409  CE  LYS A  77       8.772  23.572  44.913  1.00 46.16           C  
ANISOU 2409  CE  LYS A  77     5401   5720   6419     80     49    328       C  
ATOM   2410  NZ  LYS A  77       8.640  22.674  43.766  1.00 51.86           N  
ANISOU 2410  NZ  LYS A  77     6108   6423   7173     44     30    311       N
[truncated: 1,672,493 more chars]
