# Supplementary material for: How Do Gepotidacin and Zoliflodacin Stabilize DNA Cleavage Complexes with Bacterial Type IIA Topoisomerases? 1. Experimental Definition of Metal Binding Sites
Source: Int J Mol Sci. 2024 Oct 30;25(21):11688. doi: 10.3390/ijms252111688 (PMC11546367; doi:10.3390/ijms252111688)
Supplement: Supplementary file 1 [file ijms-25-11688-s001.zip › HARRY-RAMONA/PDBs/9fz6-BA-x.pdb]

REMARK   3
REMARK   3 REFINEMENT.
REMARK   3   PROGRAM     : PHENIX (1.21_5207: ???)
REMARK   3   AUTHORS     : Adams,Afonine,Bunkoczi,Burnley,Chen,Dar,Davis,
REMARK   3               : Draizen,Echols,Gildea,Gros,Grosse-Kunstleve,Headd,
REMARK   3               : Hintze,Hung,Ioerger,Liebschner,McCoy,McKee,Moriarty,
REMARK   3               : Oeffner,Poon,Read,Richardson,Richardson,Sacchettini,
REMARK   3               : Sauter,Sobolev,Storoni,Terwilliger,Williams,Zwart
REMARK   3
REMARK   3  X-RAY DATA.
REMARK   3  
REMARK   3  REFINEMENT TARGET : TWIN_LSQ_F
REMARK   3  
REMARK   3  DATA USED IN REFINEMENT.
REMARK   3   RESOLUTION RANGE HIGH (ANGSTROMS) : 2.58    
REMARK   3   RESOLUTION RANGE LOW  (ANGSTROMS) : 57.72   
REMARK   3   MIN(FOBS/SIGMA_FOBS)              : 1.94  
REMARK   3   COMPLETENESS FOR RANGE        (%) : 99.86 
REMARK   3   NUMBER OF REFLECTIONS             : 126438    
REMARK   3   NUMBER OF REFLECTIONS (NON-ANOMALOUS) : 63516     
REMARK   3  
REMARK   3  FIT TO DATA USED IN REFINEMENT.
REMARK   3   R VALUE     (WORKING + TEST SET) : 0.1524
REMARK   3   R VALUE            (WORKING SET) : 0.1404
REMARK   3   FREE R VALUE                     : 0.2005
REMARK   3   FREE R VALUE TEST SET SIZE   (%) : 4.97  
REMARK   3   FREE R VALUE TEST SET COUNT      : 6287      
REMARK   3  
REMARK   3  FIT TO DATA USED IN REFINEMENT (IN BINS).
REMARK   3   BIN  RESOLUTION RANGE  COMPL.    NWORK NFREE   RWORK  RFREE  CCWORK CCFREE
REMARK   3     1   57.72 -    7.00    0.95     6047   287  0.1304 0.1787    None   None
REMARK   3     2    7.00 -    5.56    0.95     6023   300  0.1237 0.1616    None   None
REMARK   3     3    5.56 -    4.86    0.94     5999   354  0.1202 0.1826    None   None
REMARK   3     4    4.86 -    4.41    0.95     6027   300  0.1176 0.1534    None   None
REMARK   3     5    4.41 -    4.10    0.95     6004   302  0.1313 0.1796    None   None
REMARK   3     6    4.10 -    3.86    0.94     5963   376  0.1512 0.2191    None   None
REMARK   3     7    3.86 -    3.66    0.95     6027   320  0.1544 0.2179    None   None
REMARK   3     8    3.66 -    3.50    0.95     6030   324  0.1671 0.2094    None   None
REMARK   3     9    3.50 -    3.37    0.95     5973   336  0.1722 0.2321    None   None
REMARK   3    10    3.37 -    3.25    0.96     6047   278  0.1671 0.2172    None   None
REMARK   3    11    3.25 -    3.15    0.95     6075   298  0.1698 0.2145    None   None
REMARK   3    12    3.15 -    3.06    0.94     5928   364  0.1804 0.2682    None   None
REMARK   3    13    3.06 -    2.98    0.94     5985   360  0.1947 0.2454    None   None
REMARK   3    14    2.98 -    2.91    0.95     6009   310  0.1849 0.2933    None   None
REMARK   3    15    2.91 -    2.84    0.94     5919   348  0.2036 0.2929    None   None
REMARK   3    16    2.84 -    2.78    0.95     6132   319  0.1969 0.2737    None   None
REMARK   3    17    2.78 -    2.72    0.95     6014   303  0.2041 0.3156    None   None
REMARK   3    18    2.72 -    2.67    0.95     5955   290  0.2160 0.3205    None   None
REMARK   3    19    2.67 -    2.63    0.96     6208   246  0.2287 0.3362    None   None
REMARK   3    20    2.63 -    2.58    0.93     5786   272  0.2204 0.3448    None   None
REMARK   3  
REMARK   3  BULK SOLVENT MODELLING.
REMARK   3   METHOD USED        : FLAT BULK SOLVENT MODEL
REMARK   3   SOLVENT RADIUS     : 1.10    
REMARK   3   SHRINKAGE RADIUS   : 0.90    
REMARK   3   GRID STEP          : 0.60    
REMARK   3  
REMARK   3  TWINNING INFORMATION.
REMARK   3   FRACTION: 0.510   
REMARK   3   OPERATOR: -k,-h,-l
REMARK   3  ERROR ESTIMATES.
REMARK   3   COORDINATE ERROR (MAXIMUM-LIKELIHOOD BASED)     :     None
REMARK   3   PHASE ERROR (DEGREES, MAXIMUM-LIKELIHOOD BASED) : 22.35   
REMARK   3  
REMARK   3  STRUCTURE FACTORS CALCULATION ALGORITHM : FFT
REMARK   3  
REMARK   3  B VALUES.
REMARK   3   FROM WILSON PLOT           (A**2) :     None
REMARK   3   Individual atomic B
REMARK   3                  min    max   mean <Bi,j>   iso aniso
REMARK   3     Overall:   25.20 225.54  66.83   5.26 11966     0
REMARK   3     Protein:   32.85 161.96  66.28   5.18 10739     0
REMARK   3     RNA/DNA:   34.96 162.97  72.71   6.12   814     0
REMARK   3     Water:     25.20  98.88  59.21    N/A   338     0
REMARK   3     Other:     50.92 225.54 116.37    N/A    75     0
REMARK   3     Chain  A:  32.85 112.11  61.70    N/A  3896     0
REMARK   3     Chain  C:  33.67 225.54  62.90    N/A  3952     0
REMARK   3     Chain  B:  40.82 133.74  69.58    N/A  1494     0
REMARK   3     Chain  E:  34.96 144.70  72.80    N/A   442     0
REMARK   3     Chain  D:  54.92 161.96  85.91    N/A  1497     0
REMARK   3     Chain  F:  37.37 162.97  73.23    N/A   390     0
REMARK   3     Chain  J:  25.20  91.15  59.07    N/A   295     0
REMARK   3     Histogram:
REMARK   3         Values      Number of atoms
REMARK   3      25.20 - 45.23       319
REMARK   3      45.23 - 65.27      6487
REMARK   3      65.27 - 85.30      3682
REMARK   3      85.30 - 105.34     1088
REMARK   3     105.34 - 125.37      269
REMARK   3     125.37 - 145.40       90
REMARK   3     145.40 - 165.44       17
REMARK   3     165.44 - 185.47        0
REMARK   3     185.47 - 205.51        0
REMARK   3     205.51 - 225.54       14
REMARK   3  
REMARK   3  GEOMETRY RESTRAINTS LIBRARY: GEOSTD + MONOMER LIBRARY + CDL V1.2
REMARK   3  DEVIATIONS FROM IDEAL VALUES - RMSD, RMSZ FOR BONDS AND ANGLES.
REMARK   3    BOND      :  0.008   0.059  11867  Z= 0.500
REMARK   3    ANGLE     :  1.193   8.231  16171  Z= 0.756
REMARK   3    CHIRALITY :  0.069   0.386   1811
REMARK   3    PLANARITY :  0.011   0.132   1992
REMARK   3    DIHEDRAL  : 16.524 175.887   4683
REMARK   3    MIN NONBONDED DISTANCE : 1.989
REMARK   3  
REMARK   3  MOLPROBITY STATISTICS.
REMARK   3    ALL-ATOM CLASHSCORE : 6.92
REMARK   3    RAMACHANDRAN PLOT:
REMARK   3      OUTLIERS :  0.15 %
REMARK   3      ALLOWED  :  5.25 %
REMARK   3      FAVORED  : 94.60 %
REMARK   3    ROTAMER:
REMARK   3      OUTLIERS :  1.56 %
REMARK   3      ALLOWED  :  9.34 %
REMARK   3      FAVORED  : 89.10 %
REMARK   3    CBETA DEVIATIONS :  0.00 %
REMARK   3    PEPTIDE PLANE:
REMARK   3      CIS-PROLINE     : 0.00 %
REMARK   3      CIS-GENERAL     : 0.00 %
REMARK   3      TWISTED PROLINE : 0.00 %
REMARK   3      TWISTED GENERAL : 0.00 %
REMARK   3  
REMARK   3  RAMA-Z (RAMACHANDRAN PLOT Z-SCORE):
REMARK   3  INTERPRETATION: BAD |RAMA-Z| > 3; SUSPICIOUS 2 < |RAMA-Z| < 3; GOOD |RAMA-Z| < 2.
REMARK   3  SCORES FOR WHOLE/HELIX/SHEET/LOOP ARE SCALED INDEPENDENTLY;
REMARK   3  THEREFORE, THE VALUES ARE NOT RELATED IN A SIMPLE MANNER.
REMARK   3    WHOLE: -3.03 (0.18), RESIDUES: 1375
REMARK   3    HELIX: -1.71 (0.16), RESIDUES: 685
REMARK   3    SHEET: -1.70 (0.39), RESIDUES: 148
REMARK   3    LOOP : -2.30 (0.22), RESIDUES: 542
REMARK   3  
REMARK   3  MAX DEVIATION FROM PLANES:
REMARK   3     TYPE  MAXDEV  MEANDEV LINEINFILE
REMARK   3   TRP   0.016   0.005   TRP B 592 
REMARK   3   HIS   0.013   0.004   HIS C  46 
REMARK   3   PHE   0.036   0.006   PHE B 527 
REMARK   3   TYR   0.029   0.006   TYR C  99 
REMARK   3   ARG   0.021   0.003   ARG A  69 
REMARK   3  
REMARK   3  ANOMALOUS SCATTERER GROUPS DETAILS.
REMARK   3   NUMBER OF ANOMALOUS SCATTERER GROUPS : 5     
REMARK   3   ANOMALOUS SCATTERER GROUP : 1     
REMARK   3    SELECTION: chain F resid 1999 element mn
REMARK   3    fp  : -4.2400        
REMARK   3    fdp : 3.3600         
REMARK   3   ANOMALOUS SCATTERER GROUP : 2     
REMARK   3    SELECTION: chain B resid 5081 element mn
REMARK   3    fp  : -4.2400        
REMARK   3    fdp : 3.5370         
REMARK   3   ANOMALOUS SCATTERER GROUP : 3     
REMARK   3    SELECTION: chain E resid 1999 element mn
REMARK   3    fp  : -4.2400        
REMARK   3    fdp : 4.0895         
REMARK   3   ANOMALOUS SCATTERER GROUP : 4     
REMARK   3    SELECTION: chain C resid 901 element mn
REMARK   3    fp  : -4.2400        
REMARK   3    fdp : 2.3395         
REMARK   3   ANOMALOUS SCATTERER GROUP : 5     
REMARK   3    SELECTION: chain D resid 5081 element mn
REMARK   3    fp  : -4.2400        
REMARK   3    fdp : 3.9969         
REMARK   3
CRYST1   93.633   93.633  410.874  90.00  90.00 120.00 P 61
SCALE1      0.010680  0.006166  0.000000        0.00000
SCALE2      0.000000  0.012332  0.000000        0.00000
SCALE3      0.000000  0.000000  0.002434        0.00000
ATOM      1  N   ILE A   9      21.293  42.659  79.907  1.00 91.35           N
ATOM      2  CA  ILE A   9      21.981  42.724  78.581  1.00 90.94           C
ATOM      3  C   ILE A   9      21.077  43.426  77.566  1.00 87.29           C
ATOM      4  O   ILE A   9      21.131  43.108  76.380  1.00 84.17           O
ATOM      5  CB  ILE A   9      22.383  41.310  78.112  1.00 75.93           C
ATOM      6  N   ASN A  10      20.279  44.399  78.033  1.00 87.55           N
ATOM      7  CA  ASN A  10      19.440  45.215  77.163  1.00 96.10           C
ATOM      8  C   ASN A  10      20.158  46.524  76.819  1.00 82.90           C
ATOM      9  O   ASN A  10      19.545  47.592  76.789  1.00 80.29           O
ATOM     10  CB  ASN A  10      18.056  45.436  77.770  1.00 94.03           C
ATOM     11  CG  ASN A  10      17.171  44.219  77.630  1.00 97.08           C
ATOM     12  OD1 ASN A  10      17.535  43.253  76.950  1.00 96.52           O
ATOM     13  ND2 ASN A  10      15.996  44.250  78.242  1.00 99.30           N
ATOM     14  N   GLU A  11      21.461  46.415  76.540  1.00 70.20           N
ATOM     15  CA  GLU A  11      22.283  47.544  76.145  1.00 75.85           C
ATOM     16  C   GLU A  11      23.294  47.072  75.103  1.00 74.43           C
ATOM     17  O   GLU A  11      23.530  45.877  74.936  1.00 66.23           O
ATOM     18  CB  GLU A  11      23.034  48.165  77.322  1.00 79.71           C
ATOM     19  CG  GLU A  11      22.166  48.413  78.552  1.00 92.65           C
ATOM     20  CD  GLU A  11      21.923  47.192  79.425  1.00106.19           C
ATOM     21  OE1 GLU A  11      22.368  46.076  79.054  1.00112.10           O
ATOM     22  OE2 GLU A  11      21.297  47.374  80.495  1.00106.13           O
ATOM     23  N   ARG A  12      23.912  48.025  74.402  1.00 75.06           N
ATOM     24  CA  ARG A  12      24.783  47.656  73.306  1.00 71.16           C
ATOM     25  C   ARG A  12      25.777  48.770  73.011  1.00 68.33           C
ATOM     26  O   ARG A  12      25.392  49.891  72.683  1.00 70.80           O
ATOM     27  CB  ARG A  12      23.898  47.320  72.101  1.00 71.96           C
ATOM     28  CG  ARG A  12      24.523  46.273  71.195  1.00 76.17           C
ATOM     29  CD  ARG A  12      24.584  44.915  71.879  1.00 75.02           C
ATOM     30  NE  ARG A  12      24.986  43.905  70.894  1.00 75.52           N
ATOM     31  CZ  ARG A  12      26.211  43.732  70.387  1.00 72.53           C
ATOM     32  NH1 ARG A  12      27.241  44.397  70.886  1.00 66.38           N
ATOM     33  NH2 ARG A  12      26.410  42.857  69.409  1.00 70.17           N
ATOM     34  N   ASN A  13      27.066  48.428  73.102  1.00 65.75           N
ATOM     35  CA  ASN A  13      28.131  49.346  72.742  1.00 57.61           C
ATOM     36  C   ASN A  13      28.001  49.649  71.255  1.00 54.03           C
ATOM     37  O   ASN A  13      27.885  48.734  70.450  1.00 59.82           O
ATOM     38  CB  ASN A  13      29.497  48.765  73.074  1.00 57.43           C
ATOM     39  CG  ASN A  13      30.611  49.757  72.845  1.00 65.84           C
ATOM     40  OD1 ASN A  13      30.389  50.973  72.844  1.00 74.40           O
ATOM     41  ND2 ASN A  13      31.827  49.261  72.696  1.00 67.90           N
ATOM     42  N   ILE A  14      28.003  50.928  70.886  1.00 53.68           N
ATOM     43  CA  ILE A  14      27.723  51.277  69.504  1.00 55.96           C
ATOM     44  C   ILE A  14      28.840  50.764  68.598  1.00 66.90           C
ATOM     45  O   ILE A  14      28.601  50.399  67.454  1.00 71.32           O
ATOM     46  CB  ILE A  14      27.516  52.786  69.317  1.00 56.48           C
ATOM     47  CG1 ILE A  14      26.896  53.045  67.961  1.00 62.50           C
ATOM     48  CG2 ILE A  14      28.817  53.570  69.497  1.00 54.82           C
ATOM     49  CD1 ILE A  14      26.318  54.436  67.824  1.00 66.06           C
ATOM     50  N   THR A  15      30.071  50.737  69.107  1.00 66.27           N
ATOM     51  CA  THR A  15      31.189  50.232  68.328  1.00 63.69           C
ATOM     52  C   THR A  15      31.007  48.736  68.052  1.00 64.39           C
ATOM     53  O   THR A  15      31.233  48.292  66.939  1.00 50.84           O
ATOM     54  CB  THR A  15      32.496  50.514  69.065  1.00 61.93           C
ATOM     55  OG1 THR A  15      32.801  51.881  68.789  1.00 65.84           O
ATOM     56  CG2 THR A  15      33.621  49.619  68.580  1.00 62.76           C
ATOM     57  N   SER A  16      30.644  47.948  69.068  1.00 64.91           N
ATOM     58  CA  SER A  16      30.495  46.513  68.894  1.00 61.39           C
ATOM     59  C   SER A  16      29.352  46.178  67.937  1.00 58.64           C
ATOM     60  O   SER A  16      29.494  45.306  67.096  1.00 61.95           O
ATOM     61  CB  SER A  16      30.306  45.834  70.213  1.00 62.88           C
ATOM     62  OG  SER A  16      31.480  45.974  70.997  1.00 72.15           O
ATOM     63  N   GLU A  17      28.209  46.846  68.070  1.00 55.10           N
ATOM     64  CA  GLU A  17      27.088  46.576  67.181  1.00 56.13           C
ATOM     65  C   GLU A  17      27.481  46.836  65.718  1.00 56.43           C
ATOM     66  O   GLU A  17      27.221  46.027  64.838  1.00 51.66           O
ATOM     67  CB  GLU A  17      25.902  47.458  67.571  1.00 58.25           C
ATOM     68  CG  GLU A  17      24.693  47.277  66.661  1.00 57.63           C
ATOM     69  CD  GLU A  17      23.908  46.007  66.918  1.00 58.23           C
ATOM     70  OE1 GLU A  17      23.922  45.509  68.070  1.00 75.74           O
ATOM     71  OE2 GLU A  17      23.306  45.490  65.955  1.00 59.40           O
ATOM     72  N   MET A  18      28.086  47.990  65.441  1.00 51.63           N
ATOM     73  CA  MET A  18      28.516  48.316  64.097  1.00 47.26           C
ATOM     74  C   MET A  18      29.518  47.281  63.585  1.00 51.47           C
ATOM     75  O   MET A  18      29.514  46.936  62.409  1.00 51.33           O
ATOM     76  CB  MET A  18      29.199  49.685  64.087  1.00 47.30           C
ATOM     77  CG  MET A  18      28.263  50.828  64.298  1.00 48.09           C
ATOM     78  SD  MET A  18      27.340  51.127  62.788  1.00 54.47           S
ATOM     79  CE  MET A  18      28.740  51.385  61.684  1.00 56.53           C
ATOM     80  N   ARG A  19      30.421  46.811  64.446  1.00 53.80           N
ATOM     81  CA  ARG A  19      31.439  45.878  63.998  1.00 53.65           C
ATOM     82  C   ARG A  19      30.794  44.553  63.611  1.00 55.30           C
ATOM     83  O   ARG A  19      31.094  43.993  62.563  1.00 60.25           O
ATOM     84  CB  ARG A  19      32.503  45.650  65.069  1.00 60.90           C
ATOM     85  CG  ARG A  19      33.719  46.556  64.956  1.00 63.19           C
ATOM     86  CD  ARG A  19      34.699  46.260  66.101  1.00 66.15           C
ATOM     87  NE  ARG A  19      36.095  46.171  65.655  1.00 66.74           N
ATOM     88  CZ  ARG A  19      36.867  47.180  65.227  1.00 76.06           C
ATOM     89  NH1 ARG A  19      36.467  48.444  65.298  1.00 74.19           N
ATOM     90  NH2 ARG A  19      38.072  46.919  64.740  1.00 79.28           N
ATOM     91  N   GLU A  20      29.905  44.045  64.457  1.00 54.33           N
ATOM     92  CA  GLU A  20      29.348  42.729  64.216  1.00 59.72           C
ATOM     93  C   GLU A  20      28.350  42.810  63.072  1.00 60.50           C
ATOM     94  O   GLU A  20      28.264  41.883  62.275  1.00 68.16           O
ATOM     95  CB  GLU A  20      28.707  42.179  65.483  1.00 67.35           C
ATOM     96  CG  GLU A  20      29.711  42.013  66.618  1.00 75.41           C
ATOM     97  CD  GLU A  20      29.070  41.803  67.977  1.00 83.82           C
ATOM     98  OE1 GLU A  20      27.927  41.292  68.062  1.00 85.83           O
ATOM     99  OE2 GLU A  20      29.729  42.194  68.961  1.00 88.54           O
ATOM    100  N   SER A  21      27.608  43.919  62.986  1.00 53.29           N
ATOM    101  CA  SER A  21      26.589  44.064  61.959  1.00 43.83           C
ATOM    102  C   SER A  21      27.236  44.162  60.576  1.00 49.15           C
ATOM    103  O   SER A  21      26.825  43.493  59.630  1.00 45.70           O
ATOM    104  CB  SER A  21      25.727  45.252  62.217  1.00 43.63           C
ATOM    105  OG  SER A  21      24.755  44.976  63.210  1.00 46.56           O
ATOM    106  N   PHE A  22      28.243  45.013  60.441  1.00 41.10           N
ATOM    107  CA  PHE A  22      28.827  45.201  59.137  1.00 49.53           C
ATOM    108  C   PHE A  22      29.583  43.944  58.717  1.00 54.86           C
ATOM    109  O   PHE A  22      29.590  43.591  57.543  1.00 67.65           O
ATOM    110  CB  PHE A  22      29.723  46.435  59.115  1.00 49.67           C
ATOM    111  CG  PHE A  22      29.908  46.979  57.713  1.00 50.03           C
ATOM    112  CD1 PHE A  22      28.914  47.747  57.119  1.00 52.09           C
ATOM    113  CD2 PHE A  22      31.053  46.690  56.985  1.00 52.17           C
ATOM    114  CE1 PHE A  22      29.074  48.249  55.843  1.00 50.28           C
ATOM    115  CE2 PHE A  22      31.211  47.198  55.711  1.00 53.66           C
ATOM    116  CZ  PHE A  22      30.222  47.971  55.141  1.00 57.34           C
ATOM    117  N   LEU A  23      30.250  43.288  59.658  1.00 56.77           N
ATOM    118  CA  LEU A  23      30.956  42.056  59.349  1.00 60.67           C
ATOM    119  C   LEU A  23      29.963  40.996  58.878  1.00 59.29           C
ATOM    120  O   LEU A  23      30.273  40.232  57.963  1.00 59.02           O
ATOM    121  CB  LEU A  23      31.747  41.550  60.554  1.00 64.18           C
ATOM    122  CG  LEU A  23      32.398  40.174  60.378  1.00 58.64           C
ATOM    123  CD1 LEU A  23      33.576  40.235  59.419  1.00 53.90           C
ATOM    124  CD2 LEU A  23      32.796  39.654  61.738  1.00 65.40           C
ATOM    125  N   ASP A  24      28.782  40.958  59.506  1.00 54.39           N
ATOM    126  CA  ASP A  24      27.743  40.016  59.128  1.00 53.77           C
ATOM    127  C   ASP A  24      27.297  40.264  57.689  1.00 52.10           C
ATOM    128  O   ASP A  24      27.093  39.309  56.943  1.00 56.92           O
ATOM    129  CB  ASP A  24      26.581  40.064  60.101  1.00 59.21           C
ATOM    130  CG  ASP A  24      25.680  38.838  60.111  1.00 69.86           C
ATOM    131  OD1 ASP A  24      26.216  37.721  59.963  1.00 73.07           O
ATOM    132  OD2 ASP A  24      24.454  39.006  60.296  1.00 83.04           O
ATOM    133  N   TYR A  25      27.145  41.538  57.299  1.00 49.51           N
ATOM    134  CA  TYR A  25      26.639  41.866  55.975  1.00 45.11           C
ATOM    135  C   TYR A  25      27.734  41.644  54.936  1.00 47.78           C
ATOM    136  O   TYR A  25      27.486  41.099  53.873  1.00 47.49           O
ATOM    137  CB  TYR A  25      26.097  43.292  55.939  1.00 41.90           C
ATOM    138  CG  TYR A  25      25.734  43.790  54.550  1.00 43.72           C
ATOM    139  CD1 TYR A  25      24.527  43.436  53.946  1.00 45.24           C
ATOM    140  CD2 TYR A  25      26.579  44.645  53.859  1.00 37.88           C
ATOM    141  CE1 TYR A  25      24.191  43.879  52.674  1.00 41.62           C
ATOM    142  CE2 TYR A  25      26.256  45.090  52.587  1.00 45.87           C
ATOM    143  CZ  TYR A  25      25.059  44.713  51.995  1.00 42.26           C
ATOM    144  OH  TYR A  25      24.749  45.189  50.755  1.00 32.84           O
ATOM    145  N   ALA A  26      28.956  42.079  55.229  1.00 48.24           N
ATOM    146  CA  ALA A  26      30.034  41.908  54.280  1.00 48.77           C
ATOM    147  C   ALA A  26      30.155  40.428  53.923  1.00 56.73           C
ATOM    148  O   ALA A  26      29.969  40.051  52.772  1.00 63.58           O
ATOM    149  CB  ALA A  26      31.333  42.449  54.837  1.00 52.13           C
ATOM    150  N   MET A  27      30.457  39.598  54.926  1.00 57.44           N
ATOM    151  CA  MET A  27      30.658  38.176  54.733  1.00 52.30           C
ATOM    152  C   MET A  27      29.530  37.611  53.889  1.00 52.00           C
ATOM    153  O   MET A  27      29.788  36.854  52.963  1.00 66.43           O
ATOM    154  CB  MET A  27      30.730  37.426  56.068  1.00 63.02           C
ATOM    155  CG  MET A  27      32.042  37.659  56.801  1.00 74.75           C
ATOM    156  SD  MET A  27      32.576  36.261  57.812  1.00 89.37           S
ATOM    157  CE  MET A  27      31.545  36.253  59.286  1.00 79.04           C
ATOM    158  N   SER A  28      28.290  37.984  54.197  1.00 49.87           N
ATOM    159  CA  SER A  28      27.134  37.427  53.501  1.00 49.30           C
ATOM    160  C   SER A  28      27.148  37.792  52.025  1.00 49.75           C
ATOM    161  O   SER A  28      26.844  36.963  51.178  1.00 66.92           O
ATOM    162  CB  SER A  28      25.862  37.891  54.114  1.00 47.39           C
ATOM    163  OG  SER A  28      24.766  37.199  53.550  1.00 49.66           O
ATOM    164  N   VAL A  29      27.487  39.038  51.721  1.00 49.18           N
ATOM    165  CA  VAL A  29      27.543  39.471  50.340  1.00 50.56           C
ATOM    166  C   VAL A  29      28.696  38.773  49.630  1.00 50.92           C
ATOM    167  O   VAL A  29      28.551  38.314  48.508  1.00 54.11           O
ATOM    168  CB  VAL A  29      27.656  41.002  50.280  1.00 48.92           C
ATOM    169  CG1 VAL A  29      28.142  41.493  48.924  1.00 45.35           C
ATOM    170  CG2 VAL A  29      26.323  41.623  50.665  1.00 47.04           C
ATOM    171  N   ILE A  30      29.841  38.676  50.291  1.00 52.27           N
ATOM    172  CA  ILE A  30      31.020  38.086  49.676  1.00 52.36           C
ATOM    173  C   ILE A  30      30.749  36.618  49.344  1.00 48.26           C
ATOM    174  O   ILE A  30      30.878  36.215  48.202  1.00 58.35           O
ATOM    175  CB  ILE A  30      32.239  38.255  50.603  1.00 58.37           C
ATOM    176  CG1 ILE A  30      32.744  39.683  50.574  1.00 57.43           C
ATOM    177  CG2 ILE A  30      33.360  37.248  50.299  1.00 55.02           C
ATOM    178  CD1 ILE A  30      33.686  39.987  51.726  1.00 65.96           C
ATOM    179  N   VAL A  31      30.377  35.811  50.337  1.00 53.63           N
ATOM    180  CA  VAL A  31      30.273  34.367  50.142  1.00 58.27           C
ATOM    181  C   VAL A  31      28.861  33.953  49.736  1.00 54.36           C
ATOM    182  O   VAL A  31      28.644  32.776  49.463  1.00 61.24           O
ATOM    183  CB  VAL A  31      30.706  33.571  51.389  1.00 60.18           C
ATOM    184  CG1 VAL A  31      31.980  34.138  52.005  1.00 66.25           C
ATOM    185  CG2 VAL A  31      29.606  33.520  52.441  1.00 62.88           C
ATOM    186  N   ALA A  32      27.890  34.872  49.695  1.00 50.44           N
ATOM    187  CA  ALA A  32      26.552  34.429  49.328  1.00 47.98           C
ATOM    188  C   ALA A  32      25.768  35.458  48.515  1.00 45.24           C
ATOM    189  O   ALA A  32      24.556  35.547  48.662  1.00 43.81           O
ATOM    190  CB  ALA A  32      25.818  34.047  50.592  1.00 50.63           C
ATOM    191  N   ARG A  33      26.413  36.211  47.612  1.00 53.47           N
ATOM    192  CA  ARG A  33      25.642  37.089  46.736  1.00 46.17           C
ATOM    193  C   ARG A  33      26.386  37.435  45.454  1.00 44.74           C
ATOM    194  O   ARG A  33      25.891  37.145  44.362  1.00 47.48           O
ATOM    195  CB  ARG A  33      25.290  38.391  47.450  1.00 45.92           C
ATOM    196  CG  ARG A  33      24.539  39.378  46.569  1.00 48.21           C
ATOM    197  CD  ARG A  33      23.854  40.423  47.404  1.00 45.41           C
ATOM    198  NE  ARG A  33      23.109  39.832  48.528  1.00 45.52           N
ATOM    199  CZ  ARG A  33      22.316  40.507  49.341  1.00 53.47           C
ATOM    200  NH1 ARG A  33      22.089  41.798  49.142  1.00 58.30           N
ATOM    201  NH2 ARG A  33      21.701  39.889  50.333  1.00 58.33           N
ATOM    202  N   ALA A  34      27.560  38.062  45.602  1.00 45.71           N
ATOM    203  CA  ALA A  34      28.181  38.821  44.525  1.00 50.71           C
ATOM    204  C   ALA A  34      29.378  38.102  43.905  1.00 50.16           C
ATOM    205  O   ALA A  34      29.874  38.548  42.868  1.00 53.41           O
ATOM    206  CB  ALA A  34      28.590  40.188  45.057  1.00 55.23           C
ATOM    207  N   LEU A  35      29.895  37.048  44.547  1.00 47.31           N
ATOM    208  CA  LEU A  35      31.101  36.404  44.045  1.00 51.39           C
ATOM    209  C   LEU A  35      30.771  35.004  43.554  1.00 49.09           C
ATOM    210  O   LEU A  35      30.015  34.273  44.180  1.00 53.14           O
ATOM    211  CB  LEU A  35      32.221  36.328  45.075  1.00 54.87           C
ATOM    212  CG  LEU A  35      32.718  37.662  45.645  1.00 56.97           C
ATOM    213  CD1 LEU A  35      33.808  37.360  46.644  1.00 57.33           C
ATOM    214  CD2 LEU A  35      33.229  38.621  44.574  1.00 59.22           C
ATOM    215  N   PRO A  36      31.337  34.578  42.411  1.00 49.52           N
ATOM    216  CA  PRO A  36      31.070  33.241  41.903  1.00 47.95           C
ATOM    217  C   PRO A  36      31.950  32.179  42.542  1.00 50.56           C
ATOM    218  O   PRO A  36      32.975  32.471  43.168  1.00 43.62           O
ATOM    219  CB  PRO A  36      31.351  33.417  40.429  1.00 45.86           C
ATOM    220  CG  PRO A  36      32.476  34.409  40.395  1.00 46.06           C
ATOM    221  CD  PRO A  36      32.231  35.356  41.543  1.00 48.71           C
ATOM    222  N   ASP A  37      31.523  30.931  42.339  1.00 52.90           N
ATOM    223  CA  ASP A  37      32.299  29.800  42.797  1.00 55.91           C
ATOM    224  C   ASP A  37      33.317  29.379  41.735  1.00 52.42           C
ATOM    225  O   ASP A  37      32.995  29.303  40.559  1.00 43.89           O
ATOM    226  CB  ASP A  37      31.387  28.654  43.170  1.00 58.53           C
ATOM    227  CG  ASP A  37      32.143  27.515  43.824  1.00 61.68           C
ATOM    228  OD1 ASP A  37      32.978  26.899  43.120  1.00 61.94           O
ATOM    229  OD2 ASP A  37      31.945  27.313  45.041  1.00 57.98           O
ATOM    230  N   VAL A  38      34.537  29.046  42.177  1.00 47.10           N
ATOM    231  CA  VAL A  38      35.608  28.697  41.262  1.00 50.36           C
ATOM    232  C   VAL A  38      35.320  27.363  40.575  1.00 52.84           C
ATOM    233  O   VAL A  38      35.972  27.050  39.580  1.00 51.65           O
ATOM    234  CB  VAL A  38      36.977  28.630  41.957  1.00 49.43           C
ATOM    235  CG1 VAL A  38      37.104  27.380  42.822  1.00 53.88           C
ATOM    236  CG2 VAL A  38      38.096  28.672  40.929  1.00 49.92           C
ATOM    237  N   ARG A  39      34.377  26.576  41.110  1.00 54.07           N
ATOM    238  CA  ARG A  39      34.120  25.245  40.582  1.00 50.34           C
ATOM    239  C   ARG A  39      33.095  25.297  39.453  1.00 49.52           C
ATOM    240  O   ARG A  39      33.343  24.754  38.382  1.00 54.17           O
ATOM    241  CB  ARG A  39      33.684  24.297  41.696  1.00 50.60           C
ATOM    242  CG  ARG A  39      34.779  24.054  42.727  1.00 49.85           C
ATOM    243  CD  ARG A  39      34.256  23.393  43.983  1.00 47.25           C
ATOM    244  NE  ARG A  39      33.198  24.196  44.610  1.00 55.40           N
ATOM    245  CZ  ARG A  39      32.417  23.802  45.626  1.00 67.20           C
ATOM    246  NH1 ARG A  39      32.581  22.613  46.189  1.00 57.42           N
ATOM    247  NH2 ARG A  39      31.491  24.620  46.104  1.00 66.09           N
ATOM    248  N   ASP A  40      31.933  25.902  39.697  1.00 51.43           N
ATOM    249  CA  ASP A  40      30.893  25.967  38.683  1.00 49.86           C
ATOM    250  C   ASP A  40      30.714  27.378  38.131  1.00 47.63           C
ATOM    251  O   ASP A  40      29.897  27.580  37.239  1.00 51.17           O
ATOM    252  CB  ASP A  40      29.567  25.464  39.223  1.00 54.67           C
ATOM    253  CG  ASP A  40      29.091  26.205  40.454  1.00 56.84           C
ATOM    254  OD1 ASP A  40      29.887  27.023  40.948  1.00 71.28           O
ATOM    255  OD2 ASP A  40      27.961  25.948  40.911  1.00 58.87           O
ATOM    256  N   GLY A  41      31.448  28.364  38.655  1.00 52.71           N
ATOM    257  CA  GLY A  41      31.406  29.710  38.096  1.00 48.05           C
ATOM    258  C   GLY A  41      30.042  30.369  38.287  1.00 48.59           C
ATOM    259  O   GLY A  41      29.609  31.139  37.442  1.00 57.48           O
ATOM    260  N   LEU A  42      29.348  30.061  39.388  1.00 54.88           N
ATOM    261  CA  LEU A  42      27.980  30.515  39.563  1.00 49.78           C
ATOM    262  C   LEU A  42      27.780  31.120  40.943  1.00 51.24           C
ATOM    263  O   LEU A  42      28.375  30.649  41.915  1.00 51.27           O
ATOM    264  CB  LEU A  42      26.986  29.378  39.364  1.00 47.40           C
ATOM    265  CG  LEU A  42      26.815  28.854  37.941  1.00 46.88           C
ATOM    266  CD1 LEU A  42      26.028  27.567  38.039  1.00 48.45           C
ATOM    267  CD2 LEU A  42      26.128  29.839  37.030  1.00 47.97           C
ATOM    268  N   LYS A  43      26.880  32.124  40.945  1.00 47.63           N
ATOM    269  CA  LYS A  43      26.376  32.843  42.103  1.00 46.30           C
ATOM    270  C   LYS A  43      25.078  32.208  42.590  1.00 46.57           C
ATOM    271  O   LYS A  43      24.332  31.625  41.813  1.00 51.34           O
ATOM    272  CB  LYS A  43      26.047  34.290  41.716  1.00 47.58           C
ATOM    273  CG  LYS A  43      27.241  35.156  41.353  1.00 51.83           C
ATOM    274  CD  LYS A  43      26.885  36.590  40.962  1.00 52.26           C
ATOM    275  CE  LYS A  43      28.080  37.340  40.429  1.00 47.28           C
ATOM    276  NZ  LYS A  43      27.791  38.758  40.185  1.00 47.23           N
ATOM    277  N   PRO A  44      24.796  32.260  43.906  1.00 50.53           N
ATOM    278  CA  PRO A  44      23.611  31.612  44.468  1.00 48.22           C
ATOM    279  C   PRO A  44      22.292  31.906  43.763  1.00 51.19           C
ATOM    280  O   PRO A  44      21.440  31.027  43.658  1.00 56.64           O
ATOM    281  CB  PRO A  44      23.616  32.139  45.916  1.00 50.59           C
ATOM    282  CG  PRO A  44      25.086  32.326  46.237  1.00 48.24           C
ATOM    283  CD  PRO A  44      25.679  32.836  44.942  1.00 51.56           C
ATOM    284  N   VAL A  45      22.096  33.127  43.268  1.00 52.05           N
ATOM    285  CA  VAL A  45      20.877  33.370  42.514  1.00 49.09           C
ATOM    286  C   VAL A  45      20.893  32.485  41.265  1.00 49.05           C
ATOM    287  O   VAL A  45      19.904  31.805  40.968  1.00 48.01           O
ATOM    288  CB  VAL A  45      20.642  34.852  42.176  1.00 53.03           C
ATOM    289  CG1 VAL A  45      21.827  35.508  41.485  1.00 54.72           C
ATOM    290  CG2 VAL A  45      19.380  35.035  41.348  1.00 54.08           C
ATOM    291  N   HIS A  46      22.041  32.459  40.568  1.00 45.13           N
ATOM    292  CA  HIS A  46      22.161  31.715  39.323  1.00 46.14           C
ATOM    293  C   HIS A  46      22.064  30.208  39.547  1.00 48.00           C
ATOM    294  O   HIS A  46      21.424  29.514  38.761  1.00 53.98           O
ATOM    295  CB  HIS A  46      23.477  32.027  38.622  1.00 50.55           C
ATOM    296  CG  HIS A  46      23.595  33.455  38.232  1.00 51.99           C
ATOM    297  ND1 HIS A  46      24.799  34.127  38.245  1.00 59.65           N
ATOM    298  CD2 HIS A  46      22.682  34.331  37.813  1.00 56.36           C
ATOM    299  CE1 HIS A  46      24.609  35.369  37.817  1.00 60.92           C
ATOM    300  NE2 HIS A  46      23.329  35.514  37.543  1.00 62.30           N
ATOM    301  N   ARG A  47      22.667  29.711  40.631  1.00 49.24           N
ATOM    302  CA  ARG A  47      22.623  28.292  40.941  1.00 49.38           C
ATOM    303  C   ARG A  47      21.198  27.859  41.277  1.00 52.05           C
ATOM    304  O   ARG A  47      20.763  26.774  40.879  1.00 58.51           O
ATOM    305  CB  ARG A  47      23.592  27.925  42.064  1.00 52.55           C
ATOM    306  CG  ARG A  47      23.762  26.416  42.178  1.00 51.91           C
ATOM    307  CD  ARG A  47      24.841  26.059  43.176  1.00 51.20           C
ATOM    308  NE  ARG A  47      26.133  26.682  42.871  1.00 59.05           N
ATOM    309  CZ  ARG A  47      26.675  27.672  43.568  1.00 49.57           C
ATOM    310  NH1 ARG A  47      26.006  28.222  44.568  1.00 44.58           N
ATOM    311  NH2 ARG A  47      27.882  28.106  43.244  1.00 46.39           N
ATOM    312  N   ARG A  48      20.461  28.719  41.979  1.00 51.15           N
ATOM    313  CA  ARG A  48      19.103  28.375  42.367  1.00 43.76           C
ATOM    314  C   ARG A  48      18.170  28.410  41.164  1.00 46.95           C
ATOM    315  O   ARG A  48      17.228  27.625  41.105  1.00 59.01           O
ATOM    316  CB  ARG A  48      18.620  29.305  43.474  1.00 45.83           C
ATOM    317  CG  ARG A  48      19.364  29.025  44.764  1.00 48.12           C
ATOM    318  CD  ARG A  48      19.186  30.124  45.773  1.00 49.08           C
ATOM    319  NE  ARG A  48      19.948  29.779  46.981  1.00 50.30           N
ATOM    320  CZ  ARG A  48      20.316  30.635  47.945  1.00 52.26           C
ATOM    321  NH1 ARG A  48      20.081  31.933  47.870  1.00 49.68           N
ATOM    322  NH2 ARG A  48      20.953  30.188  48.997  1.00 51.60           N
ATOM    323  N   ILE A  49      18.411  29.316  40.212  1.00 51.54           N
ATOM    324  CA  ILE A  49      17.580  29.378  39.016  1.00 49.86           C
ATOM    325  C   ILE A  49      17.758  28.080  38.233  1.00 58.24           C
ATOM    326  O   ILE A  49      16.785  27.432  37.863  1.00 58.78           O
ATOM    327  CB  ILE A  49      17.939  30.590  38.144  1.00 48.00           C
ATOM    328  CG1 ILE A  49      17.582  31.883  38.817  1.00 46.31           C
ATOM    329  CG2 ILE A  49      17.296  30.476  36.756  1.00 48.81           C
ATOM    330  CD1 ILE A  49      18.024  33.103  38.036  1.00 54.41           C
ATOM    331  N   LEU A  50      19.015  27.694  38.002  1.00 55.91           N
ATOM    332  CA  LEU A  50      19.277  26.506  37.213  1.00 54.19           C
ATOM    333  C   LEU A  50      18.745  25.262  37.922  1.00 53.68           C
ATOM    334  O   LEU A  50      18.101  24.417  37.291  1.00 50.39           O
ATOM    335  CB  LEU A  50      20.771  26.440  36.948  1.00 53.12           C
ATOM    336  CG  LEU A  50      21.312  27.571  36.070  1.00 54.88           C
ATOM    337  CD1 LEU A  50      22.805  27.432  35.895  1.00 54.63           C
ATOM    338  CD2 LEU A  50      20.617  27.629  34.713  1.00 53.02           C
ATOM    339  N   TYR A  51      18.999  25.167  39.231  1.00 52.30           N
ATOM    340  CA  TYR A  51      18.491  24.054  40.022  1.00 53.54           C
ATOM    341  C   TYR A  51      16.970  24.046  39.962  1.00 56.62           C
ATOM    342  O   TYR A  51      16.359  22.991  40.065  1.00 58.09           O
ATOM    343  CB  TYR A  51      18.962  24.144  41.479  1.00 60.60           C
ATOM    344  CG  TYR A  51      18.508  22.989  42.361  1.00 63.93           C
ATOM    345  CD1 TYR A  51      18.954  21.691  42.136  1.00 68.06           C
ATOM    346  CD2 TYR A  51      17.662  23.200  43.437  1.00 69.81           C
ATOM    347  CE1 TYR A  51      18.549  20.634  42.933  1.00 65.21           C
ATOM    348  CE2 TYR A  51      17.266  22.154  44.256  1.00 73.79           C
ATOM    349  CZ  TYR A  51      17.703  20.868  43.996  1.00 65.40           C
ATOM    350  OH  TYR A  51      17.321  19.845  44.800  1.00 66.19           O
ATOM    351  N   GLY A  52      16.371  25.235  39.798  1.00 58.72           N
ATOM    352  CA  GLY A  52      14.926  25.366  39.719  1.00 54.97           C
ATOM    353  C   GLY A  52      14.385  24.813  38.408  1.00 49.87           C
ATOM    354  O   GLY A  52      13.386  24.095  38.396  1.00 51.98           O
ATOM    355  N   LEU A  53      15.021  25.188  37.301  1.00 46.81           N
ATOM    356  CA  LEU A  53      14.601  24.683  36.007  1.00 53.59           C
ATOM    357  C   LEU A  53      14.700  23.161  35.995  1.00 64.16           C
ATOM    358  O   LEU A  53      13.814  22.492  35.475  1.00 73.05           O
ATOM    359  CB  LEU A  53      15.444  25.308  34.901  1.00 52.97           C
ATOM    360  CG  LEU A  53      15.158  26.790  34.656  1.00 53.94           C
ATOM    361  CD1 LEU A  53      16.177  27.405  33.721  1.00 55.31           C
ATOM    362  CD2 LEU A  53      13.753  26.914  34.098  1.00 54.48           C
ATOM    363  N   ASN A  54      15.757  22.612  36.597  1.00 65.78           N
ATOM    364  CA  ASN A  54      15.954  21.173  36.590  1.00 66.47           C
ATOM    365  C   ASN A  54      14.874  20.495  37.430  1.00 66.00           C
ATOM    366  O   ASN A  54      14.190  19.590  36.962  1.00 80.52           O
ATOM    367  CB  ASN A  54      17.344  20.790  37.078  1.00 63.91           C
ATOM    368  CG  ASN A  54      17.667  19.354  36.753  1.00 61.97           C
ATOM    369  OD1 ASN A  54      17.827  18.991  35.581  1.00 61.21           O
ATOM    370  ND2 ASN A  54      17.790  18.535  37.780  1.00 66.87           N
ATOM    371  N   GLU A  55      14.718  20.927  38.678  1.00 62.16           N
ATOM    372  CA  GLU A  55      13.731  20.310  39.548  1.00 64.96           C
ATOM    373  C   GLU A  55      12.323  20.471  38.978  1.00 62.62           C
ATOM    374  O   GLU A  55      11.448  19.650  39.226  1.00 63.89           O
ATOM    375  CB  GLU A  55      13.832  20.914  40.941  1.00 69.41           C
ATOM    376  CG  GLU A  55      15.161  20.581  41.613  1.00 75.54           C
ATOM    377  CD  GLU A  55      15.545  19.120  41.498  1.00 84.25           C
ATOM    378  OE1 GLU A  55      14.820  18.262  42.057  1.00 74.25           O
ATOM    379  OE2 GLU A  55      16.568  18.853  40.829  1.00 85.44           O
ATOM    380  N   GLN A  56      12.097  21.529  38.202  1.00 65.12           N
ATOM    381  CA  GLN A  56      10.818  21.714  37.536  1.00 63.73           C
ATOM    382  C   GLN A  56      10.733  20.903  36.242  1.00 62.56           C
ATOM    383  O   GLN A  56       9.756  21.038  35.506  1.00 59.22           O
ATOM    384  CB  GLN A  56      10.621  23.190  37.204  1.00 66.81           C
ATOM    385  CG  GLN A  56      10.369  24.073  38.417  1.00 69.47           C
ATOM    386  CD  GLN A  56      10.472  25.545  38.081  1.00 69.97           C
ATOM    387  OE1 GLN A  56       9.761  26.061  37.213  1.00 65.86           O
ATOM    388  NE2 GLN A  56      11.369  26.241  38.763  1.00 72.01           N
ATOM    389  N   GLY A  57      11.750  20.078  35.950  1.00 59.01           N
ATOM    390  CA  GLY A  57      11.787  19.319  34.707  1.00 55.28           C
ATOM    391  C   GLY A  57      11.594  20.232  33.496  1.00 65.92           C
ATOM    392  O   GLY A  57      10.815  19.936  32.588  1.00 64.15           O
ATOM    393  N   MET A  58      12.339  21.343  33.476  1.00 66.98           N
ATOM    394  CA  MET A  58      12.307  22.275  32.358  1.00 62.58           C
ATOM    395  C   MET A  58      13.474  22.016  31.406  1.00 65.49           C
ATOM    396  O   MET A  58      14.137  22.951  30.949  1.00 56.95           O
ATOM    397  CB  MET A  58      12.358  23.718  32.870  1.00 62.30           C
ATOM    398  CG  MET A  58      11.073  24.185  33.528  1.00 64.95           C
ATOM    399  SD  MET A  58       9.614  23.639  32.616  1.00 69.99           S
ATOM    400  CE  MET A  58       9.807  24.489  31.042  1.00 63.28           C
ATOM    401  N   THR A  59      13.689  20.747  31.052  1.00 57.16           N
ATOM    402  CA  THR A  59      14.732  20.431  30.095  1.00 56.42           C
ATOM    403  C   THR A  59      14.354  20.997  28.728  1.00 51.03           C
ATOM    404  O   THR A  59      13.199  21.365  28.493  1.00 61.77           O
ATOM    405  CB  THR A  59      14.968  18.921  30.074  1.00 61.61           C
ATOM    406  OG1 THR A  59      13.729  18.294  29.765  1.00 61.64           O
ATOM    407  CG2 THR A  59      15.504  18.406  31.398  1.00 58.10           C
ATOM    408  N   PRO A  60      15.322  21.165  27.796  1.00 56.32           N
ATOM    409  CA  PRO A  60      15.025  21.775  26.498  1.00 55.17           C
ATOM    410  C   PRO A  60      14.083  21.020  25.565  1.00 62.96           C
ATOM    411  O   PRO A  60      13.617  21.591  24.584  1.00 65.38           O
ATOM    412  CB  PRO A  60      16.384  21.990  25.865  1.00 53.27           C
ATOM    413  CG  PRO A  60      17.279  20.996  26.547  1.00 57.68           C
ATOM    414  CD  PRO A  60      16.757  20.883  27.964  1.00 55.35           C
ATOM    415  N   ASP A  61      13.789  19.755  25.873  1.00 72.19           N
ATOM    416  CA  ASP A  61      12.777  19.002  25.137  1.00 65.94           C
ATOM    417  C   ASP A  61      11.385  19.425  25.595  1.00 67.11           C
ATOM    418  O   ASP A  61      10.440  19.364  24.817  1.00 68.71           O
ATOM    419  CB  ASP A  61      12.960  17.507  25.318  1.00 69.64           C
ATOM    420  CG  ASP A  61      13.245  17.112  26.760  1.00 75.86           C
ATOM    421  OD1 ASP A  61      14.145  17.735  27.350  1.00 81.11           O
ATOM    422  OD2 ASP A  61      12.562  16.211  27.287  1.00 79.60           O
ATOM    423  N   LYS A  62      11.266  19.861  26.855  1.00 75.09           N
ATOM    424  CA  LYS A  62      10.024  20.420  27.358  1.00 62.71           C
ATOM    425  C   LYS A  62       9.779  21.791  26.733  1.00 61.63           C
ATOM    426  O   LYS A  62      10.716  22.550  26.505  1.00 66.16           O
ATOM    427  CB  LYS A  62      10.072  20.534  28.882  1.00 72.30           C
ATOM    428  CG  LYS A  62       9.652  19.282  29.619  1.00 79.56           C
ATOM    429  CD  LYS A  62      10.585  18.102  29.393  1.00 81.24           C
ATOM    430  CE  LYS A  62      10.172  16.872  30.155  1.00 84.21           C
ATOM    431  NZ  LYS A  62      10.958  15.698  29.750  1.00 84.85           N
ATOM    432  N   SER A  63       8.504  22.102  26.476  1.00 59.35           N
ATOM    433  CA  SER A  63       8.115  23.413  25.988  1.00 69.41           C
ATOM    434  C   SER A  63       8.432  24.480  27.035  1.00 75.52           C
ATOM    435  O   SER A  63       8.757  24.152  28.182  1.00 66.75           O
ATOM    436  CB  SER A  63       6.656  23.472  25.611  1.00 74.60           C
ATOM    437  OG  SER A  63       6.363  24.742  25.035  1.00 77.03           O
ATOM    438  N   TYR A  64       8.304  25.753  26.623  1.00 70.09           N
ATOM    439  CA  TYR A  64       8.647  26.884  27.475  1.00 64.79           C
ATOM    440  C   TYR A  64       7.584  27.103  28.555  1.00 62.91           C
ATOM    441  O   TYR A  64       6.396  26.904  28.327  1.00 63.65           O
ATOM    442  CB  TYR A  64       8.780  28.169  26.654  1.00 67.28           C
ATOM    443  CG  TYR A  64       9.851  28.158  25.578  1.00 64.53           C
ATOM    444  CD1 TYR A  64       9.579  27.669  24.305  1.00 60.47           C
ATOM    445  CD2 TYR A  64      11.129  28.644  25.841  1.00 59.87           C
ATOM    446  CE1 TYR A  64      10.550  27.665  23.319  1.00 57.94           C
ATOM    447  CE2 TYR A  64      12.104  28.657  24.860  1.00 60.99           C
ATOM    448  CZ  TYR A  64      11.814  28.160  23.599  1.00 63.48           C
ATOM    449  OH  TYR A  64      12.778  28.179  22.638  1.00 61.88           O
ATOM    450  N   LYS A  65       8.027  27.608  29.712  1.00 61.98           N
ATOM    451  CA  LYS A  65       7.160  27.859  30.852  1.00 61.16           C
ATOM    452  C   LYS A  65       7.096  29.358  31.140  1.00 61.22           C
ATOM    453  O   LYS A  65       8.051  30.078  30.871  1.00 65.06           O
ATOM    454  CB  LYS A  65       7.700  27.116  32.082  1.00 61.63           C
ATOM    455  CG  LYS A  65       6.834  27.154  33.344  1.00 64.50           C
ATOM    456  CD  LYS A  65       7.455  26.434  34.542  1.00 67.37           C
ATOM    457  CE  LYS A  65       6.504  26.129  35.674  1.00 61.95           C
ATOM    458  NZ  LYS A  65       7.247  25.541  36.787  1.00 58.89           N
ATOM    459  N   LYS A  66       5.971  29.813  31.707  1.00 57.98           N
ATOM    460  CA  LYS A  66       5.841  31.181  32.189  1.00 62.60           C
ATOM    461  C   LYS A  66       6.974  31.496  33.148  1.00 52.87           C
ATOM    462  O   LYS A  66       7.133  30.835  34.171  1.00 66.89           O
ATOM    463  CB  LYS A  66       4.519  31.410  32.934  1.00 74.01           C
ATOM    464  CG  LYS A  66       3.361  31.920  32.080  1.00 76.89           C
ATOM    465  CD  LYS A  66       3.224  31.299  30.694  1.00 78.25           C
ATOM    466  CE  LYS A  66       2.184  32.001  29.879  1.00 79.99           C
ATOM    467  NZ  LYS A  66       2.597  32.163  28.485  1.00 82.47           N
ATOM    468  N   SER A  67       7.746  32.531  32.827  1.00 54.45           N
ATOM    469  CA  SER A  67       8.870  32.922  33.662  1.00 55.97           C
ATOM    470  C   SER A  67       8.404  33.272  35.075  1.00 58.25           C
ATOM    471  O   SER A  67       9.089  32.971  36.053  1.00 58.39           O
ATOM    472  CB  SER A  67       9.623  34.069  33.062  1.00 58.55           C
ATOM    473  OG  SER A  67      10.111  33.740  31.772  1.00 68.84           O
ATOM    474  N   ALA A  68       7.257  33.952  35.173  1.00 59.96           N
ATOM    475  CA  ALA A  68       6.676  34.289  36.462  1.00 58.01           C
ATOM    476  C   ALA A  68       6.562  33.049  37.346  1.00 58.89           C
ATOM    477  O   ALA A  68       6.838  33.123  38.540  1.00 67.74           O
ATOM    478  CB  ALA A  68       5.336  34.949  36.257  1.00 56.63           C
ATOM    479  N   ARG A  69       6.153  31.917  36.759  1.00 55.64           N
ATOM    480  CA  ARG A  69       6.004  30.684  37.517  1.00 56.31           C
ATOM    481  C   ARG A  69       7.366  30.183  37.988  1.00 61.30           C
ATOM    482  O   ARG A  69       7.496  29.673  39.098  1.00 69.14           O
ATOM    483  CB  ARG A  69       5.284  29.607  36.706  1.00 57.01           C
ATOM    484  CG  ARG A  69       3.830  29.982  36.443  1.00 63.48           C
ATOM    485  CD  ARG A  69       2.950  28.807  36.041  1.00 56.87           C
ATOM    486  NE  ARG A  69       3.214  27.619  36.862  1.00 60.59           N
ATOM    487  CZ  ARG A  69       3.206  26.369  36.392  1.00 64.55           C
ATOM    488  NH1 ARG A  69       2.826  26.139  35.146  1.00 70.16           N
ATOM    489  NH2 ARG A  69       3.493  25.347  37.178  1.00 52.32           N
ATOM    490  N   ILE A  70       8.371  30.319  37.124  1.00 62.48           N
ATOM    491  CA  ILE A  70       9.706  29.835  37.418  1.00 55.43           C
ATOM    492  C   ILE A  70      10.311  30.671  38.542  1.00 59.36           C
ATOM    493  O   ILE A  70      10.771  30.137  39.554  1.00 56.46           O
ATOM    494  CB  ILE A  70      10.560  29.861  36.144  1.00 55.14           C
ATOM    495  CG1 ILE A  70       9.792  29.268  34.962  1.00 50.05           C
ATOM    496  CG2 ILE A  70      11.880  29.136  36.378  1.00 62.33           C
ATOM    497  CD1 ILE A  70      10.625  29.088  33.712  1.00 51.66           C
ATOM    498  N   VAL A  71      10.248  31.994  38.388  1.00 56.26           N
ATOM    499  CA  VAL A  71      10.761  32.892  39.409  1.00 53.16           C
ATOM    500  C   VAL A  71       9.984  32.721  40.716  1.00 61.10           C
ATOM    501  O   VAL A  71      10.551  32.837  41.802  1.00 65.24           O
ATOM    502  CB  VAL A  71      10.734  34.342  38.903  1.00 49.00           C
ATOM    503  CG1 VAL A  71      10.999  35.333  40.027  1.00 47.71           C
ATOM    504  CG2 VAL A  71      11.731  34.544  37.759  1.00 46.77           C
ATOM    505  N   GLY A  72       8.679  32.449  40.615  1.00 64.84           N
ATOM    506  CA  GLY A  72       7.857  32.170  41.782  1.00 57.23           C
ATOM    507  C   GLY A  72       8.394  30.976  42.567  1.00 65.85           C
ATOM    508  O   GLY A  72       8.577  31.040  43.788  1.00 61.99           O
ATOM    509  N   ASP A  73       8.659  29.881  41.846  1.00 69.33           N
ATOM    510  CA  ASP A  73       9.169  28.677  42.477  1.00 75.79           C
ATOM    511  C   ASP A  73      10.521  28.969  43.120  1.00 68.34           C
ATOM    512  O   ASP A  73      10.723  28.665  44.291  1.00 66.14           O
ATOM    513  CB  ASP A  73       9.205  27.523  41.493  1.00 81.58           C
ATOM    514  CG  ASP A  73       7.829  27.077  41.018  1.00 96.54           C
ATOM    515  OD1 ASP A  73       6.832  27.659  41.505  1.00103.06           O
ATOM    516  OD2 ASP A  73       7.764  26.159  40.166  1.00 94.47           O
ATOM    517  N   VAL A  74      11.425  29.572  42.345  1.00 59.91           N
ATOM    518  CA  VAL A  74      12.773  29.837  42.811  1.00 53.36           C
ATOM    519  C   VAL A  74      12.724  30.744  44.037  1.00 56.36           C
ATOM    520  O   VAL A  74      13.491  30.557  44.983  1.00 57.44           O
ATOM    521  CB  VAL A  74      13.619  30.451  41.679  1.00 47.35           C
ATOM    522  CG1 VAL A  74      15.000  30.864  42.148  1.00 45.12           C
ATOM    523  CG2 VAL A  74      13.748  29.499  40.501  1.00 49.68           C
ATOM    524  N   MET A  75      11.847  31.752  44.008  1.00 64.65           N
ATOM    525  CA  MET A  75      11.779  32.716  45.098  1.00 61.28           C
ATOM    526  C   MET A  75      11.239  32.050  46.355  1.00 56.55           C
ATOM    527  O   MET A  75      11.711  32.342  47.451  1.00 60.39           O
ATOM    528  CB  MET A  75      10.893  33.912  44.744  1.00 65.77           C
ATOM    529  CG  MET A  75      10.586  34.845  45.914  1.00 66.80           C
ATOM    530  SD  MET A  75       9.953  36.435  45.333  1.00 68.08           S
ATOM    531  CE  MET A  75       8.663  35.931  44.186  1.00 65.11           C
ATOM    532  N   GLY A  76      10.254  31.159  46.194  1.00 62.41           N
ATOM    533  CA  GLY A  76       9.638  30.492  47.335  1.00 60.99           C
ATOM    534  C   GLY A  76      10.519  29.370  47.886  1.00 60.62           C
ATOM    535  O   GLY A  76      10.659  29.221  49.104  1.00 52.71           O
ATOM    536  N   LYS A  77      11.138  28.613  46.973  1.00 58.58           N
ATOM    537  CA  LYS A  77      11.806  27.373  47.324  1.00 53.51           C
ATOM    538  C   LYS A  77      13.216  27.622  47.843  1.00 57.43           C
ATOM    539  O   LYS A  77      13.613  27.026  48.837  1.00 68.48           O
ATOM    540  CB  LYS A  77      11.836  26.437  46.120  1.00 52.71           C
ATOM    541  CG  LYS A  77      10.495  25.819  45.796  1.00 64.33           C
ATOM    542  CD  LYS A  77      10.502  25.034  44.483  1.00 66.06           C
ATOM    543  CE  LYS A  77       9.442  23.990  44.432  1.00 66.22           C
ATOM    544  NZ  LYS A  77       9.551  23.113  45.607  1.00 69.67           N
ATOM    545  N   TYR A  78      13.995  28.473  47.173  1.00 57.29           N
ATOM    546  CA  TYR A  78      15.404  28.567  47.518  1.00 50.78           C
ATOM    547  C   TYR A  78      15.879  30.005  47.730  1.00 52.79           C
ATOM    548  O   TYR A  78      16.823  30.208  48.491  1.00 62.96           O
ATOM    549  CB  TYR A  78      16.223  27.910  46.409  1.00 52.58           C
ATOM    550  CG  TYR A  78      15.582  26.698  45.755  1.00 49.81           C
ATOM    551  CD1 TYR A  78      15.575  25.461  46.380  1.00 54.98           C
ATOM    552  CD2 TYR A  78      15.003  26.788  44.495  1.00 48.02           C
ATOM    553  CE1 TYR A  78      14.994  24.354  45.779  1.00 53.68           C
ATOM    554  CE2 TYR A  78      14.419  25.691  43.883  1.00 49.65           C
ATOM    555  CZ  TYR A  78      14.427  24.466  44.524  1.00 48.91           C
ATOM    556  OH  TYR A  78      13.881  23.371  43.929  1.00 56.63           O
ATOM    557  N   HIS A  79      15.285  30.998  47.044  1.00 46.75           N
ATOM    558  CA  HIS A  79      15.890  32.322  46.994  1.00 49.47           C
ATOM    559  C   HIS A  79      14.925  33.378  47.532  1.00 61.12           C
ATOM    560  O   HIS A  79      14.098  33.925  46.808  1.00 65.75           O
ATOM    561  CB  HIS A  79      16.355  32.668  45.577  1.00 49.26           C
ATOM    562  CG  HIS A  79      17.335  33.792  45.549  1.00 52.05           C
ATOM    563  ND1 HIS A  79      17.021  35.057  45.095  1.00 50.32           N
ATOM    564  CD2 HIS A  79      18.642  33.823  45.871  1.00 51.97           C
ATOM    565  CE1 HIS A  79      18.103  35.817  45.158  1.00 53.31           C
ATOM    566  NE2 HIS A  79      19.101  35.088  45.627  1.00 55.69           N
ATOM    567  N   PRO A  80      15.006  33.721  48.831  1.00 61.77           N
ATOM    568  CA  PRO A  80      14.039  34.634  49.434  1.00 61.12           C
ATOM    569  C   PRO A  80      14.391  36.107  49.253  1.00 64.97           C
ATOM    570  O   PRO A  80      14.660  36.823  50.220  1.00 62.48           O
ATOM    571  CB  PRO A  80      14.124  34.175  50.899  1.00 64.49           C
ATOM    572  CG  PRO A  80      15.596  33.853  51.101  1.00 61.96           C
ATOM    573  CD  PRO A  80      15.994  33.199  49.792  1.00 66.09           C
ATOM    574  N   HIS A  81      14.394  36.564  47.999  1.00 58.11           N
ATOM    575  CA  HIS A  81      14.760  37.940  47.733  1.00 51.14           C
ATOM    576  C   HIS A  81      13.812  38.522  46.696  1.00 58.64           C
ATOM    577  O   HIS A  81      12.869  37.861  46.268  1.00 61.68           O
ATOM    578  CB  HIS A  81      16.233  38.053  47.329  1.00 49.35           C
ATOM    579  CG  HIS A  81      17.210  37.605  48.367  1.00 45.27           C
ATOM    580  ND1 HIS A  81      17.385  38.312  49.534  1.00 50.15           N
ATOM    581  CD2 HIS A  81      18.072  36.576  48.420  1.00 40.22           C
ATOM    582  CE1 HIS A  81      18.338  37.737  50.260  1.00 44.55           C
ATOM    583  NE2 HIS A  81      18.748  36.670  49.612  1.00 41.01           N
ATOM    584  N   GLY A  82      14.055  39.786  46.326  1.00 54.76           N
ATOM    585  CA  GLY A  82      13.225  40.454  45.342  1.00 60.34           C
ATOM    586  C   GLY A  82      13.149  39.679  44.027  1.00 61.74           C
ATOM    587  O   GLY A  82      14.179  39.272  43.479  1.00 51.22           O
ATOM    588  N   ASP A  83      11.915  39.529  43.527  1.00 61.35           N
ATOM    589  CA  ASP A  83      11.658  38.852  42.269  1.00 65.07           C
ATOM    590  C   ASP A  83      12.344  39.569  41.103  1.00 58.37           C
ATOM    591  O   ASP A  83      12.625  38.912  40.103  1.00 55.38           O
ATOM    592  CB  ASP A  83      10.163  38.702  42.040  1.00 70.79           C
ATOM    593  CG  ASP A  83       9.348  39.917  42.452  1.00 75.82           C
ATOM    594  OD1 ASP A  83       9.859  41.051  42.290  1.00 89.27           O
ATOM    595  OD2 ASP A  83       8.219  39.714  42.941  1.00 66.10           O
ATOM    596  N   SER A  84      12.618  40.883  41.228  1.00 60.38           N
ATOM    597  CA  SER A  84      13.286  41.628  40.162  1.00 60.06           C
ATOM    598  C   SER A  84      14.732  41.168  40.003  1.00 59.22           C
ATOM    599  O   SER A  84      15.261  41.165  38.889  1.00 65.13           O
ATOM    600  CB  SER A  84      13.178  43.161  40.327  1.00 61.55           C
ATOM    601  OG  SER A  84      13.739  43.784  41.492  1.00 62.16           O
ATOM    602  N   SER A  85      15.370  40.847  41.139  1.00 57.89           N
ATOM    603  CA  SER A  85      16.746  40.360  41.170  1.00 56.87           C
ATOM    604  C   SER A  85      16.850  39.006  40.471  1.00 53.18           C
ATOM    605  O   SER A  85      17.729  38.787  39.652  1.00 46.89           O
ATOM    606  CB  SER A  85      17.279  40.258  42.597  1.00 60.52           C
ATOM    607  OG  SER A  85      17.717  41.516  43.105  1.00 58.20           O
ATOM    608  N   ILE A  86      15.944  38.093  40.818  1.00 51.38           N
ATOM    609  CA  ILE A  86      15.935  36.755  40.250  1.00 51.33           C
ATOM    610  C   ILE A  86      15.676  36.840  38.746  1.00 54.18           C
ATOM    611  O   ILE A  86      16.409  36.278  37.933  1.00 56.11           O
ATOM    612  CB  ILE A  86      14.889  35.868  40.949  1.00 49.56           C
ATOM    613  CG1 ILE A  86      15.083  35.842  42.478  1.00 50.29           C
ATOM    614  CG2 ILE A  86      14.944  34.456  40.366  1.00 56.34           C
ATOM    615  CD1 ILE A  86      14.008  35.079  43.230  1.00 52.45           C
ATOM    616  N   TYR A  87      14.630  37.566  38.368  1.00 49.07           N
ATOM    617  CA  TYR A  87      14.252  37.601  36.971  1.00 50.77           C
ATOM    618  C   TYR A  87      15.347  38.244  36.113  1.00 51.32           C
ATOM    619  O   TYR A  87      15.745  37.716  35.069  1.00 46.03           O
ATOM    620  CB  TYR A  87      12.937  38.364  36.851  1.00 53.42           C
ATOM    621  CG  TYR A  87      12.427  38.407  35.421  1.00 58.45           C
ATOM    622  CD1 TYR A  87      12.199  37.237  34.704  1.00 57.09           C
ATOM    623  CD2 TYR A  87      12.200  39.618  34.787  1.00 58.84           C
ATOM    624  CE1 TYR A  87      11.706  37.273  33.412  1.00 57.95           C
ATOM    625  CE2 TYR A  87      11.722  39.667  33.491  1.00 58.75           C
ATOM    626  CZ  TYR A  87      11.477  38.494  32.806  1.00 62.61           C
ATOM    627  OH  TYR A  87      11.015  38.563  31.528  1.00 75.96           O
ATOM    628  N   GLU A  88      15.832  39.411  36.530  1.00 49.81           N
ATOM    629  CA  GLU A  88      16.866  40.058  35.746  1.00 49.01           C
ATOM    630  C   GLU A  88      18.078  39.141  35.596  1.00 55.28           C
ATOM    631  O   GLU A  88      18.730  39.134  34.540  1.00 49.40           O
ATOM    632  CB  GLU A  88      17.244  41.393  36.365  1.00 53.54           C
ATOM    633  CG  GLU A  88      16.248  42.483  35.982  1.00 57.12           C
ATOM    634  CD  GLU A  88      16.376  43.690  36.886  1.00 64.65           C
ATOM    635  OE1 GLU A  88      17.379  43.764  37.644  1.00 66.73           O
ATOM    636  OE2 GLU A  88      15.448  44.525  36.853  1.00 70.11           O
ATOM    637  N   ALA A  89      18.385  38.370  36.654  1.00 56.22           N
ATOM    638  CA  ALA A  89      19.482  37.417  36.574  1.00 57.29           C
ATOM    639  C   ALA A  89      19.164  36.335  35.540  1.00 58.36           C
ATOM    640  O   ALA A  89      20.044  35.924  34.775  1.00 70.25           O
ATOM    641  CB  ALA A  89      19.787  36.833  37.929  1.00 61.22           C
ATOM    642  N   MET A  90      17.912  35.869  35.518  1.00 54.40           N
ATOM    643  CA  MET A  90      17.497  34.875  34.545  1.00 52.09           C
ATOM    644  C   MET A  90      17.577  35.484  33.150  1.00 58.11           C
ATOM    645  O   MET A  90      17.988  34.833  32.182  1.00 46.91           O
ATOM    646  CB  MET A  90      16.062  34.406  34.803  1.00 61.05           C
ATOM    647  CG  MET A  90      15.705  33.150  34.022  1.00 66.37           C
ATOM    648  SD  MET A  90      13.975  32.964  33.545  1.00 64.77           S
ATOM    649  CE  MET A  90      13.228  32.463  35.100  1.00 81.63           C
ATOM    650  N   VAL A  91      17.165  36.750  33.040  1.00 59.28           N
ATOM    651  CA  VAL A  91      17.233  37.427  31.754  1.00 54.87           C
ATOM    652  C   VAL A  91      18.658  37.373  31.210  1.00 50.18           C
ATOM    653  O   VAL A  91      18.874  36.971  30.077  1.00 58.57           O
ATOM    654  CB  VAL A  91      16.718  38.872  31.884  1.00 56.31           C
ATOM    655  CG1 VAL A  91      17.172  39.755  30.732  1.00 56.06           C
ATOM    656  CG2 VAL A  91      15.199  38.902  32.002  1.00 63.74           C
ATOM    657  N   ARG A  92      19.638  37.808  32.003  1.00 51.55           N
ATOM    658  CA  ARG A  92      21.001  37.915  31.509  1.00 52.40           C
ATOM    659  C   ARG A  92      21.494  36.559  31.004  1.00 54.20           C
ATOM    660  O   ARG A  92      22.180  36.476  29.999  1.00 54.00           O
ATOM    661  CB  ARG A  92      21.950  38.444  32.586  1.00 54.76           C
ATOM    662  CG  ARG A  92      21.696  39.871  33.041  1.00 57.03           C
ATOM    663  CD  ARG A  92      22.493  40.192  34.308  1.00 58.77           C
ATOM    664  NE  ARG A  92      21.979  41.424  34.919  1.00 69.47           N
ATOM    665  CZ  ARG A  92      21.393  41.577  36.108  1.00 70.34           C
ATOM    666  NH1 ARG A  92      21.346  40.592  36.990  1.00 76.14           N
ATOM    667  NH2 ARG A  92      20.877  42.754  36.420  1.00 76.22           N
ATOM    668  N   MET A  93      21.129  35.477  31.691  1.00 61.47           N
ATOM    669  CA  MET A  93      21.571  34.144  31.301  1.00 56.35           C
ATOM    670  C   MET A  93      20.979  33.695  29.960  1.00 47.22           C
ATOM    671  O   MET A  93      21.464  32.730  29.389  1.00 47.62           O
ATOM    672  CB  MET A  93      21.188  33.120  32.373  1.00 57.19           C
ATOM    673  CG  MET A  93      21.868  33.370  33.683  1.00 63.76           C
ATOM    674  SD  MET A  93      21.862  31.952  34.792  1.00 62.73           S
ATOM    675  CE  MET A  93      20.122  31.945  35.234  1.00 69.97           C
ATOM    676  N   ALA A  94      19.956  34.382  29.443  1.00 50.38           N
ATOM    677  CA  ALA A  94      19.316  33.993  28.189  1.00 53.25           C
ATOM    678  C   ALA A  94      19.709  34.906  27.029  1.00 58.22           C
ATOM    679  O   ALA A  94      19.156  34.799  25.937  1.00 70.52           O
ATOM    680  CB  ALA A  94      17.820  34.019  28.377  1.00 58.69           C
ATOM    681  N   GLN A  95      20.660  35.814  27.257  1.00 61.94           N
ATOM    682  CA  GLN A  95      21.000  36.818  26.266  1.00 53.50           C
ATOM    683  C   GLN A  95      22.288  36.415  25.576  1.00 52.18           C
ATOM    684  O   GLN A  95      23.326  36.315  26.215  1.00 62.52           O
ATOM    685  CB  GLN A  95      21.179  38.189  26.920  1.00 54.00           C
ATOM    686  CG  GLN A  95      19.860  38.843  27.316  1.00 54.32           C
ATOM    687  CD  GLN A  95      20.032  40.144  28.070  1.00 56.79           C
ATOM    688  OE1 GLN A  95      20.958  40.326  28.872  1.00 61.18           O
ATOM    689  NE2 GLN A  95      19.125  41.072  27.814  1.00 57.85           N
ATOM    690  N   ASP A  96      22.232  36.249  24.258  1.00 53.95           N
ATOM    691  CA  ASP A  96      23.403  35.813  23.513  1.00 57.14           C
ATOM    692  C   ASP A  96      24.495  36.881  23.553  1.00 56.67           C
ATOM    693  O   ASP A  96      25.660  36.578  23.323  1.00 54.31           O
ATOM    694  CB  ASP A  96      23.055  35.460  22.076  1.00 54.38           C
ATOM    695  CG  ASP A  96      22.394  36.577  21.287  1.00 62.23           C
ATOM    696  OD1 ASP A  96      22.283  37.691  21.839  1.00 76.94           O
ATOM    697  OD2 ASP A  96      21.953  36.312  20.152  1.00 63.66           O
ATOM    698  N   PHE A  97      24.119  38.138  23.794  1.00 52.84           N
ATOM    699  CA  PHE A  97      25.106  39.209  23.824  1.00 60.14           C
ATOM    700  C   PHE A  97      25.694  39.400  25.227  1.00 62.57           C
ATOM    701  O   PHE A  97      26.662  40.140  25.378  1.00 59.00           O
ATOM    702  CB  PHE A  97      24.512  40.523  23.307  1.00 63.53           C
ATOM    703  CG  PHE A  97      23.191  40.925  23.937  1.00 62.08           C
ATOM    704  CD1 PHE A  97      23.163  41.706  25.087  1.00 60.30           C
ATOM    705  CD2 PHE A  97      21.989  40.495  23.386  1.00 59.40           C
ATOM    706  CE1 PHE A  97      21.951  42.075  25.652  1.00 62.23           C
ATOM    707  CE2 PHE A  97      20.778  40.845  23.970  1.00 62.40           C
ATOM    708  CZ  PHE A  97      20.758  41.645  25.092  1.00 58.73           C
ATOM    709  N   SER A  98      25.119  38.745  26.248  1.00 55.55           N
ATOM    710  CA  SER A  98      25.652  38.786  27.601  1.00 51.02           C
ATOM    711  C   SER A  98      26.431  37.508  27.913  1.00 56.86           C
ATOM    712  O   SER A  98      27.512  37.554  28.488  1.00 55.58           O
ATOM    713  CB  SER A  98      24.538  38.989  28.598  1.00 59.63           C
ATOM    714  OG  SER A  98      23.670  40.053  28.211  1.00 61.18           O
ATOM    715  N   TYR A  99      25.849  36.350  27.580  1.00 54.32           N
ATOM    716  CA  TYR A  99      26.477  35.068  27.846  1.00 53.45           C
ATOM    717  C   TYR A  99      27.148  34.533  26.577  1.00 50.15           C
ATOM    718  O   TYR A  99      26.546  34.455  25.519  1.00 50.63           O
ATOM    719  CB  TYR A  99      25.415  34.112  28.396  1.00 51.67           C
ATOM    720  CG  TYR A  99      25.351  34.205  29.903  1.00 44.41           C
ATOM    721  CD1 TYR A  99      24.927  35.368  30.512  1.00 53.36           C
ATOM    722  CD2 TYR A  99      25.753  33.153  30.714  1.00 46.39           C
ATOM    723  CE1 TYR A  99      24.877  35.490  31.894  1.00 51.68           C
ATOM    724  CE2 TYR A  99      25.725  33.265  32.096  1.00 47.48           C
ATOM    725  CZ  TYR A  99      25.289  34.440  32.687  1.00 48.25           C
ATOM    726  OH  TYR A  99      25.203  34.604  34.042  1.00 58.99           O
ATOM    727  N   ARG A 100      28.422  34.178  26.690  1.00 43.73           N
ATOM    728  CA  ARG A 100      29.150  33.606  25.578  1.00 42.05           C
ATOM    729  C   ARG A 100      28.576  32.240  25.220  1.00 45.88           C
ATOM    730  O   ARG A 100      28.541  31.888  24.043  1.00 45.17           O
ATOM    731  CB  ARG A 100      30.620  33.527  25.985  1.00 45.04           C
ATOM    732  CG  ARG A 100      31.506  32.878  24.936  1.00 48.38           C
ATOM    733  CD  ARG A 100      31.704  33.786  23.777  1.00 43.33           C
ATOM    734  NE  ARG A 100      32.607  33.177  22.802  1.00 40.54           N
ATOM    735  CZ  ARG A 100      32.217  32.312  21.863  1.00 52.70           C
ATOM    736  NH1 ARG A 100      30.939  31.949  21.741  1.00 42.03           N
ATOM    737  NH2 ARG A 100      33.134  31.798  21.047  1.00 56.48           N
ATOM    738  N   TYR A 101      28.146  31.481  26.243  1.00 43.94           N
ATOM    739  CA  TYR A 101      27.428  30.224  26.074  1.00 39.79           C
ATOM    740  C   TYR A 101      26.178  30.288  26.938  1.00 42.98           C
ATOM    741  O   TYR A 101      26.248  30.021  28.145  1.00 45.69           O
ATOM    742  CB  TYR A 101      28.292  29.017  26.447  1.00 40.37           C
ATOM    743  CG  TYR A 101      29.549  28.907  25.596  1.00 40.95           C
ATOM    744  CD1 TYR A 101      29.524  28.303  24.346  1.00 42.91           C
ATOM    745  CD2 TYR A 101      30.733  29.493  26.009  1.00 40.36           C
ATOM    746  CE1 TYR A 101      30.658  28.240  23.558  1.00 44.50           C
ATOM    747  CE2 TYR A 101      31.871  29.448  25.229  1.00 47.10           C
ATOM    748  CZ  TYR A 101      31.837  28.810  24.004  1.00 48.35           C
ATOM    749  OH  TYR A 101      32.971  28.775  23.249  1.00 52.51           O
ATOM    750  N   PRO A 102      25.029  30.730  26.377  1.00 42.79           N
ATOM    751  CA  PRO A 102      23.840  30.998  27.187  1.00 43.54           C
ATOM    752  C   PRO A 102      23.198  29.763  27.801  1.00 44.89           C
ATOM    753  O   PRO A 102      23.109  28.729  27.151  1.00 46.32           O
ATOM    754  CB  PRO A 102      22.889  31.685  26.212  1.00 44.10           C
ATOM    755  CG  PRO A 102      23.777  32.201  25.092  1.00 39.65           C
ATOM    756  CD  PRO A 102      24.859  31.151  24.976  1.00 43.00           C
ATOM    757  N   LEU A 103      22.672  29.936  29.016  1.00 45.26           N
ATOM    758  CA  LEU A 103      22.230  28.848  29.871  1.00 44.63           C
ATOM    759  C   LEU A 103      20.708  28.733  29.906  1.00 48.99           C
ATOM    760  O   LEU A 103      20.199  27.667  30.244  1.00 51.95           O
ATOM    761  CB  LEU A 103      22.759  29.120  31.277  1.00 44.64           C
ATOM    762  CG  LEU A 103      24.279  29.276  31.389  1.00 46.95           C
ATOM    763  CD1 LEU A 103      24.767  29.527  32.786  1.00 45.20           C
ATOM    764  CD2 LEU A 103      24.999  28.067  30.839  1.00 47.03           C
ATOM    765  N   VAL A 104      19.995  29.825  29.594  1.00 47.42           N
ATOM    766  CA  VAL A 104      18.540  29.859  29.615  1.00 47.47           C
ATOM    767  C   VAL A 104      18.033  30.043  28.197  1.00 45.32           C
ATOM    768  O   VAL A 104      18.650  30.737  27.403  1.00 46.89           O
ATOM    769  CB  VAL A 104      18.011  30.993  30.506  1.00 48.03           C
ATOM    770  CG1 VAL A 104      16.522  31.241  30.311  1.00 47.13           C
ATOM    771  CG2 VAL A 104      18.326  30.715  31.963  1.00 49.40           C
ATOM    772  N   ASP A 105      16.913  29.383  27.898  1.00 56.57           N
ATOM    773  CA  ASP A 105      16.318  29.401  26.572  1.00 58.56           C
ATOM    774  C   ASP A 105      15.055  30.250  26.636  1.00 58.94           C
ATOM    775  O   ASP A 105      14.039  29.786  27.155  1.00 57.17           O
ATOM    776  CB  ASP A 105      16.005  27.995  26.088  1.00 57.61           C
ATOM    777  CG  ASP A 105      15.402  27.951  24.694  1.00 64.01           C
ATOM    778  OD1 ASP A 105      15.441  29.016  24.036  1.00 57.54           O
ATOM    779  OD2 ASP A 105      14.872  26.873  24.299  1.00 62.75           O
ATOM    780  N   GLY A 106      15.140  31.484  26.109  1.00 57.52           N
ATOM    781  CA  GLY A 106      14.094  32.482  26.270  1.00 56.14           C
ATOM    782  C   GLY A 106      13.114  32.529  25.097  1.00 57.09           C
ATOM    783  O   GLY A 106      13.534  32.484  23.939  1.00 49.71           O
ATOM    784  N   GLN A 107      11.821  32.666  25.434  1.00 57.41           N
ATOM    785  CA  GLN A 107      10.732  32.812  24.484  1.00 61.90           C
ATOM    786  C   GLN A 107       9.987  34.102  24.811  1.00 62.41           C
ATOM    787  O   GLN A 107       9.192  34.141  25.747  1.00 65.64           O
ATOM    788  CB  GLN A 107       9.782  31.615  24.574  1.00 69.95           C
ATOM    789  CG  GLN A 107       8.615  31.645  23.586  1.00 75.41           C
ATOM    790  CD  GLN A 107       7.528  30.642  23.915  1.00 81.06           C
ATOM    791  OE1 GLN A 107       6.939  30.666  25.000  1.00 88.18           O
ATOM    792  NE2 GLN A 107       7.251  29.733  22.992  1.00 84.11           N
ATOM    793  N   GLY A 108      10.243  35.150  24.027  1.00 57.88           N
ATOM    794  CA  GLY A 108       9.639  36.448  24.265  1.00 49.70           C
ATOM    795  C   GLY A 108      10.691  37.538  24.138  1.00 55.54           C
ATOM    796  O   GLY A 108      11.842  37.274  23.805  1.00 62.20           O
ATOM    797  N   ASN A 109      10.301  38.775  24.416  1.00 59.79           N
ATOM    798  CA  ASN A 109      11.253  39.868  24.358  1.00 58.74           C
ATOM    799  C   ASN A 109      12.187  39.796  25.566  1.00 61.00           C
ATOM    800  O   ASN A 109      11.761  40.077  26.686  1.00 57.96           O
ATOM    801  CB  ASN A 109      10.509  41.191  24.295  1.00 66.49           C
ATOM    802  CG  ASN A 109      11.442  42.368  24.374  1.00 68.46           C
ATOM    803  OD1 ASN A 109      12.580  42.281  23.897  1.00 65.12           O
ATOM    804  ND2 ASN A 109      10.980  43.455  24.979  1.00 73.61           N
ATOM    805  N   PHE A 110      13.461  39.451  25.322  1.00 56.07           N
ATOM    806  CA  PHE A 110      14.462  39.348  26.374  1.00 52.95           C
ATOM    807  C   PHE A 110      15.542  40.416  26.253  1.00 61.15           C
ATOM    808  O   PHE A 110      16.623  40.275  26.829  1.00 62.88           O
ATOM    809  CB  PHE A 110      15.122  37.967  26.353  1.00 55.47           C
ATOM    810  CG  PHE A 110      14.402  36.961  27.238  1.00 58.82           C
ATOM    811  CD1 PHE A 110      13.229  36.350  26.813  1.00 56.49           C
ATOM    812  CD2 PHE A 110      14.880  36.660  28.508  1.00 58.58           C
ATOM    813  CE1 PHE A 110      12.573  35.449  27.632  1.00 56.32           C
ATOM    814  CE2 PHE A 110      14.217  35.752  29.321  1.00 51.62           C
ATOM    815  CZ  PHE A 110      13.074  35.150  28.881  1.00 53.96           C
ATOM    816  N   GLY A 111      15.258  41.491  25.519  1.00 66.31           N
ATOM    817  CA  GLY A 111      16.143  42.647  25.544  1.00 66.98           C
ATOM    818  C   GLY A 111      17.002  42.753  24.292  1.00 67.72           C
ATOM    819  O   GLY A 111      17.059  41.833  23.477  1.00 61.10           O
ATOM    820  N   SER A 112      17.672  43.903  24.162  1.00 75.28           N
ATOM    821  CA  SER A 112      18.582  44.142  23.053  1.00 76.84           C
ATOM    822  C   SER A 112      19.851  44.824  23.558  1.00 74.46           C
ATOM    823  O   SER A 112      19.991  45.100  24.746  1.00 66.68           O
ATOM    824  CB  SER A 112      17.935  44.965  21.988  1.00 79.24           C
ATOM    825  OG  SER A 112      18.179  46.341  22.232  1.00 90.51           O
ATOM    826  N   MET A 113      20.757  45.125  22.621  1.00 84.26           N
ATOM    827  CA  MET A 113      22.040  45.722  22.948  1.00 85.92           C
ATOM    828  C   MET A 113      21.899  47.211  23.268  1.00 82.04           C
ATOM    829  O   MET A 113      22.881  47.833  23.654  1.00 68.90           O
ATOM    830  CB  MET A 113      23.017  45.552  21.781  1.00 97.32           C
ATOM    831  CG  MET A 113      23.286  44.102  21.423  1.00102.56           C
ATOM    832  SD  MET A 113      24.704  43.896  20.325  1.00103.00           S
ATOM    833  CE  MET A 113      26.006  44.682  21.281  1.00 95.55           C
ATOM    834  N   ASP A 114      20.689  47.772  23.137  1.00 81.18           N
ATOM    835  CA  ASP A 114      20.469  49.191  23.360  1.00 89.82           C
ATOM    836  C   ASP A 114      20.064  49.482  24.800  1.00102.84           C
ATOM    837  O   ASP A 114      19.536  50.556  25.080  1.00106.75           O
ATOM    838  CB  ASP A 114      19.381  49.712  22.443  1.00 87.94           C
ATOM    839  CG  ASP A 114      19.654  49.442  20.977  1.00 83.03           C
ATOM    840  OD1 ASP A 114      20.738  49.856  20.524  1.00 72.73           O
ATOM    841  OD2 ASP A 114      18.796  48.800  20.330  1.00 86.58           O
ATOM    842  N   GLY A 115      20.296  48.529  25.709  1.00104.50           N
ATOM    843  CA  GLY A 115      19.701  48.600  27.035  1.00103.81           C
ATOM    844  C   GLY A 115      18.178  48.473  26.975  1.00100.34           C
ATOM    845  O   GLY A 115      17.475  48.775  27.944  1.00 94.98           O
ATOM    846  N   ASP A 116      17.673  48.007  25.827  1.00100.78           N
ATOM    847  CA  ASP A 116      16.274  47.649  25.706  1.00105.48           C
ATOM    848  C   ASP A 116      15.961  46.654  26.822  1.00105.49           C
ATOM    849  O   ASP A 116      16.379  45.499  26.763  1.00108.07           O
ATOM    850  CB  ASP A 116      15.972  47.112  24.317  1.00105.33           C
ATOM    851  CG  ASP A 116      14.493  47.001  23.979  1.00110.07           C
ATOM    852  OD1 ASP A 116      13.813  46.120  24.552  1.00103.67           O
ATOM    853  OD2 ASP A 116      14.025  47.818  23.158  1.00108.21           O
ATOM    854  N   GLY A 117      15.256  47.125  27.855  1.00100.97           N
ATOM    855  CA  GLY A 117      14.838  46.262  28.944  1.00 93.51           C
ATOM    856  C   GLY A 117      13.983  45.117  28.410  1.00 93.99           C
ATOM    857  O   GLY A 117      13.227  45.299  27.459  1.00102.13           O
ATOM    858  N   ALA A 118      14.119  43.933  29.016  1.00 88.55           N
ATOM    859  CA  ALA A 118      13.289  42.801  28.648  1.00 76.96           C
ATOM    860  C   ALA A 118      11.870  42.988  29.183  1.00 73.49           C
ATOM    861  O   ALA A 118      11.662  43.661  30.191  1.00 73.07           O
ATOM    862  CB  ALA A 118      13.904  41.538  29.170  1.00 78.47           C
ATOM    863  N   ALA A 119      10.903  42.355  28.505  1.00 63.78           N
ATOM    864  CA  ALA A 119       9.501  42.422  28.882  1.00 58.45           C
ATOM    865  C   ALA A 119       9.259  41.778  30.250  1.00 57.69           C
ATOM    866  O   ALA A 119      10.088  41.036  30.770  1.00 57.68           O
ATOM    867  CB  ALA A 119       8.673  41.757  27.802  1.00 58.42           C
ATOM    868  N   ALA A 120       8.086  42.049  30.823  1.00 60.03           N
ATOM    869  CA  ALA A 120       7.801  41.649  32.191  1.00 59.32           C
ATOM    870  C   ALA A 120       7.642  40.135  32.299  1.00 59.01           C
ATOM    871  O   ALA A 120       7.261  39.461  31.346  1.00 67.01           O
ATOM    872  CB  ALA A 120       6.575  42.380  32.681  1.00 57.09           C
ATOM    873  N   MET A 121       7.888  39.611  33.503  1.00 68.30           N
ATOM    874  CA  MET A 121       7.987  38.172  33.724  1.00 71.60           C
ATOM    875  C   MET A 121       6.652  37.459  33.504  1.00 68.95           C
ATOM    876  O   MET A 121       6.612  36.228  33.510  1.00 71.81           O
ATOM    877  CB  MET A 121       8.543  37.847  35.124  1.00 70.59           C
ATOM    878  CG  MET A 121       7.689  38.300  36.315  1.00 68.16           C
ATOM    879  SD  MET A 121       8.358  37.837  37.934  1.00 65.52           S
ATOM    880  CE  MET A 121       9.365  39.278  38.333  1.00 76.07           C
ATOM    881  N   ARG A 122       5.564  38.218  33.313  1.00 62.42           N
ATOM    882  CA  ARG A 122       4.306  37.620  32.899  1.00 65.05           C
ATOM    883  C   ARG A 122       4.233  37.492  31.378  1.00 65.90           C
ATOM    884  O   ARG A 122       3.368  36.778  30.868  1.00 59.89           O
ATOM    885  CB  ARG A 122       3.110  38.415  33.423  1.00 64.16           C
ATOM    886  CG  ARG A 122       2.950  39.796  32.812  1.00 73.08           C
ATOM    887  CD  ARG A 122       2.099  40.661  33.718  1.00 76.64           C
ATOM    888  NE  ARG A 122       1.728  41.905  33.038  1.00 82.71           N
ATOM    889  CZ  ARG A 122       2.204  43.095  33.355  1.00 86.74           C
ATOM    890  NH1 ARG A 122       3.157  43.206  34.257  1.00 90.09           N
ATOM    891  NH2 ARG A 122       1.751  44.171  32.742  1.00 88.97           N
ATOM    892  N   PHE A 123       5.136  38.175  30.662  1.00 62.00           N
ATOM    893  CA  PHE A 123       5.105  38.179  29.207  1.00 64.23           C
ATOM    894  C   PHE A 123       6.128  37.231  28.610  1.00 63.42           C
ATOM    895  O   PHE A 123       5.999  36.878  27.445  1.00 65.27           O
ATOM    896  CB  PHE A 123       5.365  39.578  28.650  1.00 66.87           C
ATOM    897  CG  PHE A 123       4.201  40.521  28.914  1.00 67.04           C
ATOM    898  CD1 PHE A 123       2.889  40.141  28.606  1.00 65.49           C
ATOM    899  CD2 PHE A 123       4.416  41.755  29.525  1.00 59.85           C
ATOM    900  CE1 PHE A 123       1.825  41.007  28.840  1.00 57.71           C
ATOM    901  CE2 PHE A 123       3.347  42.607  29.774  1.00 60.71           C
ATOM    902  CZ  PHE A 123       2.055  42.229  29.442  1.00 62.67           C
ATOM    903  N   THR A 124       7.136  36.840  29.399  1.00 70.53           N
ATOM    904  CA  THR A 124       8.213  35.996  28.910  1.00 58.48           C
ATOM    905  C   THR A 124       8.005  34.541  29.331  1.00 65.51           C
ATOM    906  O   THR A 124       7.268  34.233  30.271  1.00 62.06           O
ATOM    907  CB  THR A 124       9.544  36.542  29.416  1.00 57.71           C
ATOM    908  OG1 THR A 124       9.444  36.834  30.809  1.00 58.30           O
ATOM    909  CG2 THR A 124       9.940  37.795  28.662  1.00 56.76           C
ATOM    910  N   GLU A 125       8.681  33.646  28.597  1.00 68.82           N
ATOM    911  CA  GLU A 125       8.767  32.239  28.945  1.00 61.99           C
ATOM    912  C   GLU A 125      10.217  31.786  28.817  1.00 56.68           C
ATOM    913  O   GLU A 125      11.059  32.535  28.332  1.00 51.38           O
ATOM    914  CB  GLU A 125       7.820  31.438  28.056  1.00 71.86           C
ATOM    915  CG  GLU A 125       6.351  31.632  28.422  1.00 69.68           C
ATOM    916  CD  GLU A 125       5.429  30.692  27.678  1.00 78.21           C
ATOM    917  OE1 GLU A 125       5.906  29.599  27.283  1.00 82.81           O
ATOM    918  OE2 GLU A 125       4.251  31.049  27.488  1.00 79.31           O
ATOM    919  N   ALA A 126      10.522  30.565  29.267  1.00 63.03           N
ATOM    920  CA  ALA A 126      11.912  30.141  29.370  1.00 55.85           C
ATOM    921  C   ALA A 126      12.027  28.655  29.667  1.00 50.46           C
ATOM    922  O   ALA A 126      11.110  28.053  30.206  1.00 54.01           O
ATOM    923  CB  ALA A 126      12.616  30.931  30.444  1.00 58.10           C
ATOM    924  N   ARG A 127      13.168  28.080  29.277  1.00 59.09           N
ATOM    925  CA  ARG A 127      13.555  26.723  29.635  1.00 56.08           C
ATOM    926  C   ARG A 127      15.073  26.630  29.546  1.00 60.29           C
ATOM    927  O   ARG A 127      15.741  27.597  29.199  1.00 69.03           O
ATOM    928  CB  ARG A 127      12.949  25.674  28.700  1.00 57.02           C
ATOM    929  CG  ARG A 127      13.517  25.740  27.289  1.00 59.15           C
ATOM    930  CD  ARG A 127      12.817  24.752  26.400  1.00 61.08           C
ATOM    931  NE  ARG A 127      13.016  25.085  24.987  1.00 67.42           N
ATOM    932  CZ  ARG A 127      12.272  24.609  23.988  1.00 75.04           C
ATOM    933  NH1 ARG A 127      11.269  23.767  24.219  1.00 73.51           N
ATOM    934  NH2 ARG A 127      12.536  24.993  22.752  1.00 72.59           N
ATOM    935  N   MET A 128      15.609  25.441  29.804  1.00 65.63           N
ATOM    936  CA  MET A 128      17.045  25.248  29.793  1.00 61.88           C
ATOM    937  C   MET A 128      17.566  25.223  28.364  1.00 53.44           C
ATOM    938  O   MET A 128      16.840  24.976  27.414  1.00 59.30           O
ATOM    939  CB  MET A 128      17.417  23.919  30.450  1.00 73.22           C
ATOM    940  CG  MET A 128      17.092  23.851  31.932  1.00 80.31           C
ATOM    941  SD  MET A 128      17.442  22.218  32.614  1.00 78.85           S
ATOM    942  CE  MET A 128      18.786  21.709  31.534  1.00 73.03           C
ATOM    943  N   THR A 129      18.866  25.470  28.237  1.00 56.48           N
ATOM    944  CA  THR A 129      19.593  25.171  27.017  1.00 55.37           C
ATOM    945  C   THR A 129      20.274  23.817  27.174  1.00 54.33           C
ATOM    946  O   THR A 129      20.443  23.315  28.285  1.00 63.37           O
ATOM    947  CB  THR A 129      20.612  26.268  26.717  1.00 52.92           C
ATOM    948  OG1 THR A 129      21.440  26.391  27.866  1.00 53.56           O
ATOM    949  CG2 THR A 129      19.946  27.603  26.470  1.00 53.26           C
ATOM    950  N   LYS A 130      20.710  23.258  26.041  1.00 53.00           N
ATOM    951  CA  LYS A 130      21.343  21.949  26.023  1.00 53.20           C
ATOM    952  C   LYS A 130      22.603  21.948  26.879  1.00 50.27           C
ATOM    953  O   LYS A 130      22.976  20.927  27.461  1.00 54.32           O
ATOM    954  CB  LYS A 130      21.609  21.514  24.578  1.00 51.21           C
ATOM    955  CG  LYS A 130      20.303  21.245  23.847  1.00 62.13           C
ATOM    956  CD  LYS A 130      20.439  20.515  22.519  1.00 60.95           C
ATOM    957  CE  LYS A 130      20.733  21.431  21.390  1.00 68.01           C
ATOM    958  NZ  LYS A 130      21.085  20.695  20.169  1.00 72.18           N
ATOM    959  N   ILE A 131      23.257  23.102  26.960  1.00 49.39           N
ATOM    960  CA  ILE A 131      24.544  23.180  27.622  1.00 53.84           C
ATOM    961  C   ILE A 131      24.365  23.245  29.136  1.00 57.36           C
ATOM    962  O   ILE A 131      25.263  22.847  29.875  1.00 56.16           O
ATOM    963  CB  ILE A 131      25.332  24.377  27.074  1.00 57.92           C
ATOM    964  CG1 ILE A 131      26.800  24.236  27.355  1.00 56.46           C
ATOM    965  CG2 ILE A 131      24.769  25.701  27.595  1.00 59.35           C
ATOM    966  CD1 ILE A 131      27.647  25.065  26.414  1.00 62.70           C
ATOM    967  N   THR A 132      23.221  23.753  29.610  1.00 55.76           N
ATOM    968  CA  THR A 132      22.952  23.699  31.040  1.00 57.05           C
ATOM    969  C   THR A 132      22.775  22.254  31.506  1.00 59.84           C
ATOM    970  O   THR A 132      22.998  21.955  32.685  1.00 62.31           O
ATOM    971  CB  THR A 132      21.722  24.532  31.369  1.00 49.53           C
ATOM    972  OG1 THR A 132      22.046  25.859  30.964  1.00 48.83           O
ATOM    973  CG2 THR A 132      21.409  24.507  32.854  1.00 48.11           C
ATOM    974  N   LEU A 133      22.325  21.374  30.600  1.00 59.96           N
ATOM    975  CA  LEU A 133      22.259  19.953  30.911  1.00 54.65           C
ATOM    976  C   LEU A 133      23.615  19.467  31.398  1.00 55.05           C
ATOM    977  O   LEU A 133      23.696  18.709  32.359  1.00 65.11           O
ATOM    978  CB  LEU A 133      21.820  19.159  29.691  1.00 54.83           C
ATOM    979  CG  LEU A 133      20.343  19.285  29.315  1.00 55.42           C
ATOM    980  CD1 LEU A 133      20.089  18.726  27.919  1.00 58.14           C
ATOM    981  CD2 LEU A 133      19.548  18.540  30.354  1.00 48.69           C
ATOM    982  N   GLU A 134      24.673  19.926  30.725  1.00 59.27           N
ATOM    983  CA  GLU A 134      26.032  19.557  31.070  1.00 51.17           C
ATOM    984  C   GLU A 134      26.458  20.198  32.384  1.00 48.95           C
ATOM    985  O   GLU A 134      27.372  19.694  33.017  1.00 46.65           O
ATOM    986  CB  GLU A 134      26.982  19.982  29.961  1.00 51.98           C
ATOM    987  CG  GLU A 134      26.589  19.419  28.597  1.00 58.32           C
ATOM    988  CD  GLU A 134      26.504  17.899  28.488  1.00 64.69           C
ATOM    989  OE1 GLU A 134      27.358  17.203  29.085  1.00 67.96           O
ATOM    990  OE2 GLU A 134      25.574  17.402  27.810  1.00 68.24           O
ATOM    991  N   LEU A 135      25.824  21.307  32.777  1.00 55.46           N
ATOM    992  CA  LEU A 135      26.064  21.896  34.087  1.00 50.79           C
ATOM    993  C   LEU A 135      25.451  21.029  35.181  1.00 50.35           C
ATOM    994  O   LEU A 135      26.070  20.832  36.223  1.00 54.76           O
ATOM    995  CB  LEU A 135      25.490  23.308  34.155  1.00 55.41           C
ATOM    996  CG  LEU A 135      26.449  24.444  33.782  1.00 54.25           C
ATOM    997  CD1 LEU A 135      25.675  25.721  33.804  1.00 50.03           C
ATOM    998  CD2 LEU A 135      27.648  24.537  34.713  1.00 65.07           C
ATOM    999  N   LEU A 136      24.232  20.541  34.941  1.00 46.40           N
ATOM   1000  CA  LEU A 136      23.476  19.779  35.924  1.00 45.63           C
ATOM   1001  C   LEU A 136      23.677  18.271  35.777  1.00 50.14           C
ATOM   1002  O   LEU A 136      23.065  17.503  36.523  1.00 55.21           O
ATOM   1003  CB  LEU A 136      22.002  20.124  35.720  1.00 45.68           C
ATOM   1004  CG  LEU A 136      21.609  21.549  36.096  1.00 48.05           C
ATOM   1005  CD1 LEU A 136      20.350  21.896  35.362  1.00 44.40           C
ATOM   1006  CD2 LEU A 136      21.450  21.698  37.614  1.00 52.21           C
ATOM   1007  N   ARG A 137      24.453  17.840  34.773  1.00 55.05           N
ATOM   1008  CA  ARG A 137      24.622  16.419  34.503  1.00 50.86           C
ATOM   1009  C   ARG A 137      25.166  15.722  35.753  1.00 52.83           C
ATOM   1010  O   ARG A 137      26.131  16.191  36.344  1.00 64.56           O
ATOM   1011  CB  ARG A 137      25.551  16.273  33.295  1.00 53.40           C
ATOM   1012  CG  ARG A 137      25.514  14.919  32.605  1.00 55.81           C
ATOM   1013  CD  ARG A 137      26.461  14.888  31.401  1.00 54.94           C
ATOM   1014  NE  ARG A 137      27.422  13.785  31.508  1.00 55.77           N
ATOM   1015  CZ  ARG A 137      28.494  13.621  30.720  1.00 59.27           C
ATOM   1016  NH1 ARG A 137      28.719  14.444  29.704  1.00 49.33           N
ATOM   1017  NH2 ARG A 137      29.352  12.634  30.957  1.00 54.80           N
ATOM   1018  N   ASP A 138      24.497  14.646  36.187  1.00 57.24           N
ATOM   1019  CA  ASP A 138      24.928  13.788  37.288  1.00 53.52           C
ATOM   1020  C   ASP A 138      24.649  14.412  38.654  1.00 56.06           C
ATOM   1021  O   ASP A 138      25.259  14.030  39.657  1.00 47.37           O
ATOM   1022  CB  ASP A 138      26.393  13.394  37.178  1.00 56.61           C
ATOM   1023  CG  ASP A 138      26.843  12.858  35.825  1.00 65.32           C
ATOM   1024  OD1 ASP A 138      26.043  12.135  35.159  1.00 64.13           O
ATOM   1025  OD2 ASP A 138      27.991  13.165  35.443  1.00 62.97           O
ATOM   1026  N   ILE A 139      23.678  15.323  38.720  1.00 59.14           N
ATOM   1027  CA  ILE A 139      23.333  15.966  39.979  1.00 59.98           C
ATOM   1028  C   ILE A 139      22.769  14.931  40.958  1.00 60.33           C
ATOM   1029  O   ILE A 139      23.022  15.020  42.159  1.00 62.47           O
ATOM   1030  CB  ILE A 139      22.356  17.140  39.755  1.00 62.28           C
ATOM   1031  CG1 ILE A 139      22.244  18.010  41.005  1.00 63.42           C
ATOM   1032  CG2 ILE A 139      20.979  16.682  39.262  1.00 54.82           C
ATOM   1033  CD1 ILE A 139      23.118  19.252  40.984  1.00 58.44           C
ATOM   1034  N   ASN A 140      22.003  13.955  40.451  1.00 58.30           N
ATOM   1035  CA  ASN A 140      21.416  12.930  41.305  1.00 62.48           C
ATOM   1036  C   ASN A 140      22.249  11.642  41.296  1.00 63.84           C
ATOM   1037  O   ASN A 140      21.698  10.546  41.279  1.00 67.66           O
ATOM   1038  CB  ASN A 140      19.974  12.652  40.900  1.00 62.77           C
ATOM   1039  CG  ASN A 140      19.154  13.920  40.835  1.00 65.86           C
ATOM   1040  OD1 ASN A 140      18.636  14.278  39.769  1.00 62.54           O
ATOM   1041  ND2 ASN A 140      19.048  14.629  41.949  1.00 61.43           N
ATOM   1042  N   LYS A 141      23.579  11.768  41.322  1.00 55.06           N
ATOM   1043  CA  LYS A 141      24.451  10.623  41.510  1.00 54.54           C
ATOM   1044  C   LYS A 141      25.428  10.880  42.656  1.00 51.98           C
ATOM   1045  O   LYS A 141      26.577  10.450  42.583  1.00 53.67           O
ATOM   1046  CB  LYS A 141      25.234  10.313  40.229  1.00 54.85           C
ATOM   1047  CG  LYS A 141      24.452   9.544  39.196  1.00 51.18           C
ATOM   1048  CD  LYS A 141      23.592  10.451  38.337  1.00 64.08           C
ATOM   1049  CE  LYS A 141      22.794   9.643  37.343  1.00 72.39           C
ATOM   1050  NZ  LYS A 141      23.622   8.762  36.502  1.00 67.59           N
ATOM   1051  N   ASP A 142      24.984  11.621  43.680  1.00 54.28           N
ATOM   1052  CA  ASP A 142      25.778  11.911  44.869  1.00 60.29           C
ATOM   1053  C   ASP A 142      27.139  12.510  44.518  1.00 65.67           C
ATOM   1054  O   ASP A 142      28.144  12.239  45.182  1.00 66.74           O
ATOM   1055  CB  ASP A 142      25.965  10.673  45.725  1.00 60.48           C
ATOM   1056  CG  ASP A 142      26.431  10.959  47.143  1.00 61.58           C
ATOM   1057  OD1 ASP A 142      25.696  11.660  47.859  1.00 72.42           O
ATOM   1058  OD2 ASP A 142      27.527  10.492  47.523  1.00 67.80           O
ATOM   1059  N   THR A 143      27.155  13.363  43.485  1.00 65.51           N
ATOM   1060  CA  THR A 143      28.385  13.963  42.986  1.00 58.67           C
ATOM   1061  C   THR A 143      28.727  15.223  43.780  1.00 64.59           C
ATOM   1062  O   THR A 143      29.899  15.595  43.889  1.00 61.84           O
ATOM   1063  CB  THR A 143      28.246  14.270  41.495  1.00 55.89           C
ATOM   1064  OG1 THR A 143      26.988  14.909  41.286  1.00 49.86           O
ATOM   1065  CG2 THR A 143      28.328  13.011  40.651  1.00 56.87           C
ATOM   1066  N   ILE A 144      27.699  15.899  44.306  1.00 65.32           N
ATOM   1067  CA  ILE A 144      27.901  17.169  44.986  1.00 62.31           C
ATOM   1068  C   ILE A 144      27.130  17.141  46.300  1.00 63.95           C
ATOM   1069  O   ILE A 144      26.196  16.359  46.456  1.00 68.22           O
ATOM   1070  CB  ILE A 144      27.503  18.351  44.076  1.00 56.02           C
ATOM   1071  CG1 ILE A 144      26.059  18.264  43.578  1.00 51.56           C
ATOM   1072  CG2 ILE A 144      28.470  18.482  42.896  1.00 55.44           C
ATOM   1073  CD1 ILE A 144      25.058  19.042  44.408  1.00 52.59           C
ATOM   1074  N   ASP A 145      27.517  18.020  47.228  1.00 64.81           N
ATOM   1075  CA  ASP A 145      26.934  18.042  48.562  1.00 66.99           C
ATOM   1076  C   ASP A 145      25.715  18.953  48.588  1.00 62.16           C
ATOM   1077  O   ASP A 145      25.829  20.160  48.382  1.00 61.53           O
ATOM   1078  CB  ASP A 145      27.954  18.459  49.606  1.00 66.97           C
ATOM   1079  CG  ASP A 145      29.016  17.401  49.867  1.00 72.14           C
ATOM   1080  OD1 ASP A 145      28.704  16.208  49.663  1.00 73.64           O
ATOM   1081  OD2 ASP A 145      30.158  17.771  50.223  1.00 64.67           O
ATOM   1082  N   PHE A 146      24.546  18.348  48.819  1.00 52.08           N
ATOM   1083  CA  PHE A 146      23.321  19.101  49.019  1.00 53.86           C
ATOM   1084  C   PHE A 146      23.256  19.653  50.434  1.00 56.58           C
ATOM   1085  O   PHE A 146      23.917  19.155  51.342  1.00 53.03           O
ATOM   1086  CB  PHE A 146      22.079  18.243  48.813  1.00 46.99           C
ATOM   1087  CG  PHE A 146      21.643  18.167  47.367  1.00 45.32           C
ATOM   1088  CD1 PHE A 146      22.194  17.238  46.501  1.00 58.60           C
ATOM   1089  CD2 PHE A 146      20.673  19.017  46.886  1.00 49.09           C
ATOM   1090  CE1 PHE A 146      21.780  17.168  45.175  1.00 57.98           C
ATOM   1091  CE2 PHE A 146      20.263  18.940  45.567  1.00 55.41           C
ATOM   1092  CZ  PHE A 146      20.821  18.021  44.712  1.00 50.52           C
ATOM   1093  N   ILE A 147      22.411  20.669  50.607  1.00 61.71           N
ATOM   1094  CA  ILE A 147      22.258  21.314  51.898  1.00 69.73           C
ATOM   1095  C   ILE A 147      20.792  21.672  52.063  1.00 67.94           C
ATOM   1096  O   ILE A 147      20.015  21.540  51.122  1.00 68.00           O
ATOM   1097  CB  ILE A 147      23.160  22.558  52.045  1.00 72.47           C
ATOM   1098  CG1 ILE A 147      23.027  23.496  50.863  1.00 79.38           C
ATOM   1099  CG2 ILE A 147      24.618  22.173  52.269  1.00 72.56           C
ATOM   1100  CD1 ILE A 147      23.943  24.704  50.934  1.00 83.76           C
ATOM   1101  N   ASP A 148      20.461  22.124  53.279  1.00 71.48           N
ATOM   1102  CA  ASP A 148      19.151  22.658  53.597  1.00 71.74           C
ATOM   1103  C   ASP A 148      18.996  24.023  52.949  1.00 69.27           C
ATOM   1104  O   ASP A 148      19.986  24.678  52.636  1.00 62.26           O
ATOM   1105  CB  ASP A 148      18.933  22.751  55.099  1.00 68.31           C
ATOM   1106  CG  ASP A 148      18.708  21.390  55.738  1.00 73.10           C
ATOM   1107  OD1 ASP A 148      18.890  20.394  55.009  1.00 71.88           O
ATOM   1108  OD2 ASP A 148      18.331  21.336  56.928  1.00 70.11           O
ATOM   1109  N   ASN A 149      17.734  24.432  52.786  1.00 68.22           N
ATOM   1110  CA  ASN A 149      17.392  25.750  52.282  1.00 67.36           C
ATOM   1111  C   ASN A 149      17.082  26.670  53.467  1.00 69.02           C
ATOM   1112  O   ASN A 149      17.218  26.276  54.628  1.00 78.94           O
ATOM   1113  CB  ASN A 149      16.269  25.639  51.257  1.00 60.08           C
ATOM   1114  CG  ASN A 149      14.923  25.521  51.919  1.00 62.99           C
ATOM   1115  OD1 ASN A 149      14.804  24.859  52.958  1.00 66.69           O
ATOM   1116  ND2 ASN A 149      13.906  26.149  51.342  1.00 60.61           N
ATOM   1117  N   TYR A 150      16.631  27.893  53.165  1.00 66.49           N
ATOM   1118  CA  TYR A 150      16.527  28.947  54.166  1.00 61.85           C
ATOM   1119  C   TYR A 150      15.515  28.582  55.255  1.00 65.34           C
ATOM   1120  O   TYR A 150      15.771  28.838  56.425  1.00 67.07           O
ATOM   1121  CB  TYR A 150      16.190  30.286  53.501  1.00 55.69           C
ATOM   1122  CG  TYR A 150      14.777  30.414  52.949  1.00 52.04           C
ATOM   1123  CD1 TYR A 150      14.469  29.929  51.696  1.00 51.97           C
ATOM   1124  CD2 TYR A 150      13.756  31.021  53.672  1.00 58.28           C
ATOM   1125  CE1 TYR A 150      13.196  30.032  51.170  1.00 47.46           C
ATOM   1126  CE2 TYR A 150      12.472  31.135  53.158  1.00 52.42           C
ATOM   1127  CZ  TYR A 150      12.199  30.652  51.893  1.00 50.75           C
ATOM   1128  OH  TYR A 150      10.970  30.766  51.309  1.00 51.96           O
ATOM   1129  N   ASP A 151      14.366  28.002  54.889  1.00 70.03           N
ATOM   1130  CA  ASP A 151      13.336  27.683  55.873  1.00 65.24           C
ATOM   1131  C   ASP A 151      13.479  26.257  56.407  1.00 68.51           C
ATOM   1132  O   ASP A 151      12.741  25.872  57.308  1.00 75.27           O
ATOM   1133  CB  ASP A 151      11.941  27.859  55.296  1.00 58.10           C
ATOM   1134  CG  ASP A 151      11.719  27.125  53.989  1.00 56.38           C
ATOM   1135  OD1 ASP A 151      12.682  26.493  53.530  1.00 66.92           O
ATOM   1136  OD2 ASP A 151      10.615  27.212  53.438  1.00 57.16           O
ATOM   1137  N   GLY A 152      14.367  25.447  55.819  1.00 75.25           N
ATOM   1138  CA  GLY A 152      14.531  24.058  56.237  1.00 67.26           C
ATOM   1139  C   GLY A 152      13.507  23.109  55.608  1.00 67.84           C
ATOM   1140  O   GLY A 152      13.398  21.959  56.018  1.00 70.32           O
ATOM   1141  N   ASN A 153      12.777  23.560  54.583  1.00 69.86           N
ATOM   1142  CA  ASN A 153      11.783  22.717  53.934  1.00 60.60           C
ATOM   1143  C   ASN A 153      12.232  22.257  52.548  1.00 60.21           C
ATOM   1144  O   ASN A 153      11.427  21.669  51.834  1.00 61.73           O
ATOM   1145  CB  ASN A 153      10.460  23.454  53.783  1.00 65.82           C
ATOM   1146  CG  ASN A 153       9.873  23.831  55.122  1.00 74.45           C
ATOM   1147  OD1 ASN A 153      10.153  23.172  56.133  1.00 77.89           O
ATOM   1148  ND2 ASN A 153       9.043  24.866  55.142  1.00 73.76           N
ATOM   1149  N   GLU A 154      13.488  22.532  52.156  1.00 59.01           N
ATOM   1150  CA  GLU A 154      13.977  22.107  50.855  1.00 63.37           C
ATOM   1151  C   GLU A 154      15.450  21.734  50.940  1.00 59.34           C
ATOM   1152  O   GLU A 154      16.124  22.027  51.917  1.00 63.72           O
ATOM   1153  CB  GLU A 154      13.835  23.176  49.771  1.00 71.59           C
ATOM   1154  CG  GLU A 154      12.402  23.643  49.533  1.00 69.63           C
ATOM   1155  CD  GLU A 154      11.518  22.571  48.944  1.00 69.03           C
ATOM   1156  OE1 GLU A 154      12.044  21.560  48.433  1.00 70.48           O
ATOM   1157  OE2 GLU A 154      10.291  22.764  49.023  1.00 80.86           O
ATOM   1158  N   ARG A 155      15.923  21.063  49.887  1.00 64.97           N
ATOM   1159  CA  ARG A 155      17.332  20.770  49.698  1.00 59.72           C
ATOM   1160  C   ARG A 155      17.778  21.425  48.396  1.00 60.89           C
ATOM   1161  O   ARG A 155      17.112  21.285  47.364  1.00 58.50           O
ATOM   1162  CB  ARG A 155      17.569  19.260  49.647  1.00 64.97           C
ATOM   1163  CG  ARG A 155      17.013  18.545  50.871  1.00 66.20           C
ATOM   1164  CD  ARG A 155      17.952  18.740  52.047  1.00 63.83           C
ATOM   1165  NE  ARG A 155      19.149  17.921  51.865  1.00 59.86           N
ATOM   1166  CZ  ARG A 155      20.169  17.869  52.714  1.00 63.53           C
ATOM   1167  NH1 ARG A 155      20.192  18.644  53.780  1.00 65.38           N
ATOM   1168  NH2 ARG A 155      21.173  17.047  52.486  1.00 59.88           N
ATOM   1169  N   GLU A 156      18.878  22.183  48.483  1.00 58.30           N
ATOM   1170  CA  GLU A 156      19.448  22.852  47.327  1.00 57.42           C
ATOM   1171  C   GLU A 156      20.918  22.472  47.239  1.00 54.64           C
ATOM   1172  O   GLU A 156      21.550  22.142  48.238  1.00 57.21           O
ATOM   1173  CB  GLU A 156      19.264  24.369  47.390  1.00 57.91           C
ATOM   1174  CG  GLU A 156      19.798  25.003  48.672  1.00 59.58           C
ATOM   1175  CD  GLU A 156      20.004  26.513  48.583  1.00 62.38           C
ATOM   1176  OE1 GLU A 156      19.977  27.019  47.432  1.00 57.21           O
ATOM   1177  OE2 GLU A 156      20.171  27.192  49.635  1.00 49.06           O
ATOM   1178  N   PRO A 157      21.503  22.479  46.032  1.00 51.32           N
ATOM   1179  CA  PRO A 157      22.909  22.146  45.878  1.00 52.48           C
ATOM   1180  C   PRO A 157      23.827  23.279  46.308  1.00 58.44           C
ATOM   1181  O   PRO A 157      23.488  24.456  46.173  1.00 62.12           O
ATOM   1182  CB  PRO A 157      23.029  21.871  44.385  1.00 54.65           C
ATOM   1183  CG  PRO A 157      21.963  22.719  43.764  1.00 53.70           C
ATOM   1184  CD  PRO A 157      20.829  22.728  44.755  1.00 56.38           C
ATOM   1185  N   SER A 158      25.001  22.895  46.815  1.00 52.63           N
ATOM   1186  CA  SER A 158      26.010  23.862  47.192  1.00 52.34           C
ATOM   1187  C   SER A 158      26.912  24.169  46.002  1.00 59.81           C
ATOM   1188  O   SER A 158      27.709  25.105  46.067  1.00 61.71           O
ATOM   1189  CB  SER A 158      26.810  23.359  48.346  1.00 57.75           C
ATOM   1190  OG  SER A 158      27.389  22.097  48.022  1.00 61.87           O
ATOM   1191  N   VAL A 159      26.804  23.353  44.942  1.00 60.85           N
ATOM   1192  CA  VAL A 159      27.597  23.508  43.734  1.00 55.76           C
ATOM   1193  C   VAL A 159      27.026  22.568  42.679  1.00 56.68           C
ATOM   1194  O   VAL A 159      26.644  21.441  42.976  1.00 56.22           O
ATOM   1195  CB  VAL A 159      29.088  23.212  43.994  1.00 62.08           C
ATOM   1196  CG1 VAL A 159      29.295  21.819  44.588  1.00 62.69           C
ATOM   1197  CG2 VAL A 159      29.926  23.404  42.734  1.00 60.20           C
ATOM   1198  N   LEU A 160      26.964  23.046  41.439  1.00 56.73           N
ATOM   1199  CA  LEU A 160      26.544  22.202  40.341  1.00 50.22           C
ATOM   1200  C   LEU A 160      27.725  21.336  39.928  1.00 56.01           C
ATOM   1201  O   LEU A 160      28.869  21.665  40.197  1.00 53.26           O
ATOM   1202  CB  LEU A 160      26.036  23.055  39.184  1.00 47.60           C
ATOM   1203  CG  LEU A 160      24.790  23.889  39.481  1.00 51.18           C
ATOM   1204  CD1 LEU A 160      24.158  24.380  38.197  1.00 53.51           C
ATOM   1205  CD2 LEU A 160      23.784  23.090  40.299  1.00 53.89           C
ATOM   1206  N   PRO A 161      27.484  20.165  39.306  1.00 56.67           N
ATOM   1207  CA  PRO A 161      28.585  19.319  38.855  1.00 50.75           C
ATOM   1208  C   PRO A 161      29.445  19.963  37.775  1.00 49.90           C
ATOM   1209  O   PRO A 161      30.643  19.721  37.747  1.00 51.05           O
ATOM   1210  CB  PRO A 161      27.872  18.074  38.368  1.00 50.64           C
ATOM   1211  CG  PRO A 161      26.593  18.080  39.152  1.00 50.53           C
ATOM   1212  CD  PRO A 161      26.166  19.535  39.133  1.00 52.74           C
ATOM   1213  N   ALA A 162      28.829  20.780  36.909  1.00 49.76           N
ATOM   1214  CA  ALA A 162      29.553  21.683  36.018  1.00 47.04           C
ATOM   1215  C   ALA A 162      30.569  20.928  35.170  1.00 44.43           C
ATOM   1216  O   ALA A 162      31.770  21.095  35.358  1.00 55.00           O
ATOM   1217  CB  ALA A 162      30.234  22.783  36.823  1.00 49.06           C
ATOM   1218  N   ARG A 163      30.091  20.167  34.179  1.00 44.25           N
ATOM   1219  CA  ARG A 163      30.961  19.313  33.375  1.00 49.66           C
ATOM   1220  C   ARG A 163      31.741  20.091  32.304  1.00 53.72           C
ATOM   1221  O   ARG A 163      32.398  19.463  31.471  1.00 51.48           O
ATOM   1222  CB  ARG A 163      30.169  18.180  32.706  1.00 51.40           C
ATOM   1223  CG  ARG A 163      29.376  17.283  33.652  1.00 52.92           C
ATOM   1224  CD  ARG A 163      30.208  16.757  34.811  1.00 51.95           C
ATOM   1225  NE  ARG A 163      31.447  16.133  34.339  1.00 58.76           N
ATOM   1226  CZ  ARG A 163      31.527  14.914  33.782  1.00 60.58           C
ATOM   1227  NH1 ARG A 163      30.490  14.086  33.809  1.00 57.11           N
ATOM   1228  NH2 ARG A 163      32.656  14.535  33.217  1.00 53.40           N
ATOM   1229  N   PHE A 164      31.724  21.433  32.332  1.00 59.31           N
ATOM   1230  CA  PHE A 164      32.624  22.234  31.504  1.00 53.54           C
ATOM   1231  C   PHE A 164      32.988  23.512  32.254  1.00 53.19           C
ATOM   1232  O   PHE A 164      32.205  23.979  33.084  1.00 60.78           O
ATOM   1233  CB  PHE A 164      31.980  22.589  30.166  1.00 55.35           C
ATOM   1234  CG  PHE A 164      30.847  23.586  30.291  1.00 51.06           C
ATOM   1235  CD1 PHE A 164      29.601  23.187  30.747  1.00 50.85           C
ATOM   1236  CD2 PHE A 164      31.025  24.917  29.946  1.00 59.82           C
ATOM   1237  CE1 PHE A 164      28.556  24.094  30.842  1.00 47.55           C
ATOM   1238  CE2 PHE A 164      29.969  25.819  30.036  1.00 52.56           C
ATOM   1239  CZ  PHE A 164      28.738  25.404  30.484  1.00 42.85           C
ATOM   1240  N   PRO A 165      34.172  24.115  31.992  1.00 45.63           N
ATOM   1241  CA  PRO A 165      34.689  25.205  32.823  1.00 42.74           C
ATOM   1242  C   PRO A 165      33.836  26.460  32.701  1.00 44.83           C
ATOM   1243  O   PRO A 165      34.149  27.346  31.923  1.00 52.59           O
ATOM   1244  CB  PRO A 165      36.115  25.448  32.326  1.00 41.71           C
ATOM   1245  CG  PRO A 165      36.394  24.335  31.353  1.00 42.70           C
ATOM   1246  CD  PRO A 165      35.064  23.804  30.866  1.00 45.16           C
ATOM   1247  N   ASN A 166      32.761  26.536  33.485  1.00 43.56           N
ATOM   1248  CA  ASN A 166      31.740  27.555  33.299  1.00 40.70           C
ATOM   1249  C   ASN A 166      32.261  28.910  33.751  1.00 44.73           C
ATOM   1250  O   ASN A 166      31.857  29.944  33.208  1.00 42.02           O
ATOM   1251  CB  ASN A 166      30.469  27.226  34.074  1.00 42.26           C
ATOM   1252  CG  ASN A 166      29.387  28.262  33.897  1.00 41.13           C
ATOM   1253  OD1 ASN A 166      29.220  28.800  32.800  1.00 42.78           O
ATOM   1254  ND2 ASN A 166      28.643  28.557  34.955  1.00 48.23           N
ATOM   1255  N   LEU A 167      33.146  28.914  34.756  1.00 47.40           N
ATOM   1256  CA  LEU A 167      33.558  30.178  35.346  1.00 51.54           C
ATOM   1257  C   LEU A 167      34.256  31.022  34.291  1.00 49.15           C
ATOM   1258  O   LEU A 167      33.872  32.158  34.032  1.00 48.99           O
ATOM   1259  CB  LEU A 167      34.479  29.982  36.543  1.00 54.30           C
ATOM   1260  CG  LEU A 167      35.090  31.273  37.084  1.00 55.02           C
ATOM   1261  CD1 LEU A 167      34.004  32.116  37.731  1.00 51.36           C
ATOM   1262  CD2 LEU A 167      36.219  30.948  38.050  1.00 57.94           C
ATOM   1263  N   LEU A 168      35.334  30.468  33.736  1.00 48.93           N
ATOM   1264  CA  LEU A 168      36.106  31.174  32.735  1.00 44.03           C
ATOM   1265  C   LEU A 168      35.314  31.342  31.449  1.00 42.14           C
ATOM   1266  O   LEU A 168      35.609  32.253  30.697  1.00 50.21           O
ATOM   1267  CB  LEU A 168      37.384  30.400  32.459  1.00 44.78           C
ATOM   1268  CG  LEU A 168      38.362  30.330  33.623  1.00 40.55           C
ATOM   1269  CD1 LEU A 168      39.406  29.317  33.280  1.00 41.78           C
ATOM   1270  CD2 LEU A 168      38.994  31.684  33.860  1.00 49.40           C
ATOM   1271  N   ALA A 169      34.342  30.464  31.175  1.00 42.90           N
ATOM   1272  CA  ALA A 169      33.677  30.467  29.885  1.00 40.24           C
ATOM   1273  C   ALA A 169      32.738  31.659  29.762  1.00 42.45           C
ATOM   1274  O   ALA A 169      32.917  32.478  28.863  1.00 47.23           O
ATOM   1275  CB  ALA A 169      32.967  29.168  29.658  1.00 41.62           C
ATOM   1276  N   ASN A 170      31.730  31.741  30.632  1.00 43.89           N
ATOM   1277  CA  ASN A 170      30.770  32.839  30.603  1.00 46.09           C
ATOM   1278  C   ASN A 170      31.236  34.036  31.436  1.00 44.25           C
ATOM   1279  O   ASN A 170      30.665  35.120  31.344  1.00 46.15           O
ATOM   1280  CB  ASN A 170      29.397  32.404  31.099  1.00 50.01           C
ATOM   1281  CG  ASN A 170      28.660  31.613  30.043  1.00 57.66           C
ATOM   1282  OD1 ASN A 170      28.639  32.009  28.873  1.00 53.27           O
ATOM   1283  ND2 ASN A 170      28.057  30.497  30.420  1.00 55.86           N
ATOM   1284  N   GLY A 171      32.273  33.856  32.252  1.00 44.53           N
ATOM   1285  CA  GLY A 171      32.847  34.960  33.000  1.00 47.79           C
ATOM   1286  C   GLY A 171      31.980  35.316  34.199  1.00 46.11           C
ATOM   1287  O   GLY A 171      30.937  34.708  34.395  1.00 44.09           O
ATOM   1288  N   ALA A 172      32.433  36.321  34.962  1.00 45.23           N
ATOM   1289  CA  ALA A 172      31.680  36.844  36.083  1.00 44.74           C
ATOM   1290  C   ALA A 172      31.973  38.333  36.279  1.00 47.08           C
ATOM   1291  O   ALA A 172      33.037  38.818  35.878  1.00 44.91           O
ATOM   1292  CB  ALA A 172      32.015  36.048  37.315  1.00 48.65           C
ATOM   1293  N   SER A 173      31.005  39.013  36.912  1.00 44.96           N
ATOM   1294  CA  SER A 173      31.150  40.370  37.404  1.00 51.51           C
ATOM   1295  C   SER A 173      30.281  40.575  38.644  1.00 50.64           C
ATOM   1296  O   SER A 173      29.092  40.217  38.660  1.00 40.78           O
ATOM   1297  CB  SER A 173      30.773  41.364  36.357  1.00 58.35           C
ATOM   1298  OG  SER A 173      29.366  41.578  36.391  1.00 54.59           O
ATOM   1299  N   GLY A 174      30.873  41.152  39.697  1.00 50.14           N
ATOM   1300  CA  GLY A 174      30.114  41.384  40.910  1.00 51.76           C
ATOM   1301  C   GLY A 174      30.774  42.428  41.794  1.00 55.61           C
ATOM   1302  O   GLY A 174      31.983  42.390  42.032  1.00 60.02           O
ATOM   1303  N   ILE A 175      29.959  43.376  42.256  1.00 55.14           N
ATOM   1304  CA  ILE A 175      30.410  44.308  43.268  1.00 54.57           C
ATOM   1305  C   ILE A 175      30.032  43.694  44.600  1.00 51.27           C
ATOM   1306  O   ILE A 175      28.876  43.366  44.808  1.00 56.91           O
ATOM   1307  CB  ILE A 175      29.803  45.707  43.112  1.00 52.00           C
ATOM   1308  CG1 ILE A 175      29.887  46.185  41.669  1.00 53.61           C
ATOM   1309  CG2 ILE A 175      30.503  46.658  44.084  1.00 52.44           C
ATOM   1310  CD1 ILE A 175      28.857  47.228  41.306  1.00 56.01           C
ATOM   1311  N   ALA A 176      31.025  43.515  45.463  1.00 47.49           N
ATOM   1312  CA  ALA A 176      30.790  42.962  46.780  1.00 51.42           C
ATOM   1313  C   ALA A 176      31.186  44.021  47.802  1.00 59.57           C
ATOM   1314  O   ALA A 176      31.101  45.217  47.519  1.00 65.27           O
ATOM   1315  CB  ALA A 176      31.568  41.663  46.943  1.00 50.62           C
ATOM   1316  N   VAL A 177      31.586  43.573  48.998  1.00 59.41           N
ATOM   1317  CA  VAL A 177      32.056  44.475  50.032  1.00 55.10           C
ATOM   1318  C   VAL A 177      33.533  44.190  50.270  1.00 56.03           C
ATOM   1319  O   VAL A 177      33.937  43.029  50.408  1.00 52.33           O
ATOM   1320  CB  VAL A 177      31.258  44.337  51.335  1.00 52.16           C
ATOM   1321  CG1 VAL A 177      31.684  45.404  52.333  1.00 58.91           C
ATOM   1322  CG2 VAL A 177      29.750  44.364  51.104  1.00 49.94           C
ATOM   1323  N   GLY A 178      34.338  45.260  50.247  1.00 54.30           N
ATOM   1324  CA  GLY A 178      35.784  45.138  50.388  1.00 52.92           C
ATOM   1325  C   GLY A 178      36.483  44.803  49.070  1.00 49.22           C
ATOM   1326  O   GLY A 178      37.693  44.980  48.947  1.00 46.86           O
ATOM   1327  N   MET A 179      35.721  44.370  48.063  1.00 53.72           N
ATOM   1328  CA  MET A 179      36.313  43.765  46.882  1.00 55.28           C
ATOM   1329  C   MET A 179      35.243  43.562  45.809  1.00 52.57           C
ATOM   1330  O   MET A 179      34.058  43.416  46.124  1.00 55.12           O
ATOM   1331  CB  MET A 179      36.932  42.422  47.276  1.00 51.83           C
ATOM   1332  CG  MET A 179      35.918  41.445  47.793  1.00 52.40           C
ATOM   1333  SD  MET A 179      36.691  39.981  48.507  1.00 58.74           S
ATOM   1334  CE  MET A 179      37.095  40.499  50.184  1.00 53.70           C
ATOM   1335  N   ALA A 180      35.680  43.582  44.543  1.00 49.07           N
ATOM   1336  CA  ALA A 180      34.800  43.350  43.408  1.00 52.93           C
ATOM   1337  C   ALA A 180      35.441  42.295  42.513  1.00 55.54           C
ATOM   1338  O   ALA A 180      36.580  41.908  42.773  1.00 64.63           O
ATOM   1339  CB  ALA A 180      34.542  44.652  42.687  1.00 49.91           C
ATOM   1340  N   THR A 181      34.720  41.824  41.485  1.00 46.52           N
ATOM   1341  CA  THR A 181      35.242  40.769  40.625  1.00 48.31           C
ATOM   1342  C   THR A 181      34.920  41.101  39.179  1.00 47.48           C
ATOM   1343  O   THR A 181      33.838  41.595  38.869  1.00 54.24           O
ATOM   1344  CB  THR A 181      34.693  39.379  40.971  1.00 52.05           C
ATOM   1345  OG1 THR A 181      35.185  38.470  39.984  1.00 54.03           O
ATOM   1346  CG2 THR A 181      33.182  39.307  40.914  1.00 51.41           C
ATOM   1347  N   ASN A 182      35.857  40.772  38.288  1.00 46.94           N
ATOM   1348  CA  ASN A 182      35.637  41.007  36.877  1.00 52.64           C
ATOM   1349  C   ASN A 182      36.450  40.009  36.056  1.00 50.50           C
ATOM   1350  O   ASN A 182      37.602  40.250  35.721  1.00 52.45           O
ATOM   1351  CB  ASN A 182      35.925  42.463  36.552  1.00 51.58           C
ATOM   1352  CG  ASN A 182      35.017  42.970  35.467  1.00 54.13           C
ATOM   1353  OD1 ASN A 182      33.814  42.670  35.474  1.00 59.06           O
ATOM   1354  ND2 ASN A 182      35.572  43.744  34.552  1.00 54.97           N
ATOM   1355  N   ILE A 183      35.821  38.876  35.761  1.00 51.91           N
ATOM   1356  CA  ILE A 183      36.445  37.810  34.996  1.00 49.29           C
ATOM   1357  C   ILE A 183      35.808  37.824  33.618  1.00 48.98           C
ATOM   1358  O   ILE A 183      34.577  37.813  33.520  1.00 37.00           O
ATOM   1359  CB  ILE A 183      36.236  36.455  35.690  1.00 48.24           C
ATOM   1360  CG1 ILE A 183      36.901  36.462  37.035  1.00 50.10           C
ATOM   1361  CG2 ILE A 183      36.749  35.307  34.831  1.00 53.37           C
ATOM   1362  CD1 ILE A 183      36.484  35.312  37.919  1.00 54.42           C
ATOM   1363  N   PRO A 184      36.614  37.928  32.538  1.00 39.40           N
ATOM   1364  CA  PRO A 184      36.055  37.936  31.193  1.00 42.02           C
ATOM   1365  C   PRO A 184      35.710  36.533  30.706  1.00 50.79           C
ATOM   1366  O   PRO A 184      36.188  35.529  31.242  1.00 51.11           O
ATOM   1367  CB  PRO A 184      37.146  38.595  30.386  1.00 38.42           C
ATOM   1368  CG  PRO A 184      38.419  38.226  31.108  1.00 39.72           C
ATOM   1369  CD  PRO A 184      38.058  38.139  32.563  1.00 39.48           C
ATOM   1370  N   PRO A 185      34.837  36.434  29.688  1.00 48.90           N
ATOM   1371  CA  PRO A 185      34.549  35.153  29.047  1.00 46.98           C
ATOM   1372  C   PRO A 185      35.608  34.653  28.078  1.00 49.98           C
ATOM   1373  O   PRO A 185      36.421  35.434  27.574  1.00 59.79           O
ATOM   1374  CB  PRO A 185      33.242  35.413  28.320  1.00 50.72           C
ATOM   1375  CG  PRO A 185      33.266  36.892  28.010  1.00 51.16           C
ATOM   1376  CD  PRO A 185      34.052  37.549  29.143  1.00 50.91           C
ATOM   1377  N   HIS A 186      35.550  33.338  27.819  1.00 45.15           N
ATOM   1378  CA  HIS A 186      36.565  32.650  27.054  1.00 39.98           C
ATOM   1379  C   HIS A 186      35.931  31.710  26.035  1.00 39.67           C
ATOM   1380  O   HIS A 186      34.750  31.439  26.049  1.00 44.04           O
ATOM   1381  CB  HIS A 186      37.500  31.905  28.005  1.00 45.15           C
ATOM   1382  CG  HIS A 186      38.334  32.812  28.856  1.00 44.68           C
ATOM   1383  ND1 HIS A 186      37.849  33.356  30.024  1.00 45.98           N
ATOM   1384  CD2 HIS A 186      39.592  33.264  28.725  1.00 42.42           C
ATOM   1385  CE1 HIS A 186      38.784  34.133  30.558  1.00 52.38           C
ATOM   1386  NE2 HIS A 186      39.846  34.100  29.774  1.00 45.57           N
ATOM   1387  N   ASN A 187      36.760  31.191  25.141  1.00 54.79           N
ATOM   1388  CA  ASN A 187      36.332  30.226  24.145  1.00 51.74           C
ATOM   1389  C   ASN A 187      36.424  28.824  24.739  1.00 46.83           C
ATOM   1390  O   ASN A 187      37.471  28.407  25.232  1.00 47.77           O
ATOM   1391  CB  ASN A 187      37.160  30.339  22.870  1.00 47.22           C
ATOM   1392  CG  ASN A 187      36.686  29.379  21.812  1.00 44.11           C
ATOM   1393  OD1 ASN A 187      36.964  28.182  21.888  1.00 43.20           O
ATOM   1394  ND2 ASN A 187      35.954  29.874  20.831  1.00 48.56           N
ATOM   1395  N   LEU A 188      35.326  28.080  24.632  1.00 43.62           N
ATOM   1396  CA  LEU A 188      35.235  26.786  25.284  1.00 46.96           C
ATOM   1397  C   LEU A 188      36.289  25.836  24.722  1.00 49.62           C
ATOM   1398  O   LEU A 188      36.805  24.975  25.437  1.00 60.21           O
ATOM   1399  CB  LEU A 188      33.821  26.248  25.091  1.00 49.15           C
ATOM   1400  CG  LEU A 188      33.430  25.011  25.898  1.00 48.32           C
ATOM   1401  CD1 LEU A 188      33.373  25.355  27.357  1.00 55.52           C
ATOM   1402  CD2 LEU A 188      32.077  24.497  25.412  1.00 47.32           C
ATOM   1403  N   THR A 189      36.600  25.967  23.433  1.00 46.00           N
ATOM   1404  CA  THR A 189      37.489  25.013  22.798  1.00 50.38           C
ATOM   1405  C   THR A 189      38.888  25.148  23.401  1.00 50.02           C
ATOM   1406  O   THR A 189      39.563  24.152  23.680  1.00 51.88           O
ATOM   1407  CB  THR A 189      37.462  25.216  21.284  1.00 54.34           C
ATOM   1408  OG1 THR A 189      36.094  25.334  20.878  1.00 59.72           O
ATOM   1409  CG2 THR A 189      38.101  24.047  20.561  1.00 54.66           C
ATOM   1410  N   GLU A 190      39.316  26.391  23.609  1.00 45.93           N
ATOM   1411  CA  GLU A 190      40.622  26.659  24.190  1.00 43.83           C
ATOM   1412  C   GLU A 190      40.651  26.248  25.664  1.00 49.10           C
ATOM   1413  O   GLU A 190      41.634  25.710  26.152  1.00 48.78           O
ATOM   1414  CB  GLU A 190      40.930  28.146  24.057  1.00 49.72           C
ATOM   1415  CG  GLU A 190      40.851  28.677  22.626  1.00 50.82           C
ATOM   1416  CD  GLU A 190      41.077  30.177  22.526  1.00 55.37           C
ATOM   1417  OE1 GLU A 190      41.221  30.859  23.576  1.00 58.06           O
ATOM   1418  OE2 GLU A 190      41.099  30.672  21.380  1.00 56.27           O
ATOM   1419  N   LEU A 191      39.576  26.527  26.403  1.00 52.66           N
ATOM   1420  CA  LEU A 191      39.511  26.135  27.802  1.00 47.66           C
ATOM   1421  C   LEU A 191      39.725  24.627  27.921  1.00 53.32           C
ATOM   1422  O   LEU A 191      40.516  24.158  28.747  1.00 53.08           O
ATOM   1423  CB  LEU A 191      38.167  26.545  28.396  1.00 46.88           C
ATOM   1424  CG  LEU A 191      37.946  28.035  28.666  1.00 50.57           C
ATOM   1425  CD1 LEU A 191      36.540  28.261  29.229  1.00 49.87           C
ATOM   1426  CD2 LEU A 191      38.990  28.609  29.610  1.00 52.04           C
ATOM   1427  N   ILE A 192      38.989  23.853  27.116  1.00 54.30           N
ATOM   1428  CA  ILE A 192      39.058  22.403  27.241  1.00 47.73           C
ATOM   1429  C   ILE A 192      40.455  21.922  26.862  1.00 45.74           C
ATOM   1430  O   ILE A 192      41.026  21.065  27.536  1.00 46.15           O
ATOM   1431  CB  ILE A 192      37.971  21.727  26.401  1.00 48.77           C
ATOM   1432  CG1 ILE A 192      36.584  22.207  26.809  1.00 49.99           C
ATOM   1433  CG2 ILE A 192      38.105  20.214  26.499  1.00 54.20           C
ATOM   1434  CD1 ILE A 192      36.099  21.650  28.132  1.00 48.79           C
ATOM   1435  N   ASN A 193      41.015  22.470  25.778  1.00 46.31           N
ATOM   1436  CA  ASN A 193      42.381  22.122  25.416  1.00 46.49           C
ATOM   1437  C   ASN A 193      43.347  22.518  26.534  1.00 57.34           C
ATOM   1438  O   ASN A 193      44.382  21.880  26.717  1.00 63.99           O
ATOM   1439  CB  ASN A 193      42.771  22.741  24.085  1.00 45.54           C
ATOM   1440  CG  ASN A 193      41.971  22.167  22.938  1.00 51.15           C
ATOM   1441  OD1 ASN A 193      41.487  21.028  23.014  1.00 47.69           O
ATOM   1442  ND2 ASN A 193      41.813  22.927  21.863  1.00 53.89           N
ATOM   1443  N   GLY A 194      43.014  23.578  27.279  1.00 61.93           N
ATOM   1444  CA  GLY A 194      43.844  24.018  28.388  1.00 56.86           C
ATOM   1445  C   GLY A 194      43.764  23.041  29.557  1.00 54.01           C
ATOM   1446  O   GLY A 194      44.776  22.643  30.114  1.00 57.35           O
ATOM   1447  N   VAL A 195      42.554  22.651  29.942  1.00 51.59           N
ATOM   1448  CA  VAL A 195      42.401  21.722  31.051  1.00 53.27           C
ATOM   1449  C   VAL A 195      43.094  20.398  30.717  1.00 50.80           C
ATOM   1450  O   VAL A 195      43.724  19.781  31.572  1.00 43.90           O
ATOM   1451  CB  VAL A 195      40.916  21.510  31.380  1.00 58.08           C
ATOM   1452  CG1 VAL A 195      40.729  20.394  32.396  1.00 61.33           C
ATOM   1453  CG2 VAL A 195      40.267  22.799  31.864  1.00 61.43           C
ATOM   1454  N   LEU A 196      42.998  19.960  29.461  1.00 48.90           N
ATOM   1455  CA  LEU A 196      43.582  18.685  29.077  1.00 53.08           C
ATOM   1456  C   LEU A 196      45.101  18.736  29.200  1.00 55.98           C
ATOM   1457  O   LEU A 196      45.695  17.834  29.784  1.00 60.05           O
ATOM   1458  CB  LEU A 196      43.137  18.324  27.667  1.00 49.98           C
ATOM   1459  CG  LEU A 196      41.632  18.104  27.524  1.00 50.10           C
ATOM   1460  CD1 LEU A 196      41.300  17.860  26.068  1.00 51.50           C
ATOM   1461  CD2 LEU A 196      41.127  16.960  28.405  1.00 48.03           C
ATOM   1462  N   SER A 197      45.724  19.784  28.652  1.00 51.04           N
ATOM   1463  CA  SER A 197      47.150  19.994  28.838  1.00 49.71           C
ATOM   1464  C   SER A 197      47.507  19.918  30.320  1.00 54.73           C
ATOM   1465  O   SER A 197      48.430  19.189  30.703  1.00 70.25           O
ATOM   1466  CB  SER A 197      47.583  21.297  28.237  1.00 53.38           C
ATOM   1467  OG  SER A 197      47.153  21.400  26.879  1.00 48.88           O
ATOM   1468  N   LEU A 198      46.768  20.663  31.154  1.00 52.69           N
ATOM   1469  CA  LEU A 198      47.019  20.684  32.588  1.00 52.88           C
ATOM   1470  C   LEU A 198      47.009  19.266  33.162  1.00 54.52           C
ATOM   1471  O   LEU A 198      47.891  18.901  33.940  1.00 61.50           O
ATOM   1472  CB  LEU A 198      45.959  21.558  33.252  1.00 57.74           C
ATOM   1473  CG  LEU A 198      45.935  21.549  34.784  1.00 57.53           C
ATOM   1474  CD1 LEU A 198      47.178  22.189  35.385  1.00 52.29           C
ATOM   1475  CD2 LEU A 198      44.694  22.263  35.282  1.00 59.08           C
ATOM   1476  N   SER A 199      45.998  18.474  32.786  1.00 58.75           N
ATOM   1477  CA  SER A 199      45.824  17.131  33.321  1.00 58.96           C
ATOM   1478  C   SER A 199      46.949  16.215  32.852  1.00 62.93           C
ATOM   1479  O   SER A 199      47.140  15.143  33.421  1.00 68.11           O
ATOM   1480  CB  SER A 199      44.497  16.538  32.935  1.00 59.41           C
ATOM   1481  OG  SER A 199      44.454  16.284  31.536  1.00 59.57           O
ATOM   1482  N   LYS A 200      47.669  16.629  31.806  1.00 59.63           N
ATOM   1483  CA  LYS A 200      48.827  15.886  31.343  1.00 60.82           C
ATOM   1484  C   LYS A 200      50.132  16.492  31.852  1.00 61.95           C
ATOM   1485  O   LYS A 200      51.178  15.919  31.573  1.00 68.98           O
ATOM   1486  CB  LYS A 200      48.831  15.815  29.812  1.00 61.57           C
ATOM   1487  CG  LYS A 200      47.986  14.679  29.275  1.00 65.21           C
ATOM   1488  CD  LYS A 200      47.989  14.564  27.759  1.00 65.48           C
ATOM   1489  CE  LYS A 200      47.135  15.612  27.102  1.00 73.27           C
ATOM   1490  NZ  LYS A 200      45.709  15.302  27.182  1.00 73.98           N
ATOM   1491  N   ASN A 201      50.079  17.639  32.553  1.00 67.27           N
ATOM   1492  CA  ASN A 201      51.277  18.295  33.073  1.00 64.76           C
ATOM   1493  C   ASN A 201      50.916  19.172  34.271  1.00 64.41           C
ATOM   1494  O   ASN A 201      50.651  20.369  34.122  1.00 66.83           O
ATOM   1495  CB  ASN A 201      52.005  19.118  32.008  1.00 65.39           C
ATOM   1496  CG  ASN A 201      53.232  19.829  32.551  1.00 71.76           C
ATOM   1497  OD1 ASN A 201      53.687  19.538  33.665  1.00 64.83           O
ATOM   1498  ND2 ASN A 201      53.800  20.749  31.782  1.00 66.76           N
ATOM   1499  N   PRO A 202      50.895  18.604  35.496  1.00 64.32           N
ATOM   1500  CA  PRO A 202      50.721  19.400  36.716  1.00 54.62           C
ATOM   1501  C   PRO A 202      51.692  20.571  36.838  1.00 54.73           C
ATOM   1502  O   PRO A 202      51.443  21.487  37.601  1.00 53.79           O
ATOM   1503  CB  PRO A 202      50.972  18.377  37.829  1.00 51.75           C
ATOM   1504  CG  PRO A 202      50.576  17.050  37.212  1.00 53.72           C
ATOM   1505  CD  PRO A 202      51.034  17.164  35.771  1.00 59.22           C
ATOM   1506  N   ASP A 203      52.819  20.532  36.112  1.00 57.78           N
ATOM   1507  CA  ASP A 203      53.823  21.580  36.221  1.00 64.81           C
ATOM   1508  C   ASP A 203      53.881  22.363  34.916  1.00 67.21           C
ATOM   1509  O   ASP A 203      54.948  22.594  34.353  1.00 70.26           O
ATOM   1510  CB  ASP A 203      55.180  21.006  36.599  1.00 70.00           C
ATOM   1511  CG  ASP A 203      55.434  20.826  38.089  1.00 81.86           C
ATOM   1512  OD1 ASP A 203      54.670  21.403  38.906  1.00 74.47           O
ATOM   1513  OD2 ASP A 203      56.397  20.097  38.423  1.00 96.17           O
ATOM   1514  N   ILE A 204      52.710  22.756  34.428  1.00 59.59           N
ATOM   1515  CA  ILE A 204      52.616  23.496  33.187  1.00 52.81           C
ATOM   1516  C   ILE A 204      52.624  24.992  33.488  1.00 55.88           C
ATOM   1517  O   ILE A 204      51.992  25.457  34.427  1.00 54.57           O
ATOM   1518  CB  ILE A 204      51.349  23.088  32.427  1.00 52.43           C
ATOM   1519  CG1 ILE A 204      51.288  23.770  31.080  1.00 52.66           C
ATOM   1520  CG2 ILE A 204      50.097  23.376  33.255  1.00 53.45           C
ATOM   1521  CD1 ILE A 204      50.295  23.129  30.131  1.00 50.38           C
ATOM   1522  N   SER A 205      53.347  25.747  32.663  1.00 59.85           N
ATOM   1523  CA  SER A 205      53.511  27.176  32.866  1.00 51.72           C
ATOM   1524  C   SER A 205      52.356  27.933  32.214  1.00 56.92           C
ATOM   1525  O   SER A 205      51.637  27.387  31.377  1.00 49.95           O
ATOM   1526  CB  SER A 205      54.802  27.639  32.302  1.00 50.00           C
ATOM   1527  OG  SER A 205      54.783  27.548  30.882  1.00 53.93           O
ATOM   1528  N   ILE A 206      52.218  29.210  32.582  1.00 55.09           N
ATOM   1529  CA  ILE A 206      51.126  30.025  32.088  1.00 55.31           C
ATOM   1530  C   ILE A 206      51.318  30.258  30.590  1.00 53.57           C
ATOM   1531  O   ILE A 206      50.364  30.172  29.826  1.00 53.00           O
ATOM   1532  CB  ILE A 206      50.990  31.342  32.874  1.00 61.16           C
ATOM   1533  CG1 ILE A 206      50.815  31.128  34.389  1.00 54.48           C
ATOM   1534  CG2 ILE A 206      49.853  32.183  32.304  1.00 66.24           C
ATOM   1535  CD1 ILE A 206      49.410  30.764  34.817  1.00 55.82           C
ATOM   1536  N   ALA A 207      52.550  30.513  30.150  1.00 55.97           N
ATOM   1537  CA  ALA A 207      52.818  30.635  28.718  1.00 54.98           C
ATOM   1538  C   ALA A 207      52.370  29.391  27.943  1.00 54.84           C
ATOM   1539  O   ALA A 207      51.719  29.505  26.910  1.00 57.36           O
ATOM   1540  CB  ALA A 207      54.276  30.900  28.482  1.00 57.11           C
ATOM   1541  N   GLU A 208      52.707  28.194  28.433  1.00 57.66           N
ATOM   1542  CA  GLU A 208      52.296  26.961  27.769  1.00 55.01           C
ATOM   1543  C   GLU A 208      50.770  26.910  27.670  1.00 58.38           C
ATOM   1544  O   GLU A 208      50.217  26.557  26.632  1.00 54.70           O
ATOM   1545  CB  GLU A 208      52.827  25.709  28.472  1.00 59.17           C
ATOM   1546  CG  GLU A 208      54.331  25.514  28.277  1.00 69.33           C
ATOM   1547  CD  GLU A 208      54.994  24.481  29.173  1.00 73.61           C
ATOM   1548  OE1 GLU A 208      54.838  24.549  30.417  1.00 80.23           O
ATOM   1549  OE2 GLU A 208      55.690  23.615  28.609  1.00 70.94           O
ATOM   1550  N   LEU A 209      50.074  27.285  28.747  1.00 61.04           N
ATOM   1551  CA  LEU A 209      48.620  27.257  28.743  1.00 57.86           C
ATOM   1552  C   LEU A 209      48.085  28.200  27.670  1.00 59.28           C
ATOM   1553  O   LEU A 209      47.178  27.845  26.923  1.00 59.81           O
ATOM   1554  CB  LEU A 209      48.099  27.596  30.137  1.00 60.54           C
ATOM   1555  CG  LEU A 209      48.260  26.479  31.180  1.00 57.33           C
ATOM   1556  CD1 LEU A 209      47.885  26.952  32.571  1.00 49.30           C
ATOM   1557  CD2 LEU A 209      47.410  25.271  30.811  1.00 52.95           C
ATOM   1558  N   MET A 210      48.683  29.384  27.552  1.00 62.16           N
ATOM   1559  CA  MET A 210      48.210  30.365  26.594  1.00 55.33           C
ATOM   1560  C   MET A 210      48.441  29.901  25.164  1.00 58.76           C
ATOM   1561  O   MET A 210      48.006  30.571  24.243  1.00 77.60           O
ATOM   1562  CB  MET A 210      48.902  31.714  26.791  1.00 54.60           C
ATOM   1563  CG  MET A 210      48.508  32.409  28.074  1.00 56.23           C
ATOM   1564  SD  MET A 210      49.258  34.045  28.236  1.00 57.18           S
ATOM   1565  CE  MET A 210      48.809  34.725  26.634  1.00 61.56           C
ATOM   1566  N   GLU A 211      49.117  28.772  24.956  1.00 63.78           N
ATOM   1567  CA  GLU A 211      49.164  28.180  23.625  1.00 62.19           C
ATOM   1568  C   GLU A 211      47.793  27.616  23.232  1.00 58.77           C
ATOM   1569  O   GLU A 211      47.481  27.530  22.050  1.00 59.31           O
ATOM   1570  CB  GLU A 211      50.208  27.072  23.535  1.00 64.41           C
ATOM   1571  CG  GLU A 211      51.622  27.537  23.871  1.00 68.21           C
ATOM   1572  CD  GLU A 211      52.705  26.497  23.623  1.00 68.61           C
ATOM   1573  OE1 GLU A 211      52.482  25.295  23.931  1.00 62.92           O
ATOM   1574  OE2 GLU A 211      53.767  26.890  23.067  1.00 62.31           O
ATOM   1575  N   ASP A 212      46.981  27.224  24.224  1.00 55.30           N
ATOM   1576  CA  ASP A 212      45.590  26.849  24.010  1.00 55.77           C
ATOM   1577  C   ASP A 212      44.666  28.056  24.192  1.00 48.80           C
ATOM   1578  O   ASP A 212      43.878  28.380  23.313  1.00 47.97           O
ATOM   1579  CB  ASP A 212      45.186  25.718  24.938  1.00 59.32           C
ATOM   1580  CG  ASP A 212      45.961  24.430  24.720  1.00 60.99           C
ATOM   1581  OD1 ASP A 212      46.110  24.044  23.542  1.00 52.65           O
ATOM   1582  OD2 ASP A 212      46.391  23.823  25.726  1.00 71.04           O
ATOM   1583  N   ILE A 213      44.773  28.730  25.336  1.00 48.94           N
ATOM   1584  CA  ILE A 213      43.888  29.835  25.675  1.00 50.62           C
ATOM   1585  C   ILE A 213      44.586  31.131  25.307  1.00 50.98           C
ATOM   1586  O   ILE A 213      45.360  31.656  26.079  1.00 53.17           O
ATOM   1587  CB  ILE A 213      43.513  29.770  27.165  1.00 49.91           C
ATOM   1588  CG1 ILE A 213      43.007  28.368  27.517  1.00 51.57           C
ATOM   1589  CG2 ILE A 213      42.478  30.829  27.517  1.00 48.76           C
ATOM   1590  CD1 ILE A 213      43.017  28.081  29.000  1.00 49.17           C
ATOM   1591  N  AGLU A 214      44.324  31.633  24.102  0.35 57.90           N
ATOM   1592  CA AGLU A 214      45.042  32.800  23.618  0.35 59.52           C
ATOM   1593  C  AGLU A 214      44.591  34.037  24.387  0.35 60.78           C
ATOM   1594  O  AGLU A 214      45.408  34.898  24.702  0.35 59.67           O
ATOM   1595  CB AGLU A 214      44.938  32.973  22.103  0.35 63.97           C
ATOM   1596  CG AGLU A 214      43.558  32.703  21.512  0.35 66.90           C
ATOM   1597  CD AGLU A 214      43.573  32.795  19.993  0.35 70.74           C
ATOM   1598  OE1AGLU A 214      44.140  33.780  19.462  0.35 72.37           O
ATOM   1599  OE2AGLU A 214      43.025  31.886  19.333  0.35 72.51           O
ATOM   1600  N  BGLU A 214      44.312  31.609  24.092  0.65 59.67           N
ATOM   1601  CA BGLU A 214      44.956  32.791  23.541  0.65 60.01           C
ATOM   1602  C  BGLU A 214      44.589  33.999  24.393  0.65 60.52           C
ATOM   1603  O  BGLU A 214      45.452  34.787  24.770  0.65 55.54           O
ATOM   1604  CB BGLU A 214      44.529  32.981  22.083  0.65 67.23           C
ATOM   1605  CG BGLU A 214      45.415  33.929  21.289  0.65 74.77           C
ATOM   1606  CD BGLU A 214      45.110  34.090  19.799  0.65 77.28           C
ATOM   1607  OE1BGLU A 214      44.222  33.401  19.245  0.65 75.17           O
ATOM   1608  OE2BGLU A 214      45.795  34.931  19.172  0.65 73.17           O
ATOM   1609  N   GLY A 215      43.295  34.115  24.698  1.00 62.08           N
ATOM   1610  CA  GLY A 215      42.780  35.253  25.433  1.00 59.25           C
ATOM   1611  C   GLY A 215      41.267  35.182  25.559  1.00 55.87           C
ATOM   1612  O   GLY A 215      40.651  34.181  25.222  1.00 56.60           O
ATOM   1613  N   PRO A 216      40.625  36.235  26.092  1.00 53.44           N
ATOM   1614  CA  PRO A 216      39.179  36.215  26.253  1.00 52.86           C
ATOM   1615  C   PRO A 216      38.522  36.129  24.890  1.00 51.04           C
ATOM   1616  O   PRO A 216      39.123  36.524  23.900  1.00 51.94           O
ATOM   1617  CB  PRO A 216      38.877  37.519  26.977  1.00 53.48           C
ATOM   1618  CG  PRO A 216      40.199  37.951  27.573  1.00 50.72           C
ATOM   1619  CD  PRO A 216      41.256  37.455  26.616  1.00 50.43           C
ATOM   1620  N   ASP A 217      37.293  35.613  24.878  1.00 51.76           N
ATOM   1621  CA  ASP A 217      36.484  35.519  23.677  1.00 49.12           C
ATOM   1622  C   ASP A 217      35.101  36.057  24.025  1.00 50.29           C
ATOM   1623  O   ASP A 217      34.315  35.410  24.712  1.00 44.76           O
ATOM   1624  CB  ASP A 217      36.413  34.090  23.165  1.00 52.67           C
ATOM   1625  CG  ASP A 217      35.722  33.938  21.819  1.00 50.20           C
ATOM   1626  OD1 ASP A 217      35.579  34.956  21.124  1.00 52.99           O
ATOM   1627  OD2 ASP A 217      35.335  32.797  21.469  1.00 48.79           O
ATOM   1628  N   PHE A 218      34.827  37.289  23.617  1.00 52.71           N
ATOM   1629  CA  PHE A 218      33.604  37.931  24.047  1.00 46.52           C
ATOM   1630  C   PHE A 218      32.497  37.503  23.110  1.00 46.22           C
ATOM   1631  O   PHE A 218      32.708  37.346  21.910  1.00 45.34           O
ATOM   1632  CB  PHE A 218      33.728  39.451  24.042  1.00 49.41           C
ATOM   1633  CG  PHE A 218      34.848  39.926  24.950  1.00 47.21           C
ATOM   1634  CD1 PHE A 218      34.784  39.709  26.317  1.00 45.26           C
ATOM   1635  CD2 PHE A 218      35.941  40.597  24.434  1.00 43.84           C
ATOM   1636  CE1 PHE A 218      35.794  40.151  27.150  1.00 45.98           C
ATOM   1637  CE2 PHE A 218      36.964  40.988  25.266  1.00 48.67           C
ATOM   1638  CZ  PHE A 218      36.880  40.786  26.622  1.00 43.96           C
ATOM   1639  N   PRO A 219      31.255  37.408  23.614  1.00 46.99           N
ATOM   1640  CA  PRO A 219      30.129  37.053  22.752  1.00 46.58           C
ATOM   1641  C   PRO A 219      29.806  38.143  21.742  1.00 45.56           C
ATOM   1642  O   PRO A 219      29.012  37.910  20.835  1.00 55.10           O
ATOM   1643  CB  PRO A 219      29.011  36.869  23.742  1.00 47.38           C
ATOM   1644  CG  PRO A 219      29.374  37.815  24.869  1.00 51.42           C
ATOM   1645  CD  PRO A 219      30.870  37.724  24.998  1.00 47.00           C
ATOM   1646  N   THR A 220      30.433  39.314  21.910  1.00 46.41           N
ATOM   1647  CA  THR A 220      30.228  40.461  21.035  1.00 46.42           C
ATOM   1648  C   THR A 220      31.383  40.611  20.036  1.00 45.08           C
ATOM   1649  O   THR A 220      31.406  41.534  19.231  1.00 48.60           O
ATOM   1650  CB  THR A 220      30.058  41.713  21.907  1.00 45.68           C
ATOM   1651  OG1 THR A 220      30.970  41.690  22.997  1.00 47.71           O
ATOM   1652  CG2 THR A 220      28.715  41.764  22.602  1.00 47.77           C
ATOM   1653  N   ALA A 221      32.362  39.713  20.078  1.00 46.06           N
ATOM   1654  CA  ALA A 221      33.508  39.800  19.188  1.00 47.82           C
ATOM   1655  C   ALA A 221      34.233  41.126  19.414  1.00 47.40           C
ATOM   1656  O   ALA A 221      34.298  41.616  20.538  1.00 54.82           O
ATOM   1657  CB  ALA A 221      33.046  39.568  17.767  1.00 50.36           C
ATOM   1658  N   GLY A 222      34.753  41.735  18.351  1.00 48.84           N
ATOM   1659  CA  GLY A 222      35.555  42.938  18.496  1.00 45.10           C
ATOM   1660  C   GLY A 222      37.030  42.586  18.345  1.00 47.78           C
ATOM   1661  O   GLY A 222      37.376  41.496  17.904  1.00 55.19           O
ATOM   1662  N   LEU A 223      37.907  43.498  18.754  1.00 48.25           N
ATOM   1663  CA  LEU A 223      39.326  43.204  18.766  1.00 52.36           C
ATOM   1664  C   LEU A 223      39.860  43.332  20.181  1.00 53.61           C
ATOM   1665  O   LEU A 223      39.220  43.921  21.042  1.00 56.53           O
ATOM   1666  CB  LEU A 223      40.071  44.147  17.831  1.00 57.84           C
ATOM   1667  CG  LEU A 223      39.635  44.062  16.369  1.00 63.41           C
ATOM   1668  CD1 LEU A 223      38.576  45.069  16.079  1.00 64.40           C
ATOM   1669  CD2 LEU A 223      40.781  44.246  15.426  1.00 64.44           C
ATOM   1670  N   ILE A 224      41.044  42.768  20.380  1.00 51.62           N
ATOM   1671  CA  ILE A 224      41.836  42.993  21.570  1.00 53.99           C
ATOM   1672  C   ILE A 224      43.199  43.475  21.090  1.00 59.00           C
ATOM   1673  O   ILE A 224      43.801  42.837  20.216  1.00 55.33           O
ATOM   1674  CB  ILE A 224      41.968  41.715  22.422  1.00 53.46           C
ATOM   1675  CG1 ILE A 224      40.634  41.283  23.009  1.00 49.45           C
ATOM   1676  CG2 ILE A 224      43.035  41.900  23.505  1.00 54.44           C
ATOM   1677  CD1 ILE A 224      40.707  40.084  23.934  1.00 49.61           C
ATOM   1678  N   LEU A 225      43.684  44.582  21.670  1.00 53.58           N
ATOM   1679  CA  LEU A 225      44.999  45.093  21.319  1.00 56.47           C
ATOM   1680  C   LEU A 225      46.053  44.423  22.191  1.00 60.27           C
ATOM   1681  O   LEU A 225      46.173  44.725  23.376  1.00 60.00           O
ATOM   1682  CB  LEU A 225      45.056  46.604  21.471  1.00 62.09           C
ATOM   1683  CG  LEU A 225      43.977  47.374  20.706  1.00 68.51           C
ATOM   1684  CD1 LEU A 225      44.164  48.857  20.974  1.00 61.85           C
ATOM   1685  CD2 LEU A 225      43.999  47.037  19.218  1.00 71.17           C
ATOM   1686  N   GLY A 226      46.774  43.474  21.587  1.00 64.73           N
ATOM   1687  CA  GLY A 226      47.999  42.945  22.157  1.00 65.24           C
ATOM   1688  C   GLY A 226      47.749  41.956  23.285  1.00 64.62           C
ATOM   1689  O   GLY A 226      46.668  41.912  23.867  1.00 64.18           O
ATOM   1690  N  ALYS A 227      48.794  41.181  23.592  0.61 70.02           N
ATOM   1691  CA ALYS A 227      48.739  40.122  24.586  0.61 67.00           C
ATOM   1692  C  ALYS A 227      49.410  40.552  25.889  0.61 62.46           C
ATOM   1693  O  ALYS A 227      49.652  39.719  26.752  0.61 63.47           O
ATOM   1694  CB ALYS A 227      49.449  38.891  24.008  0.61 70.86           C
ATOM   1695  CG ALYS A 227      48.723  38.155  22.886  0.61 73.01           C
ATOM   1696  CD ALYS A 227      47.920  36.940  23.350  0.61 74.13           C
ATOM   1697  CE ALYS A 227      47.980  35.751  22.422  0.61 69.70           C
ATOM   1698  NZ ALYS A 227      47.201  35.936  21.198  0.61 64.84           N
ATOM   1699  N  BLYS A 227      48.790  41.179  23.596  0.39 69.75           N
ATOM   1700  CA BLYS A 227      48.716  40.128  24.596  0.39 68.88           C
ATOM   1701  C  BLYS A 227      49.408  40.551  25.890  0.39 64.44           C
ATOM   1702  O  BLYS A 227      49.653  39.709  26.744  0.39 65.26           O
ATOM   1703  CB BLYS A 227      49.354  38.855  24.026  0.39 73.89           C
ATOM   1704  CG BLYS A 227      48.396  37.898  23.320  0.39 77.63           C
ATOM   1705  CD BLYS A 227      49.064  36.859  22.422  0.39 80.48           C
ATOM   1706  CE BLYS A 227      50.546  36.719  22.601  0.39 80.18           C
ATOM   1707  NZ BLYS A 227      51.272  37.705  21.791  0.39 82.19           N
ATOM   1708  N   SER A 228      49.717  41.843  26.048  1.00 61.74           N
ATOM   1709  CA  SER A 228      50.376  42.320  27.259  1.00 63.98           C
ATOM   1710  C   SER A 228      49.415  42.293  28.448  1.00 56.62           C
ATOM   1711  O   SER A 228      49.721  41.753  29.501  1.00 60.62           O
ATOM   1712  CB  SER A 228      50.917  43.712  27.069  1.00 74.63           C
ATOM   1713  OG  SER A 228      49.858  44.660  26.970  1.00 75.96           O
ATOM   1714  N   GLY A 229      48.247  42.902  28.281  1.00 54.09           N
ATOM   1715  CA  GLY A 229      47.266  42.960  29.353  1.00 54.54           C
ATOM   1716  C   GLY A 229      46.761  41.574  29.709  1.00 50.37           C
ATOM   1717  O   GLY A 229      46.572  41.270  30.882  1.00 53.75           O
ATOM   1718  N   ILE A 230      46.550  40.750  28.675  1.00 53.71           N
ATOM   1719  CA  ILE A 230      46.072  39.386  28.853  1.00 49.91           C
ATOM   1720  C   ILE A 230      47.075  38.603  29.690  1.00 45.22           C
ATOM   1721  O   ILE A 230      46.698  37.940  30.652  1.00 51.41           O
ATOM   1722  CB  ILE A 230      45.832  38.719  27.490  1.00 52.92           C
ATOM   1723  CG1 ILE A 230      44.723  39.431  26.732  1.00 50.03           C
ATOM   1724  CG2 ILE A 230      45.539  37.227  27.661  1.00 56.41           C
ATOM   1725  CD1 ILE A 230      44.617  39.015  25.278  1.00 47.32           C
ATOM   1726  N   ARG A 231      48.353  38.675  29.305  1.00 46.12           N
ATOM   1727  CA  ARG A 231      49.405  37.926  29.978  1.00 50.43           C
ATOM   1728  C   ARG A 231      49.440  38.282  31.460  1.00 50.65           C
ATOM   1729  O   ARG A 231      49.537  37.394  32.288  1.00 54.98           O
ATOM   1730  CB  ARG A 231      50.750  38.221  29.315  1.00 57.76           C
ATOM   1731  CG  ARG A 231      51.979  37.641  29.997  1.00 68.05           C
ATOM   1732  CD  ARG A 231      52.373  36.364  29.301  1.00 79.76           C
ATOM   1733  NE  ARG A 231      53.648  35.826  29.776  1.00 91.91           N
ATOM   1734  CZ  ARG A 231      54.230  34.752  29.254  1.00 98.74           C
ATOM   1735  NH1 ARG A 231      53.609  34.059  28.309  1.00 90.36           N
ATOM   1736  NH2 ARG A 231      55.431  34.386  29.676  1.00 94.83           N
ATOM   1737  N  AARG A 232      49.361  39.577  31.786  0.34 52.22           N
ATOM   1738  CA AARG A 232      49.406  40.014  33.172  0.34 52.04           C
ATOM   1739  C  AARG A 232      48.190  39.483  33.928  0.34 50.97           C
ATOM   1740  O  AARG A 232      48.301  39.096  35.090  0.34 50.13           O
ATOM   1741  CB AARG A 232      49.493  41.540  33.272  0.34 51.38           C
ATOM   1742  CG AARG A 232      50.861  42.119  32.950  0.34 51.11           C
ATOM   1743  CD AARG A 232      50.838  43.630  33.020  0.34 51.22           C
ATOM   1744  NE AARG A 232      49.814  44.209  32.143  0.34 49.26           N
ATOM   1745  CZ AARG A 232      50.016  45.261  31.368  0.34 46.83           C
ATOM   1746  NH1AARG A 232      51.233  45.753  31.238  0.34 48.11           N
ATOM   1747  NH2AARG A 232      49.005  45.775  30.692  0.34 44.59           N
ATOM   1748  N  BARG A 232      49.357  39.581  31.770  0.66 52.46           N
ATOM   1749  CA BARG A 232      49.392  40.054  33.144  0.66 52.46           C
ATOM   1750  C  BARG A 232      48.198  39.482  33.909  0.66 50.24           C
ATOM   1751  O  BARG A 232      48.336  39.064  35.057  0.66 47.14           O
ATOM   1752  CB BARG A 232      49.427  41.588  33.150  0.66 51.57           C
ATOM   1753  CG BARG A 232      49.624  42.250  34.506  0.66 53.30           C
ATOM   1754  CD BARG A 232      49.189  43.716  34.480  0.66 50.90           C
ATOM   1755  NE BARG A 232      49.133  44.295  35.827  0.66 50.73           N
ATOM   1756  CZ BARG A 232      48.465  45.393  36.168  0.66 50.37           C
ATOM   1757  NH1BARG A 232      47.882  46.121  35.242  0.66 57.08           N
ATOM   1758  NH2BARG A 232      48.376  45.771  37.427  0.66 49.43           N
ATOM   1759  N   ALA A 233      47.024  39.478  33.275  1.00 49.97           N
ATOM   1760  CA  ALA A 233      45.813  38.988  33.918  1.00 50.47           C
ATOM   1761  C   ALA A 233      45.946  37.495  34.220  1.00 55.01           C
ATOM   1762  O   ALA A 233      45.624  37.038  35.311  1.00 58.16           O
ATOM   1763  CB  ALA A 233      44.614  39.251  33.038  1.00 49.06           C
ATOM   1764  N   TYR A 234      46.433  36.722  33.250  1.00 57.39           N
ATOM   1765  CA  TYR A 234      46.530  35.288  33.448  1.00 57.57           C
ATOM   1766  C   TYR A 234      47.618  34.912  34.446  1.00 58.06           C
ATOM   1767  O   TYR A 234      47.522  33.839  35.027  1.00 55.06           O
ATOM   1768  CB  TYR A 234      46.772  34.575  32.121  1.00 57.91           C
ATOM   1769  CG  TYR A 234      45.593  34.645  31.162  1.00 54.11           C
ATOM   1770  CD1 TYR A 234      44.325  35.020  31.602  1.00 47.21           C
ATOM   1771  CD2 TYR A 234      45.757  34.307  29.820  1.00 47.37           C
ATOM   1772  CE1 TYR A 234      43.254  35.080  30.728  1.00 44.36           C
ATOM   1773  CE2 TYR A 234      44.693  34.351  28.945  1.00 43.11           C
ATOM   1774  CZ  TYR A 234      43.447  34.750  29.400  1.00 47.39           C
ATOM   1775  OH  TYR A 234      42.398  34.819  28.534  1.00 55.92           O
ATOM   1776  N   GLU A 235      48.613  35.786  34.661  1.00 60.82           N
ATOM   1777  CA  GLU A 235      49.707  35.461  35.565  1.00 61.95           C
ATOM   1778  C   GLU A 235      49.462  35.997  36.971  1.00 60.61           C
ATOM   1779  O   GLU A 235      49.841  35.341  37.936  1.00 62.81           O
ATOM   1780  CB  GLU A 235      51.030  36.001  35.048  1.00 61.25           C
ATOM   1781  CG  GLU A 235      51.441  35.353  33.733  1.00 74.80           C
ATOM   1782  CD  GLU A 235      52.921  35.034  33.601  1.00 84.45           C
ATOM   1783  OE1 GLU A 235      53.620  34.965  34.639  1.00 88.95           O
ATOM   1784  OE2 GLU A 235      53.374  34.861  32.444  1.00 93.39           O
ATOM   1785  N   THR A 236      48.833  37.176  37.077  1.00 59.64           N
ATOM   1786  CA  THR A 236      48.661  37.835  38.367  1.00 56.41           C
ATOM   1787  C   THR A 236      47.203  37.821  38.803  1.00 51.49           C
ATOM   1788  O   THR A 236      46.911  38.136  39.952  1.00 56.87           O
ATOM   1789  CB  THR A 236      49.182  39.269  38.323  1.00 50.73           C
ATOM   1790  OG1 THR A 236      48.317  40.004  37.466  1.00 53.68           O
ATOM   1791  CG2 THR A 236      50.601  39.350  37.796  1.00 51.64           C
ATOM   1792  N   GLY A 237      46.295  37.449  37.898  1.00 48.09           N
ATOM   1793  CA  GLY A 237      44.872  37.534  38.182  1.00 48.39           C
ATOM   1794  C   GLY A 237      44.314  38.942  37.943  1.00 49.81           C
ATOM   1795  O   GLY A 237      43.124  39.162  38.148  1.00 53.50           O
ATOM   1796  N   ARG A 238      45.163  39.891  37.525  1.00 50.69           N
ATOM   1797  CA  ARG A 238      44.764  41.286  37.429  1.00 56.24           C
ATOM   1798  C   ARG A 238      45.488  41.934  36.256  1.00 54.41           C
ATOM   1799  O   ARG A 238      46.692  41.735  36.072  1.00 51.50           O
ATOM   1800  CB  ARG A 238      45.084  42.008  38.740  1.00 58.02           C
ATOM   1801  CG  ARG A 238      44.099  43.114  39.089  1.00 62.47           C
ATOM   1802  CD  ARG A 238      44.255  43.493  40.544  1.00 68.21           C
ATOM   1803  NE  ARG A 238      43.325  42.795  41.442  1.00 72.91           N
ATOM   1804  CZ  ARG A 238      43.362  42.888  42.776  1.00 71.56           C
ATOM   1805  NH1 ARG A 238      44.323  43.574  43.371  1.00 73.91           N
ATOM   1806  NH2 ARG A 238      42.448  42.288  43.517  1.00 66.53           N
ATOM   1807  N   GLY A 239      44.744  42.726  35.477  1.00 49.01           N
ATOM   1808  CA  GLY A 239      45.331  43.377  34.320  1.00 47.46           C
ATOM   1809  C   GLY A 239      44.275  44.040  33.455  1.00 44.95           C
ATOM   1810  O   GLY A 239      43.090  43.739  33.557  1.00 53.26           O
ATOM   1811  N   SER A 240      44.734  44.947  32.595  1.00 46.16           N
ATOM   1812  CA  SER A 240      43.829  45.751  31.799  1.00 44.64           C
ATOM   1813  C   SER A 240      43.901  45.291  30.356  1.00 46.97           C
ATOM   1814  O   SER A 240      44.992  45.218  29.789  1.00 53.04           O
ATOM   1815  CB  SER A 240      44.125  47.217  31.911  1.00 45.97           C
ATOM   1816  OG  SER A 240      43.146  47.965  31.200  1.00 52.45           O
ATOM   1817  N   ILE A 241      42.729  44.997  29.781  1.00 51.09           N
ATOM   1818  CA  ILE A 241      42.652  44.493  28.424  1.00 52.92           C
ATOM   1819  C   ILE A 241      41.820  45.464  27.602  1.00 55.39           C
ATOM   1820  O   ILE A 241      40.656  45.730  27.931  1.00 52.20           O
ATOM   1821  CB  ILE A 241      42.078  43.068  28.400  1.00 56.99           C
ATOM   1822  CG1 ILE A 241      42.963  42.101  29.184  1.00 59.68           C
ATOM   1823  CG2 ILE A 241      41.895  42.596  26.964  1.00 57.22           C
ATOM   1824  CD1 ILE A 241      42.370  40.714  29.389  1.00 58.13           C
ATOM   1825  N   GLN A 242      42.444  45.960  26.528  1.00 53.48           N
ATOM   1826  CA  GLN A 242      41.871  46.979  25.668  1.00 50.03           C
ATOM   1827  C   GLN A 242      41.001  46.322  24.602  1.00 49.22           C
ATOM   1828  O   GLN A 242      41.493  45.577  23.765  1.00 53.95           O
ATOM   1829  CB  GLN A 242      42.984  47.774  24.988  1.00 52.74           C
ATOM   1830  CG  GLN A 242      43.844  48.583  25.948  1.00 59.49           C
ATOM   1831  CD  GLN A 242      43.097  49.704  26.642  1.00 62.60           C
ATOM   1832  OE1 GLN A 242      42.101  50.239  26.137  1.00 59.12           O
ATOM   1833  NE2 GLN A 242      43.584  50.067  27.821  1.00 59.77           N
ATOM   1834  N   MET A 243      39.704  46.627  24.634  1.00 54.97           N
ATOM   1835  CA  MET A 243      38.751  46.096  23.680  1.00 48.12           C
ATOM   1836  C   MET A 243      38.399  47.203  22.696  1.00 53.47           C
ATOM   1837  O   MET A 243      37.989  48.289  23.092  1.00 48.06           O
ATOM   1838  CB  MET A 243      37.453  45.686  24.364  1.00 48.83           C
ATOM   1839  CG  MET A 243      37.630  44.814  25.556  1.00 49.41           C
ATOM   1840  SD  MET A 243      35.987  44.434  26.181  1.00 52.97           S
ATOM   1841  CE  MET A 243      35.482  46.015  26.871  1.00 57.79           C
ATOM   1842  N   ARG A 244      38.609  46.918  21.415  1.00 50.79           N
ATOM   1843  CA  ARG A 244      38.343  47.873  20.363  1.00 49.65           C
ATOM   1844  C   ARG A 244      37.271  47.313  19.431  1.00 56.05           C
ATOM   1845  O   ARG A 244      37.219  46.108  19.193  1.00 49.64           O
ATOM   1846  CB  ARG A 244      39.672  48.101  19.647  1.00 50.67           C
ATOM   1847  CG  ARG A 244      39.523  48.841  18.335  1.00 54.03           C
ATOM   1848  CD  ARG A 244      40.886  49.170  17.769  1.00 54.25           C
ATOM   1849  NE  ARG A 244      41.545  50.233  18.524  1.00 57.73           N
ATOM   1850  CZ  ARG A 244      42.605  50.918  18.108  1.00 52.09           C
ATOM   1851  NH1 ARG A 244      43.201  50.617  16.973  1.00 55.28           N
ATOM   1852  NH2 ARG A 244      43.077  51.889  18.858  1.00 46.19           N
ATOM   1853  N   SER A 245      36.446  48.217  18.896  1.00 55.74           N
ATOM   1854  CA  SER A 245      35.374  47.863  17.984  1.00 54.14           C
ATOM   1855  C   SER A 245      35.948  47.501  16.626  1.00 57.43           C
ATOM   1856  O   SER A 245      37.081  47.877  16.317  1.00 50.15           O
ATOM   1857  CB  SER A 245      34.403  48.995  17.827  1.00 55.07           C
ATOM   1858  OG  SER A 245      33.764  49.268  19.061  1.00 51.96           O
ATOM   1859  N   ARG A 246      35.132  46.790  15.833  1.00 52.91           N
ATOM   1860  CA  ARG A 246      35.477  46.499  14.457  1.00 52.80           C
ATOM   1861  C   ARG A 246      34.863  47.580  13.576  1.00 51.57           C
ATOM   1862  O   ARG A 246      33.669  47.521  13.278  1.00 45.65           O
ATOM   1863  CB  ARG A 246      35.024  45.100  14.022  1.00 49.95           C
ATOM   1864  CG  ARG A 246      35.551  44.738  12.639  1.00 53.90           C
ATOM   1865  CD  ARG A 246      35.213  43.326  12.181  1.00 52.60           C
ATOM   1866  NE  ARG A 246      35.930  42.298  12.945  1.00 52.45           N
ATOM   1867  CZ  ARG A 246      37.217  41.996  12.806  1.00 53.05           C
ATOM   1868  NH1 ARG A 246      37.987  42.654  11.961  1.00 59.84           N
ATOM   1869  NH2 ARG A 246      37.740  41.008  13.499  1.00 47.43           N
ATOM   1870  N   ALA A 247      35.703  48.542  13.168  1.00 50.08           N
ATOM   1871  CA  ALA A 247      35.317  49.563  12.210  1.00 47.57           C
ATOM   1872  C   ALA A 247      36.179  49.427  10.961  1.00 49.80           C
ATOM   1873  O   ALA A 247      37.319  48.982  11.029  1.00 50.12           O
ATOM   1874  CB  ALA A 247      35.470  50.937  12.829  1.00 48.62           C
ATOM   1875  N   VAL A 248      35.612  49.814   9.820  1.00 54.18           N
ATOM   1876  CA  VAL A 248      36.347  49.919   8.575  1.00 51.09           C
ATOM   1877  C   VAL A 248      35.982  51.255   7.940  1.00 51.14           C
ATOM   1878  O   VAL A 248      34.924  51.815   8.238  1.00 51.05           O
ATOM   1879  CB  VAL A 248      36.037  48.739   7.628  1.00 52.42           C
ATOM   1880  CG1 VAL A 248      36.283  47.393   8.293  1.00 50.07           C
ATOM   1881  CG2 VAL A 248      34.626  48.792   7.066  1.00 50.43           C
ATOM   1882  N   ILE A 249      36.876  51.755   7.089  1.00 46.12           N
ATOM   1883  CA  ILE A 249      36.632  52.976   6.345  1.00 49.13           C
ATOM   1884  C   ILE A 249      36.359  52.596   4.891  1.00 59.06           C
ATOM   1885  O   ILE A 249      37.110  51.823   4.285  1.00 52.00           O
ATOM   1886  CB  ILE A 249      37.819  53.947   6.484  1.00 59.04           C
ATOM   1887  CG1 ILE A 249      37.997  54.387   7.964  1.00 57.87           C
ATOM   1888  CG2 ILE A 249      37.671  55.147   5.532  1.00 60.50           C
ATOM   1889  CD1 ILE A 249      39.357  54.963   8.298  1.00 64.63           C
ATOM   1890  N   GLU A 250      35.259  53.125   4.340  1.00 59.67           N
ATOM   1891  CA  GLU A 250      34.853  52.794   2.981  1.00 58.63           C
ATOM   1892  C   GLU A 250      34.245  54.025   2.306  1.00 64.52           C
ATOM   1893  O   GLU A 250      33.970  55.031   2.961  1.00 58.56           O
ATOM   1894  CB  GLU A 250      33.864  51.623   2.991  1.00 56.66           C
ATOM   1895  CG  GLU A 250      32.435  52.049   3.289  1.00 61.82           C
ATOM   1896  CD  GLU A 250      31.424  50.917   3.378  1.00 63.12           C
ATOM   1897  OE1 GLU A 250      31.807  49.747   3.590  1.00 62.20           O
ATOM   1898  OE2 GLU A 250      30.220  51.237   3.249  1.00 56.03           O
ATOM   1899  N   GLU A 251      33.974  53.884   1.000  1.00 61.29           N
ATOM   1900  CA  GLU A 251      33.481  54.963   0.159  1.00 59.35           C
ATOM   1901  C   GLU A 251      31.954  54.979   0.106  1.00 55.37           C
ATOM   1902  O   GLU A 251      31.311  53.943  -0.007  1.00 58.28           O
ATOM   1903  CB  GLU A 251      34.027  54.811  -1.255  1.00 64.92           C
ATOM   1904  CG  GLU A 251      33.877  53.404  -1.829  1.00 67.65           C
ATOM   1905  CD  GLU A 251      35.137  52.555  -1.769  1.00 78.67           C
ATOM   1906  OE1 GLU A 251      35.620  52.191  -0.651  1.00 70.23           O
ATOM   1907  OE2 GLU A 251      35.638  52.288  -2.898  1.00 70.67           O
ATOM   1908  N   ARG A 252      31.365  56.173   0.192  1.00 57.55           N
ATOM   1909  CA  ARG A 252      29.919  56.287   0.272  1.00 60.20           C
ATOM   1910  C   ARG A 252      29.382  57.017  -0.954  1.00 66.69           C
ATOM   1911  O   ARG A 252      28.172  57.258  -1.035  1.00 62.51           O
ATOM   1912  CB  ARG A 252      29.452  57.006   1.547  1.00 61.13           C
ATOM   1913  CG  ARG A 252      29.877  58.461   1.630  1.00 63.40           C
ATOM   1914  CD  ARG A 252      29.306  59.103   2.873  1.00 62.42           C
ATOM   1915  NE  ARG A 252      30.069  60.299   3.231  1.00 64.83           N
ATOM   1916  CZ  ARG A 252      29.585  61.532   3.298  1.00 71.17           C
ATOM   1917  NH1 ARG A 252      28.325  61.751   2.980  1.00 68.23           N
ATOM   1918  NH2 ARG A 252      30.368  62.532   3.678  1.00 73.62           N
ATOM   1919  N   GLY A 253      30.286  57.390  -1.872  1.00 66.14           N
ATOM   1920  CA  GLY A 253      29.907  58.012  -3.133  1.00 72.65           C
ATOM   1921  C   GLY A 253      30.507  59.411  -3.297  1.00 77.73           C
ATOM   1922  O   GLY A 253      30.565  60.192  -2.349  1.00 84.47           O
ATOM   1923  N   GLY A 254      30.983  59.707  -4.514  1.00 78.76           N
ATOM   1924  CA  GLY A 254      31.358  61.058  -4.906  1.00 84.67           C
ATOM   1925  C   GLY A 254      32.653  61.540  -4.248  1.00 89.59           C
ATOM   1926  O   GLY A 254      32.877  62.747  -4.128  1.00 89.92           O
ATOM   1927  N   GLY A 255      33.503  60.596  -3.824  1.00 87.21           N
ATOM   1928  CA  GLY A 255      34.748  60.923  -3.145  1.00 86.04           C
ATOM   1929  C   GLY A 255      34.563  61.117  -1.639  1.00 77.79           C
ATOM   1930  O   GLY A 255      35.537  61.364  -0.931  1.00 76.61           O
ATOM   1931  N   ARG A 256      33.318  61.014  -1.157  1.00 62.26           N
ATOM   1932  CA  ARG A 256      33.062  61.041   0.268  1.00 64.16           C
ATOM   1933  C   ARG A 256      33.360  59.651   0.816  1.00 65.02           C
ATOM   1934  O   ARG A 256      33.419  58.687   0.061  1.00 63.63           O
ATOM   1935  CB  ARG A 256      31.634  61.514   0.541  1.00 70.07           C
ATOM   1936  CG  ARG A 256      31.324  62.847  -0.127  1.00 74.88           C
ATOM   1937  CD  ARG A 256      29.925  63.360   0.164  1.00 79.29           C
ATOM   1938  NE  ARG A 256      29.823  64.800  -0.124  1.00 80.87           N
ATOM   1939  CZ  ARG A 256      29.849  65.779   0.799  1.00 83.87           C
ATOM   1940  NH1 ARG A 256      30.091  65.493   2.071  1.00 82.99           N
ATOM   1941  NH2 ARG A 256      29.655  67.044   0.454  1.00 75.70           N
ATOM   1942  N   GLN A 257      33.588  59.571   2.125  1.00 64.61           N
ATOM   1943  CA  GLN A 257      33.879  58.307   2.779  1.00 54.47           C
ATOM   1944  C   GLN A 257      32.946  58.141   3.968  1.00 57.33           C
ATOM   1945  O   GLN A 257      32.092  58.980   4.227  1.00 60.75           O
ATOM   1946  CB  GLN A 257      35.331  58.255   3.256  1.00 59.18           C
ATOM   1947  CG  GLN A 257      36.335  57.735   2.229  1.00 53.13           C
ATOM   1948  CD  GLN A 257      37.763  58.042   2.625  1.00 54.51           C
ATOM   1949  OE1 GLN A 257      38.055  59.059   3.266  1.00 67.90           O
ATOM   1950  NE2 GLN A 257      38.687  57.169   2.256  1.00 57.78           N
ATOM   1951  N   ARG A 258      33.074  57.012   4.663  1.00 58.94           N
ATOM   1952  CA  ARG A 258      32.331  56.813   5.891  1.00 50.98           C
ATOM   1953  C   ARG A 258      32.970  55.669   6.668  1.00 49.74           C
ATOM   1954  O   ARG A 258      33.528  54.746   6.074  1.00 48.60           O
ATOM   1955  CB  ARG A 258      30.850  56.526   5.616  1.00 50.26           C
ATOM   1956  CG  ARG A 258      30.573  55.103   5.169  1.00 52.04           C
ATOM   1957  CD  ARG A 258      29.188  54.976   4.597  1.00 57.17           C
ATOM   1958  NE  ARG A 258      29.149  53.758   3.777  1.00 62.54           N
ATOM   1959  CZ  ARG A 258      28.100  53.380   3.068  1.00 63.12           C
ATOM   1960  NH1 ARG A 258      27.027  54.150   3.022  1.00 62.67           N
ATOM   1961  NH2 ARG A 258      28.136  52.242   2.405  1.00 60.65           N
ATOM   1962  N   ILE A 259      32.830  55.744   7.994  1.00 49.74           N
ATOM   1963  CA  ILE A 259      33.278  54.702   8.891  1.00 47.15           C
ATOM   1964  C   ILE A 259      32.071  53.842   9.221  1.00 48.15           C
ATOM   1965  O   ILE A 259      31.031  54.371   9.614  1.00 42.99           O
ATOM   1966  CB  ILE A 259      33.893  55.296  10.168  1.00 48.00           C
ATOM   1967  CG1 ILE A 259      34.900  56.377   9.858  1.00 46.99           C
ATOM   1968  CG2 ILE A 259      34.510  54.199  11.036  1.00 58.37           C
ATOM   1969  CD1 ILE A 259      35.342  57.171  11.071  1.00 49.99           C
ATOM   1970  N   VAL A 260      32.244  52.522   9.104  1.00 47.06           N
ATOM   1971  CA  VAL A 260      31.156  51.595   9.385  1.00 48.31           C
ATOM   1972  C   VAL A 260      31.583  50.644  10.502  1.00 47.35           C
ATOM   1973  O   VAL A 260      32.585  49.937  10.382  1.00 45.56           O
ATOM   1974  CB  VAL A 260      30.757  50.807   8.125  1.00 50.35           C
ATOM   1975  CG1 VAL A 260      29.656  49.806   8.424  1.00 54.89           C
ATOM   1976  CG2 VAL A 260      30.340  51.723   6.984  1.00 54.67           C
ATOM   1977  N   VAL A 261      30.791  50.619  11.573  1.00 40.98           N
ATOM   1978  CA  VAL A 261      31.094  49.819  12.746  1.00 41.70           C
ATOM   1979  C   VAL A 261      30.136  48.635  12.802  1.00 49.59           C
ATOM   1980  O   VAL A 261      28.916  48.828  12.722  1.00 45.70           O
ATOM   1981  CB  VAL A 261      30.984  50.682  14.015  1.00 42.25           C
ATOM   1982  CG1 VAL A 261      31.393  49.919  15.274  1.00 43.18           C
ATOM   1983  CG2 VAL A 261      31.809  51.951  13.881  1.00 42.09           C
ATOM   1984  N   THR A 262      30.684  47.423  13.011  1.00 48.78           N
ATOM   1985  CA  THR A 262      29.841  46.227  12.993  1.00 49.80           C
ATOM   1986  C   THR A 262      29.938  45.397  14.269  1.00 50.84           C
ATOM   1987  O   THR A 262      29.109  44.509  14.490  1.00 46.51           O
ATOM   1988  CB  THR A 262      30.121  45.357  11.771  1.00 48.98           C
ATOM   1989  OG1 THR A 262      31.530  45.309  11.586  1.00 51.70           O
ATOM   1990  CG2 THR A 262      29.418  45.898  10.538  1.00 48.17           C
ATOM   1991  N   GLU A 263      30.931  45.671  15.114  1.00 52.99           N
ATOM   1992  CA  GLU A 263      31.005  44.995  16.395  1.00 46.04           C
ATOM   1993  C   GLU A 263      31.469  46.008  17.425  1.00 47.38           C
ATOM   1994  O   GLU A 263      32.339  46.815  17.132  1.00 45.96           O
ATOM   1995  CB  GLU A 263      31.947  43.800  16.301  1.00 44.67           C
ATOM   1996  CG  GLU A 263      31.595  42.826  15.179  1.00 42.69           C
ATOM   1997  CD  GLU A 263      32.732  41.894  14.796  1.00 44.39           C
ATOM   1998  OE1 GLU A 263      33.840  42.038  15.349  1.00 43.44           O
ATOM   1999  OE2 GLU A 263      32.524  41.047  13.909  1.00 57.12           O
ATOM   2000  N   ILE A 264      30.879  45.941  18.623  1.00 52.77           N
ATOM   2001  CA  ILE A 264      31.247  46.836  19.704  1.00 55.86           C
ATOM   2002  C   ILE A 264      31.751  46.009  20.885  1.00 55.97           C
ATOM   2003  O   ILE A 264      31.500  44.802  20.962  1.00 62.96           O
ATOM   2004  CB  ILE A 264      30.059  47.742  20.083  1.00 53.93           C
ATOM   2005  CG1 ILE A 264      28.890  46.915  20.572  1.00 64.12           C
ATOM   2006  CG2 ILE A 264      29.668  48.649  18.915  1.00 49.73           C
ATOM   2007  CD1 ILE A 264      27.715  47.736  21.057  1.00 69.35           C
ATOM   2008  N   PRO A 265      32.483  46.636  21.837  1.00 50.59           N
ATOM   2009  CA  PRO A 265      33.038  45.911  22.973  1.00 49.16           C
ATOM   2010  C   PRO A 265      31.993  45.305  23.900  1.00 49.50           C
ATOM   2011  O   PRO A 265      30.810  45.653  23.861  1.00 52.62           O
ATOM   2012  CB  PRO A 265      33.882  46.966  23.704  1.00 52.89           C
ATOM   2013  CG  PRO A 265      34.157  48.025  22.681  1.00 54.59           C
ATOM   2014  CD  PRO A 265      32.889  48.055  21.835  1.00 55.81           C
ATOM   2015  N   PHE A 266      32.476  44.395  24.744  1.00 42.63           N
ATOM   2016  CA  PHE A 266      31.637  43.721  25.710  1.00 45.92           C
ATOM   2017  C   PHE A 266      31.107  44.711  26.742  1.00 51.41           C
ATOM   2018  O   PHE A 266      31.853  45.556  27.257  1.00 61.59           O
ATOM   2019  CB  PHE A 266      32.502  42.672  26.399  1.00 47.57           C
ATOM   2020  CG  PHE A 266      31.712  41.700  27.257  1.00 48.85           C
ATOM   2021  CD1 PHE A 266      30.473  41.229  26.840  1.00 47.68           C
ATOM   2022  CD2 PHE A 266      32.211  41.267  28.477  1.00 49.28           C
ATOM   2023  CE1 PHE A 266      29.782  40.310  27.598  1.00 47.70           C
ATOM   2024  CE2 PHE A 266      31.484  40.385  29.261  1.00 49.98           C
ATOM   2025  CZ  PHE A 266      30.277  39.904  28.815  1.00 49.46           C
ATOM   2026  N   GLN A 267      29.808  44.590  27.028  1.00 47.26           N
ATOM   2027  CA  GLN A 267      29.148  45.366  28.067  1.00 50.23           C
ATOM   2028  C   GLN A 267      29.048  46.853  27.716  1.00 54.59           C
ATOM   2029  O   GLN A 267      28.841  47.665  28.608  1.00 62.25           O
ATOM   2030  CB  GLN A 267      29.835  45.122  29.414  1.00 50.19           C
ATOM   2031  CG  GLN A 267      29.405  43.808  30.063  1.00 54.40           C
ATOM   2032  CD  GLN A 267      30.051  43.539  31.402  1.00 57.31           C
ATOM   2033  OE1 GLN A 267      31.176  43.972  31.692  1.00 55.12           O
ATOM   2034  NE2 GLN A 267      29.331  42.786  32.222  1.00 61.36           N
ATOM   2035  N   VAL A 268      29.142  47.206  26.430  1.00 51.71           N
ATOM   2036  CA  VAL A 268      28.941  48.580  25.996  1.00 51.12           C
ATOM   2037  C   VAL A 268      27.527  48.707  25.440  1.00 56.30           C
ATOM   2038  O   VAL A 268      27.068  47.853  24.694  1.00 62.42           O
ATOM   2039  CB  VAL A 268      29.981  49.011  24.944  1.00 46.60           C
ATOM   2040  CG1 VAL A 268      29.561  50.279  24.218  1.00 42.18           C
ATOM   2041  CG2 VAL A 268      31.371  49.184  25.541  1.00 45.61           C
ATOM   2042  N   ASN A 269      26.847  49.798  25.791  1.00 61.87           N
ATOM   2043  CA  ASN A 269      25.513  50.065  25.285  1.00 64.83           C
ATOM   2044  C   ASN A 269      25.622  50.800  23.954  1.00 67.25           C
ATOM   2045  O   ASN A 269      26.294  51.827  23.844  1.00 59.46           O
ATOM   2046  CB  ASN A 269      24.701  50.862  26.297  1.00 70.91           C
ATOM   2047  CG  ASN A 269      23.265  51.055  25.880  1.00 71.71           C
ATOM   2048  OD1 ASN A 269      22.988  51.766  24.908  1.00 73.70           O
ATOM   2049  ND2 ASN A 269      22.340  50.454  26.616  1.00 66.03           N
ATOM   2050  N   LYS A 270      24.907  50.286  22.953  1.00 65.31           N
ATOM   2051  CA  LYS A 270      24.977  50.834  21.610  1.00 62.60           C
ATOM   2052  C   LYS A 270      24.365  52.234  21.546  1.00 59.78           C
ATOM   2053  O   LYS A 270      24.967  53.133  20.969  1.00 56.87           O
ATOM   2054  CB  LYS A 270      24.266  49.881  20.651  1.00 69.12           C
ATOM   2055  CG  LYS A 270      24.353  50.287  19.191  1.00 71.56           C
ATOM   2056  CD  LYS A 270      24.125  49.110  18.257  1.00 68.35           C
ATOM   2057  CE  LYS A 270      22.811  48.438  18.489  1.00 71.09           C
ATOM   2058  NZ  LYS A 270      21.688  49.274  18.058  1.00 71.56           N
ATOM   2059  N   ALA A 271      23.174  52.417  22.127  1.00 56.64           N
ATOM   2060  CA  ALA A 271      22.521  53.722  22.143  1.00 60.23           C
ATOM   2061  C   ALA A 271      23.378  54.755  22.877  1.00 66.87           C
ATOM   2062  O   ALA A 271      23.658  55.838  22.357  1.00 74.75           O
ATOM   2063  CB  ALA A 271      21.155  53.610  22.770  1.00 54.96           C
ATOM   2064  N   ARG A 272      23.831  54.390  24.076  1.00 64.97           N
ATOM   2065  CA  ARG A 272      24.572  55.314  24.918  1.00 66.49           C
ATOM   2066  C   ARG A 272      25.880  55.727  24.246  1.00 66.81           C
ATOM   2067  O   ARG A 272      26.291  56.879  24.340  1.00 70.19           O
ATOM   2068  CB  ARG A 272      24.811  54.665  26.278  1.00 64.08           C
ATOM   2069  CG  ARG A 272      25.257  55.636  27.356  1.00 70.44           C
ATOM   2070  CD  ARG A 272      25.439  54.864  28.651  1.00 70.25           C
ATOM   2071  NE  ARG A 272      24.213  54.133  28.990  1.00 70.28           N
ATOM   2072  CZ  ARG A 272      24.175  53.002  29.681  1.00 73.46           C
ATOM   2073  NH1 ARG A 272      25.289  52.429  30.100  1.00 75.34           N
ATOM   2074  NH2 ARG A 272      23.016  52.443  29.959  1.00 75.38           N
ATOM   2075  N   MET A 273      26.534  54.787  23.559  1.00 62.46           N
ATOM   2076  CA  MET A 273      27.728  55.119  22.797  1.00 63.39           C
ATOM   2077  C   MET A 273      27.405  56.116  21.682  1.00 65.44           C
ATOM   2078  O   MET A 273      28.190  57.016  21.396  1.00 67.21           O
ATOM   2079  CB  MET A 273      28.332  53.865  22.169  1.00 63.06           C
ATOM   2080  CG  MET A 273      29.698  54.071  21.546  1.00 66.56           C
ATOM   2081  SD  MET A 273      30.162  52.656  20.524  1.00 67.78           S
ATOM   2082  CE  MET A 273      28.774  52.719  19.374  1.00 63.43           C
ATOM   2083  N   ILE A 274      26.239  55.967  21.054  1.00 63.29           N
ATOM   2084  CA  ILE A 274      25.860  56.862  19.976  1.00 64.17           C
ATOM   2085  C   ILE A 274      25.552  58.253  20.525  1.00 70.84           C
ATOM   2086  O   ILE A 274      25.795  59.248  19.857  1.00 72.26           O
ATOM   2087  CB  ILE A 274      24.689  56.256  19.196  1.00 61.72           C
ATOM   2088  CG1 ILE A 274      25.176  55.031  18.410  1.00 57.75           C
ATOM   2089  CG2 ILE A 274      24.031  57.295  18.294  1.00 62.33           C
ATOM   2090  CD1 ILE A 274      24.067  54.154  17.863  1.00 52.88           C
ATOM   2091  N   GLU A 275      25.040  58.317  21.755  1.00 77.53           N
ATOM   2092  CA  GLU A 275      24.835  59.593  22.423  1.00 76.33           C
ATOM   2093  C   GLU A 275      26.169  60.326  22.553  1.00 73.63           C
ATOM   2094  O   GLU A 275      26.248  61.525  22.299  1.00 83.13           O
ATOM   2095  CB  GLU A 275      24.245  59.412  23.821  1.00 81.96           C
ATOM   2096  CG  GLU A 275      22.967  58.580  23.868  1.00 83.10           C
ATOM   2097  CD  GLU A 275      22.657  58.080  25.267  1.00 86.06           C
ATOM   2098  OE1 GLU A 275      23.419  58.457  26.189  1.00 75.76           O
ATOM   2099  OE2 GLU A 275      21.680  57.312  25.437  1.00 81.53           O
ATOM   2100  N   LYS A 276      27.218  59.603  22.957  1.00 78.08           N
ATOM   2101  CA  LYS A 276      28.503  60.226  23.227  1.00 72.89           C
ATOM   2102  C   LYS A 276      29.110  60.755  21.936  1.00 76.16           C
ATOM   2103  O   LYS A 276      29.671  61.854  21.933  1.00 88.66           O
ATOM   2104  CB  LYS A 276      29.453  59.249  23.926  1.00 77.31           C
ATOM   2105  CG  LYS A 276      29.015  58.787  25.309  1.00 75.01           C
ATOM   2106  CD  LYS A 276      28.844  59.932  26.300  1.00 85.62           C
ATOM   2107  CE  LYS A 276      28.749  59.475  27.719  1.00 86.84           C
ATOM   2108  NZ  LYS A 276      28.575  60.607  28.630  1.00 86.23           N
ATOM   2109  N   ILE A 277      28.962  59.990  20.844  1.00 74.47           N
ATOM   2110  CA  ILE A 277      29.486  60.416  19.558  1.00 66.26           C
ATOM   2111  C   ILE A 277      28.705  61.624  19.062  1.00 63.62           C
ATOM   2112  O   ILE A 277      29.310  62.601  18.622  1.00 68.26           O
ATOM   2113  CB  ILE A 277      29.491  59.277  18.535  1.00 70.38           C
ATOM   2114  CG1 ILE A 277      30.274  58.073  19.081  1.00 71.20           C
ATOM   2115  CG2 ILE A 277      30.060  59.783  17.205  1.00 73.11           C
ATOM   2116  CD1 ILE A 277      30.459  56.942  18.087  1.00 70.14           C
ATOM   2117  N   ALA A 278      27.371  61.545  19.141  1.00 67.43           N
ATOM   2118  CA  ALA A 278      26.507  62.682  18.845  1.00 65.28           C
ATOM   2119  C   ALA A 278      26.894  63.885  19.701  1.00 68.96           C
ATOM   2120  O   ALA A 278      26.936  65.013  19.215  1.00 69.81           O
ATOM   2121  CB  ALA A 278      25.049  62.328  19.063  1.00 64.81           C
ATOM   2122  N   GLU A 279      27.179  63.642  20.986  1.00 75.23           N
ATOM   2123  CA  GLU A 279      27.520  64.729  21.892  1.00 74.65           C
ATOM   2124  C   GLU A 279      28.852  65.354  21.483  1.00 73.71           C
ATOM   2125  O   GLU A 279      29.006  66.576  21.523  1.00 63.25           O
ATOM   2126  CB  GLU A 279      27.529  64.218  23.331  1.00 71.67           C
ATOM   2127  CG  GLU A 279      28.485  64.971  24.250  1.00 79.06           C
ATOM   2128  CD  GLU A 279      28.956  64.107  25.409  1.00 82.35           C
ATOM   2129  OE1 GLU A 279      28.181  63.261  25.914  1.00 75.39           O
ATOM   2130  OE2 GLU A 279      30.124  64.278  25.809  1.00 95.94           O
ATOM   2131  N   LEU A 280      29.818  64.501  21.128  1.00 77.38           N
ATOM   2132  CA  LEU A 280      31.124  64.970  20.694  1.00 73.36           C
ATOM   2133  C   LEU A 280      30.983  65.940  19.526  1.00 68.15           C
ATOM   2134  O   LEU A 280      31.574  67.016  19.551  1.00 70.74           O
ATOM   2135  CB  LEU A 280      32.035  63.796  20.340  1.00 75.02           C
ATOM   2136  CG  LEU A 280      32.923  63.282  21.479  1.00 82.76           C
ATOM   2137  CD1 LEU A 280      34.119  62.529  20.924  1.00 89.45           C
ATOM   2138  CD2 LEU A 280      33.409  64.396  22.395  1.00 83.89           C
ATOM   2139  N   VAL A 281      30.221  65.547  18.503  1.00 66.55           N
ATOM   2140  CA  VAL A 281      30.061  66.370  17.314  1.00 68.34           C
ATOM   2141  C   VAL A 281      29.302  67.644  17.670  1.00 71.06           C
ATOM   2142  O   VAL A 281      29.696  68.734  17.259  1.00 63.21           O
ATOM   2143  CB  VAL A 281      29.356  65.579  16.199  1.00 65.31           C
ATOM   2144  CG1 VAL A 281      28.937  66.452  15.020  1.00 65.54           C
ATOM   2145  CG2 VAL A 281      30.236  64.424  15.747  1.00 69.61           C
ATOM   2146  N   ARG A 282      28.230  67.491  18.452  1.00 73.08           N
ATOM   2147  CA  ARG A 282      27.390  68.616  18.819  1.00 76.49           C
ATOM   2148  C   ARG A 282      28.232  69.690  19.498  1.00 75.74           C
ATOM   2149  O   ARG A 282      28.224  70.840  19.073  1.00 79.42           O
ATOM   2150  CB  ARG A 282      26.290  68.106  19.743  1.00 87.47           C
ATOM   2151  CG  ARG A 282      25.145  69.085  19.936  1.00 92.36           C
ATOM   2152  CD  ARG A 282      23.854  68.291  20.002  1.00101.82           C
ATOM   2153  NE  ARG A 282      23.958  67.042  20.772  1.00104.24           N
ATOM   2154  CZ  ARG A 282      23.409  65.870  20.435  1.00103.43           C
ATOM   2155  NH1 ARG A 282      22.726  65.736  19.310  1.00102.09           N
ATOM   2156  NH2 ARG A 282      23.529  64.832  21.241  1.00 99.07           N
ATOM   2157  N   ASP A 283      28.989  69.293  20.525  1.00 80.49           N
ATOM   2158  CA  ASP A 283      29.823  70.223  21.268  1.00 76.83           C
ATOM   2159  C   ASP A 283      31.099  70.574  20.507  1.00 74.04           C
ATOM   2160  O   ASP A 283      31.992  71.188  21.087  1.00 62.46           O
ATOM   2161  CB  ASP A 283      30.164  69.634  22.622  1.00 83.22           C
ATOM   2162  CG  ASP A 283      28.944  69.343  23.479  1.00 96.23           C
ATOM   2163  OD1 ASP A 283      27.868  69.908  23.165  1.00106.91           O
ATOM   2164  OD2 ASP A 283      29.071  68.530  24.416  1.00 92.29           O
ATOM   2165  N   LYS A 284      31.208  70.154  19.238  1.00 69.91           N
ATOM   2166  CA  LYS A 284      32.339  70.519  18.399  1.00 76.53           C
ATOM   2167  C   LYS A 284      33.660  70.005  18.979  1.00 73.89           C
ATOM   2168  O   LYS A 284      34.714  70.570  18.727  1.00 76.59           O
ATOM   2169  CB  LYS A 284      32.400  72.046  18.240  1.00 93.41           C
ATOM   2170  CG  LYS A 284      31.143  72.726  17.683  1.00101.42           C
ATOM   2171  CD  LYS A 284      31.075  72.746  16.157  1.00104.88           C
ATOM   2172  CE  LYS A 284      29.863  73.447  15.603  1.00103.36           C
ATOM   2173  NZ  LYS A 284      30.017  73.791  14.183  1.00 97.67           N
ATOM   2174  N   LYS A 285      33.638  68.895  19.718  1.00 76.56           N
ATOM   2175  CA  LYS A 285      34.869  68.371  20.299  1.00 71.61           C
ATOM   2176  C   LYS A 285      35.601  67.438  19.330  1.00 71.44           C
ATOM   2177  O   LYS A 285      36.680  66.928  19.652  1.00 59.44           O
ATOM   2178  CB  LYS A 285      34.543  67.624  21.592  1.00 76.56           C
ATOM   2179  CG  LYS A 285      33.803  68.457  22.617  1.00 79.68           C
ATOM   2180  CD  LYS A 285      33.423  67.710  23.887  1.00 82.22           C
ATOM   2181  CE  LYS A 285      32.693  68.626  24.825  1.00 83.47           C
ATOM   2182  NZ  LYS A 285      32.504  68.088  26.174  1.00 85.16           N
ATOM   2183  N   ILE A 286      35.012  67.208  18.149  1.00 63.77           N
ATOM   2184  CA  ILE A 286      35.668  66.444  17.109  1.00 60.56           C
ATOM   2185  C   ILE A 286      35.127  66.909  15.770  1.00 63.89           C
ATOM   2186  O   ILE A 286      33.917  67.031  15.598  1.00 67.35           O
ATOM   2187  CB  ILE A 286      35.468  64.933  17.296  1.00 62.83           C
ATOM   2188  CG1 ILE A 286      36.402  64.163  16.376  1.00 59.70           C
ATOM   2189  CG2 ILE A 286      34.005  64.529  17.094  1.00 66.76           C
ATOM   2190  CD1 ILE A 286      36.424  62.666  16.619  1.00 62.23           C
ATOM   2191  N   ASP A 287      36.049  67.101  14.822  1.00 67.23           N
ATOM   2192  CA  ASP A 287      35.718  67.638  13.518  1.00 80.74           C
ATOM   2193  C   ASP A 287      35.825  66.546  12.454  1.00 71.21           C
ATOM   2194  O   ASP A 287      36.699  65.690  12.553  1.00 54.56           O
ATOM   2195  CB  ASP A 287      36.629  68.812  13.191  1.00 93.74           C
ATOM   2196  CG  ASP A 287      36.694  69.171  11.715  1.00 98.16           C
ATOM   2197  OD1 ASP A 287      35.711  69.763  11.216  1.00 98.35           O
ATOM   2198  OD2 ASP A 287      37.696  68.793  11.069  1.00 94.60           O
ATOM   2199  N   GLY A 288      34.951  66.648  11.433  1.00 59.25           N
ATOM   2200  CA  GLY A 288      35.053  65.896  10.192  1.00 61.51           C
ATOM   2201  C   GLY A 288      33.875  64.947   9.998  1.00 59.99           C
ATOM   2202  O   GLY A 288      33.916  64.061   9.135  1.00 53.01           O
ATOM   2203  N   ILE A 289      32.821  65.161  10.798  1.00 59.90           N
ATOM   2204  CA  ILE A 289      31.694  64.251  10.833  1.00 52.22           C
ATOM   2205  C   ILE A 289      30.449  64.981  10.370  1.00 52.90           C
ATOM   2206  O   ILE A 289      29.932  65.832  11.080  1.00 58.30           O
ATOM   2207  CB  ILE A 289      31.511  63.660  12.234  1.00 50.80           C
ATOM   2208  CG1 ILE A 289      32.819  63.028  12.734  1.00 54.53           C
ATOM   2209  CG2 ILE A 289      30.345  62.669  12.234  1.00 51.62           C
ATOM   2210  CD1 ILE A 289      32.668  62.151  13.968  1.00 56.94           C
ATOM   2211  N   THR A 290      29.960  64.606   9.187  1.00 58.35           N
ATOM   2212  CA  THR A 290      28.786  65.247   8.619  1.00 61.58           C
ATOM   2213  C   THR A 290      27.506  64.591   9.118  1.00 59.08           C
ATOM   2214  O   THR A 290      26.516  65.280   9.338  1.00 61.72           O
ATOM   2215  CB  THR A 290      28.830  65.232   7.094  1.00 59.43           C
ATOM   2216  OG1 THR A 290      28.788  63.882   6.659  1.00 57.52           O
ATOM   2217  CG2 THR A 290      30.058  65.942   6.560  1.00 64.02           C
ATOM   2218  N   ASP A 291      27.506  63.266   9.262  1.00 64.37           N
ATOM   2219  CA  ASP A 291      26.293  62.590   9.689  1.00 63.28           C
ATOM   2220  C   ASP A 291      26.622  61.374  10.545  1.00 55.04           C
ATOM   2221  O   ASP A 291      27.707  60.824  10.465  1.00 63.63           O
ATOM   2222  CB  ASP A 291      25.424  62.198   8.508  1.00 67.54           C
ATOM   2223  CG  ASP A 291      24.013  61.788   8.892  1.00 71.74           C
ATOM   2224  OD1 ASP A 291      23.695  61.853  10.095  1.00 84.89           O
ATOM   2225  OD2 ASP A 291      23.248  61.402   7.992  1.00 77.12           O
ATOM   2226  N   LEU A 292      25.644  60.957  11.348  1.00 54.81           N
ATOM   2227  CA  LEU A 292      25.748  59.760  12.151  1.00 56.22           C
ATOM   2228  C   LEU A 292      24.426  59.024  12.082  1.00 63.14           C
ATOM   2229  O   LEU A 292      23.379  59.628  12.293  1.00 66.98           O
ATOM   2230  CB  LEU A 292      26.076  60.086  13.602  1.00 60.10           C
ATOM   2231  CG  LEU A 292      26.100  58.872  14.535  1.00 63.04           C
ATOM   2232  CD1 LEU A 292      27.324  58.027  14.313  1.00 64.05           C
ATOM   2233  CD2 LEU A 292      26.044  59.326  15.951  1.00 74.93           C
ATOM   2234  N   ARG A 293      24.494  57.715  11.811  1.00 70.91           N
ATOM   2235  CA  ARG A 293      23.297  56.908  11.651  1.00 73.02           C
ATOM   2236  C   ARG A 293      23.517  55.536  12.276  1.00 68.48           C
ATOM   2237  O   ARG A 293      24.643  55.054  12.378  1.00 75.93           O
ATOM   2238  CB  ARG A 293      22.899  56.789  10.172  1.00 78.05           C
ATOM   2239  CG  ARG A 293      22.565  58.125   9.518  1.00 75.10           C
ATOM   2240  CD  ARG A 293      21.937  57.962   8.146  1.00 68.02           C
ATOM   2241  NE  ARG A 293      22.715  57.103   7.246  1.00 62.08           N
ATOM   2242  CZ  ARG A 293      23.883  57.438   6.700  1.00 68.49           C
ATOM   2243  NH1 ARG A 293      24.396  58.650   6.882  1.00 69.20           N
ATOM   2244  NH2 ARG A 293      24.535  56.561   5.949  1.00 62.03           N
ATOM   2245  N   ASP A 294      22.400  54.913  12.658  1.00 70.85           N
ATOM   2246  CA  ASP A 294      22.384  53.569  13.200  1.00 71.35           C
ATOM   2247  C   ASP A 294      21.502  52.684  12.326  1.00 67.71           C
ATOM   2248  O   ASP A 294      20.311  52.556  12.589  1.00 69.30           O
ATOM   2249  CB  ASP A 294      21.844  53.535  14.617  1.00 69.30           C
ATOM   2250  CG  ASP A 294      21.838  52.150  15.247  1.00 81.70           C
ATOM   2251  OD1 ASP A 294      22.410  51.218  14.628  1.00 76.87           O
ATOM   2252  OD2 ASP A 294      21.270  52.019  16.354  1.00 90.50           O
ATOM   2253  N   GLU A 295      22.120  52.038  11.335  1.00 65.54           N
ATOM   2254  CA  GLU A 295      21.413  51.279  10.324  1.00 63.11           C
ATOM   2255  C   GLU A 295      21.422  49.804  10.711  1.00 64.32           C
ATOM   2256  O   GLU A 295      21.776  48.949   9.905  1.00 75.32           O
ATOM   2257  CB  GLU A 295      22.125  51.471   8.984  1.00 70.86           C
ATOM   2258  CG  GLU A 295      22.447  52.921   8.639  1.00 70.48           C
ATOM   2259  CD  GLU A 295      22.868  53.141   7.191  1.00 76.93           C
ATOM   2260  OE1 GLU A 295      22.953  52.152   6.419  1.00 75.61           O
ATOM   2261  OE2 GLU A 295      23.120  54.317   6.831  1.00 71.29           O
ATOM   2262  N   THR A 296      21.021  49.502  11.950  1.00 73.80           N
ATOM   2263  CA  THR A 296      21.074  48.143  12.473  1.00 60.66           C
ATOM   2264  C   THR A 296      19.703  47.501  12.314  1.00 63.59           C
ATOM   2265  O   THR A 296      18.688  48.118  12.626  1.00 64.98           O
ATOM   2266  CB  THR A 296      21.519  48.155  13.934  1.00 57.74           C
ATOM   2267  OG1 THR A 296      22.895  48.518  13.965  1.00 53.99           O
ATOM   2268  CG2 THR A 296      21.389  46.803  14.609  1.00 60.97           C
ATOM   2269  N   SER A 297      19.696  46.249  11.843  1.00 67.62           N
ATOM   2270  CA  SER A 297      18.458  45.511  11.667  1.00 78.96           C
ATOM   2271  C   SER A 297      18.686  44.047  12.022  1.00 85.09           C
ATOM   2272  O   SER A 297      19.823  43.622  12.209  1.00 86.62           O
ATOM   2273  CB  SER A 297      17.961  45.631  10.254  1.00 81.92           C
ATOM   2274  OG  SER A 297      18.657  44.721   9.414  1.00 77.84           O
ATOM   2275  N   LEU A 298      17.596  43.274  12.049  1.00 90.20           N
ATOM   2276  CA  LEU A 298      17.675  41.822  12.116  1.00 85.48           C
ATOM   2277  C   LEU A 298      18.585  41.325  10.998  1.00 86.00           C
ATOM   2278  O   LEU A 298      19.448  40.483  11.232  1.00 89.22           O
ATOM   2279  CB  LEU A 298      16.303  41.164  11.970  1.00 84.31           C
ATOM   2280  CG  LEU A 298      15.161  41.746  12.803  1.00 86.98           C
ATOM   2281  CD1 LEU A 298      13.876  41.019  12.451  1.00 88.40           C
ATOM   2282  CD2 LEU A 298      15.467  41.666  14.295  1.00 87.10           C
ATOM   2283  N   ARG A 299      18.388  41.881   9.796  1.00 79.56           N
ATOM   2284  CA  ARG A 299      18.951  41.319   8.582  1.00 75.30           C
ATOM   2285  C   ARG A 299      20.450  41.618   8.493  1.00 77.80           C
ATOM   2286  O   ARG A 299      21.215  40.735   8.110  1.00 69.89           O
ATOM   2287  CB  ARG A 299      18.167  41.841   7.370  1.00 80.46           C
ATOM   2288  CG  ARG A 299      16.747  41.305   7.231  1.00 84.70           C
ATOM   2289  CD  ARG A 299      15.729  41.761   8.286  1.00 82.25           C
ATOM   2290  NE  ARG A 299      15.522  43.214   8.299  1.00 79.73           N
ATOM   2291  CZ  ARG A 299      14.769  43.892   9.172  1.00 74.67           C
ATOM   2292  NH1 ARG A 299      14.085  43.261  10.110  1.00 74.86           N
ATOM   2293  NH2 ARG A 299      14.694  45.212   9.111  1.00 69.63           N
ATOM   2294  N   THR A 300      20.871  42.840   8.869  1.00 75.30           N
ATOM   2295  CA  THR A 300      22.240  43.280   8.620  1.00 76.30           C
ATOM   2296  C   THR A 300      23.136  43.047   9.835  1.00 74.57           C
ATOM   2297  O   THR A 300      24.330  43.330   9.778  1.00 85.23           O
ATOM   2298  CB  THR A 300      22.280  44.755   8.211  1.00 80.36           C
ATOM   2299  OG1 THR A 300      22.392  45.564   9.380  1.00 60.61           O
ATOM   2300  CG2 THR A 300      21.075  45.177   7.383  1.00 86.59           C
ATOM   2301  N   GLY A 301      22.579  42.547  10.938  1.00 72.73           N
ATOM   2302  CA  GLY A 301      23.316  42.532  12.187  1.00 66.23           C
ATOM   2303  C   GLY A 301      23.515  43.964  12.667  1.00 68.58           C
ATOM   2304  O   GLY A 301      22.628  44.795  12.498  1.00 70.04           O
ATOM   2305  N   VAL A 302      24.695  44.247  13.223  1.00 67.77           N
ATOM   2306  CA  VAL A 302      25.006  45.560  13.761  1.00 59.01           C
ATOM   2307  C   VAL A 302      25.662  46.402  12.674  1.00 58.68           C
ATOM   2308  O   VAL A 302      26.481  45.900  11.905  1.00 74.51           O
ATOM   2309  CB  VAL A 302      25.923  45.436  14.988  1.00 60.04           C
ATOM   2310  CG1 VAL A 302      26.396  46.796  15.484  1.00 59.98           C
ATOM   2311  CG2 VAL A 302      25.241  44.641  16.101  1.00 63.48           C
ATOM   2312  N   ARG A 303      25.296  47.687  12.628  1.00 54.00           N
ATOM   2313  CA  ARG A 303      25.799  48.592  11.609  1.00 49.42           C
ATOM   2314  C   ARG A 303      25.545  50.024  12.061  1.00 52.62           C
ATOM   2315  O   ARG A 303      24.405  50.503  12.018  1.00 48.59           O
ATOM   2316  CB  ARG A 303      25.133  48.331  10.258  1.00 45.54           C
ATOM   2317  CG  ARG A 303      25.792  49.015   9.071  1.00 44.23           C
ATOM   2318  CD  ARG A 303      25.018  48.677   7.805  1.00 41.08           C
ATOM   2319  NE  ARG A 303      25.193  49.742   6.811  1.00 48.46           N
ATOM   2320  CZ  ARG A 303      26.237  49.903   6.008  1.00 44.80           C
ATOM   2321  NH1 ARG A 303      27.197  49.002   5.992  1.00 41.67           N
ATOM   2322  NH2 ARG A 303      26.305  50.953   5.201  1.00 53.06           N
ATOM   2323  N   VAL A 304      26.633  50.682  12.489  1.00 51.45           N
ATOM   2324  CA  VAL A 304      26.605  52.097  12.781  1.00 48.81           C
ATOM   2325  C   VAL A 304      27.432  52.837  11.737  1.00 51.74           C
ATOM   2326  O   VAL A 304      28.605  52.523  11.542  1.00 47.70           O
ATOM   2327  CB  VAL A 304      27.123  52.378  14.195  1.00 49.69           C
ATOM   2328  CG1 VAL A 304      27.042  53.865  14.509  1.00 53.73           C
ATOM   2329  CG2 VAL A 304      26.361  51.557  15.222  1.00 47.91           C
ATOM   2330  N   VAL A 305      26.811  53.846  11.105  1.00 50.34           N
ATOM   2331  CA  VAL A 305      27.450  54.578  10.028  1.00 50.73           C
ATOM   2332  C   VAL A 305      27.803  55.984  10.487  1.00 53.13           C
ATOM   2333  O   VAL A 305      26.994  56.650  11.126  1.00 64.23           O
ATOM   2334  CB  VAL A 305      26.533  54.616   8.799  1.00 55.17           C
ATOM   2335  CG1 VAL A 305      27.213  55.342   7.650  1.00 59.51           C
ATOM   2336  CG2 VAL A 305      26.118  53.205   8.406  1.00 53.50           C
ATOM   2337  N   ILE A 306      29.018  56.414  10.131  1.00 57.69           N
ATOM   2338  CA  ILE A 306      29.548  57.725  10.468  1.00 54.74           C
ATOM   2339  C   ILE A 306      30.006  58.376   9.177  1.00 59.20           C
ATOM   2340  O   ILE A 306      30.964  57.914   8.558  1.00 56.89           O
ATOM   2341  CB  ILE A 306      30.711  57.598  11.465  1.00 53.71           C
ATOM   2342  CG1 ILE A 306      30.231  56.928  12.738  1.00 55.54           C
ATOM   2343  CG2 ILE A 306      31.368  58.947  11.755  1.00 57.63           C
ATOM   2344  CD1 ILE A 306      31.330  56.256  13.533  1.00 58.86           C
ATOM   2345  N   ASP A 307      29.311  59.440   8.771  1.00 63.27           N
ATOM   2346  CA  ASP A 307      29.651  60.121   7.538  1.00 55.08           C
ATOM   2347  C   ASP A 307      30.820  61.066   7.782  1.00 56.74           C
ATOM   2348  O   ASP A 307      30.748  61.958   8.621  1.00 67.75           O
ATOM   2349  CB  ASP A 307      28.432  60.803   6.958  1.00 65.65           C
ATOM   2350  CG  ASP A 307      27.447  59.860   6.284  1.00 72.83           C
ATOM   2351  OD1 ASP A 307      27.635  58.629   6.404  1.00 65.91           O
ATOM   2352  OD2 ASP A 307      26.509  60.366   5.630  1.00 83.11           O
ATOM   2353  N   VAL A 308      31.899  60.856   7.031  1.00 60.15           N
ATOM   2354  CA  VAL A 308      33.075  61.706   7.104  1.00 62.90           C
ATOM   2355  C   VAL A 308      32.932  62.853   6.102  1.00 68.99           C
ATOM   2356  O   VAL A 308      32.521  62.648   4.958  1.00 65.90           O
ATOM   2357  CB  VAL A 308      34.340  60.887   6.803  1.00 62.81           C
ATOM   2358  CG1 VAL A 308      35.521  61.790   6.467  1.00 69.29           C
ATOM   2359  CG2 VAL A 308      34.671  59.906   7.924  1.00 66.51           C
ATOM   2360  N   ARG A 309      33.302  64.059   6.539  1.00 69.99           N
ATOM   2361  CA  ARG A 309      33.235  65.221   5.671  1.00 69.70           C
ATOM   2362  C   ARG A 309      34.240  65.038   4.541  1.00 62.16           C
ATOM   2363  O   ARG A 309      35.334  64.525   4.765  1.00 59.38           O
ATOM   2364  CB  ARG A 309      33.543  66.523   6.422  1.00 79.25           C
ATOM   2365  CG  ARG A 309      32.995  67.752   5.712  1.00 84.34           C
ATOM   2366  CD  ARG A 309      33.773  69.013   6.029  1.00 83.70           C
ATOM   2367  NE  ARG A 309      35.104  68.903   5.426  1.00 79.30           N
ATOM   2368  CZ  ARG A 309      36.216  68.622   6.095  1.00 81.96           C
ATOM   2369  NH1 ARG A 309      36.169  68.415   7.402  1.00 81.43           N
ATOM   2370  NH2 ARG A 309      37.372  68.549   5.450  1.00 75.92           N
ATOM   2371  N   LYS A 310      33.851  65.476   3.342  1.00 59.26           N
ATOM   2372  CA  LYS A 310      34.700  65.375   2.170  1.00 66.05           C
ATOM   2373  C   LYS A 310      36.044  66.055   2.422  1.00 67.59           C
ATOM   2374  O   LYS A 310      36.094  67.157   2.964  1.00 72.40           O
ATOM   2375  CB  LYS A 310      33.999  65.991   0.957  1.00 69.74           C
ATOM   2376  CG  LYS A 310      34.721  65.685  -0.343  1.00 74.99           C
ATOM   2377  CD  LYS A 310      34.022  66.250  -1.574  1.00 78.91           C
ATOM   2378  CE  LYS A 310      34.579  65.707  -2.848  1.00 75.79           C
ATOM   2379  NZ  LYS A 310      36.039  65.850  -2.904  1.00 82.36           N
ATOM   2380  N   ASP A 311      37.119  65.368   2.023  1.00 74.42           N
ATOM   2381  CA  ASP A 311      38.490  65.799   2.266  1.00 84.77           C
ATOM   2382  C   ASP A 311      38.783  65.878   3.760  1.00 83.41           C
ATOM   2383  O   ASP A 311      39.141  66.937   4.268  1.00 94.26           O
ATOM   2384  CB  ASP A 311      38.781  67.144   1.625  1.00 87.39           C
ATOM   2385  CG  ASP A 311      38.306  67.269   0.190  1.00 91.51           C
ATOM   2386  OD1 ASP A 311      38.227  66.219  -0.493  1.00 89.38           O
ATOM   2387  OD2 ASP A 311      37.984  68.410  -0.210  1.00 81.39           O
ATOM   2388  N   ALA A 312      38.621  64.753   4.454  1.00 89.30           N
ATOM   2389  CA  ALA A 312      39.056  64.617   5.835  1.00 82.90           C
ATOM   2390  C   ALA A 312      39.659  63.232   5.978  1.00 75.40           C
ATOM   2391  O   ALA A 312      39.065  62.272   5.493  1.00 78.83           O
ATOM   2392  CB  ALA A 312      37.895  64.808   6.791  1.00 83.77           C
ATOM   2393  N   ASN A 313      40.833  63.139   6.611  1.00 74.06           N
ATOM   2394  CA  ASN A 313      41.472  61.849   6.808  1.00 66.95           C
ATOM   2395  C   ASN A 313      40.603  61.020   7.746  1.00 65.42           C
ATOM   2396  O   ASN A 313      40.675  61.179   8.957  1.00 72.09           O
ATOM   2397  CB  ASN A 313      42.896  61.978   7.328  1.00 64.82           C
ATOM   2398  CG  ASN A 313      43.692  60.722   7.082  1.00 68.08           C
ATOM   2399  OD1 ASN A 313      43.146  59.614   7.134  1.00 89.03           O
ATOM   2400  ND2 ASN A 313      44.969  60.867   6.762  1.00 68.75           N
ATOM   2401  N   ALA A 314      39.754  60.165   7.161  1.00 68.59           N
ATOM   2402  CA  ALA A 314      38.803  59.369   7.924  1.00 61.44           C
ATOM   2403  C   ALA A 314      39.529  58.474   8.922  1.00 60.45           C
ATOM   2404  O   ALA A 314      38.898  57.958   9.840  1.00 64.56           O
ATOM   2405  CB  ALA A 314      37.930  58.552   6.993  1.00 66.23           C
ATOM   2406  N   SER A 315      40.841  58.267   8.730  1.00 56.07           N
ATOM   2407  CA  SER A 315      41.596  57.436   9.654  1.00 61.60           C
ATOM   2408  C   SER A 315      41.926  58.218  10.925  1.00 60.46           C
ATOM   2409  O   SER A 315      41.975  57.650  12.017  1.00 53.35           O
ATOM   2410  CB  SER A 315      42.826  56.888   8.996  1.00 68.04           C
ATOM   2411  OG  SER A 315      42.458  56.000   7.950  1.00 59.84           O
ATOM   2412  N   VAL A 316      42.147  59.526  10.774  1.00 60.02           N
ATOM   2413  CA  VAL A 316      42.388  60.386  11.919  1.00 59.46           C
ATOM   2414  C   VAL A 316      41.096  60.544  12.726  1.00 61.54           C
ATOM   2415  O   VAL A 316      41.101  60.431  13.951  1.00 56.03           O
ATOM   2416  CB  VAL A 316      42.960  61.746  11.469  1.00 61.88           C
ATOM   2417  CG1 VAL A 316      42.901  62.781  12.585  1.00 62.30           C
ATOM   2418  CG2 VAL A 316      44.386  61.611  10.948  1.00 59.19           C
ATOM   2419  N   ILE A 317      39.987  60.808  12.034  1.00 53.23           N
ATOM   2420  CA  ILE A 317      38.693  60.840  12.689  1.00 50.13           C
ATOM   2421  C   ILE A 317      38.468  59.532  13.441  1.00 57.03           C
ATOM   2422  O   ILE A 317      38.016  59.542  14.586  1.00 69.99           O
ATOM   2423  CB  ILE A 317      37.567  61.116  11.683  1.00 49.54           C
ATOM   2424  CG1 ILE A 317      37.826  62.382  10.887  1.00 59.49           C
ATOM   2425  CG2 ILE A 317      36.225  61.177  12.400  1.00 49.88           C
ATOM   2426  CD1 ILE A 317      36.800  62.641   9.795  1.00 68.73           C
ATOM   2427  N   LEU A 318      38.748  58.396  12.790  1.00 58.04           N
ATOM   2428  CA  LEU A 318      38.535  57.095  13.407  1.00 49.41           C
ATOM   2429  C   LEU A 318      39.354  57.015  14.692  1.00 54.88           C
ATOM   2430  O   LEU A 318      38.823  56.612  15.726  1.00 61.55           O
ATOM   2431  CB  LEU A 318      38.899  55.975  12.430  1.00 53.90           C
ATOM   2432  CG  LEU A 318      38.714  54.534  12.931  1.00 49.59           C
ATOM   2433  CD1 LEU A 318      37.317  54.403  13.500  1.00 50.61           C
ATOM   2434  CD2 LEU A 318      38.971  53.493  11.838  1.00 40.84           C
ATOM   2435  N   ASN A 319      40.637  57.396  14.623  1.00 54.75           N
ATOM   2436  CA  ASN A 319      41.539  57.282  15.764  1.00 61.30           C
ATOM   2437  C   ASN A 319      41.083  58.159  16.928  1.00 59.84           C
ATOM   2438  O   ASN A 319      41.202  57.780  18.086  1.00 64.80           O
ATOM   2439  CB  ASN A 319      42.983  57.622  15.403  1.00 61.91           C
ATOM   2440  CG  ASN A 319      43.646  56.513  14.624  1.00 66.36           C
ATOM   2441  OD1 ASN A 319      43.448  55.337  14.936  1.00 77.51           O
ATOM   2442  ND2 ASN A 319      44.417  56.853  13.604  1.00 77.08           N
ATOM   2443  N   ASN A 320      40.579  59.351  16.636  1.00 56.50           N
ATOM   2444  CA  ASN A 320      40.062  60.205  17.690  1.00 54.66           C
ATOM   2445  C   ASN A 320      38.835  59.558  18.320  1.00 57.20           C
ATOM   2446  O   ASN A 320      38.656  59.616  19.527  1.00 76.73           O
ATOM   2447  CB  ASN A 320      39.760  61.595  17.159  1.00 53.24           C
ATOM   2448  CG  ASN A 320      40.980  62.198  16.509  1.00 59.05           C
ATOM   2449  OD1 ASN A 320      42.039  61.562  16.460  1.00 77.55           O
ATOM   2450  ND2 ASN A 320      40.868  63.412  16.005  1.00 59.24           N
ATOM   2451  N   LEU A 321      37.991  58.932  17.507  1.00 53.93           N
ATOM   2452  CA  LEU A 321      36.772  58.334  18.026  1.00 58.41           C
ATOM   2453  C   LEU A 321      37.108  57.239  19.032  1.00 52.20           C
ATOM   2454  O   LEU A 321      36.490  57.156  20.077  1.00 58.36           O
ATOM   2455  CB  LEU A 321      35.905  57.805  16.885  1.00 60.14           C
ATOM   2456  CG  LEU A 321      35.091  58.855  16.125  1.00 53.68           C
ATOM   2457  CD1 LEU A 321      34.352  58.234  14.964  1.00 56.01           C
ATOM   2458  CD2 LEU A 321      34.103  59.545  17.029  1.00 52.14           C
ATOM   2459  N   TYR A 322      38.060  56.366  18.709  1.00 54.31           N
ATOM   2460  CA  TYR A 322      38.541  55.394  19.680  1.00 51.61           C
ATOM   2461  C   TYR A 322      38.951  56.101  20.965  1.00 58.17           C
ATOM   2462  O   TYR A 322      38.549  55.716  22.064  1.00 55.52           O
ATOM   2463  CB  TYR A 322      39.751  54.635  19.134  1.00 49.03           C
ATOM   2464  CG  TYR A 322      39.448  53.639  18.029  1.00 46.23           C
ATOM   2465  CD1 TYR A 322      38.276  52.893  18.023  1.00 46.95           C
ATOM   2466  CD2 TYR A 322      40.343  53.440  16.998  1.00 51.11           C
ATOM   2467  CE1 TYR A 322      38.028  51.956  17.038  1.00 46.91           C
ATOM   2468  CE2 TYR A 322      40.096  52.519  15.996  1.00 55.85           C
ATOM   2469  CZ  TYR A 322      38.941  51.762  16.021  1.00 51.22           C
ATOM   2470  OH  TYR A 322      38.687  50.860  15.016  1.00 65.48           O
ATOM   2471  N   LYS A 323      39.744  57.164  20.808  1.00 63.47           N
ATOM   2472  CA  LYS A 323      40.339  57.839  21.949  1.00 59.52           C
ATOM   2473  C   LYS A 323      39.265  58.419  22.867  1.00 59.63           C
ATOM   2474  O   LYS A 323      39.398  58.331  24.083  1.00 60.51           O
ATOM   2475  CB  LYS A 323      41.295  58.914  21.437  1.00 59.03           C
ATOM   2476  CG  LYS A 323      41.833  59.873  22.473  1.00 65.53           C
ATOM   2477  CD  LYS A 323      42.261  61.203  21.850  1.00 68.52           C
ATOM   2478  CE  LYS A 323      43.281  61.035  20.749  1.00 72.94           C
ATOM   2479  NZ  LYS A 323      43.742  62.307  20.184  1.00 79.53           N
ATOM   2480  N   GLN A 324      38.205  59.007  22.303  1.00 53.75           N
ATOM   2481  CA  GLN A 324      37.347  59.876  23.089  1.00 51.65           C
ATOM   2482  C   GLN A 324      35.943  59.309  23.272  1.00 55.62           C
ATOM   2483  O   GLN A 324      35.073  60.010  23.792  1.00 60.71           O
ATOM   2484  CB  GLN A 324      37.218  61.211  22.367  1.00 54.28           C
ATOM   2485  CG  GLN A 324      38.531  61.743  21.802  1.00 60.83           C
ATOM   2486  CD  GLN A 324      38.326  62.992  20.967  1.00 66.27           C
ATOM   2487  OE1 GLN A 324      39.019  63.252  19.973  1.00 61.17           O
ATOM   2488  NE2 GLN A 324      37.356  63.795  21.382  1.00 65.64           N
ATOM   2489  N   THR A 325      35.711  58.059  22.853  1.00 54.21           N
ATOM   2490  CA  THR A 325      34.382  57.464  22.917  1.00 59.92           C
ATOM   2491  C   THR A 325      34.483  56.047  23.466  1.00 59.72           C
ATOM   2492  O   THR A 325      35.574  55.485  23.533  1.00 61.85           O
ATOM   2493  CB  THR A 325      33.729  57.471  21.532  1.00 57.43           C
ATOM   2494  OG1 THR A 325      34.515  56.662  20.655  1.00 58.16           O
ATOM   2495  CG2 THR A 325      33.605  58.876  20.972  1.00 54.22           C
ATOM   2496  N   PRO A 326      33.351  55.410  23.847  1.00 62.67           N
ATOM   2497  CA  PRO A 326      33.366  53.998  24.230  1.00 63.16           C
ATOM   2498  C   PRO A 326      33.723  53.056  23.087  1.00 61.75           C
ATOM   2499  O   PRO A 326      33.826  51.862  23.304  1.00 65.47           O
ATOM   2500  CB  PRO A 326      31.944  53.718  24.757  1.00 56.80           C
ATOM   2501  CG  PRO A 326      31.362  55.097  25.044  1.00 63.05           C
ATOM   2502  CD  PRO A 326      32.020  56.018  24.022  1.00 71.16           C
ATOM   2503  N   LEU A 327      33.876  53.584  21.870  1.00 57.65           N
ATOM   2504  CA  LEU A 327      34.332  52.779  20.744  1.00 50.70           C
ATOM   2505  C   LEU A 327      35.513  51.898  21.144  1.00 47.80           C
ATOM   2506  O   LEU A 327      35.672  50.799  20.638  1.00 52.52           O
ATOM   2507  CB  LEU A 327      34.722  53.712  19.602  1.00 56.07           C
ATOM   2508  CG  LEU A 327      34.491  53.177  18.190  1.00 64.11           C
ATOM   2509  CD1 LEU A 327      33.011  52.949  17.979  1.00 65.75           C
ATOM   2510  CD2 LEU A 327      35.043  54.134  17.147  1.00 71.35           C
ATOM   2511  N   GLN A 328      36.383  52.404  22.013  1.00 50.20           N
ATOM   2512  CA  GLN A 328      37.401  51.582  22.636  1.00 48.10           C
ATOM   2513  C   GLN A 328      37.246  51.677  24.148  1.00 54.40           C
ATOM   2514  O   GLN A 328      37.090  52.767  24.684  1.00 50.63           O
ATOM   2515  CB  GLN A 328      38.782  52.066  22.252  1.00 47.97           C
ATOM   2516  CG  GLN A 328      39.863  51.507  23.159  1.00 50.73           C
ATOM   2517  CD  GLN A 328      41.231  51.717  22.571  1.00 49.68           C
ATOM   2518  OE1 GLN A 328      41.379  52.171  21.434  1.00 54.61           O
ATOM   2519  NE2 GLN A 328      42.247  51.337  23.320  1.00 58.77           N
ATOM   2520  N   THR A 329      37.247  50.507  24.796  1.00 59.52           N
ATOM   2521  CA  THR A 329      36.999  50.365  26.218  1.00 60.29           C
ATOM   2522  C   THR A 329      38.044  49.405  26.769  1.00 62.40           C
ATOM   2523  O   THR A 329      38.616  48.608  26.026  1.00 74.85           O
ATOM   2524  CB  THR A 329      35.581  49.844  26.441  1.00 63.35           C
ATOM   2525  OG1 THR A 329      34.701  50.865  25.988  1.00 63.25           O
ATOM   2526  CG2 THR A 329      35.261  49.594  27.903  1.00 65.92           C
ATOM   2527  N   SER A 330      38.289  49.496  28.073  1.00 55.38           N
ATOM   2528  CA  SER A 330      39.202  48.582  28.730  1.00 54.72           C
ATOM   2529  C   SER A 330      38.391  47.638  29.603  1.00 52.35           C
ATOM   2530  O   SER A 330      37.261  47.944  29.970  1.00 46.39           O
ATOM   2531  CB  SER A 330      40.255  49.314  29.515  1.00 58.76           C
ATOM   2532  OG  SER A 330      39.708  49.911  30.679  1.00 65.65           O
ATOM   2533  N   PHE A 331      38.958  46.459  29.864  1.00 56.68           N
ATOM   2534  CA  PHE A 331      38.358  45.483  30.757  1.00 47.05           C
ATOM   2535  C   PHE A 331      39.321  45.289  31.920  1.00 47.49           C
ATOM   2536  O   PHE A 331      40.424  44.784  31.746  1.00 51.00           O
ATOM   2537  CB  PHE A 331      38.092  44.165  30.028  1.00 46.92           C
ATOM   2538  CG  PHE A 331      37.237  43.196  30.829  1.00 51.90           C
ATOM   2539  CD1 PHE A 331      37.778  42.421  31.857  1.00 54.59           C
ATOM   2540  CD2 PHE A 331      35.885  43.076  30.555  1.00 48.17           C
ATOM   2541  CE1 PHE A 331      36.977  41.558  32.582  1.00 47.62           C
ATOM   2542  CE2 PHE A 331      35.099  42.209  31.282  1.00 44.41           C
ATOM   2543  CZ  PHE A 331      35.645  41.460  32.289  1.00 47.11           C
ATOM   2544  N   GLY A 332      38.930  45.758  33.096  1.00 50.05           N
ATOM   2545  CA  GLY A 332      39.752  45.571  34.271  1.00 49.87           C
ATOM   2546  C   GLY A 332      39.609  44.137  34.760  1.00 54.60           C
ATOM   2547  O   GLY A 332      38.640  43.799  35.433  1.00 48.31           O
ATOM   2548  N   VAL A 333      40.581  43.296  34.417  1.00 58.29           N
ATOM   2549  CA  VAL A 333      40.540  41.927  34.884  1.00 53.99           C
ATOM   2550  C   VAL A 333      40.826  41.926  36.380  1.00 50.19           C
ATOM   2551  O   VAL A 333      41.712  42.636  36.841  1.00 50.83           O
ATOM   2552  CB  VAL A 333      41.508  41.003  34.134  1.00 56.59           C
ATOM   2553  CG1 VAL A 333      41.312  39.559  34.571  1.00 55.01           C
ATOM   2554  CG2 VAL A 333      41.305  41.121  32.631  1.00 66.18           C
ATOM   2555  N   ASN A 334      40.057  41.112  37.112  1.00 45.27           N
ATOM   2556  CA  ASN A 334      40.145  41.023  38.551  1.00 43.58           C
ATOM   2557  C   ASN A 334      39.535  39.689  38.952  1.00 45.33           C
ATOM   2558  O   ASN A 334      38.391  39.631  39.402  1.00 49.59           O
ATOM   2559  CB  ASN A 334      39.455  42.212  39.210  1.00 49.47           C
ATOM   2560  CG  ASN A 334      39.634  42.275  40.709  1.00 56.46           C
ATOM   2561  OD1 ASN A 334      40.489  41.581  41.293  1.00 48.33           O
ATOM   2562  ND2 ASN A 334      38.842  43.138  41.335  1.00 60.76           N
ATOM   2563  N   MET A 335      40.316  38.620  38.782  1.00 47.37           N
ATOM   2564  CA  MET A 335      39.787  37.269  38.872  1.00 51.26           C
ATOM   2565  C   MET A 335      39.686  36.832  40.329  1.00 46.75           C
ATOM   2566  O   MET A 335      40.557  36.138  40.847  1.00 52.66           O
ATOM   2567  CB  MET A 335      40.643  36.314  38.032  1.00 58.74           C
ATOM   2568  CG  MET A 335      40.598  36.640  36.543  1.00 62.17           C
ATOM   2569  SD  MET A 335      41.111  35.311  35.433  1.00 59.41           S
ATOM   2570  CE  MET A 335      42.789  35.043  36.030  1.00 63.07           C
ATOM   2571  N   ILE A 336      38.589  37.239  40.960  1.00 44.83           N
ATOM   2572  CA  ILE A 336      38.252  36.836  42.313  1.00 48.50           C
ATOM   2573  C   ILE A 336      37.099  35.833  42.277  1.00 50.98           C
ATOM   2574  O   ILE A 336      36.130  36.016  41.552  1.00 45.67           O
ATOM   2575  CB  ILE A 336      37.894  38.071  43.151  1.00 47.58           C
ATOM   2576  CG1 ILE A 336      39.148  38.709  43.731  1.00 46.44           C
ATOM   2577  CG2 ILE A 336      36.861  37.748  44.226  1.00 47.17           C
ATOM   2578  CD1 ILE A 336      38.904  40.063  44.363  1.00 50.06           C
ATOM   2579  N   ALA A 337      37.213  34.770  43.079  1.00 54.53           N
ATOM   2580  CA  ALA A 337      36.182  33.749  43.160  1.00 51.82           C
ATOM   2581  C   ALA A 337      36.329  33.050  44.497  1.00 49.20           C
ATOM   2582  O   ALA A 337      37.365  33.188  45.145  1.00 51.20           O
ATOM   2583  CB  ALA A 337      36.301  32.749  42.020  1.00 56.88           C
ATOM   2584  N   LEU A 338      35.299  32.278  44.868  1.00 49.91           N
ATOM   2585  CA  LEU A 338      35.304  31.541  46.122  1.00 50.00           C
ATOM   2586  C   LEU A 338      36.074  30.227  45.985  1.00 54.17           C
ATOM   2587  O   LEU A 338      35.729  29.380  45.161  1.00 53.86           O
ATOM   2588  CB  LEU A 338      33.863  31.316  46.570  1.00 51.17           C
ATOM   2589  CG  LEU A 338      33.065  32.583  46.903  1.00 48.49           C
ATOM   2590  CD1 LEU A 338      31.664  32.189  47.281  1.00 47.35           C
ATOM   2591  CD2 LEU A 338      33.741  33.405  48.007  1.00 48.50           C
ATOM   2592  N   VAL A 339      37.115  30.075  46.819  1.00 61.03           N
ATOM   2593  CA  VAL A 339      37.879  28.843  46.920  1.00 60.57           C
ATOM   2594  C   VAL A 339      37.779  28.325  48.349  1.00 61.31           C
ATOM   2595  O   VAL A 339      38.290  28.968  49.265  1.00 65.59           O
ATOM   2596  CB  VAL A 339      39.348  29.059  46.536  1.00 61.73           C
ATOM   2597  CG1 VAL A 339      40.154  27.784  46.738  1.00 69.69           C
ATOM   2598  CG2 VAL A 339      39.483  29.575  45.112  1.00 69.37           C
ATOM   2599  N   ASN A 340      37.143  27.157  48.516  1.00 56.19           N
ATOM   2600  CA  ASN A 340      36.803  26.616  49.827  1.00 66.00           C
ATOM   2601  C   ASN A 340      35.889  27.581  50.585  1.00 69.31           C
ATOM   2602  O   ASN A 340      35.930  27.632  51.810  1.00 72.72           O
ATOM   2603  CB  ASN A 340      38.040  26.307  50.670  1.00 76.92           C
ATOM   2604  CG  ASN A 340      39.042  25.453  49.932  1.00 86.39           C
ATOM   2605  OD1 ASN A 340      40.134  25.920  49.586  1.00 98.14           O
ATOM   2606  ND2 ASN A 340      38.689  24.202  49.677  1.00 87.94           N
ATOM   2607  N   GLY A 341      35.067  28.353  49.859  1.00 68.66           N
ATOM   2608  CA  GLY A 341      34.152  29.297  50.484  1.00 62.19           C
ATOM   2609  C   GLY A 341      34.887  30.497  51.086  1.00 64.79           C
ATOM   2610  O   GLY A 341      34.489  31.023  52.124  1.00 59.49           O
ATOM   2611  N   ARG A 342      35.942  30.937  50.394  1.00 64.66           N
ATOM   2612  CA  ARG A 342      36.759  32.059  50.801  1.00 67.04           C
ATOM   2613  C   ARG A 342      37.137  32.809  49.533  1.00 69.70           C
ATOM   2614  O   ARG A 342      37.437  32.191  48.513  1.00 78.09           O
ATOM   2615  CB  ARG A 342      37.981  31.519  51.544  1.00 79.43           C
ATOM   2616  CG  ARG A 342      39.133  32.495  51.738  1.00 93.29           C
ATOM   2617  CD  ARG A 342      40.302  31.825  52.474  1.00101.17           C
ATOM   2618  NE  ARG A 342      40.213  31.935  53.937  1.00102.16           N
ATOM   2619  CZ  ARG A 342      39.404  31.259  54.756  1.00104.29           C
ATOM   2620  NH1 ARG A 342      38.711  30.215  54.329  1.00 98.93           N
ATOM   2621  NH2 ARG A 342      39.319  31.615  56.028  1.00103.66           N
ATOM   2622  N   PRO A 343      37.078  34.153  49.527  1.00 61.34           N
ATOM   2623  CA  PRO A 343      37.418  34.909  48.331  1.00 59.08           C
ATOM   2624  C   PRO A 343      38.913  34.806  48.117  1.00 57.84           C
ATOM   2625  O   PRO A 343      39.685  34.803  49.075  1.00 64.33           O
ATOM   2626  CB  PRO A 343      36.986  36.319  48.666  1.00 66.36           C
ATOM   2627  CG  PRO A 343      37.140  36.374  50.170  1.00 68.33           C
ATOM   2628  CD  PRO A 343      36.665  35.008  50.642  1.00 64.73           C
ATOM   2629  N   LYS A 344      39.303  34.725  46.847  1.00 56.81           N
ATOM   2630  CA  LYS A 344      40.711  34.695  46.513  1.00 51.70           C
ATOM   2631  C   LYS A 344      40.900  35.264  45.112  1.00 51.06           C
ATOM   2632  O   LYS A 344      40.047  35.095  44.253  1.00 49.16           O
ATOM   2633  CB  LYS A 344      41.241  33.270  46.670  1.00 55.39           C
ATOM   2634  CG  LYS A 344      42.749  33.214  46.839  1.00 67.69           C
ATOM   2635  CD  LYS A 344      43.304  31.837  47.205  1.00 73.68           C
ATOM   2636  CE  LYS A 344      44.790  31.686  46.958  1.00 73.12           C
ATOM   2637  NZ  LYS A 344      45.168  31.743  45.536  1.00 71.56           N
ATOM   2638  N   LEU A 345      41.995  36.010  44.943  1.00 52.03           N
ATOM   2639  CA  LEU A 345      42.500  36.411  43.647  1.00 50.61           C
ATOM   2640  C   LEU A 345      43.305  35.244  43.092  1.00 58.22           C
ATOM   2641  O   LEU A 345      44.317  34.871  43.685  1.00 57.80           O
ATOM   2642  CB  LEU A 345      43.370  37.658  43.804  1.00 47.40           C
ATOM   2643  CG  LEU A 345      44.086  38.138  42.539  1.00 50.60           C
ATOM   2644  CD1 LEU A 345      43.127  38.711  41.508  1.00 51.65           C
ATOM   2645  CD2 LEU A 345      45.190  39.117  42.845  1.00 46.00           C
ATOM   2646  N   ILE A 346      42.857  34.708  41.946  1.00 59.56           N
ATOM   2647  CA  ILE A 346      43.467  33.543  41.321  1.00 53.60           C
ATOM   2648  C   ILE A 346      44.013  33.947  39.956  1.00 50.73           C
ATOM   2649  O   ILE A 346      43.415  34.755  39.270  1.00 58.18           O
ATOM   2650  CB  ILE A 346      42.438  32.402  41.201  1.00 51.98           C
ATOM   2651  CG1 ILE A 346      41.286  32.758  40.277  1.00 51.85           C
ATOM   2652  CG2 ILE A 346      41.922  31.981  42.576  1.00 54.10           C
ATOM   2653  CD1 ILE A 346      40.093  31.833  40.406  1.00 50.87           C
ATOM   2654  N   ASN A 347      45.145  33.367  39.549  1.00 47.70           N
ATOM   2655  CA  ASN A 347      45.575  33.464  38.170  1.00 45.48           C
ATOM   2656  C   ASN A 347      44.888  32.348  37.370  1.00 56.51           C
ATOM   2657  O   ASN A 347      44.063  31.612  37.910  1.00 49.43           O
ATOM   2658  CB  ASN A 347      47.091  33.438  38.072  1.00 48.53           C
ATOM   2659  CG  ASN A 347      47.694  32.134  38.558  1.00 55.76           C
ATOM   2660  OD1 ASN A 347      47.122  31.058  38.371  1.00 54.14           O
ATOM   2661  ND2 ASN A 347      48.854  32.194  39.191  1.00 54.49           N
ATOM   2662  N   LEU A 348      45.218  32.226  36.077  1.00 52.61           N
ATOM   2663  CA  LEU A 348      44.525  31.297  35.199  1.00 52.03           C
ATOM   2664  C   LEU A 348      44.798  29.849  35.608  1.00 54.15           C
ATOM   2665  O   LEU A 348      43.894  29.024  35.536  1.00 58.81           O
ATOM   2666  CB  LEU A 348      44.941  31.555  33.753  1.00 54.34           C
ATOM   2667  CG  LEU A 348      44.335  30.640  32.679  1.00 50.15           C
ATOM   2668  CD1 LEU A 348      42.862  30.906  32.422  1.00 49.47           C
ATOM   2669  CD2 LEU A 348      45.106  30.802  31.380  1.00 48.70           C
ATOM   2670  N   LYS A 349      46.023  29.530  36.037  1.00 50.86           N
ATOM   2671  CA  LYS A 349      46.362  28.152  36.373  1.00 50.96           C
ATOM   2672  C   LYS A 349      45.596  27.685  37.613  1.00 45.11           C
ATOM   2673  O   LYS A 349      45.164  26.542  37.688  1.00 52.72           O
ATOM   2674  CB  LYS A 349      47.872  27.956  36.571  1.00 53.98           C
ATOM   2675  CG  LYS A 349      48.305  26.522  36.920  1.00 56.24           C
ATOM   2676  CD  LYS A 349      49.818  26.329  36.889  1.00 56.42           C
ATOM   2677  CE  LYS A 349      50.263  24.919  37.163  1.00 56.68           C
ATOM   2678  NZ  LYS A 349      51.713  24.754  36.966  1.00 57.24           N
ATOM   2679  N   GLU A 350      45.451  28.549  38.606  1.00 47.26           N
ATOM   2680  CA  GLU A 350      44.688  28.192  39.794  1.00 54.18           C
ATOM   2681  C   GLU A 350      43.262  27.810  39.400  1.00 52.34           C
ATOM   2682  O   GLU A 350      42.724  26.795  39.852  1.00 56.79           O
ATOM   2683  CB  GLU A 350      44.665  29.337  40.811  1.00 59.20           C
ATOM   2684  CG  GLU A 350      46.056  29.843  41.193  1.00 63.93           C
ATOM   2685  CD  GLU A 350      46.064  30.805  42.373  1.00 71.21           C
ATOM   2686  OE1 GLU A 350      45.280  30.507  43.323  1.00 64.06           O
ATOM   2687  OE2 GLU A 350      46.846  31.807  42.349  1.00 59.09           O
ATOM   2688  N   ALA A 351      42.650  28.634  38.546  1.00 49.56           N
ATOM   2689  CA  ALA A 351      41.271  28.433  38.155  1.00 48.25           C
ATOM   2690  C   ALA A 351      41.121  27.109  37.422  1.00 49.08           C
ATOM   2691  O   ALA A 351      40.117  26.439  37.578  1.00 56.30           O
ATOM   2692  CB  ALA A 351      40.793  29.595  37.319  1.00 54.35           C
ATOM   2693  N   LEU A 352      42.105  26.744  36.603  1.00 55.34           N
ATOM   2694  CA  LEU A 352      42.044  25.487  35.880  1.00 52.32           C
ATOM   2695  C   LEU A 352      42.325  24.321  36.822  1.00 59.00           C
ATOM   2696  O   LEU A 352      41.809  23.229  36.613  1.00 67.43           O
ATOM   2697  CB  LEU A 352      43.045  25.515  34.731  1.00 55.54           C
ATOM   2698  CG  LEU A 352      42.739  26.475  33.578  1.00 58.42           C
ATOM   2699  CD1 LEU A 352      43.822  26.305  32.522  1.00 58.85           C
ATOM   2700  CD2 LEU A 352      41.353  26.270  32.983  1.00 58.66           C
ATOM   2701  N   VAL A 353      43.181  24.520  37.831  1.00 53.80           N
ATOM   2702  CA  VAL A 353      43.495  23.449  38.769  1.00 48.56           C
ATOM   2703  C   VAL A 353      42.257  23.093  39.585  1.00 48.24           C
ATOM   2704  O   VAL A 353      41.826  21.943  39.588  1.00 54.48           O
ATOM   2705  CB  VAL A 353      44.677  23.832  39.678  1.00 50.19           C
ATOM   2706  CG1 VAL A 353      44.694  23.043  40.983  1.00 51.26           C
ATOM   2707  CG2 VAL A 353      46.002  23.698  38.940  1.00 51.53           C
ATOM   2708  N   HIS A 354      41.673  24.091  40.255  1.00 48.75           N
ATOM   2709  CA  HIS A 354      40.490  23.861  41.073  1.00 50.00           C
ATOM   2710  C   HIS A 354      39.392  23.195  40.257  1.00 50.93           C
ATOM   2711  O   HIS A 354      38.642  22.373  40.770  1.00 58.42           O
ATOM   2712  CB  HIS A 354      39.965  25.160  41.697  1.00 58.57           C
ATOM   2713  CG  HIS A 354      40.917  25.790  42.678  1.00 63.61           C
ATOM   2714  ND1 HIS A 354      41.693  25.063  43.566  1.00 54.99           N
ATOM   2715  CD2 HIS A 354      41.227  27.079  42.875  1.00 53.15           C
ATOM   2716  CE1 HIS A 354      42.432  25.894  44.276  1.00 55.61           C
ATOM   2717  NE2 HIS A 354      42.142  27.128  43.886  1.00 59.83           N
ATOM   2718  N   TYR A 355      39.275  23.548  38.980  1.00 52.55           N
ATOM   2719  CA  TYR A 355      38.206  22.972  38.176  1.00 51.41           C
ATOM   2720  C   TYR A 355      38.477  21.486  37.939  1.00 47.59           C
ATOM   2721  O   TYR A 355      37.589  20.644  38.059  1.00 52.08           O
ATOM   2722  CB  TYR A 355      38.037  23.757  36.872  1.00 48.44           C
ATOM   2723  CG  TYR A 355      37.108  23.030  35.922  1.00 51.34           C
ATOM   2724  CD1 TYR A 355      35.738  23.080  36.109  1.00 51.65           C
ATOM   2725  CD2 TYR A 355      37.605  22.235  34.894  1.00 52.26           C
ATOM   2726  CE1 TYR A 355      34.880  22.383  35.283  1.00 55.03           C
ATOM   2727  CE2 TYR A 355      36.753  21.553  34.045  1.00 49.32           C
ATOM   2728  CZ  TYR A 355      35.391  21.635  34.241  1.00 53.49           C
ATOM   2729  OH  TYR A 355      34.539  20.956  33.436  1.00 58.79           O
ATOM   2730  N   LEU A 356      39.706  21.149  37.560  1.00 44.52           N
ATOM   2731  CA  LEU A 356      40.038  19.750  37.338  1.00 47.47           C
ATOM   2732  C   LEU A 356      39.769  18.916  38.597  1.00 55.25           C
ATOM   2733  O   LEU A 356      39.230  17.817  38.514  1.00 63.17           O
ATOM   2734  CB  LEU A 356      41.494  19.655  36.893  1.00 51.76           C
ATOM   2735  CG  LEU A 356      41.986  18.267  36.476  1.00 53.63           C
ATOM   2736  CD1 LEU A 356      40.996  17.613  35.517  1.00 46.92           C
ATOM   2737  CD2 LEU A 356      43.382  18.404  35.851  1.00 47.84           C
ATOM   2738  N   GLU A 357      40.155  19.420  39.776  1.00 57.89           N
ATOM   2739  CA  GLU A 357      39.897  18.703  41.013  1.00 53.92           C
ATOM   2740  C   GLU A 357      38.400  18.487  41.211  1.00 46.79           C
ATOM   2741  O   GLU A 357      37.965  17.417  41.634  1.00 48.78           O
ATOM   2742  CB  GLU A 357      40.470  19.461  42.203  1.00 53.96           C
ATOM   2743  CG  GLU A 357      41.969  19.695  42.085  1.00 51.83           C
ATOM   2744  CD  GLU A 357      42.762  18.429  41.895  1.00 61.16           C
ATOM   2745  OE1 GLU A 357      42.380  17.407  42.520  1.00 74.10           O
ATOM   2746  OE2 GLU A 357      43.755  18.472  41.131  1.00 64.59           O
ATOM   2747  N   HIS A 358      37.614  19.513  40.916  1.00 43.05           N
ATOM   2748  CA  HIS A 358      36.168  19.373  40.940  1.00 44.75           C
ATOM   2749  C   HIS A 358      35.735  18.230  40.019  1.00 45.60           C
ATOM   2750  O   HIS A 358      34.947  17.380  40.426  1.00 51.76           O
ATOM   2751  CB  HIS A 358      35.503  20.684  40.521  1.00 46.12           C
ATOM   2752  CG  HIS A 358      34.026  20.653  40.615  1.00 46.27           C
ATOM   2753  ND1 HIS A 358      33.366  20.271  41.758  1.00 42.70           N
ATOM   2754  CD2 HIS A 358      33.085  20.974  39.726  1.00 50.64           C
ATOM   2755  CE1 HIS A 358      32.065  20.352  41.554  1.00 46.23           C
ATOM   2756  NE2 HIS A 358      31.865  20.790  40.322  1.00 45.46           N
ATOM   2757  N   GLN A 359      36.224  18.224  38.776  1.00 45.70           N
ATOM   2758  CA  GLN A 359      35.840  17.191  37.819  1.00 46.66           C
ATOM   2759  C   GLN A 359      36.283  15.812  38.291  1.00 50.30           C
ATOM   2760  O   GLN A 359      35.520  14.851  38.178  1.00 61.09           O
ATOM   2761  CB  GLN A 359      36.407  17.440  36.424  1.00 49.04           C
ATOM   2762  CG  GLN A 359      35.712  18.583  35.697  1.00 50.45           C
ATOM   2763  CD  GLN A 359      34.210  18.495  35.832  1.00 52.87           C
ATOM   2764  OE1 GLN A 359      33.593  17.578  35.290  1.00 56.03           O
ATOM   2765  NE2 GLN A 359      33.603  19.426  36.562  1.00 61.93           N
ATOM   2766  N   LYS A 360      37.508  15.704  38.812  1.00 50.99           N
ATOM   2767  CA  LYS A 360      37.958  14.434  39.358  1.00 52.87           C
ATOM   2768  C   LYS A 360      37.012  13.956  40.455  1.00 47.31           C
ATOM   2769  O   LYS A 360      36.599  12.806  40.444  1.00 57.08           O
ATOM   2770  CB  LYS A 360      39.364  14.545  39.941  1.00 56.56           C
ATOM   2771  CG  LYS A 360      40.469  14.751  38.934  1.00 56.88           C
ATOM   2772  CD  LYS A 360      41.803  14.780  39.674  1.00 60.61           C
ATOM   2773  CE  LYS A 360      42.959  15.109  38.783  1.00 74.19           C
ATOM   2774  NZ  LYS A 360      44.211  15.071  39.549  1.00 76.09           N
ATOM   2775  N   THR A 361      36.687  14.842  41.402  1.00 52.19           N
ATOM   2776  CA  THR A 361      35.794  14.524  42.510  1.00 48.40           C
ATOM   2777  C   THR A 361      34.427  14.098  41.987  1.00 54.41           C
ATOM   2778  O   THR A 361      33.862  13.118  42.446  1.00 67.80           O
ATOM   2779  CB  THR A 361      35.651  15.748  43.406  1.00 46.82           C
ATOM   2780  OG1 THR A 361      36.938  15.889  44.007  1.00 46.47           O
ATOM   2781  CG2 THR A 361      34.543  15.578  44.430  1.00 48.64           C
ATOM   2782  N   VAL A 362      33.887  14.850  41.036  1.00 55.34           N
ATOM   2783  CA  VAL A 362      32.559  14.563  40.532  1.00 55.53           C
ATOM   2784  C   VAL A 362      32.539  13.164  39.928  1.00 58.71           C
ATOM   2785  O   VAL A 362      31.727  12.338  40.316  1.00 69.18           O
ATOM   2786  CB  VAL A 362      32.137  15.644  39.518  1.00 52.34           C
ATOM   2787  CG1 VAL A 362      30.987  15.185  38.625  1.00 54.04           C
ATOM   2788  CG2 VAL A 362      31.793  16.939  40.235  1.00 51.27           C
ATOM   2789  N   VAL A 363      33.415  12.907  38.955  1.00 62.96           N
ATOM   2790  CA  VAL A 363      33.427  11.630  38.258  1.00 55.59           C
ATOM   2791  C   VAL A 363      33.689  10.497  39.249  1.00 56.86           C
ATOM   2792  O   VAL A 363      33.153   9.402  39.095  1.00 64.24           O
ATOM   2793  CB  VAL A 363      34.472  11.633  37.127  1.00 53.05           C
ATOM   2794  CG1 VAL A 363      34.648  10.237  36.545  1.00 56.17           C
ATOM   2795  CG2 VAL A 363      34.121  12.629  36.030  1.00 52.21           C
ATOM   2796  N   ARG A 364      34.529  10.753  40.257  1.00 55.26           N
ATOM   2797  CA  ARG A 364      34.830   9.743  41.255  1.00 53.13           C
ATOM   2798  C   ARG A 364      33.571   9.383  42.045  1.00 61.17           C
ATOM   2799  O   ARG A 364      33.282   8.206  42.252  1.00 67.19           O
ATOM   2800  CB  ARG A 364      35.949  10.211  42.185  1.00 55.08           C
ATOM   2801  CG  ARG A 364      36.342   9.142  43.201  1.00 54.14           C
ATOM   2802  CD  ARG A 364      37.513   9.549  44.037  1.00 57.64           C
ATOM   2803  NE  ARG A 364      38.712   9.646  43.197  1.00 62.04           N
ATOM   2804  CZ  ARG A 364      39.437  10.740  42.961  1.00 68.39           C
ATOM   2805  NH1 ARG A 364      38.942  11.940  43.226  1.00 65.20           N
ATOM   2806  NH2 ARG A 364      40.647  10.619  42.415  1.00 66.47           N
ATOM   2807  N   ARG A 365      32.819  10.394  42.491  1.00 56.59           N
ATOM   2808  CA  ARG A 365      31.651  10.155  43.318  1.00 52.64           C
ATOM   2809  C   ARG A 365      30.529   9.525  42.505  1.00 52.10           C
ATOM   2810  O   ARG A 365      29.735   8.747  43.026  1.00 51.39           O
ATOM   2811  CB  ARG A 365      31.153  11.458  43.938  1.00 56.50           C
ATOM   2812  CG  ARG A 365      32.062  11.938  45.056  1.00 55.73           C
ATOM   2813  CD  ARG A 365      31.611  13.273  45.611  1.00 51.30           C
ATOM   2814  NE  ARG A 365      30.257  13.261  46.173  1.00 46.05           N
ATOM   2815  CZ  ARG A 365      29.816  14.167  47.045  1.00 48.40           C
ATOM   2816  NH1 ARG A 365      30.636  15.091  47.536  1.00 43.01           N
ATOM   2817  NH2 ARG A 365      28.569  14.115  47.471  1.00 51.17           N
ATOM   2818  N   ARG A 366      30.449   9.866  41.220  1.00 52.79           N
ATOM   2819  CA  ARG A 366      29.424   9.266  40.383  1.00 55.69           C
ATOM   2820  C   ARG A 366      29.640   7.753  40.299  1.00 49.20           C
ATOM   2821  O   ARG A 366      28.694   6.974  40.281  1.00 61.75           O
ATOM   2822  CB  ARG A 366      29.465   9.910  38.999  1.00 52.45           C
ATOM   2823  CG  ARG A 366      28.390   9.379  38.064  1.00 53.88           C
ATOM   2824  CD  ARG A 366      28.705   9.879  36.675  1.00 58.99           C
ATOM   2825  NE  ARG A 366      29.979   9.313  36.229  1.00 60.12           N
ATOM   2826  CZ  ARG A 366      30.608   9.641  35.122  1.00 56.33           C
ATOM   2827  NH1 ARG A 366      30.190  10.676  34.429  1.00 53.12           N
ATOM   2828  NH2 ARG A 366      31.663   8.940  34.728  1.00 55.99           N
ATOM   2829  N   THR A 367      30.904   7.344  40.239  1.00 47.22           N
ATOM   2830  CA  THR A 367      31.240   5.948  40.050  1.00 54.63           C
ATOM   2831  C   THR A 367      30.896   5.136  41.297  1.00 56.40           C
ATOM   2832  O   THR A 367      30.308   4.057  41.206  1.00 64.08           O
ATOM   2833  CB  THR A 367      32.717   5.840  39.698  1.00 58.98           C
ATOM   2834  OG1 THR A 367      32.932   6.603  38.513  1.00 59.85           O
ATOM   2835  CG2 THR A 367      33.087   4.402  39.400  1.00 67.33           C
ATOM   2836  N   GLN A 368      31.288   5.649  42.463  1.00 51.66           N
ATOM   2837  CA  GLN A 368      30.964   4.991  43.717  1.00 50.66           C
ATOM   2838  C   GLN A 368      29.454   4.811  43.856  1.00 55.71           C
ATOM   2839  O   GLN A 368      28.974   3.767  44.306  1.00 64.34           O
ATOM   2840  CB  GLN A 368      31.497   5.808  44.885  1.00 54.82           C
ATOM   2841  CG  GLN A 368      33.018   5.917  44.932  1.00 52.08           C
ATOM   2842  CD  GLN A 368      33.451   6.887  46.004  1.00 55.19           C
ATOM   2843  OE1 GLN A 368      32.827   7.936  46.199  1.00 64.97           O
ATOM   2844  NE2 GLN A 368      34.483   6.532  46.751  1.00 57.28           N
ATOM   2845  N   TYR A 369      28.709   5.844  43.459  1.00 53.27           N
ATOM   2846  CA  TYR A 369      27.263   5.788  43.504  1.00 50.09           C
ATOM   2847  C   TYR A 369      26.785   4.646  42.622  1.00 48.32           C
ATOM   2848  O   TYR A 369      25.974   3.823  43.046  1.00 51.50           O
ATOM   2849  CB  TYR A 369      26.696   7.123  43.037  1.00 51.41           C
ATOM   2850  CG  TYR A 369      25.181   7.136  42.957  1.00 51.14           C
ATOM   2851  CD1 TYR A 369      24.402   7.427  44.082  1.00 50.72           C
ATOM   2852  CD2 TYR A 369      24.541   6.868  41.756  1.00 44.27           C
ATOM   2853  CE1 TYR A 369      23.018   7.456  44.004  1.00 42.50           C
ATOM   2854  CE2 TYR A 369      23.157   6.883  41.670  1.00 45.23           C
ATOM   2855  CZ  TYR A 369      22.402   7.172  42.798  1.00 49.50           C
ATOM   2856  OH  TYR A 369      21.039   7.188  42.725  1.00 64.35           O
ATOM   2857  N   ASN A 370      27.262   4.628  41.379  1.00 48.56           N
ATOM   2858  CA  ASN A 370      26.815   3.614  40.444  1.00 52.45           C
ATOM   2859  C   ASN A 370      27.215   2.220  40.940  1.00 56.18           C
ATOM   2860  O   ASN A 370      26.498   1.248  40.711  1.00 59.71           O
ATOM   2861  CB  ASN A 370      27.354   3.861  39.046  1.00 52.34           C
ATOM   2862  CG  ASN A 370      26.676   5.022  38.366  1.00 56.04           C
ATOM   2863  OD1 ASN A 370      25.457   5.181  38.449  1.00 60.15           O
ATOM   2864  ND2 ASN A 370      27.446   5.858  37.699  1.00 60.74           N
ATOM   2865  N   LEU A 371      28.382   2.123  41.577  1.00 52.36           N
ATOM   2866  CA  LEU A 371      28.837   0.863  42.127  1.00 52.10           C
ATOM   2867  C   LEU A 371      27.884   0.409  43.224  1.00 56.55           C
ATOM   2868  O   LEU A 371      27.359  -0.698  43.187  1.00 58.82           O
ATOM   2869  CB  LEU A 371      30.250   1.011  42.675  1.00 53.97           C
ATOM   2870  CG  LEU A 371      30.905  -0.290  43.151  1.00 58.64           C
ATOM   2871  CD1 LEU A 371      30.896  -1.325  42.035  1.00 58.27           C
ATOM   2872  CD2 LEU A 371      32.332  -0.052  43.641  1.00 55.21           C
ATOM   2873  N   ARG A 372      27.664   1.275  44.210  1.00 61.39           N
ATOM   2874  CA  ARG A 372      26.747   0.956  45.290  1.00 52.93           C
ATOM   2875  C   ARG A 372      25.377   0.586  44.730  1.00 59.26           C
ATOM   2876  O   ARG A 372      24.729  -0.329  45.232  1.00 77.71           O
ATOM   2877  CB  ARG A 372      26.603   2.133  46.250  1.00 49.20           C
ATOM   2878  CG  ARG A 372      27.905   2.534  46.920  1.00 57.59           C
ATOM   2879  CD  ARG A 372      27.647   3.463  48.108  1.00 64.62           C
ATOM   2880  NE  ARG A 372      26.744   4.572  47.759  1.00 66.49           N
ATOM   2881  CZ  ARG A 372      27.129   5.825  47.503  1.00 60.91           C
ATOM   2882  NH1 ARG A 372      28.409   6.155  47.475  1.00 56.94           N
ATOM   2883  NH2 ARG A 372      26.225   6.750  47.264  1.00 61.40           N
ATOM   2884  N   LYS A 373      24.941   1.296  43.686  1.00 58.68           N
ATOM   2885  CA  LYS A 373      23.594   1.121  43.172  1.00 63.56           C
ATOM   2886  C   LYS A 373      23.484  -0.216  42.442  1.00 60.94           C
ATOM   2887  O   LYS A 373      22.498  -0.929  42.614  1.00 60.05           O
ATOM   2888  CB  LYS A 373      23.222   2.294  42.257  1.00 70.63           C
ATOM   2889  CG  LYS A 373      21.880   2.141  41.561  1.00 69.88           C
ATOM   2890  CD  LYS A 373      21.597   3.221  40.525  1.00 70.64           C
ATOM   2891  CE  LYS A 373      20.160   3.239  40.102  1.00 68.79           C
ATOM   2892  NZ  LYS A 373      19.760   4.584  39.664  1.00 69.93           N
ATOM   2893  N   ALA A 374      24.485  -0.535  41.609  1.00 60.25           N
ATOM   2894  CA  ALA A 374      24.505  -1.797  40.887  1.00 54.74           C
ATOM   2895  C   ALA A 374      24.603  -2.957  41.870  1.00 56.82           C
ATOM   2896  O   ALA A 374      23.888  -3.943  41.742  1.00 70.43           O
ATOM   2897  CB  ALA A 374      25.654  -1.827  39.912  1.00 62.44           C
ATOM   2898  N   LYS A 375      25.481  -2.832  42.864  1.00 52.91           N
ATOM   2899  CA  LYS A 375      25.611  -3.861  43.879  1.00 55.53           C
ATOM   2900  C   LYS A 375      24.271  -4.097  44.565  1.00 63.00           C
ATOM   2901  O   LYS A 375      23.883  -5.242  44.796  1.00 72.22           O
ATOM   2902  CB  LYS A 375      26.664  -3.488  44.924  1.00 63.68           C
ATOM   2903  CG  LYS A 375      28.082  -3.633  44.421  1.00 65.19           C
ATOM   2904  CD  LYS A 375      29.110  -3.371  45.514  1.00 67.17           C
ATOM   2905  CE  LYS A 375      30.452  -3.855  45.054  1.00 71.21           C
ATOM   2906  NZ  LYS A 375      31.479  -3.745  46.088  1.00 73.25           N
ATOM   2907  N   ASP A 376      23.557  -3.021  44.898  1.00 57.85           N
ATOM   2908  CA  ASP A 376      22.264  -3.190  45.539  1.00 60.08           C
ATOM   2909  C   ASP A 376      21.319  -3.943  44.616  1.00 58.08           C
ATOM   2910  O   ASP A 376      20.560  -4.796  45.061  1.00 59.96           O
ATOM   2911  CB  ASP A 376      21.666  -1.860  45.948  1.00 58.83           C
ATOM   2912  CG  ASP A 376      22.409  -1.212  47.101  1.00 64.95           C
ATOM   2913  OD1 ASP A 376      23.476  -1.758  47.455  1.00 75.04           O
ATOM   2914  OD2 ASP A 376      21.936  -0.170  47.615  1.00 59.08           O
ATOM   2915  N   ARG A 377      21.351  -3.603  43.331  1.00 56.97           N
ATOM   2916  CA  ARG A 377      20.421  -4.202  42.398  1.00 53.32           C
ATOM   2917  C   ARG A 377      20.676  -5.703  42.330  1.00 56.87           C
ATOM   2918  O   ARG A 377      19.748  -6.497  42.417  1.00 69.60           O
ATOM   2919  CB  ARG A 377      20.590  -3.529  41.035  1.00 51.12           C
ATOM   2920  CG  ARG A 377      19.667  -4.118  39.980  1.00 59.81           C
ATOM   2921  CD  ARG A 377      18.228  -4.049  40.442  1.00 58.74           C
ATOM   2922  NE  ARG A 377      17.357  -4.480  39.347  1.00 60.26           N
ATOM   2923  CZ  ARG A 377      16.166  -5.056  39.526  1.00 64.40           C
ATOM   2924  NH1 ARG A 377      15.671  -5.244  40.739  1.00 59.66           N
ATOM   2925  NH2 ARG A 377      15.472  -5.464  38.480  1.00 64.39           N
ATOM   2926  N   ALA A 378      21.938  -6.091  42.141  1.00 59.50           N
ATOM   2927  CA  ALA A 378      22.283  -7.499  42.020  1.00 62.74           C
ATOM   2928  C   ALA A 378      21.819  -8.258  43.266  1.00 63.70           C
ATOM   2929  O   ALA A 378      21.248  -9.349  43.183  1.00 69.71           O
ATOM   2930  CB  ALA A 378      23.775  -7.651  41.785  1.00 63.81           C
ATOM   2931  N   HIS A 379      22.073  -7.685  44.440  1.00 56.98           N
ATOM   2932  CA  HIS A 379      21.612  -8.301  45.673  1.00 63.23           C
ATOM   2933  C   HIS A 379      20.103  -8.550  45.636  1.00 65.14           C
ATOM   2934  O   HIS A 379      19.625  -9.531  46.215  1.00 71.47           O
ATOM   2935  CB  HIS A 379      21.978  -7.439  46.880  1.00 61.39           C
ATOM   2936  CG  HIS A 379      21.458  -7.979  48.171  1.00 65.87           C
ATOM   2937  ND1 HIS A 379      22.151  -8.916  48.903  1.00 64.91           N
ATOM   2938  CD2 HIS A 379      20.339  -7.716  48.869  1.00 64.85           C
ATOM   2939  CE1 HIS A 379      21.465  -9.202  50.002  1.00 70.50           C
ATOM   2940  NE2 HIS A 379      20.363  -8.479  50.004  1.00 64.18           N
ATOM   2941  N   ILE A 380      19.352  -7.662  44.975  1.00 59.30           N
ATOM   2942  CA  ILE A 380      17.919  -7.870  44.784  1.00 63.31           C
ATOM   2943  C   ILE A 380      17.666  -9.046  43.831  1.00 58.86           C
ATOM   2944  O   ILE A 380      16.844  -9.917  44.123  1.00 49.80           O
ATOM   2945  CB  ILE A 380      17.233  -6.572  44.293  1.00 63.54           C
ATOM   2946  CG1 ILE A 380      17.113  -5.525  45.414  1.00 55.96           C
ATOM   2947  CG2 ILE A 380      15.876  -6.862  43.653  1.00 60.83           C
ATOM   2948  CD1 ILE A 380      16.626  -6.085  46.733  1.00 58.02           C
ATOM   2949  N   LEU A 381      18.375  -9.066  42.692  1.00 55.93           N
ATOM   2950  CA  LEU A 381      18.172 -10.104  41.684  1.00 58.75           C
ATOM   2951  C   LEU A 381      18.448 -11.508  42.236  1.00 59.93           C
ATOM   2952  O   LEU A 381      17.771 -12.476  41.875  1.00 59.13           O
ATOM   2953  CB  LEU A 381      19.044  -9.840  40.464  1.00 47.87           C
ATOM   2954  CG  LEU A 381      18.602  -8.678  39.577  1.00 43.64           C
ATOM   2955  CD1 LEU A 381      19.604  -8.453  38.435  1.00 43.97           C
ATOM   2956  CD2 LEU A 381      17.209  -8.914  39.069  1.00 41.60           C
ATOM   2957  N   GLU A 382      19.446 -11.627  43.107  1.00 58.17           N
ATOM   2958  CA  GLU A 382      19.738 -12.907  43.731  1.00 61.70           C
ATOM   2959  C   GLU A 382      18.541 -13.373  44.547  1.00 63.66           C
ATOM   2960  O   GLU A 382      18.092 -14.512  44.390  1.00 76.72           O
ATOM   2961  CB  GLU A 382      20.990 -12.819  44.592  1.00 59.98           C
ATOM   2962  CG  GLU A 382      22.225 -12.538  43.745  1.00 57.98           C
ATOM   2963  CD  GLU A 382      23.386 -12.100  44.605  1.00 63.02           C
ATOM   2964  OE1 GLU A 382      23.175 -11.937  45.835  1.00 56.04           O
ATOM   2965  OE2 GLU A 382      24.498 -11.929  44.037  1.00 59.43           O
ATOM   2966  N   GLY A 383      18.009 -12.466  45.375  1.00 66.95           N
ATOM   2967  CA  GLY A 383      16.760 -12.701  46.085  1.00 56.77           C
ATOM   2968  C   GLY A 383      15.640 -13.119  45.130  1.00 67.27           C
ATOM   2969  O   GLY A 383      14.753 -13.885  45.510  1.00 68.67           O
ATOM   2970  N   LEU A 384      15.692 -12.637  43.883  1.00 66.72           N
ATOM   2971  CA  LEU A 384      14.632 -12.918  42.931  1.00 68.88           C
ATOM   2972  C   LEU A 384      14.810 -14.284  42.291  1.00 67.79           C
ATOM   2973  O   LEU A 384      13.828 -15.001  42.136  1.00 59.83           O
ATOM   2974  CB  LEU A 384      14.560 -11.810  41.893  1.00 65.96           C
ATOM   2975  CG  LEU A 384      14.117 -10.470  42.474  1.00 71.91           C
ATOM   2976  CD1 LEU A 384      13.869  -9.428  41.405  1.00 75.15           C
ATOM   2977  CD2 LEU A 384      12.869 -10.732  43.293  1.00 64.32           C
ATOM   2978  N   ARG A 385      16.042 -14.627  41.909  1.00 74.64           N
ATOM   2979  CA  ARG A 385      16.323 -15.972  41.431  1.00 75.13           C
ATOM   2980  C   ARG A 385      15.727 -16.991  42.399  1.00 61.98           C
ATOM   2981  O   ARG A 385      14.820 -17.739  42.044  1.00 64.67           O
ATOM   2982  CB  ARG A 385      17.827 -16.219  41.306  1.00 74.88           C
ATOM   2983  CG  ARG A 385      18.444 -15.635  40.047  1.00 83.32           C
ATOM   2984  CD  ARG A 385      19.824 -16.244  39.817  1.00 87.73           C
ATOM   2985  NE  ARG A 385      20.648 -16.338  41.032  1.00 82.69           N
ATOM   2986  CZ  ARG A 385      21.947 -16.077  41.102  1.00 87.44           C
ATOM   2987  NH1 ARG A 385      22.629 -15.801  40.004  1.00 88.42           N
ATOM   2988  NH2 ARG A 385      22.580 -16.132  42.264  1.00 85.53           N
ATOM   2989  N   ILE A 386      16.193 -16.951  43.646  1.00 65.04           N
ATOM   2990  CA  ILE A 386      15.747 -17.880  44.675  1.00 70.72           C
ATOM   2991  C   ILE A 386      14.222 -17.886  44.756  1.00 64.49           C
ATOM   2992  O   ILE A 386      13.614 -18.937  44.944  1.00 68.18           O
ATOM   2993  CB  ILE A 386      16.388 -17.545  46.034  1.00 67.75           C
ATOM   2994  CG1 ILE A 386      17.908 -17.480  45.905  1.00 77.28           C
ATOM   2995  CG2 ILE A 386      15.956 -18.551  47.101  1.00 71.29           C
ATOM   2996  CD1 ILE A 386      18.625 -17.024  47.163  1.00 82.46           C
ATOM   2997  N   ALA A 387      13.603 -16.708  44.611  1.00 65.89           N
ATOM   2998  CA  ALA A 387      12.154 -16.610  44.639  1.00 53.44           C
ATOM   2999  C   ALA A 387      11.576 -17.440  43.499  1.00 55.97           C
ATOM   3000  O   ALA A 387      10.863 -18.407  43.735  1.00 59.28           O
ATOM   3001  CB  ALA A 387      11.714 -15.166  44.581  1.00 53.39           C
ATOM   3002  N   LEU A 388      11.928 -17.096  42.261  1.00 59.18           N
ATOM   3003  CA  LEU A 388      11.343 -17.772  41.119  1.00 63.15           C
ATOM   3004  C   LEU A 388      11.639 -19.269  41.190  1.00 72.37           C
ATOM   3005  O   LEU A 388      10.794 -20.078  40.794  1.00 67.43           O
ATOM   3006  CB  LEU A 388      11.831 -17.128  39.825  1.00 57.54           C
ATOM   3007  CG  LEU A 388      11.318 -15.701  39.580  1.00 60.58           C
ATOM   3008  CD1 LEU A 388      11.547 -15.255  38.142  1.00 65.92           C
ATOM   3009  CD2 LEU A 388       9.854 -15.541  39.922  1.00 59.88           C
ATOM   3010  N   ASP A 389      12.808 -19.638  41.733  1.00 64.30           N
ATOM   3011  CA  ASP A 389      13.198 -21.039  41.747  1.00 59.76           C
ATOM   3012  C   ASP A 389      12.317 -21.853  42.688  1.00 66.80           C
ATOM   3013  O   ASP A 389      12.136 -23.046  42.459  1.00 82.50           O
ATOM   3014  CB  ASP A 389      14.658 -21.195  42.107  1.00 58.49           C
ATOM   3015  CG  ASP A 389      15.584 -20.603  41.068  1.00 56.10           C
ATOM   3016  OD1 ASP A 389      15.110 -20.454  39.932  1.00 57.99           O
ATOM   3017  OD2 ASP A 389      16.730 -20.251  41.430  1.00 63.48           O
ATOM   3018  N   HIS A 390      11.774 -21.221  43.736  1.00 61.96           N
ATOM   3019  CA  HIS A 390      10.938 -21.934  44.692  1.00 58.40           C
ATOM   3020  C   HIS A 390       9.577 -21.261  44.793  1.00 55.42           C
ATOM   3021  O   HIS A 390       9.019 -21.129  45.874  1.00 60.90           O
ATOM   3022  CB  HIS A 390      11.635 -22.003  46.056  1.00 58.64           C
ATOM   3023  CG  HIS A 390      13.043 -22.493  45.978  1.00 61.22           C
ATOM   3024  ND1 HIS A 390      14.086 -21.638  45.708  1.00 62.82           N
ATOM   3025  CD2 HIS A 390      13.591 -23.708  46.115  1.00 69.20           C
ATOM   3026  CE1 HIS A 390      15.221 -22.317  45.706  1.00 66.49           C
ATOM   3027  NE2 HIS A 390      14.948 -23.581  45.951  1.00 64.19           N
ATOM   3028  N   ILE A 391       9.028 -20.840  43.657  1.00 62.45           N
ATOM   3029  CA  ILE A 391       7.845 -19.993  43.664  1.00 66.78           C
ATOM   3030  C   ILE A 391       6.684 -20.690  44.374  1.00 70.87           C
ATOM   3031  O   ILE A 391       5.844 -20.041  44.992  1.00 71.62           O
ATOM   3032  CB  ILE A 391       7.473 -19.582  42.231  1.00 72.67           C
ATOM   3033  CG1 ILE A 391       6.111 -18.920  42.182  1.00 76.37           C
ATOM   3034  CG2 ILE A 391       7.552 -20.762  41.269  1.00 79.37           C
ATOM   3035  CD1 ILE A 391       6.046 -17.608  42.941  1.00 75.85           C
ATOM   3036  N   ASP A 392       6.654 -22.019  44.312  1.00 67.82           N
ATOM   3037  CA  ASP A 392       5.558 -22.782  44.882  1.00 68.38           C
ATOM   3038  C   ASP A 392       5.559 -22.653  46.405  1.00 61.94           C
ATOM   3039  O   ASP A 392       4.506 -22.486  47.017  1.00 64.63           O
ATOM   3040  CB  ASP A 392       5.615 -24.214  44.379  1.00 78.59           C
ATOM   3041  CG  ASP A 392       6.021 -24.347  42.912  1.00 85.57           C
ATOM   3042  OD1 ASP A 392       7.242 -24.347  42.623  1.00 67.10           O
ATOM   3043  OD2 ASP A 392       5.114 -24.383  42.056  1.00 95.53           O
ATOM   3044  N   GLU A 393       6.736 -22.737  47.024  1.00 58.16           N
ATOM   3045  CA  GLU A 393       6.821 -22.655  48.471  1.00 64.72           C
ATOM   3046  C   GLU A 393       6.730 -21.202  48.925  1.00 72.38           C
ATOM   3047  O   GLU A 393       6.182 -20.914  49.988  1.00 76.40           O
ATOM   3048  CB  GLU A 393       8.104 -23.267  49.017  1.00 76.82           C
ATOM   3049  CG  GLU A 393       8.092 -23.346  50.541  1.00 87.35           C
ATOM   3050  CD  GLU A 393       9.151 -24.264  51.116  1.00 91.10           C
ATOM   3051  OE1 GLU A 393       9.927 -24.838  50.320  1.00 98.60           O
ATOM   3052  OE2 GLU A 393       9.198 -24.412  52.353  1.00 86.33           O
ATOM   3053  N   ILE A 394       7.275 -20.288  48.118  1.00 69.28           N
ATOM   3054  CA  ILE A 394       7.190 -18.871  48.422  1.00 56.63           C
ATOM   3055  C   ILE A 394       5.735 -18.511  48.686  1.00 56.13           C
ATOM   3056  O   ILE A 394       5.406 -17.980  49.741  1.00 66.70           O
ATOM   3057  CB  ILE A 394       7.784 -18.052  47.269  1.00 54.02           C
ATOM   3058  CG1 ILE A 394       9.283 -18.275  47.153  1.00 53.57           C
ATOM   3059  CG2 ILE A 394       7.441 -16.572  47.405  1.00 50.58           C
ATOM   3060  CD1 ILE A 394      10.116 -17.387  48.059  1.00 55.88           C
ATOM   3061  N   ILE A 395       4.856 -18.843  47.742  1.00 53.58           N
ATOM   3062  CA  ILE A 395       3.457 -18.477  47.872  1.00 49.32           C
ATOM   3063  C   ILE A 395       2.845 -19.151  49.097  1.00 61.61           C
ATOM   3064  O   ILE A 395       2.095 -18.516  49.835  1.00 69.91           O
ATOM   3065  CB  ILE A 395       2.684 -18.860  46.611  1.00 49.68           C
ATOM   3066  CG1 ILE A 395       3.327 -18.292  45.354  1.00 56.62           C
ATOM   3067  CG2 ILE A 395       1.230 -18.427  46.745  1.00 51.62           C
ATOM   3068  CD1 ILE A 395       3.395 -16.778  45.323  1.00 62.55           C
ATOM   3069  N   SER A 396       3.133 -20.445  49.311  1.00 61.00           N
ATOM   3070  CA  SER A 396       2.532 -21.137  50.441  1.00 59.78           C
ATOM   3071  C   SER A 396       2.916 -20.406  51.724  1.00 66.00           C
ATOM   3072  O   SER A 396       2.067 -20.149  52.578  1.00 70.19           O
ATOM   3073  CB  SER A 396       2.923 -22.581  50.500  1.00 66.39           C
ATOM   3074  OG  SER A 396       4.168 -22.745  51.162  1.00 78.49           O
ATOM   3075  N   THR A 397       4.206 -20.059  51.831  1.00 64.61           N
ATOM   3076  CA  THR A 397       4.712 -19.350  52.994  1.00 68.06           C
ATOM   3077  C   THR A 397       3.964 -18.027  53.162  1.00 69.55           C
ATOM   3078  O   THR A 397       3.571 -17.673  54.276  1.00 65.28           O
ATOM   3079  CB  THR A 397       6.214 -19.112  52.859  1.00 68.36           C
ATOM   3080  OG1 THR A 397       6.776 -20.325  52.367  1.00 70.35           O
ATOM   3081  CG2 THR A 397       6.849 -18.746  54.187  1.00 66.56           C
ATOM   3082  N   ILE A 398       3.782 -17.297  52.055  1.00 60.78           N
ATOM   3083  CA  ILE A 398       3.067 -16.032  52.099  1.00 54.24           C
ATOM   3084  C   ILE A 398       1.613 -16.285  52.477  1.00 58.68           C
ATOM   3085  O   ILE A 398       1.083 -15.614  53.349  1.00 58.99           O
ATOM   3086  CB  ILE A 398       3.192 -15.282  50.769  1.00 60.09           C
ATOM   3087  CG1 ILE A 398       4.658 -15.047  50.409  1.00 71.82           C
ATOM   3088  CG2 ILE A 398       2.421 -13.969  50.828  1.00 64.85           C
ATOM   3089  CD1 ILE A 398       4.876 -14.376  49.064  1.00 74.52           C
ATOM   3090  N   ARG A 399       0.974 -17.270  51.838  1.00 61.38           N
ATOM   3091  CA  ARG A 399      -0.428 -17.548  52.095  1.00 58.32           C
ATOM   3092  C   ARG A 399      -0.646 -17.972  53.542  1.00 59.44           C
ATOM   3093  O   ARG A 399      -1.591 -17.510  54.180  1.00 58.27           O
ATOM   3094  CB  ARG A 399      -0.957 -18.643  51.170  1.00 60.81           C
ATOM   3095  CG  ARG A 399      -0.975 -18.147  49.732  1.00 66.02           C
ATOM   3096  CD  ARG A 399      -1.492 -19.225  48.836  1.00 64.46           C
ATOM   3097  NE  ARG A 399      -2.847 -19.609  49.241  1.00 67.85           N
ATOM   3098  CZ  ARG A 399      -3.419 -20.733  48.845  1.00 57.66           C
ATOM   3099  NH1 ARG A 399      -2.756 -21.556  48.053  1.00 58.25           N
ATOM   3100  NH2 ARG A 399      -4.640 -21.023  49.233  1.00 55.77           N
ATOM   3101  N   GLU A 400       0.227 -18.848  54.051  1.00 59.47           N
ATOM   3102  CA  GLU A 400       0.016 -19.440  55.361  1.00 63.04           C
ATOM   3103  C   GLU A 400       0.120 -18.376  56.458  1.00 69.29           C
ATOM   3104  O   GLU A 400      -0.247 -18.647  57.603  1.00 65.30           O
ATOM   3105  CB  GLU A 400       1.024 -20.561  55.617  1.00 66.14           C
ATOM   3106  CG  GLU A 400       2.426 -20.041  55.932  1.00 74.50           C
ATOM   3107  CD  GLU A 400       3.400 -21.068  56.497  1.00 74.54           C
ATOM   3108  OE1 GLU A 400       2.936 -22.132  56.941  1.00 64.66           O
ATOM   3109  OE2 GLU A 400       4.627 -20.817  56.500  1.00 71.29           O
ATOM   3110  N   SER A 401       0.617 -17.181  56.099  1.00 69.21           N
ATOM   3111  CA  SER A 401       1.010 -16.164  57.061  1.00 71.12           C
ATOM   3112  C   SER A 401      -0.104 -15.136  57.239  1.00 69.51           C
ATOM   3113  O   SER A 401      -0.827 -14.818  56.294  1.00 73.99           O
ATOM   3114  CB  SER A 401       2.305 -15.496  56.624  1.00 76.37           C
ATOM   3115  OG  SER A 401       3.230 -16.438  56.094  1.00 67.64           O
ATOM   3116  N   ASP A 402      -0.187 -14.586  58.452  1.00 69.08           N
ATOM   3117  CA  ASP A 402      -1.208 -13.617  58.801  1.00 71.06           C
ATOM   3118  C   ASP A 402      -0.784 -12.207  58.397  1.00 78.15           C
ATOM   3119  O   ASP A 402      -1.579 -11.499  57.781  1.00 81.98           O
ATOM   3120  CB  ASP A 402      -1.534 -13.673  60.281  1.00 74.24           C
ATOM   3121  CG  ASP A 402      -2.211 -14.956  60.737  1.00 84.17           C
ATOM   3122  OD1 ASP A 402      -3.259 -15.301  60.137  1.00 82.96           O
ATOM   3123  OD2 ASP A 402      -1.697 -15.586  61.698  1.00 82.33           O
ATOM   3124  N   THR A 403       0.444 -11.798  58.760  1.00 72.98           N
ATOM   3125  CA  THR A 403       0.893 -10.429  58.549  1.00 71.15           C
ATOM   3126  C   THR A 403       2.059 -10.421  57.570  1.00 73.82           C
ATOM   3127  O   THR A 403       2.673 -11.456  57.309  1.00 77.09           O
ATOM   3128  CB  THR A 403       1.310  -9.783  59.873  1.00 74.01           C
ATOM   3129  OG1 THR A 403       2.658 -10.160  60.160  1.00 76.80           O
ATOM   3130  CG2 THR A 403       0.391 -10.176  61.015  1.00 76.89           C
ATOM   3131  N   ASP A 404       2.399  -9.217  57.098  1.00 72.81           N
ATOM   3132  CA  ASP A 404       3.594  -9.021  56.293  1.00 80.79           C
ATOM   3133  C   ASP A 404       4.818  -9.393  57.127  1.00 85.19           C
ATOM   3134  O   ASP A 404       5.717 -10.088  56.653  1.00 91.26           O
ATOM   3135  CB  ASP A 404       3.682  -7.591  55.784  1.00 73.80           C
ATOM   3136  CG  ASP A 404       2.360  -7.026  55.288  1.00 84.71           C
ATOM   3137  OD1 ASP A 404       1.396  -7.015  56.086  1.00 89.43           O
ATOM   3138  OD2 ASP A 404       2.291  -6.628  54.110  1.00 87.95           O
ATOM   3139  N   LYS A 405       4.837  -8.918  58.377  1.00 80.11           N
ATOM   3140  CA  LYS A 405       5.962  -9.148  59.263  1.00 77.72           C
ATOM   3141  C   LYS A 405       6.199 -10.647  59.425  1.00 79.88           C
ATOM   3142  O   LYS A 405       7.338 -11.109  59.390  1.00 74.66           O
ATOM   3143  CB  LYS A 405       5.691  -8.485  60.614  1.00 82.76           C
ATOM   3144  CG  LYS A 405       6.868  -8.565  61.563  1.00 86.48           C
ATOM   3145  CD  LYS A 405       6.982  -7.353  62.481  1.00 89.22           C
ATOM   3146  CE  LYS A 405       8.402  -7.062  62.831  1.00 93.28           C
ATOM   3147  NZ  LYS A 405       8.530  -5.931  63.751  1.00100.20           N
ATOM   3148  N   VAL A 406       5.114 -11.403  59.601  1.00 75.27           N
ATOM   3149  CA  VAL A 406       5.226 -12.846  59.742  1.00 78.78           C
ATOM   3150  C   VAL A 406       5.741 -13.448  58.435  1.00 74.68           C
ATOM   3151  O   VAL A 406       6.571 -14.358  58.444  1.00 76.14           O
ATOM   3152  CB  VAL A 406       3.882 -13.468  60.164  1.00 74.85           C
ATOM   3153  CG1 VAL A 406       3.933 -14.991  60.123  1.00 67.55           C
ATOM   3154  CG2 VAL A 406       3.432 -12.961  61.534  1.00 70.75           C
ATOM   3155  N   ALA A 407       5.248 -12.936  57.304  1.00 70.37           N
ATOM   3156  CA  ALA A 407       5.701 -13.417  56.008  1.00 73.60           C
ATOM   3157  C   ALA A 407       7.208 -13.203  55.858  1.00 75.59           C
ATOM   3158  O   ALA A 407       7.956 -14.145  55.594  1.00 70.09           O
ATOM   3159  CB  ALA A 407       4.915 -12.739  54.907  1.00 72.04           C
ATOM   3160  N   MET A 408       7.642 -11.952  56.045  1.00 76.08           N
ATOM   3161  CA  MET A 408       9.039 -11.569  55.905  1.00 78.60           C
ATOM   3162  C   MET A 408       9.950 -12.471  56.738  1.00 80.18           C
ATOM   3163  O   MET A 408      10.937 -12.994  56.236  1.00 86.17           O
ATOM   3164  CB  MET A 408       9.216 -10.117  56.358  1.00 79.37           C
ATOM   3165  CG  MET A 408       8.514  -9.119  55.472  1.00 81.40           C
ATOM   3166  SD  MET A 408       9.707  -8.239  54.454  1.00 96.25           S
ATOM   3167  CE  MET A 408      10.389  -7.212  55.766  1.00102.34           C
ATOM   3168  N  AGLU A 409       9.600 -12.652  58.015  0.49 83.09           N
ATOM   3169  CA AGLU A 409      10.430 -13.403  58.943  0.49 82.61           C
ATOM   3170  C  AGLU A 409      10.548 -14.859  58.497  0.49 78.62           C
ATOM   3171  O  AGLU A 409      11.618 -15.455  58.634  0.49 76.97           O
ATOM   3172  CB AGLU A 409       9.873 -13.287  60.362  0.49 84.31           C
ATOM   3173  CG AGLU A 409      10.031 -11.890  60.957  0.49 87.11           C
ATOM   3174  CD AGLU A 409       9.251 -11.661  62.239  0.49 91.34           C
ATOM   3175  OE1AGLU A 409       8.448 -12.545  62.614  0.49 89.31           O
ATOM   3176  OE2AGLU A 409       9.455 -10.598  62.865  0.49 93.42           O
ATOM   3177  N  BGLU A 409       9.607 -12.644  58.017  0.51 83.56           N
ATOM   3178  CA BGLU A 409      10.435 -13.400  58.943  0.51 83.35           C
ATOM   3179  C  BGLU A 409      10.548 -14.858  58.499  0.51 79.08           C
ATOM   3180  O  BGLU A 409      11.614 -15.457  58.646  0.51 77.48           O
ATOM   3181  CB BGLU A 409       9.883 -13.284  60.363  0.51 85.53           C
ATOM   3182  CG BGLU A 409      10.046 -11.887  60.955  0.51 88.83           C
ATOM   3183  CD BGLU A 409       9.280 -11.640  62.243  0.51 93.75           C
ATOM   3184  OE1BGLU A 409       8.455 -12.494  62.641  0.51 92.51           O
ATOM   3185  OE2BGLU A 409       9.524 -10.579  62.855  0.51 96.22           O
ATOM   3186  N   SER A 410       9.458 -15.421  57.962  1.00 73.77           N
ATOM   3187  CA  SER A 410       9.468 -16.805  57.510  1.00 69.09           C
ATOM   3188  C   SER A 410      10.366 -16.932  56.282  1.00 64.93           C
ATOM   3189  O   SER A 410      11.212 -17.824  56.218  1.00 59.61           O
ATOM   3190  CB  SER A 410       8.081 -17.314  57.222  1.00 68.74           C
ATOM   3191  OG  SER A 410       7.207 -17.104  58.317  1.00 70.66           O
ATOM   3192  N   LEU A 411      10.172 -16.019  55.320  1.00 74.70           N
ATOM   3193  CA  LEU A 411      10.935 -16.014  54.081  1.00 76.87           C
ATOM   3194  C   LEU A 411      12.432 -16.022  54.384  1.00 77.47           C
ATOM   3195  O   LEU A 411      13.175 -16.840  53.847  1.00 72.00           O
ATOM   3196  CB  LEU A 411      10.547 -14.798  53.242  1.00 74.04           C
ATOM   3197  CG  LEU A 411       9.094 -14.749  52.756  1.00 79.61           C
ATOM   3198  CD1 LEU A 411       8.825 -13.503  51.933  1.00 73.29           C
ATOM   3199  CD2 LEU A 411       8.747 -15.991  51.960  1.00 86.79           C
ATOM   3200  N   GLN A 412      12.868 -15.095  55.242  1.00 75.56           N
ATOM   3201  CA  GLN A 412      14.283 -14.922  55.518  1.00 77.95           C
ATOM   3202  C   GLN A 412      14.863 -16.197  56.136  1.00 74.81           C
ATOM   3203  O   GLN A 412      15.897 -16.699  55.682  1.00 66.82           O
ATOM   3204  CB  GLN A 412      14.480 -13.710  56.426  1.00 77.52           C
ATOM   3205  CG  GLN A 412      14.038 -12.383  55.816  1.00 85.25           C
ATOM   3206  CD  GLN A 412      13.986 -11.266  56.837  1.00 88.22           C
ATOM   3207  OE1 GLN A 412      12.921 -10.909  57.360  1.00 92.74           O
ATOM   3208  NE2 GLN A 412      15.153 -10.725  57.153  1.00 86.18           N
ATOM   3209  N   GLN A 413      14.184 -16.733  57.159  1.00 66.37           N
ATOM   3210  CA  GLN A 413      14.667 -17.924  57.838  1.00 74.24           C
ATOM   3211  C   GLN A 413      14.692 -19.116  56.876  1.00 77.49           C
ATOM   3212  O   GLN A 413      15.682 -19.857  56.810  1.00 74.56           O
ATOM   3213  CB  GLN A 413      13.858 -18.206  59.102  1.00 80.51           C
ATOM   3214  CG  GLN A 413      13.952 -17.098  60.151  1.00 89.55           C
ATOM   3215  CD  GLN A 413      15.196 -17.143  61.023  1.00 97.52           C
ATOM   3216  OE1 GLN A 413      16.331 -17.334  60.560  1.00 96.84           O
ATOM   3217  NE2 GLN A 413      14.992 -16.944  62.318  1.00 91.45           N
ATOM   3218  N   ARG A 414      13.624 -19.272  56.094  1.00 66.32           N
ATOM   3219  CA  ARG A 414      13.450 -20.481  55.303  1.00 74.19           C
ATOM   3220  C   ARG A 414      14.340 -20.488  54.061  1.00 72.02           C
ATOM   3221  O   ARG A 414      14.721 -21.561  53.596  1.00 82.20           O
ATOM   3222  CB  ARG A 414      11.988 -20.654  54.885  1.00 78.89           C
ATOM   3223  CG  ARG A 414      11.651 -22.088  54.512  1.00 79.29           C
ATOM   3224  CD  ARG A 414      10.154 -22.327  54.435  1.00 79.84           C
ATOM   3225  NE  ARG A 414       9.468 -22.004  55.691  1.00 87.58           N
ATOM   3226  CZ  ARG A 414       8.158 -22.068  55.886  1.00 84.94           C
ATOM   3227  NH1 ARG A 414       7.376 -22.644  54.993  1.00 88.73           N
ATOM   3228  NH2 ARG A 414       7.639 -21.591  57.000  1.00 82.36           N
ATOM   3229  N   PHE A 415      14.662 -19.312  53.511  1.00 64.58           N
ATOM   3230  CA  PHE A 415      15.314 -19.253  52.208  1.00 68.28           C
ATOM   3231  C   PHE A 415      16.646 -18.498  52.234  1.00 69.30           C
ATOM   3232  O   PHE A 415      17.266 -18.334  51.180  1.00 65.86           O
ATOM   3233  CB  PHE A 415      14.383 -18.600  51.186  1.00 63.57           C
ATOM   3234  CG  PHE A 415      13.118 -19.395  50.936  1.00 65.89           C
ATOM   3235  CD1 PHE A 415      13.113 -20.435  50.023  1.00 68.49           C
ATOM   3236  CD2 PHE A 415      11.945 -19.108  51.625  1.00 76.86           C
ATOM   3237  CE1 PHE A 415      11.959 -21.166  49.806  1.00 75.73           C
ATOM   3238  CE2 PHE A 415      10.797 -19.856  51.412  1.00 67.19           C
ATOM   3239  CZ  PHE A 415      10.808 -20.875  50.501  1.00 72.06           C
ATOM   3240  N   LYS A 416      17.091 -18.061  53.419  1.00 67.19           N
ATOM   3241  CA  LYS A 416      18.342 -17.329  53.556  1.00 74.08           C
ATOM   3242  C   LYS A 416      18.286 -16.033  52.742  1.00 70.82           C
ATOM   3243  O   LYS A 416      19.056 -15.844  51.804  1.00 71.69           O
ATOM   3244  CB  LYS A 416      19.547 -18.186  53.149  1.00 70.37           C
ATOM   3245  CG  LYS A 416      19.808 -19.459  53.961  1.00 61.99           C
ATOM   3246  CD  LYS A 416      21.151 -20.081  53.564  1.00 59.84           C
ATOM   3247  CE  LYS A 416      22.331 -19.264  54.032  1.00 59.47           C
ATOM   3248  NZ  LYS A 416      23.642 -19.817  53.685  1.00 63.29           N
ATOM   3249  N   LEU A 417      17.370 -15.140  53.130  1.00 64.46           N
ATOM   3250  CA  LEU A 417      17.202 -13.857  52.477  1.00 61.68           C
ATOM   3251  C   LEU A 417      17.366 -12.736  53.491  1.00 60.68           C
ATOM   3252  O   LEU A 417      16.968 -12.871  54.641  1.00 59.06           O
ATOM   3253  CB  LEU A 417      15.812 -13.808  51.859  1.00 65.34           C
ATOM   3254  CG  LEU A 417      15.566 -14.842  50.762  1.00 59.17           C
ATOM   3255  CD1 LEU A 417      14.197 -14.611  50.190  1.00 63.14           C
ATOM   3256  CD2 LEU A 417      16.632 -14.791  49.689  1.00 63.59           C
ATOM   3257  N   SER A 418      17.923 -11.611  53.036  1.00 57.45           N
ATOM   3258  CA  SER A 418      17.972 -10.404  53.847  1.00 53.61           C
ATOM   3259  C   SER A 418      16.612  -9.719  53.808  1.00 56.17           C
ATOM   3260  O   SER A 418      15.796  -9.981  52.919  1.00 60.08           O
ATOM   3261  CB  SER A 418      19.064  -9.468  53.401  1.00 54.48           C
ATOM   3262  OG  SER A 418      18.767  -8.923  52.125  1.00 55.25           O
ATOM   3263  N   GLU A 419      16.378  -8.849  54.796  1.00 60.38           N
ATOM   3264  CA  GLU A 419      15.103  -8.167  54.925  1.00 64.19           C
ATOM   3265  C   GLU A 419      14.710  -7.486  53.610  1.00 70.35           C
ATOM   3266  O   GLU A 419      13.545  -7.498  53.236  1.00 60.18           O
ATOM   3267  CB  GLU A 419      15.180  -7.175  56.077  1.00 68.44           C
ATOM   3268  CG  GLU A 419      13.885  -6.403  56.296  1.00 73.95           C
ATOM   3269  CD  GLU A 419      13.969  -5.462  57.483  1.00 76.28           C
ATOM   3270  OE1 GLU A 419      14.976  -5.518  58.224  1.00 60.94           O
ATOM   3271  OE2 GLU A 419      13.025  -4.661  57.655  1.00 77.95           O
ATOM   3272  N   LYS A 420      15.675  -6.893  52.901  1.00 69.71           N
ATOM   3273  CA  LYS A 420      15.360  -6.128  51.703  1.00 75.34           C
ATOM   3274  C   LYS A 420      15.120  -7.033  50.495  1.00 75.75           C
ATOM   3275  O   LYS A 420      14.511  -6.601  49.519  1.00 72.54           O
ATOM   3276  CB  LYS A 420      16.472  -5.109  51.446  1.00 81.63           C
ATOM   3277  CG  LYS A 420      16.545  -4.072  52.572  1.00 84.14           C
ATOM   3278  CD  LYS A 420      17.908  -3.424  52.784  1.00 82.68           C
ATOM   3279  CE  LYS A 420      18.286  -2.456  51.706  1.00 83.19           C
ATOM   3280  NZ  LYS A 420      19.629  -1.915  51.934  1.00 79.57           N
ATOM   3281  N   GLN A 421      15.594  -8.281  50.547  1.00 72.21           N
ATOM   3282  CA  GLN A 421      15.258  -9.247  49.512  1.00 63.24           C
ATOM   3283  C   GLN A 421      13.864  -9.820  49.751  1.00 64.48           C
ATOM   3284  O   GLN A 421      13.149 -10.115  48.801  1.00 72.32           O
ATOM   3285  CB  GLN A 421      16.281 -10.370  49.500  1.00 55.37           C
ATOM   3286  CG  GLN A 421      17.638  -9.925  48.999  1.00 53.81           C
ATOM   3287  CD  GLN A 421      18.684 -11.011  49.092  1.00 55.57           C
ATOM   3288  OE1 GLN A 421      18.693 -11.789  50.047  1.00 53.73           O
ATOM   3289  NE2 GLN A 421      19.573 -11.079  48.106  1.00 51.16           N
ATOM   3290  N   ALA A 422      13.482  -9.975  51.021  1.00 63.79           N
ATOM   3291  CA  ALA A 422      12.161 -10.482  51.364  1.00 65.18           C
ATOM   3292  C   ALA A 422      11.080  -9.462  51.009  1.00 68.75           C
ATOM   3293  O   ALA A 422       9.997  -9.852  50.578  1.00 61.77           O
ATOM   3294  CB  ALA A 422      12.109 -10.853  52.830  1.00 67.33           C
ATOM   3295  N   GLN A 423      11.375  -8.166  51.210  1.00 67.43           N
ATOM   3296  CA  GLN A 423      10.478  -7.098  50.799  1.00 63.60           C
ATOM   3297  C   GLN A 423      10.336  -7.092  49.279  1.00 66.51           C
ATOM   3298  O   GLN A 423       9.215  -7.091  48.758  1.00 65.40           O
ATOM   3299  CB  GLN A 423      10.919  -5.721  51.306  1.00 71.35           C
ATOM   3300  CG  GLN A 423       9.994  -5.127  52.369  1.00 72.64           C
ATOM   3301  CD  GLN A 423       8.523  -5.256  52.014  1.00 74.54           C
ATOM   3302  OE1 GLN A 423       8.130  -5.050  50.862  1.00 72.83           O
ATOM   3303  NE2 GLN A 423       7.686  -5.657  52.964  1.00 75.76           N
ATOM   3304  N   ALA A 424      11.481  -7.108  48.582  1.00 62.34           N
ATOM   3305  CA  ALA A 424      11.496  -7.109  47.126  1.00 62.01           C
ATOM   3306  C   ALA A 424      10.589  -8.213  46.578  1.00 67.48           C
ATOM   3307  O   ALA A 424       9.974  -8.048  45.526  1.00 71.12           O
ATOM   3308  CB  ALA A 424      12.915  -7.265  46.624  1.00 61.95           C
ATOM   3309  N   ILE A 425      10.489  -9.334  47.302  1.00 66.94           N
ATOM   3310  CA  ILE A 425       9.661 -10.442  46.857  1.00 71.56           C
ATOM   3311  C   ILE A 425       8.196 -10.141  47.147  1.00 63.40           C
ATOM   3312  O   ILE A 425       7.345 -10.352  46.291  1.00 69.22           O
ATOM   3313  CB  ILE A 425      10.108 -11.757  47.515  1.00 74.39           C
ATOM   3314  CG1 ILE A 425      11.444 -12.202  46.957  1.00 76.90           C
ATOM   3315  CG2 ILE A 425       9.045 -12.846  47.374  1.00 71.42           C
ATOM   3316  CD1 ILE A 425      12.060 -13.363  47.713  1.00 78.17           C
ATOM   3317  N   LEU A 426       7.900  -9.659  48.354  1.00 57.91           N
ATOM   3318  CA  LEU A 426       6.520  -9.384  48.720  1.00 56.76           C
ATOM   3319  C   LEU A 426       5.911  -8.311  47.829  1.00 55.00           C
ATOM   3320  O   LEU A 426       4.694  -8.267  47.673  1.00 58.07           O
ATOM   3321  CB  LEU A 426       6.446  -8.995  50.190  1.00 62.92           C
ATOM   3322  CG  LEU A 426       6.709 -10.144  51.166  1.00 63.23           C
ATOM   3323  CD1 LEU A 426       6.333  -9.764  52.571  1.00 65.21           C
ATOM   3324  CD2 LEU A 426       5.952 -11.381  50.750  1.00 67.00           C
ATOM   3325  N   ASP A 427       6.756  -7.459  47.247  1.00 57.63           N
ATOM   3326  CA  ASP A 427       6.286  -6.382  46.396  1.00 61.91           C
ATOM   3327  C   ASP A 427       6.074  -6.861  44.968  1.00 61.93           C
ATOM   3328  O   ASP A 427       5.417  -6.177  44.187  1.00 63.27           O
ATOM   3329  CB  ASP A 427       7.246  -5.205  46.434  1.00 68.79           C
ATOM   3330  CG  ASP A 427       7.275  -4.474  47.769  1.00 79.29           C
ATOM   3331  OD1 ASP A 427       6.343  -4.687  48.587  1.00 77.63           O
ATOM   3332  OD2 ASP A 427       8.238  -3.723  47.998  1.00 78.51           O
ATOM   3333  N   MET A 428       6.657  -8.010  44.623  1.00 57.18           N
ATOM   3334  CA  MET A 428       6.657  -8.469  43.247  1.00 54.28           C
ATOM   3335  C   MET A 428       5.225  -8.726  42.793  1.00 58.12           C
ATOM   3336  O   MET A 428       4.380  -9.162  43.575  1.00 63.88           O
ATOM   3337  CB  MET A 428       7.519  -9.720  43.144  1.00 61.94           C
ATOM   3338  CG  MET A 428       7.355 -10.530  41.877  1.00 69.12           C
ATOM   3339  SD  MET A 428       8.149 -12.129  42.154  1.00 70.77           S
ATOM   3340  CE  MET A 428       9.641 -11.707  43.069  1.00 71.75           C
ATOM   3341  N   ARG A 429       4.950  -8.418  41.521  1.00 57.66           N
ATOM   3342  CA  ARG A 429       3.623  -8.616  40.968  1.00 53.46           C
ATOM   3343  C   ARG A 429       3.533 -10.009  40.344  1.00 57.54           C
ATOM   3344  O   ARG A 429       4.538 -10.552  39.884  1.00 56.45           O
ATOM   3345  CB  ARG A 429       3.330  -7.540  39.923  1.00 60.05           C
ATOM   3346  CG  ARG A 429       3.319  -6.112  40.445  1.00 64.69           C
ATOM   3347  CD  ARG A 429       2.721  -5.160  39.417  1.00 69.06           C
ATOM   3348  NE  ARG A 429       2.924  -3.755  39.788  1.00 70.99           N
ATOM   3349  CZ  ARG A 429       2.022  -2.969  40.384  1.00 66.98           C
ATOM   3350  NH1 ARG A 429       0.887  -3.460  40.839  1.00 58.21           N
ATOM   3351  NH2 ARG A 429       2.261  -1.680  40.554  1.00 64.97           N
ATOM   3352  N   LEU A 430       2.308 -10.564  40.297  1.00 54.03           N
ATOM   3353  CA  LEU A 430       2.056 -11.868  39.689  1.00 53.03           C
ATOM   3354  C   LEU A 430       2.605 -11.929  38.264  1.00 55.18           C
ATOM   3355  O   LEU A 430       3.107 -12.963  37.857  1.00 57.54           O
ATOM   3356  CB  LEU A 430       0.582 -12.255  39.662  1.00 47.22           C
ATOM   3357  CG  LEU A 430      -0.128 -12.378  41.012  1.00 44.97           C
ATOM   3358  CD1 LEU A 430      -1.574 -12.774  40.838  1.00 48.64           C
ATOM   3359  CD2 LEU A 430       0.545 -13.363  41.924  1.00 51.54           C
ATOM   3360  N   ARG A 431       2.544 -10.826  37.516  1.00 59.69           N
ATOM   3361  CA  ARG A 431       2.975 -10.825  36.123  1.00 56.18           C
ATOM   3362  C   ARG A 431       4.478 -11.029  35.990  1.00 58.32           C
ATOM   3363  O   ARG A 431       4.977 -11.112  34.877  1.00 75.90           O
ATOM   3364  CB  ARG A 431       2.597  -9.522  35.411  1.00 57.45           C
ATOM   3365  CG  ARG A 431       3.259  -8.284  35.999  1.00 62.78           C
ATOM   3366  CD  ARG A 431       2.888  -7.039  35.223  1.00 66.82           C
ATOM   3367  NE  ARG A 431       1.434  -6.863  35.147  1.00 69.55           N
ATOM   3368  CZ  ARG A 431       0.717  -6.647  34.038  1.00 72.02           C
ATOM   3369  NH1 ARG A 431       1.317  -6.480  32.873  1.00 74.06           N
ATOM   3370  NH2 ARG A 431      -0.605  -6.577  34.099  1.00 64.37           N
ATOM   3371  N   ARG A 432       5.219 -11.059  37.101  1.00 67.47           N
ATOM   3372  CA  ARG A 432       6.647 -11.331  37.048  1.00 58.45           C
ATOM   3373  C   ARG A 432       6.909 -12.838  37.054  1.00 55.15           C
ATOM   3374  O   ARG A 432       8.049 -13.267  36.909  1.00 51.14           O
ATOM   3375  CB  ARG A 432       7.317 -10.637  38.233  1.00 61.56           C
ATOM   3376  CG  ARG A 432       7.480  -9.142  38.028  1.00 64.99           C
ATOM   3377  CD  ARG A 432       8.755  -8.868  37.246  1.00 72.31           C
ATOM   3378  NE  ARG A 432       8.789  -7.534  36.636  1.00 70.09           N
ATOM   3379  CZ  ARG A 432       8.164  -7.195  35.515  1.00 71.88           C
ATOM   3380  NH1 ARG A 432       7.418  -8.089  34.890  1.00 80.53           N
ATOM   3381  NH2 ARG A 432       8.283  -5.973  35.017  1.00 73.31           N
ATOM   3382  N   LEU A 433       5.852 -13.642  37.212  1.00 58.94           N
ATOM   3383  CA  LEU A 433       5.953 -15.099  37.212  1.00 58.30           C
ATOM   3384  C   LEU A 433       5.854 -15.676  35.802  1.00 59.72           C
ATOM   3385  O   LEU A 433       5.775 -16.890  35.675  1.00 70.08           O
ATOM   3386  CB  LEU A 433       4.840 -15.706  38.067  1.00 55.20           C
ATOM   3387  CG  LEU A 433       5.126 -15.873  39.561  1.00 53.75           C
ATOM   3388  CD1 LEU A 433       5.283 -14.545  40.255  1.00 53.87           C
ATOM   3389  CD2 LEU A 433       3.999 -16.673  40.190  1.00 53.37           C
ATOM   3390  N   THR A 434       5.826 -14.833  34.767  1.00 59.64           N
ATOM   3391  CA  THR A 434       5.706 -15.311  33.400  1.00 57.85           C
ATOM   3392  C   THR A 434       6.943 -16.105  33.000  1.00 59.66           C
ATOM   3393  O   THR A 434       7.900 -16.211  33.769  1.00 49.90           O
ATOM   3394  CB  THR A 434       5.468 -14.145  32.441  1.00 52.38           C
ATOM   3395  OG1 THR A 434       6.480 -13.171  32.687  1.00 59.61           O
ATOM   3396  CG2 THR A 434       4.102 -13.537  32.660  1.00 52.01           C
ATOM   3397  N   GLY A 435       6.884 -16.649  31.769  1.00 66.68           N
ATOM   3398  CA  GLY A 435       7.762 -17.721  31.329  1.00 71.69           C
ATOM   3399  C   GLY A 435       9.220 -17.286  31.272  1.00 68.62           C
ATOM   3400  O   GLY A 435      10.067 -17.849  31.957  1.00 83.03           O
ATOM   3401  N   LEU A 436       9.500 -16.252  30.481  1.00 74.23           N
ATOM   3402  CA  LEU A 436      10.879 -15.875  30.205  1.00 86.18           C
ATOM   3403  C   LEU A 436      11.344 -14.726  31.105  1.00 93.09           C
ATOM   3404  O   LEU A 436      12.252 -13.980  30.738  1.00 90.54           O
ATOM   3405  CB  LEU A 436      10.974 -15.530  28.721  1.00 90.31           C
ATOM   3406  CG  LEU A 436      10.923 -16.736  27.778  1.00 92.94           C
ATOM   3407  CD1 LEU A 436      10.379 -16.344  26.419  1.00 93.88           C
ATOM   3408  CD2 LEU A 436      12.297 -17.372  27.653  1.00 88.03           C
ATOM   3409  N   GLU A 437      10.759 -14.591  32.304  1.00 92.78           N
ATOM   3410  CA  GLU A 437      11.218 -13.586  33.253  1.00 90.91           C
ATOM   3411  C   GLU A 437      12.493 -14.062  33.939  1.00 87.16           C
ATOM   3412  O   GLU A 437      13.389 -13.263  34.217  1.00103.04           O
ATOM   3413  CB  GLU A 437      10.155 -13.231  34.290  1.00 95.11           C
ATOM   3414  CG  GLU A 437       9.283 -12.049  33.876  1.00 98.08           C
ATOM   3415  CD  GLU A 437       9.909 -10.685  34.135  1.00104.56           C
ATOM   3416  OE1 GLU A 437      11.144 -10.567  34.315  1.00104.27           O
ATOM   3417  OE2 GLU A 437       9.130  -9.710  34.134  1.00108.43           O
ATOM   3418  N   ARG A 438      12.568 -15.371  34.198  1.00 84.85           N
ATOM   3419  CA  ARG A 438      13.732 -15.975  34.829  1.00 82.26           C
ATOM   3420  C   ARG A 438      15.008 -15.629  34.063  1.00 75.18           C
ATOM   3421  O   ARG A 438      16.088 -15.576  34.647  1.00 77.26           O
ATOM   3422  CB  ARG A 438      13.571 -17.500  34.905  1.00 87.22           C
ATOM   3423  CG  ARG A 438      14.604 -18.210  35.768  1.00 84.07           C
ATOM   3424  CD  ARG A 438      14.438 -17.878  37.251  1.00 86.62           C
ATOM   3425  NE  ARG A 438      15.423 -18.586  38.076  1.00 81.10           N
ATOM   3426  CZ  ARG A 438      16.733 -18.350  38.101  1.00 88.12           C
ATOM   3427  NH1 ARG A 438      17.254 -17.306  37.468  1.00 86.83           N
ATOM   3428  NH2 ARG A 438      17.527 -19.172  38.765  1.00 90.75           N
ATOM   3429  N   ASP A 439      14.882 -15.407  32.750  1.00 76.75           N
ATOM   3430  CA  ASP A 439      16.031 -15.142  31.900  1.00 77.81           C
ATOM   3431  C   ASP A 439      16.423 -13.672  31.964  1.00 76.39           C
ATOM   3432  O   ASP A 439      17.612 -13.359  32.021  1.00 76.20           O
ATOM   3433  CB  ASP A 439      15.771 -15.610  30.482  1.00 81.10           C
ATOM   3434  CG  ASP A 439      15.696 -17.123  30.349  1.00 87.06           C
ATOM   3435  OD1 ASP A 439      16.108 -17.807  31.310  1.00 86.80           O
ATOM   3436  OD2 ASP A 439      15.200 -17.606  29.310  1.00 85.10           O
ATOM   3437  N   LYS A 440      15.427 -12.779  31.933  1.00 73.55           N
ATOM   3438  CA  LYS A 440      15.686 -11.357  32.133  1.00 80.57           C
ATOM   3439  C   LYS A 440      16.488 -11.143  33.418  1.00 78.74           C
ATOM   3440  O   LYS A 440      17.501 -10.448  33.416  1.00 81.47           O
ATOM   3441  CB  LYS A 440      14.397 -10.536  32.180  1.00 69.15           C
ATOM   3442  CG  LYS A 440      13.774 -10.346  30.818  1.00 77.23           C
ATOM   3443  CD  LYS A 440      12.514  -9.489  30.835  1.00 89.58           C
ATOM   3444  CE  LYS A 440      12.710  -8.189  31.562  1.00 96.09           C
ATOM   3445  NZ  LYS A 440      11.653  -7.220  31.269  1.00 95.65           N
ATOM   3446  N   ILE A 441      16.023 -11.754  34.513  1.00 78.70           N
ATOM   3447  CA  ILE A 441      16.769 -11.750  35.758  1.00 78.62           C
ATOM   3448  C   ILE A 441      18.184 -12.251  35.475  1.00 85.70           C
ATOM   3449  O   ILE A 441      19.158 -11.574  35.810  1.00101.61           O
ATOM   3450  CB  ILE A 441      16.058 -12.566  36.859  1.00 70.64           C
ATOM   3451  CG1 ILE A 441      14.953 -11.770  37.562  1.00 70.30           C
ATOM   3452  CG2 ILE A 441      17.061 -13.062  37.897  1.00 72.87           C
ATOM   3453  CD1 ILE A 441      13.823 -11.293  36.664  1.00 70.18           C
ATOM   3454  N   GLU A 442      18.289 -13.431  34.848  1.00 85.68           N
ATOM   3455  CA  GLU A 442      19.580 -14.062  34.605  1.00 78.69           C
ATOM   3456  C   GLU A 442      20.425 -13.220  33.643  1.00 78.22           C
ATOM   3457  O   GLU A 442      21.642 -13.145  33.795  1.00 72.08           O
ATOM   3458  CB  GLU A 442      19.404 -15.482  34.064  1.00 80.87           C
ATOM   3459  CG  GLU A 442      20.607 -16.388  34.323  1.00 79.87           C
ATOM   3460  CD  GLU A 442      20.714 -16.863  35.766  1.00 85.99           C
ATOM   3461  OE1 GLU A 442      19.894 -16.412  36.606  1.00 89.81           O
ATOM   3462  OE2 GLU A 442      21.625 -17.676  36.058  1.00 68.85           O
ATOM   3463  N   ALA A 443      19.787 -12.591  32.650  1.00 74.97           N
ATOM   3464  CA  ALA A 443      20.497 -11.723  31.726  1.00 69.07           C
ATOM   3465  C   ALA A 443      20.951 -10.453  32.446  1.00 71.02           C
ATOM   3466  O   ALA A 443      22.118 -10.064  32.358  1.00 71.94           O
ATOM   3467  CB  ALA A 443      19.619 -11.404  30.537  1.00 69.72           C
ATOM   3468  N   GLU A 444      20.027  -9.810  33.171  1.00 62.59           N
ATOM   3469  CA  GLU A 444      20.329  -8.546  33.822  1.00 62.62           C
ATOM   3470  C   GLU A 444      21.421  -8.735  34.871  1.00 64.31           C
ATOM   3471  O   GLU A 444      22.313  -7.894  34.996  1.00 65.38           O
ATOM   3472  CB  GLU A 444      19.076  -7.945  34.452  1.00 70.93           C
ATOM   3473  CG  GLU A 444      19.324  -6.583  35.096  1.00 76.84           C
ATOM   3474  CD  GLU A 444      18.130  -6.058  35.869  1.00 75.47           C
ATOM   3475  OE1 GLU A 444      17.045  -6.671  35.780  1.00 65.42           O
ATOM   3476  OE2 GLU A 444      18.307  -5.046  36.575  1.00 79.87           O
ATOM   3477  N   TYR A 445      21.361  -9.858  35.598  1.00 59.74           N
ATOM   3478  CA  TYR A 445      22.294 -10.105  36.683  1.00 60.26           C
ATOM   3479  C   TYR A 445      23.726 -10.134  36.159  1.00 69.03           C
ATOM   3480  O   TYR A 445      24.617  -9.517  36.743  1.00 76.25           O
ATOM   3481  CB  TYR A 445      21.931 -11.403  37.410  1.00 63.06           C
ATOM   3482  CG  TYR A 445      22.863 -11.708  38.574  1.00 66.42           C
ATOM   3483  CD1 TYR A 445      22.786 -10.999  39.767  1.00 67.90           C
ATOM   3484  CD2 TYR A 445      23.850 -12.675  38.467  1.00 71.04           C
ATOM   3485  CE1 TYR A 445      23.638 -11.264  40.827  1.00 66.15           C
ATOM   3486  CE2 TYR A 445      24.698 -12.961  39.524  1.00 70.67           C
ATOM   3487  CZ  TYR A 445      24.599 -12.249  40.704  1.00 68.62           C
ATOM   3488  OH  TYR A 445      25.440 -12.523  41.747  1.00 74.50           O
ATOM   3489  N   ASN A 446      23.944 -10.889  35.076  1.00 77.24           N
ATOM   3490  CA  ASN A 446      25.279 -11.083  34.536  1.00 72.51           C
ATOM   3491  C   ASN A 446      25.807  -9.767  33.970  1.00 78.24           C
ATOM   3492  O   ASN A 446      26.976  -9.419  34.178  1.00 84.95           O
ATOM   3493  CB  ASN A 446      25.304 -12.197  33.493  1.00 77.76           C
ATOM   3494  CG  ASN A 446      25.252 -13.578  34.107  1.00 79.32           C
ATOM   3495  OD1 ASN A 446      26.305 -14.198  34.296  1.00 69.99           O
ATOM   3496  ND2 ASN A 446      24.062 -14.070  34.442  1.00 76.75           N
ATOM   3497  N   GLU A 447      24.947  -9.051  33.238  1.00 72.33           N
ATOM   3498  CA  GLU A 447      25.304  -7.732  32.737  1.00 68.89           C
ATOM   3499  C   GLU A 447      25.697  -6.828  33.902  1.00 68.82           C
ATOM   3500  O   GLU A 447      26.663  -6.078  33.807  1.00 73.64           O
ATOM   3501  CB  GLU A 447      24.142  -7.146  31.946  1.00 74.94           C
ATOM   3502  CG  GLU A 447      24.352  -5.691  31.543  1.00 88.93           C
ATOM   3503  CD  GLU A 447      23.200  -5.135  30.717  1.00105.16           C
ATOM   3504  OE1 GLU A 447      22.049  -5.183  31.210  1.00109.25           O
ATOM   3505  OE2 GLU A 447      23.441  -4.649  29.588  1.00106.18           O
ATOM   3506  N   LEU A 448      24.968  -6.928  35.017  1.00 70.51           N
ATOM   3507  CA  LEU A 448      25.265  -6.128  36.201  1.00 75.89           C
ATOM   3508  C   LEU A 448      26.675  -6.418  36.722  1.00 67.98           C
ATOM   3509  O   LEU A 448      27.485  -5.502  36.897  1.00 79.65           O
ATOM   3510  CB  LEU A 448      24.209  -6.403  37.271  1.00 74.05           C
ATOM   3511  CG  LEU A 448      23.766  -5.213  38.120  1.00 73.08           C
ATOM   3512  CD1 LEU A 448      23.375  -4.017  37.274  1.00 80.18           C
ATOM   3513  CD2 LEU A 448      22.597  -5.663  38.972  1.00 79.06           C
ATOM   3514  N   LEU A 449      26.963  -7.701  36.959  1.00 69.73           N
ATOM   3515  CA  LEU A 449      28.280  -8.122  37.422  1.00 75.17           C
ATOM   3516  C   LEU A 449      29.371  -7.587  36.499  1.00 66.50           C
ATOM   3517  O   LEU A 449      30.449  -7.202  36.942  1.00 62.39           O
ATOM   3518  CB  LEU A 449      28.372  -9.641  37.459  1.00 77.04           C
ATOM   3519  CG  LEU A 449      27.411 -10.355  38.404  1.00 71.90           C
ATOM   3520  CD1 LEU A 449      27.701 -11.840  38.272  1.00 73.47           C
ATOM   3521  CD2 LEU A 449      27.571  -9.841  39.818  1.00 63.46           C
ATOM   3522  N   ASN A 450      29.088  -7.611  35.199  1.00 62.57           N
ATOM   3523  CA  ASN A 450      30.003  -7.036  34.230  1.00 68.82           C
ATOM   3524  C   ASN A 450      30.234  -5.563  34.565  1.00 63.99           C
ATOM   3525  O   ASN A 450      31.370  -5.102  34.694  1.00 66.90           O
ATOM   3526  CB  ASN A 450      29.465  -7.203  32.814  1.00 65.78           C
ATOM   3527  CG  ASN A 450      30.565  -7.119  31.795  1.00 66.10           C
ATOM   3528  OD1 ASN A 450      31.727  -6.978  32.176  1.00 70.88           O
ATOM   3529  ND2 ASN A 450      30.233  -7.221  30.517  1.00 77.57           N
ATOM   3530  N   TYR A 451      29.126  -4.829  34.701  1.00 64.00           N
ATOM   3531  CA  TYR A 451      29.174  -3.404  34.982  1.00 64.19           C
ATOM   3532  C   TYR A 451      29.933  -3.156  36.280  1.00 61.35           C
ATOM   3533  O   TYR A 451      30.789  -2.275  36.346  1.00 57.09           O
ATOM   3534  CB  TYR A 451      27.749  -2.861  35.048  1.00 70.43           C
ATOM   3535  CG  TYR A 451      27.650  -1.354  35.220  1.00 70.79           C
ATOM   3536  CD1 TYR A 451      28.539  -0.497  34.584  1.00 78.19           C
ATOM   3537  CD2 TYR A 451      26.649  -0.791  36.002  1.00 66.19           C
ATOM   3538  CE1 TYR A 451      28.433   0.877  34.725  1.00 74.00           C
ATOM   3539  CE2 TYR A 451      26.537   0.579  36.152  1.00 65.20           C
ATOM   3540  CZ  TYR A 451      27.437   1.414  35.519  1.00 69.64           C
ATOM   3541  OH  TYR A 451      27.362   2.763  35.687  1.00 73.95           O
ATOM   3542  N   ILE A 452      29.630  -3.960  37.301  1.00 56.78           N
ATOM   3543  CA  ILE A 452      30.271  -3.810  38.598  1.00 59.51           C
ATOM   3544  C   ILE A 452      31.792  -3.859  38.436  1.00 72.00           C
ATOM   3545  O   ILE A 452      32.510  -3.018  38.981  1.00 69.88           O
ATOM   3546  CB  ILE A 452      29.755  -4.882  39.574  1.00 64.73           C
ATOM   3547  CG1 ILE A 452      28.298  -4.633  39.957  1.00 64.41           C
ATOM   3548  CG2 ILE A 452      30.647  -4.987  40.811  1.00 73.09           C
ATOM   3549  CD1 ILE A 452      27.786  -5.508  41.083  1.00 63.45           C
ATOM   3550  N   SER A 453      32.288  -4.879  37.726  1.00 79.17           N
ATOM   3551  CA  SER A 453      33.718  -5.015  37.486  1.00 79.59           C
ATOM   3552  C   SER A 453      34.290  -3.742  36.860  1.00 74.35           C
ATOM   3553  O   SER A 453      35.331  -3.236  37.292  1.00 75.62           O
ATOM   3554  CB  SER A 453      34.025  -6.231  36.641  1.00 80.31           C
ATOM   3555  OG  SER A 453      34.339  -7.353  37.458  1.00 83.13           O
ATOM   3556  N   GLU A 454      33.597  -3.211  35.853  1.00 64.04           N
ATOM   3557  CA  GLU A 454      34.062  -2.001  35.190  1.00 72.41           C
ATOM   3558  C   GLU A 454      34.199  -0.850  36.197  1.00 69.95           C
ATOM   3559  O   GLU A 454      35.197  -0.126  36.198  1.00 65.87           O
ATOM   3560  CB  GLU A 454      33.123  -1.615  34.048  1.00 80.77           C
ATOM   3561  CG  GLU A 454      33.116  -2.615  32.894  1.00 86.95           C
ATOM   3562  CD  GLU A 454      31.962  -2.422  31.914  1.00 91.96           C
ATOM   3563  OE1 GLU A 454      30.786  -2.323  32.345  1.00 88.85           O
ATOM   3564  OE2 GLU A 454      32.235  -2.397  30.696  1.00 89.61           O
ATOM   3565  N   LEU A 455      33.195  -0.674  37.063  1.00 61.46           N
ATOM   3566  CA  LEU A 455      33.206   0.441  37.992  1.00 61.83           C
ATOM   3567  C   LEU A 455      34.358   0.301  38.984  1.00 68.10           C
ATOM   3568  O   LEU A 455      35.110   1.252  39.195  1.00 73.32           O
ATOM   3569  CB  LEU A 455      31.847   0.544  38.679  1.00 65.69           C
ATOM   3570  CG  LEU A 455      30.697   0.997  37.771  1.00 72.54           C
ATOM   3571  CD1 LEU A 455      29.338   0.912  38.491  1.00 77.72           C
ATOM   3572  CD2 LEU A 455      30.943   2.416  37.250  1.00 67.36           C
ATOM   3573  N   GLU A 456      34.515  -0.892  39.575  1.00 80.52           N
ATOM   3574  CA  GLU A 456      35.539  -1.132  40.588  1.00 67.34           C
ATOM   3575  C   GLU A 456      36.926  -0.884  40.008  1.00 70.78           C
ATOM   3576  O   GLU A 456      37.834  -0.481  40.734  1.00 71.25           O
ATOM   3577  CB  GLU A 456      35.507  -2.563  41.123  1.00 69.00           C
ATOM   3578  CG  GLU A 456      34.240  -2.888  41.908  1.00 74.88           C
ATOM   3579  CD  GLU A 456      34.076  -4.371  42.177  1.00 78.66           C
ATOM   3580  OE1 GLU A 456      34.428  -5.210  41.301  1.00 77.30           O
ATOM   3581  OE2 GLU A 456      33.554  -4.670  43.270  1.00 73.89           O
ATOM   3582  N   THR A 457      37.083  -1.132  38.702  1.00 67.38           N
ATOM   3583  CA  THR A 457      38.366  -0.951  38.043  1.00 73.96           C
ATOM   3584  C   THR A 457      38.681   0.537  37.905  1.00 72.66           C
ATOM   3585  O   THR A 457      39.815   0.958  38.104  1.00 69.89           O
ATOM   3586  CB  THR A 457      38.358  -1.649  36.683  1.00 85.23           C
ATOM   3587  OG1 THR A 457      38.660  -3.018  36.949  1.00 93.65           O
ATOM   3588  CG2 THR A 457      39.386  -1.069  35.724  1.00 80.52           C
ATOM   3589  N   ILE A 458      37.686   1.326  37.504  1.00 73.77           N
ATOM   3590  CA  ILE A 458      37.862   2.765  37.417  1.00 70.73           C
ATOM   3591  C   ILE A 458      38.329   3.303  38.772  1.00 69.06           C
ATOM   3592  O   ILE A 458      39.194   4.171  38.825  1.00 66.08           O
ATOM   3593  CB  ILE A 458      36.569   3.444  36.929  1.00 70.58           C
ATOM   3594  CG1 ILE A 458      36.504   3.502  35.406  1.00 66.42           C
ATOM   3595  CG2 ILE A 458      36.414   4.839  37.537  1.00 74.41           C
ATOM   3596  CD1 ILE A 458      36.697   2.165  34.706  1.00 75.42           C
ATOM   3597  N   LEU A 459      37.763   2.797  39.871  1.00 63.68           N
ATOM   3598  CA  LEU A 459      38.148   3.264  41.198  1.00 60.31           C
ATOM   3599  C   LEU A 459      39.491   2.671  41.617  1.00 62.98           C
ATOM   3600  O   LEU A 459      40.190   3.223  42.456  1.00 65.28           O
ATOM   3601  CB  LEU A 459      37.042   2.923  42.194  1.00 61.34           C
ATOM   3602  CG  LEU A 459      35.666   3.501  41.849  1.00 61.77           C
ATOM   3603  CD1 LEU A 459      34.571   3.063  42.796  1.00 68.34           C
ATOM   3604  CD2 LEU A 459      35.753   5.018  41.845  1.00 65.37           C
ATOM   3605  N   ALA A 460      39.862   1.530  41.038  1.00 75.59           N
ATOM   3606  CA  ALA A 460      41.129   0.888  41.368  1.00 70.34           C
ATOM   3607  C   ALA A 460      42.305   1.781  40.978  1.00 68.68           C
ATOM   3608  O   ALA A 460      43.306   1.850  41.684  1.00 62.25           O
ATOM   3609  CB  ALA A 460      41.224  -0.455  40.670  1.00 64.19           C
ATOM   3610  N   ASP A 461      42.185   2.432  39.819  1.00 72.64           N
ATOM   3611  CA  ASP A 461      43.271   3.226  39.275  1.00 76.49           C
ATOM   3612  C   ASP A 461      42.890   4.703  39.246  1.00 73.62           C
ATOM   3613  O   ASP A 461      41.736   5.057  39.026  1.00 79.03           O
ATOM   3614  CB  ASP A 461      43.661   2.774  37.881  1.00 75.34           C
ATOM   3615  CG  ASP A 461      44.987   3.348  37.411  1.00 83.85           C
ATOM   3616  OD1 ASP A 461      45.492   4.275  38.095  1.00 76.01           O
ATOM   3617  OD2 ASP A 461      45.515   2.849  36.388  1.00 85.18           O
ATOM   3618  N   GLU A 462      43.897   5.560  39.437  1.00 67.59           N
ATOM   3619  CA  GLU A 462      43.729   7.003  39.364  1.00 63.78           C
ATOM   3620  C   GLU A 462      43.844   7.440  37.906  1.00 60.72           C
ATOM   3621  O   GLU A 462      43.104   8.310  37.459  1.00 64.74           O
ATOM   3622  CB  GLU A 462      44.779   7.677  40.249  1.00 73.32           C
ATOM   3623  CG  GLU A 462      44.585   7.385  41.736  1.00 80.80           C
ATOM   3624  CD  GLU A 462      43.914   8.491  42.534  1.00 90.33           C
ATOM   3625  OE1 GLU A 462      43.969   9.658  42.090  1.00103.04           O
ATOM   3626  OE2 GLU A 462      43.341   8.200  43.604  1.00 92.09           O
ATOM   3627  N   GLU A 463      44.789   6.840  37.171  1.00 58.68           N
ATOM   3628  CA  GLU A 463      45.028   7.207  35.786  1.00 60.39           C
ATOM   3629  C   GLU A 463      43.795   6.897  34.939  1.00 61.43           C
ATOM   3630  O   GLU A 463      43.543   7.567  33.940  1.00 68.69           O
ATOM   3631  CB  GLU A 463      46.279   6.494  35.265  1.00 65.51           C
ATOM   3632  CG  GLU A 463      46.588   6.768  33.795  1.00 70.92           C
ATOM   3633  CD  GLU A 463      46.868   8.225  33.474  1.00 74.60           C
ATOM   3634  OE1 GLU A 463      47.274   8.965  34.412  1.00 74.20           O
ATOM   3635  OE2 GLU A 463      46.677   8.608  32.293  1.00 68.97           O
ATOM   3636  N   VAL A 464      43.029   5.876  35.319  1.00 62.74           N
ATOM   3637  CA  VAL A 464      41.840   5.549  34.551  1.00 69.21           C
ATOM   3638  C   VAL A 464      40.749   6.582  34.832  1.00 67.42           C
ATOM   3639  O   VAL A 464      40.029   6.986  33.916  1.00 59.80           O
ATOM   3640  CB  VAL A 464      41.347   4.126  34.843  1.00 67.58           C
ATOM   3641  CG1 VAL A 464      40.071   3.829  34.079  1.00 68.53           C
ATOM   3642  CG2 VAL A 464      42.409   3.086  34.521  1.00 68.55           C
ATOM   3643  N   LEU A 465      40.620   7.000  36.099  1.00 58.17           N
ATOM   3644  CA  LEU A 465      39.673   8.050  36.447  1.00 53.34           C
ATOM   3645  C   LEU A 465      39.989   9.335  35.684  1.00 51.11           C
ATOM   3646  O   LEU A 465      39.116   9.928  35.062  1.00 58.25           O
ATOM   3647  CB  LEU A 465      39.698   8.308  37.947  1.00 55.47           C
ATOM   3648  CG  LEU A 465      38.657   9.316  38.431  1.00 56.93           C
ATOM   3649  CD1 LEU A 465      37.400   8.586  38.827  1.00 64.39           C
ATOM   3650  CD2 LEU A 465      39.208  10.153  39.568  1.00 51.69           C
ATOM   3651  N   LEU A 466      41.244   9.768  35.723  1.00 48.94           N
ATOM   3652  CA  LEU A 466      41.674  10.949  34.986  1.00 49.01           C
ATOM   3653  C   LEU A 466      41.444  10.779  33.489  1.00 48.24           C
ATOM   3654  O   LEU A 466      41.051  11.717  32.797  1.00 59.76           O
ATOM   3655  CB  LEU A 466      43.140  11.214  35.296  1.00 53.90           C
ATOM   3656  CG  LEU A 466      43.720  12.541  34.801  1.00 71.61           C
ATOM   3657  CD1 LEU A 466      42.812  13.709  35.168  1.00 68.82           C
ATOM   3658  CD2 LEU A 466      45.107  12.714  35.422  1.00 73.81           C
ATOM   3659  N   GLN A 467      41.660   9.575  32.967  1.00 54.31           N
ATOM   3660  CA  GLN A 467      41.413   9.369  31.554  1.00 53.98           C
ATOM   3661  C   GLN A 467      39.918   9.463  31.255  1.00 54.51           C
ATOM   3662  O   GLN A 467      39.533   9.893  30.181  1.00 68.41           O
ATOM   3663  CB  GLN A 467      41.985   8.041  31.085  1.00 50.94           C
ATOM   3664  CG  GLN A 467      42.057   7.961  29.568  1.00 52.91           C
ATOM   3665  CD  GLN A 467      42.809   9.129  28.968  1.00 57.83           C
ATOM   3666  OE1 GLN A 467      43.864   9.546  29.465  1.00 61.27           O
ATOM   3667  NE2 GLN A 467      42.249   9.697  27.914  1.00 60.75           N
ATOM   3668  N   LEU A 468      39.077   9.059  32.205  1.00 53.25           N
ATOM   3669  CA  LEU A 468      37.640   9.167  32.035  1.00 54.02           C
ATOM   3670  C   LEU A 468      37.211  10.633  31.976  1.00 57.27           C
ATOM   3671  O   LEU A 468      36.312  10.984  31.212  1.00 55.03           O
ATOM   3672  CB  LEU A 468      36.940   8.453  33.183  1.00 56.61           C
ATOM   3673  CG  LEU A 468      35.441   8.206  32.988  1.00 58.43           C
ATOM   3674  CD1 LEU A 468      35.179   7.453  31.691  1.00 48.24           C
ATOM   3675  CD2 LEU A 468      34.909   7.467  34.210  1.00 54.24           C
ATOM   3676  N   VAL A 469      37.857  11.484  32.774  1.00 53.70           N
ATOM   3677  CA  VAL A 469      37.526  12.897  32.764  1.00 55.50           C
ATOM   3678  C   VAL A 469      37.929  13.505  31.423  1.00 58.98           C
ATOM   3679  O   VAL A 469      37.168  14.275  30.844  1.00 61.17           O
ATOM   3680  CB  VAL A 469      38.179  13.662  33.927  1.00 52.43           C
ATOM   3681  CG1 VAL A 469      37.785  15.131  33.880  1.00 48.03           C
ATOM   3682  CG2 VAL A 469      37.832  13.045  35.278  1.00 46.62           C
ATOM   3683  N   ARG A 470      39.125  13.166  30.934  1.00 58.59           N
ATOM   3684  CA  ARG A 470      39.581  13.713  29.667  1.00 50.15           C
ATOM   3685  C   ARG A 470      38.588  13.351  28.569  1.00 54.90           C
ATOM   3686  O   ARG A 470      38.276  14.184  27.724  1.00 68.74           O
ATOM   3687  CB  ARG A 470      40.977  13.216  29.280  1.00 54.77           C
ATOM   3688  CG  ARG A 470      42.080  13.491  30.294  1.00 53.10           C
ATOM   3689  CD  ARG A 470      43.455  13.136  29.777  1.00 53.90           C
ATOM   3690  NE  ARG A 470      44.475  13.405  30.796  1.00 59.30           N
ATOM   3691  CZ  ARG A 470      45.211  12.502  31.435  1.00 57.04           C
ATOM   3692  NH1 ARG A 470      45.140  11.207  31.156  1.00 57.57           N
ATOM   3693  NH2 ARG A 470      46.037  12.915  32.366  1.00 60.05           N
ATOM   3694  N   ASP A 471      38.082  12.116  28.567  1.00 59.56           N
ATOM   3695  CA  ASP A 471      37.227  11.667  27.474  1.00 62.31           C
ATOM   3696  C   ASP A 471      35.873  12.371  27.525  1.00 59.11           C
ATOM   3697  O   ASP A 471      35.331  12.749  26.480  1.00 53.08           O
ATOM   3698  CB  ASP A 471      37.028  10.162  27.482  1.00 63.65           C
ATOM   3699  CG  ASP A 471      38.318   9.364  27.555  1.00 71.09           C
ATOM   3700  OD1 ASP A 471      39.302   9.781  26.900  1.00 68.28           O
ATOM   3701  OD2 ASP A 471      38.332   8.346  28.281  1.00 83.44           O
ATOM   3702  N   GLU A 472      35.330  12.530  28.737  1.00 47.93           N
ATOM   3703  CA  GLU A 472      34.037  13.176  28.883  1.00 52.23           C
ATOM   3704  C   GLU A 472      34.160  14.676  28.626  1.00 54.12           C
ATOM   3705  O   GLU A 472      33.170  15.317  28.313  1.00 61.60           O
ATOM   3706  CB  GLU A 472      33.441  12.895  30.260  1.00 56.32           C
ATOM   3707  CG  GLU A 472      33.137  11.416  30.473  1.00 59.24           C
ATOM   3708  CD  GLU A 472      32.491  11.100  31.806  1.00 61.73           C
ATOM   3709  OE1 GLU A 472      32.445  11.987  32.680  1.00 65.33           O
ATOM   3710  OE2 GLU A 472      32.020   9.956  31.966  1.00 64.94           O
ATOM   3711  N   LEU A 473      35.360  15.243  28.765  1.00 56.65           N
ATOM   3712  CA  LEU A 473      35.579  16.642  28.434  1.00 55.80           C
ATOM   3713  C   LEU A 473      35.678  16.806  26.920  1.00 56.47           C
ATOM   3714  O   LEU A 473      35.154  17.772  26.368  1.00 51.56           O
ATOM   3715  CB  LEU A 473      36.831  17.180  29.128  1.00 61.49           C
ATOM   3716  CG  LEU A 473      36.614  18.194  30.260  1.00 68.02           C
ATOM   3717  CD1 LEU A 473      35.930  17.637  31.496  1.00 64.11           C
ATOM   3718  CD2 LEU A 473      37.952  18.796  30.646  1.00 76.63           C
ATOM   3719  N   THR A 474      36.369  15.871  26.257  1.00 55.30           N
ATOM   3720  CA  THR A 474      36.560  15.931  24.814  1.00 52.02           C
ATOM   3721  C   THR A 474      35.219  15.856  24.086  1.00 51.96           C
ATOM   3722  O   THR A 474      35.010  16.554  23.106  1.00 53.29           O
ATOM   3723  CB  THR A 474      37.483  14.799  24.363  1.00 56.10           C
ATOM   3724  OG1 THR A 474      38.693  14.834  25.119  1.00 51.60           O
ATOM   3725  CG2 THR A 474      37.811  14.905  22.887  1.00 61.80           C
ATOM   3726  N   GLU A 475      34.320  14.982  24.541  1.00 58.21           N
ATOM   3727  CA  GLU A 475      32.979  14.899  23.989  1.00 54.96           C
ATOM   3728  C   GLU A 475      32.334  16.287  24.024  1.00 51.68           C
ATOM   3729  O   GLU A 475      31.811  16.768  23.021  1.00 51.95           O
ATOM   3730  CB  GLU A 475      32.073  13.961  24.797  1.00 69.03           C
ATOM   3731  CG  GLU A 475      32.575  12.535  25.003  1.00 75.97           C
ATOM   3732  CD  GLU A 475      31.853  11.786  26.119  1.00 94.06           C
ATOM   3733  OE1 GLU A 475      30.883  12.335  26.689  1.00103.00           O
ATOM   3734  OE2 GLU A 475      32.246  10.637  26.425  1.00 96.31           O
ATOM   3735  N   ILE A 476      32.341  16.925  25.197  1.00 53.45           N
ATOM   3736  CA  ILE A 476      31.688  18.214  25.363  1.00 54.36           C
ATOM   3737  C   ILE A 476      32.336  19.231  24.432  1.00 46.76           C
ATOM   3738  O   ILE A 476      31.659  20.036  23.795  1.00 48.12           O
ATOM   3739  CB  ILE A 476      31.724  18.665  26.832  1.00 55.03           C
ATOM   3740  CG1 ILE A 476      30.760  17.831  27.652  1.00 55.17           C
ATOM   3741  CG2 ILE A 476      31.421  20.160  26.958  1.00 60.55           C
ATOM   3742  CD1 ILE A 476      30.816  18.088  29.142  1.00 58.90           C
ATOM   3743  N   ARG A 477      33.658  19.188  24.352  1.00 50.04           N
ATOM   3744  CA  ARG A 477      34.375  20.140  23.520  1.00 49.40           C
ATOM   3745  C   ARG A 477      34.005  19.954  22.052  1.00 55.29           C
ATOM   3746  O   ARG A 477      33.979  20.924  21.300  1.00 64.03           O
ATOM   3747  CB  ARG A 477      35.876  19.979  23.738  1.00 44.10           C
ATOM   3748  CG  ARG A 477      36.683  21.130  23.164  1.00 51.03           C
ATOM   3749  CD  ARG A 477      38.062  20.639  22.790  1.00 50.07           C
ATOM   3750  NE  ARG A 477      37.933  19.535  21.839  1.00 51.89           N
ATOM   3751  CZ  ARG A 477      38.857  18.604  21.611  1.00 57.69           C
ATOM   3752  NH1 ARG A 477      40.019  18.645  22.235  1.00 57.56           N
ATOM   3753  NH2 ARG A 477      38.619  17.636  20.742  1.00 57.74           N
ATOM   3754  N   ASP A 478      33.721  18.716  21.635  1.00 61.74           N
ATOM   3755  CA  ASP A 478      33.391  18.449  20.240  1.00 62.78           C
ATOM   3756  C   ASP A 478      31.920  18.745  19.941  1.00 65.22           C
ATOM   3757  O   ASP A 478      31.572  19.100  18.820  1.00 65.38           O
ATOM   3758  CB  ASP A 478      33.751  17.026  19.866  1.00 60.51           C
ATOM   3759  CG  ASP A 478      35.237  16.735  19.957  1.00 67.88           C
ATOM   3760  OD1 ASP A 478      36.006  17.716  20.061  1.00 63.67           O
ATOM   3761  OD2 ASP A 478      35.603  15.534  19.942  1.00 75.72           O
ATOM   3762  N   ARG A 479      31.047  18.561  20.929  1.00 61.13           N
ATOM   3763  CA  ARG A 479      29.635  18.814  20.728  1.00 54.93           C
ATOM   3764  C   ARG A 479      29.315  20.298  20.891  1.00 53.78           C
ATOM   3765  O   ARG A 479      28.424  20.786  20.198  1.00 50.85           O
ATOM   3766  CB  ARG A 479      28.816  17.948  21.688  1.00 51.53           C
ATOM   3767  CG  ARG A 479      27.332  18.203  21.492  1.00 53.00           C
ATOM   3768  CD  ARG A 479      26.487  17.063  21.972  1.00 53.56           C
ATOM   3769  NE  ARG A 479      26.967  16.565  23.262  1.00 54.85           N
ATOM   3770  CZ  ARG A 479      26.265  16.520  24.381  1.00 61.26           C
ATOM   3771  NH1 ARG A 479      24.994  16.892  24.391  1.00 74.26           N
ATOM   3772  NH2 ARG A 479      26.838  16.096  25.492  1.00 59.05           N
ATOM   3773  N   PHE A 480      30.010  20.993  21.817  1.00 55.78           N
ATOM   3774  CA  PHE A 480      29.660  22.364  22.201  1.00 51.62           C
ATOM   3775  C   PHE A 480      30.704  23.399  21.774  1.00 51.56           C
ATOM   3776  O   PHE A 480      30.394  24.586  21.716  1.00 52.73           O
ATOM   3777  CB  PHE A 480      29.411  22.474  23.708  1.00 42.54           C
ATOM   3778  CG  PHE A 480      28.109  21.800  24.126  1.00 45.52           C
ATOM   3779  CD1 PHE A 480      26.885  22.339  23.767  1.00 43.96           C
ATOM   3780  CD2 PHE A 480      28.106  20.615  24.845  1.00 51.65           C
ATOM   3781  CE1 PHE A 480      25.701  21.721  24.126  1.00 45.92           C
ATOM   3782  CE2 PHE A 480      26.917  19.990  25.179  1.00 50.24           C
ATOM   3783  CZ  PHE A 480      25.717  20.545  24.820  1.00 48.94           C
ATOM   3784  N   GLY A 481      31.932  22.971  21.485  1.00 51.47           N
ATOM   3785  CA  GLY A 481      32.985  23.882  21.070  1.00 51.30           C
ATOM   3786  C   GLY A 481      32.630  24.657  19.805  1.00 53.18           C
ATOM   3787  O   GLY A 481      31.910  24.184  18.933  1.00 66.32           O
ATOM   3788  N   ASP A 482      33.191  25.853  19.680  1.00 55.41           N
ATOM   3789  CA  ASP A 482      32.843  26.728  18.574  1.00 48.80           C
ATOM   3790  C   ASP A 482      34.013  27.655  18.304  1.00 46.92           C
ATOM   3791  O   ASP A 482      34.942  27.764  19.110  1.00 54.80           O
ATOM   3792  CB  ASP A 482      31.618  27.563  18.893  1.00 50.85           C
ATOM   3793  CG  ASP A 482      31.752  28.402  20.156  1.00 53.18           C
ATOM   3794  OD1 ASP A 482      32.675  28.131  20.962  1.00 49.61           O
ATOM   3795  OD2 ASP A 482      30.954  29.339  20.306  1.00 54.22           O
ATOM   3796  N   ASP A 483      33.932  28.335  17.166  1.00 45.34           N
ATOM   3797  CA  ASP A 483      35.032  29.149  16.701  1.00 47.28           C
ATOM   3798  C   ASP A 483      35.165  30.373  17.592  1.00 54.01           C
ATOM   3799  O   ASP A 483      34.186  30.856  18.161  1.00 61.60           O
ATOM   3800  CB  ASP A 483      34.817  29.534  15.251  1.00 52.32           C
ATOM   3801  CG  ASP A 483      34.852  28.363  14.287  1.00 52.28           C
ATOM   3802  OD1 ASP A 483      35.723  27.488  14.465  1.00 58.22           O
ATOM   3803  OD2 ASP A 483      34.029  28.352  13.356  1.00 63.99           O
ATOM   3804  N   ARG A 484      36.397  30.870  17.697  1.00 53.25           N
ATOM   3805  CA  ARG A 484      36.645  32.129  18.379  1.00 49.88           C
ATOM   3806  C   ARG A 484      36.047  33.294  17.589  1.00 54.92           C
ATOM   3807  O   ARG A 484      36.055  33.288  16.366  1.00 53.00           O
ATOM   3808  CB  ARG A 484      38.147  32.294  18.610  1.00 47.46           C
ATOM   3809  CG  ARG A 484      38.689  33.691  18.358  1.00 49.90           C
ATOM   3810  CD  ARG A 484      40.126  33.754  18.816  1.00 47.79           C
ATOM   3811  NE  ARG A 484      40.240  33.472  20.253  1.00 55.70           N
ATOM   3812  CZ  ARG A 484      40.064  34.340  21.262  1.00 49.88           C
ATOM   3813  NH1 ARG A 484      39.828  35.607  21.038  1.00 41.93           N
ATOM   3814  NH2 ARG A 484      40.145  33.936  22.515  1.00 49.39           N
ATOM   3815  N   ARG A 485      35.542  34.302  18.325  1.00 57.93           N
ATOM   3816  CA  ARG A 485      34.905  35.477  17.756  1.00 49.39           C
ATOM   3817  C   ARG A 485      35.812  36.703  17.853  1.00 52.27           C
ATOM   3818  O   ARG A 485      35.902  37.483  16.910  1.00 45.91           O
ATOM   3819  CB  ARG A 485      33.617  35.772  18.523  1.00 49.35           C
ATOM   3820  CG  ARG A 485      32.550  34.710  18.326  1.00 48.97           C
ATOM   3821  CD  ARG A 485      31.323  35.024  19.133  1.00 45.72           C
ATOM   3822  NE  ARG A 485      30.406  33.886  19.160  1.00 43.64           N
ATOM   3823  CZ  ARG A 485      29.249  33.882  19.790  1.00 46.44           C
ATOM   3824  NH1 ARG A 485      28.824  34.952  20.441  1.00 58.75           N
ATOM   3825  NH2 ARG A 485      28.518  32.792  19.803  1.00 47.87           N
ATOM   3826  N   THR A 486      36.425  36.909  19.021  1.00 47.89           N
ATOM   3827  CA  THR A 486      37.240  38.088  19.238  1.00 46.85           C
ATOM   3828  C   THR A 486      38.607  37.903  18.583  1.00 47.40           C
ATOM   3829  O   THR A 486      39.315  36.932  18.845  1.00 42.07           O
ATOM   3830  CB  THR A 486      37.394  38.344  20.734  1.00 49.86           C
ATOM   3831  OG1 THR A 486      36.141  38.782  21.246  1.00 45.50           O
ATOM   3832  CG2 THR A 486      38.416  39.430  21.006  1.00 50.44           C
ATOM   3833  N   GLU A 487      38.989  38.872  17.749  1.00 49.80           N
ATOM   3834  CA  GLU A 487      40.302  38.854  17.134  1.00 46.12           C
ATOM   3835  C   GLU A 487      41.280  39.544  18.080  1.00 49.71           C
ATOM   3836  O   GLU A 487      41.054  40.665  18.516  1.00 55.10           O
ATOM   3837  CB  GLU A 487      40.243  39.497  15.755  1.00 45.71           C
ATOM   3838  CG  GLU A 487      41.573  39.430  15.010  1.00 49.89           C
ATOM   3839  CD  GLU A 487      41.647  40.247  13.729  1.00 47.75           C
ATOM   3840  OE1 GLU A 487      40.590  40.621  13.161  1.00 53.01           O
ATOM   3841  OE2 GLU A 487      42.789  40.551  13.316  1.00 58.66           O
ATOM   3842  N   ILE A 488      42.356  38.842  18.416  1.00 53.59           N
ATOM   3843  CA  ILE A 488      43.431  39.417  19.195  1.00 52.10           C
ATOM   3844  C   ILE A 488      44.496  39.924  18.234  1.00 58.27           C
ATOM   3845  O   ILE A 488      45.299  39.142  17.736  1.00 61.61           O
ATOM   3846  CB  ILE A 488      43.996  38.383  20.177  1.00 48.93           C
ATOM   3847  CG1 ILE A 488      42.911  37.930  21.119  1.00 46.26           C
ATOM   3848  CG2 ILE A 488      45.207  38.952  20.931  1.00 55.08           C
ATOM   3849  CD1 ILE A 488      43.396  36.859  22.058  1.00 57.30           C
ATOM   3850  N   GLN A 489      44.481  41.237  17.989  1.00 65.94           N
ATOM   3851  CA  GLN A 489      45.323  41.827  16.968  1.00 62.56           C
ATOM   3852  C   GLN A 489      46.643  42.249  17.592  1.00 65.81           C
ATOM   3853  O   GLN A 489      46.662  43.032  18.538  1.00 60.41           O
ATOM   3854  CB  GLN A 489      44.611  43.007  16.317  1.00 68.21           C
ATOM   3855  CG  GLN A 489      45.106  43.268  14.902  1.00 69.74           C
ATOM   3856  CD  GLN A 489      44.268  44.288  14.175  1.00 73.75           C
ATOM   3857  OE1 GLN A 489      43.822  44.062  13.047  1.00 84.78           O
ATOM   3858  NE2 GLN A 489      44.080  45.433  14.816  1.00 73.05           N
ATOM   3859  N   LEU A 490      47.740  41.714  17.050  1.00 72.17           N
ATOM   3860  CA  LEU A 490      49.056  41.950  17.618  1.00 83.73           C
ATOM   3861  C   LEU A 490      49.574  43.307  17.150  1.00 95.51           C
ATOM   3862  O   LEU A 490      50.118  43.429  16.056  1.00 99.72           O
ATOM   3863  CB  LEU A 490      50.028  40.816  17.295  1.00 86.19           C
ATOM   3864  CG  LEU A 490      49.694  39.444  17.903  1.00 96.77           C
ATOM   3865  CD1 LEU A 490      50.954  38.603  18.087  1.00 99.94           C
ATOM   3866  CD2 LEU A 490      48.946  39.522  19.228  1.00 94.35           C
ATOM   3867  N   GLY A 491      49.378  44.318  18.008  1.00 99.52           N
ATOM   3868  CA  GLY A 491      49.881  45.662  17.780  1.00103.57           C
ATOM   3869  C   GLY A 491      49.927  46.460  19.073  1.00105.85           C
ATOM   3870  O   GLY A 491      49.129  46.130  19.980  1.00103.65           O
HETATM 3871  C1  GOL A 502       6.227  21.622  22.552  1.00 86.66           C
HETATM 3872  C2  GOL A 502       7.634  21.950  22.085  1.00 89.80           C
HETATM 3873  C3  GOL A 502       8.702  21.387  22.996  1.00 82.85           C
HETATM 3874  O1  GOL A 502       6.230  20.885  23.772  1.00 71.84           O
HETATM 3875  O2  GOL A 502       7.813  23.364  21.959  1.00 82.07           O
HETATM 3876  O3  GOL A 502       9.996  21.587  22.447  1.00 82.59           O
HETATM 3877  C1  GOL A 503      25.442  39.800  19.971  1.00 69.50           C
HETATM 3878  C2  GOL A 503      26.246  38.676  19.360  1.00 80.89           C
HETATM 3879  C3  GOL A 503      25.588  38.096  18.123  1.00 80.45           C
HETATM 3880  O1  GOL A 503      24.080  39.411  20.144  1.00 68.26           O
HETATM 3881  O2  GOL A 503      26.436  37.654  20.338  1.00 73.49           O
HETATM 3882  O3  GOL A 503      26.505  37.329  17.348  1.00 88.37           O
HETATM 3883  O   HOH A 643      17.980  28.276  50.450  1.00 44.40           O
HETATM 3884  O   HOH A 652      38.762  64.816  12.979  1.00 57.73           O
HETATM 3885  O   HOH A 677      33.098  39.491  32.896  1.00 45.30           O
HETATM 3886  O   HOH A 678      23.410  35.974  44.596  1.00 46.44           O
HETATM 3887  O   HOH A 700      42.003  22.156  44.098  1.00 50.04           O
HETATM 3888  O   HOH A 708      22.365  19.011  55.225  1.00 57.35           O
HETATM 3889  O   HOH A 709      19.952  40.695  39.648  1.00 56.50           O
HETATM 3890  O   HOH A 717      25.956  27.662  23.899  1.00 45.90           O
HETATM 3891  O   HOH A 722      25.977   7.647  35.070  1.00 45.12           O
HETATM 3892  O   HOH A 731      37.161  44.580  39.000  1.00 62.15           O
HETATM 3893  O   HOH A 766      19.804  -4.355  47.912  1.00 52.76           O
HETATM 3894  O   HOH A 774       9.352 -24.704  42.441  1.00 46.31           O
HETATM 3895  O   HOH A 805      35.914  27.605  34.811  1.00 51.62           O
HETATM 3896  O   HOH A 833      23.950  27.899  24.652  1.00 49.73           O
TER
ATOM   3897  N   LYS B 417       5.633  60.216  54.748  1.00 78.04           N
ATOM   3898  CA  LYS B 417       4.980  58.905  55.003  1.00 75.61           C
ATOM   3899  C   LYS B 417       4.840  58.645  56.503  1.00 74.01           C
ATOM   3900  O   LYS B 417       4.430  57.548  56.885  1.00 67.11           O
ATOM   3901  CB  LYS B 417       5.789  57.782  54.343  1.00 77.04           C
ATOM   3902  N   LEU B 418       5.170  59.651  57.335  1.00 69.67           N
ATOM   3903  CA  LEU B 418       5.125  59.545  58.791  1.00 62.21           C
ATOM   3904  C   LEU B 418       3.694  59.326  59.272  1.00 62.06           C
ATOM   3905  O   LEU B 418       2.745  59.831  58.670  1.00 71.73           O
ATOM   3906  CB  LEU B 418       5.706  60.799  59.451  1.00 63.02           C
ATOM   3907  CG  LEU B 418       5.625  60.873  60.987  1.00 64.00           C
ATOM   3908  CD1 LEU B 418       6.542  59.896  61.705  1.00 57.44           C
ATOM   3909  CD2 LEU B 418       5.941  62.282  61.462  1.00 63.18           C
ATOM   3910  N   ALA B 419       3.567  58.601  60.392  1.00 57.08           N
ATOM   3911  CA  ALA B 419       2.291  58.432  61.072  1.00 60.94           C
ATOM   3912  C   ALA B 419       2.510  58.606  62.568  1.00 62.15           C
ATOM   3913  O   ALA B 419       3.028  57.712  63.225  1.00 66.12           O
ATOM   3914  CB  ALA B 419       1.674  57.080  60.754  1.00 58.93           C
ATOM   3915  N   ASP B 420       2.091  59.763  63.095  1.00 75.59           N
ATOM   3916  CA  ASP B 420       2.502  60.189  64.422  1.00 74.20           C
ATOM   3917  C   ASP B 420       1.529  59.630  65.452  1.00 74.69           C
ATOM   3918  O   ASP B 420       0.595  58.915  65.109  1.00 79.63           O
ATOM   3919  CB  ASP B 420       2.651  61.702  64.479  1.00 79.07           C
ATOM   3920  CG  ASP B 420       3.641  62.204  65.516  1.00 83.65           C
ATOM   3921  OD1 ASP B 420       3.954  61.435  66.443  1.00 85.78           O
ATOM   3922  OD2 ASP B 420       4.122  63.340  65.371  1.00 97.71           O
ATOM   3923  N   CYS B 421       1.770  59.970  66.724  1.00 84.71           N
ATOM   3924  CA  CYS B 421       0.950  59.506  67.826  1.00 80.31           C
ATOM   3925  C   CYS B 421       0.125  60.667  68.383  1.00 80.63           C
ATOM   3926  O   CYS B 421       0.210  61.793  67.893  1.00 67.89           O
ATOM   3927  CB  CYS B 421       1.832  58.818  68.859  1.00 77.51           C
ATOM   3928  SG  CYS B 421       3.135  59.889  69.515  1.00 80.72           S
ATOM   3929  N   SER B 422      -0.692  60.371  69.402  1.00 84.81           N
ATOM   3930  CA  SER B 422      -1.564  61.364  70.018  1.00 78.13           C
ATOM   3931  C   SER B 422      -0.780  62.224  71.006  1.00 69.30           C
ATOM   3932  O   SER B 422      -0.841  63.443  70.948  1.00 68.20           O
ATOM   3933  CB  SER B 422      -2.733  60.705  70.714  1.00 74.50           C
ATOM   3934  OG  SER B 422      -3.553  60.015  69.784  1.00 73.22           O
ATOM   3935  N   SER B 423      -0.049  61.575  71.916  1.00 72.72           N
ATOM   3936  CA  SER B 423       0.589  62.258  73.032  1.00 73.20           C
ATOM   3937  C   SER B 423       1.597  63.296  72.541  1.00 72.55           C
ATOM   3938  O   SER B 423       2.375  63.038  71.626  1.00 83.48           O
ATOM   3939  CB  SER B 423       1.244  61.273  73.950  1.00 65.99           C
ATOM   3940  OG  SER B 423       1.944  61.952  74.977  1.00 69.07           O
ATOM   3941  N   LYS B 424       1.571  64.475  73.164  1.00 78.50           N
ATOM   3942  CA  LYS B 424       2.574  65.500  72.927  1.00 81.43           C
ATOM   3943  C   LYS B 424       3.656  65.454  74.004  1.00 85.65           C
ATOM   3944  O   LYS B 424       4.379  66.428  74.191  1.00 89.86           O
ATOM   3945  CB  LYS B 424       1.886  66.867  72.924  1.00 82.96           C
ATOM   3946  CG  LYS B 424       0.777  66.993  71.902  1.00 83.62           C
ATOM   3947  CD  LYS B 424       1.284  66.748  70.490  1.00 86.43           C
ATOM   3948  CE  LYS B 424       0.337  65.936  69.679  1.00 89.64           C
ATOM   3949  NZ  LYS B 424       1.049  65.067  68.734  1.00 86.35           N
ATOM   3950  N   SER B 425       3.770  64.313  74.694  1.00 84.97           N
ATOM   3951  CA  SER B 425       4.659  64.160  75.832  1.00 84.70           C
ATOM   3952  C   SER B 425       5.892  63.372  75.388  1.00 88.56           C
ATOM   3953  O   SER B 425       5.865  62.140  75.370  1.00103.37           O
ATOM   3954  CB  SER B 425       3.919  63.482  76.968  1.00 88.20           C
ATOM   3955  OG  SER B 425       4.599  63.612  78.210  1.00 85.37           O
ATOM   3956  N   PRO B 426       6.996  64.037  74.967  1.00 84.44           N
ATOM   3957  CA  PRO B 426       8.125  63.332  74.352  1.00 76.71           C
ATOM   3958  C   PRO B 426       8.688  62.177  75.179  1.00 81.11           C
ATOM   3959  O   PRO B 426       9.131  61.177  74.624  1.00 86.75           O
ATOM   3960  CB  PRO B 426       9.170  64.431  74.154  1.00 79.38           C
ATOM   3961  CG  PRO B 426       8.374  65.704  74.085  1.00 76.44           C
ATOM   3962  CD  PRO B 426       7.217  65.489  75.038  1.00 81.07           C
ATOM   3963  N   GLU B 427       8.664  62.318  76.502  1.00 76.72           N
ATOM   3964  CA  GLU B 427       9.215  61.304  77.384  1.00 84.73           C
ATOM   3965  C   GLU B 427       8.545  59.955  77.131  1.00 86.99           C
ATOM   3966  O   GLU B 427       9.220  58.929  77.059  1.00 74.99           O
ATOM   3967  CB  GLU B 427       9.074  61.682  78.858  1.00 92.69           C
ATOM   3968  CG  GLU B 427       7.690  62.188  79.254  1.00 98.20           C
ATOM   3969  CD  GLU B 427       7.398  63.609  78.813  1.00105.74           C
ATOM   3970  OE1 GLU B 427       8.031  64.116  77.854  1.00110.38           O
ATOM   3971  OE2 GLU B 427       6.544  64.221  79.479  1.00112.40           O
ATOM   3972  N   GLU B 428       7.214  59.968  76.996  1.00 90.87           N
ATOM   3973  CA  GLU B 428       6.444  58.749  76.799  1.00 83.48           C
ATOM   3974  C   GLU B 428       6.339  58.397  75.315  1.00 86.23           C
ATOM   3975  O   GLU B 428       5.941  57.286  74.972  1.00 90.07           O
ATOM   3976  CB  GLU B 428       5.050  58.881  77.406  1.00 84.88           C
ATOM   3977  CG  GLU B 428       4.179  59.913  76.695  1.00 90.95           C
ATOM   3978  CD  GLU B 428       2.798  60.044  77.298  1.00 86.86           C
ATOM   3979  OE1 GLU B 428       2.477  59.225  78.187  1.00 88.01           O
ATOM   3980  OE2 GLU B 428       2.048  60.953  76.885  1.00 81.78           O
ATOM   3981  N   CYS B 429       6.660  59.334  74.421  1.00 86.93           N
ATOM   3982  CA  CYS B 429       6.534  59.051  73.000  1.00 81.35           C
ATOM   3983  C   CYS B 429       7.744  58.276  72.485  1.00 87.30           C
ATOM   3984  O   CYS B 429       8.863  58.423  72.977  1.00 82.28           O
ATOM   3985  CB  CYS B 429       6.310  60.315  72.193  1.00 79.28           C
ATOM   3986  SG  CYS B 429       4.725  61.096  72.578  1.00 77.46           S
ATOM   3987  N   GLU B 430       7.475  57.437  71.482  1.00 82.77           N
ATOM   3988  CA  GLU B 430       8.469  56.562  70.886  1.00 70.89           C
ATOM   3989  C   GLU B 430       8.240  56.572  69.379  1.00 65.79           C
ATOM   3990  O   GLU B 430       7.092  56.554  68.921  1.00 74.47           O
ATOM   3991  CB  GLU B 430       8.320  55.128  71.395  1.00 65.33           C
ATOM   3992  CG  GLU B 430       8.218  54.992  72.911  1.00 66.94           C
ATOM   3993  CD  GLU B 430       7.799  53.598  73.352  1.00 66.35           C
ATOM   3994  OE1 GLU B 430       7.396  52.800  72.483  1.00 69.28           O
ATOM   3995  OE2 GLU B 430       7.858  53.310  74.566  1.00 61.09           O
ATOM   3996  N   ILE B 431       9.327  56.624  68.612  1.00 53.73           N
ATOM   3997  CA  ILE B 431       9.213  56.562  67.165  1.00 61.43           C
ATOM   3998  C   ILE B 431       9.947  55.315  66.680  1.00 67.74           C
ATOM   3999  O   ILE B 431      11.092  55.077  67.066  1.00 59.79           O
ATOM   4000  CB  ILE B 431       9.748  57.827  66.479  1.00 53.37           C
ATOM   4001  CG1 ILE B 431       9.604  57.699  64.969  1.00 57.68           C
ATOM   4002  CG2 ILE B 431      11.197  58.096  66.874  1.00 63.10           C
ATOM   4003  CD1 ILE B 431       9.979  58.941  64.177  1.00 60.27           C
ATOM   4004  N   PHE B 432       9.282  54.549  65.801  1.00 64.77           N
ATOM   4005  CA  PHE B 432       9.860  53.341  65.233  1.00 56.92           C
ATOM   4006  C   PHE B 432      10.245  53.606  63.787  1.00 51.88           C
ATOM   4007  O   PHE B 432       9.409  54.053  63.008  1.00 52.39           O
ATOM   4008  CB  PHE B 432       8.875  52.182  65.337  1.00 57.91           C
ATOM   4009  CG  PHE B 432       8.570  51.769  66.771  1.00 59.34           C
ATOM   4010  CD1 PHE B 432       7.739  52.532  67.578  1.00 62.26           C
ATOM   4011  CD2 PHE B 432       9.097  50.599  67.300  1.00 60.35           C
ATOM   4012  CE1 PHE B 432       7.449  52.139  68.880  1.00 71.47           C
ATOM   4013  CE2 PHE B 432       8.794  50.203  68.591  1.00 63.28           C
ATOM   4014  CZ  PHE B 432       7.982  50.979  69.384  1.00 70.80           C
ATOM   4015  N   LEU B 433      11.524  53.359  63.462  1.00 48.72           N
ATOM   4016  CA  LEU B 433      12.025  53.484  62.103  1.00 50.05           C
ATOM   4017  C   LEU B 433      12.110  52.079  61.503  1.00 57.10           C
ATOM   4018  O   LEU B 433      12.934  51.259  61.916  1.00 56.18           O
ATOM   4019  CB  LEU B 433      13.397  54.155  62.095  1.00 50.17           C
ATOM   4020  CG  LEU B 433      13.500  55.538  62.732  1.00 48.97           C
ATOM   4021  CD1 LEU B 433      14.967  55.928  62.745  1.00 54.32           C
ATOM   4022  CD2 LEU B 433      12.688  56.584  62.007  1.00 54.19           C
ATOM   4023  N   VAL B 434      11.236  51.777  60.537  1.00 60.60           N
ATOM   4024  CA  VAL B 434      11.077  50.397  60.105  1.00 61.39           C
ATOM   4025  C   VAL B 434      11.593  50.229  58.680  1.00 63.32           C
ATOM   4026  O   VAL B 434      11.660  51.190  57.914  1.00 73.57           O
ATOM   4027  CB  VAL B 434       9.619  49.923  60.233  1.00 60.22           C
ATOM   4028  CG1 VAL B 434       9.003  50.355  61.559  1.00 60.79           C
ATOM   4029  CG2 VAL B 434       8.774  50.407  59.078  1.00 58.49           C
ATOM   4030  N   GLU B 435      11.911  48.974  58.337  1.00 61.73           N
ATOM   4031  CA  GLU B 435      12.375  48.604  57.008  1.00 59.17           C
ATOM   4032  C   GLU B 435      11.174  48.273  56.122  1.00 51.61           C
ATOM   4033  O   GLU B 435      10.387  47.379  56.431  1.00 57.42           O
ATOM   4034  CB  GLU B 435      13.352  47.435  57.142  1.00 60.11           C
ATOM   4035  CG  GLU B 435      13.826  46.842  55.817  1.00 62.73           C
ATOM   4036  CD  GLU B 435      14.787  45.671  55.937  1.00 57.20           C
ATOM   4037  OE1 GLU B 435      15.005  45.165  57.060  1.00 52.31           O
ATOM   4038  OE2 GLU B 435      15.363  45.296  54.888  1.00 48.18           O
ATOM   4039  N   GLY B 436      11.015  49.035  55.038  1.00 51.58           N
ATOM   4040  CA  GLY B 436      10.079  48.682  53.979  1.00 50.62           C
ATOM   4041  C   GLY B 436       8.675  49.237  54.218  1.00 56.34           C
ATOM   4042  O   GLY B 436       8.165  49.213  55.350  1.00 54.27           O
ATOM   4043  N   ASP B 437       8.062  49.741  53.129  1.00 62.33           N
ATOM   4044  CA  ASP B 437       6.653  50.108  53.113  1.00 58.16           C
ATOM   4045  C   ASP B 437       5.769  48.939  53.527  1.00 56.29           C
ATOM   4046  O   ASP B 437       4.683  49.150  54.058  1.00 64.64           O
ATOM   4047  CB  ASP B 437       6.238  50.627  51.753  1.00 64.69           C
ATOM   4048  CG  ASP B 437       6.434  52.123  51.583  1.00 63.34           C
ATOM   4049  OD1 ASP B 437       7.592  52.553  51.501  1.00 62.83           O
ATOM   4050  OD2 ASP B 437       5.417  52.843  51.587  1.00 65.66           O
ATOM   4051  N   SER B 438       6.251  47.722  53.265  1.00 57.60           N
ATOM   4052  CA  SER B 438       5.509  46.494  53.484  1.00 57.32           C
ATOM   4053  C   SER B 438       5.229  46.286  54.972  1.00 54.22           C
ATOM   4054  O   SER B 438       4.115  45.962  55.367  1.00 70.78           O
ATOM   4055  CB  SER B 438       6.295  45.349  52.889  1.00 66.10           C
ATOM   4056  OG  SER B 438       7.225  45.827  51.916  1.00 65.25           O
ATOM   4057  N   ALA B 439       6.262  46.469  55.791  1.00 58.21           N
ATOM   4058  CA  ALA B 439       6.167  46.292  57.230  1.00 57.05           C
ATOM   4059  C   ALA B 439       5.622  47.556  57.882  1.00 67.33           C
ATOM   4060  O   ALA B 439       4.987  47.477  58.926  1.00 69.17           O
ATOM   4061  CB  ALA B 439       7.514  45.939  57.819  1.00 56.92           C
ATOM   4062  N   GLY B 440       5.888  48.725  57.292  1.00 65.34           N
ATOM   4063  CA  GLY B 440       5.302  49.955  57.808  1.00 60.92           C
ATOM   4064  C   GLY B 440       3.787  49.851  57.966  1.00 65.29           C
ATOM   4065  O   GLY B 440       3.225  50.366  58.936  1.00 78.02           O
ATOM   4066  N   GLY B 441       3.122  49.199  57.001  1.00 64.16           N
ATOM   4067  CA  GLY B 441       1.686  49.012  57.087  1.00 68.09           C
ATOM   4068  C   GLY B 441       1.315  48.246  58.353  1.00 71.72           C
ATOM   4069  O   GLY B 441       0.428  48.657  59.102  1.00 69.09           O
ATOM   4070  N   SER B 442       2.037  47.142  58.587  1.00 77.63           N
ATOM   4071  CA  SER B 442       1.696  46.219  59.661  1.00 81.52           C
ATOM   4072  C   SER B 442       1.857  46.894  61.022  1.00 72.05           C
ATOM   4073  O   SER B 442       0.954  46.829  61.852  1.00 62.43           O
ATOM   4074  CB  SER B 442       2.518  44.959  59.587  1.00 82.27           C
ATOM   4075  OG  SER B 442       2.738  44.581  58.240  1.00 94.09           O
ATOM   4076  N   THR B 443       3.014  47.527  61.236  1.00 75.88           N
ATOM   4077  CA  THR B 443       3.311  48.197  62.490  1.00 71.99           C
ATOM   4078  C   THR B 443       2.345  49.359  62.684  1.00 73.61           C
ATOM   4079  O   THR B 443       1.957  49.665  63.805  1.00 60.87           O
ATOM   4080  CB  THR B 443       4.761  48.678  62.494  1.00 71.22           C
ATOM   4081  OG1 THR B 443       4.932  49.553  61.386  1.00 67.89           O
ATOM   4082  CG2 THR B 443       5.749  47.530  62.384  1.00 67.34           C
ATOM   4083  N   LYS B 444       1.943  50.001  61.583  1.00 73.89           N
ATOM   4084  CA  LYS B 444       0.996  51.101  61.672  1.00 68.97           C
ATOM   4085  C   LYS B 444      -0.317  50.622  62.288  1.00 64.86           C
ATOM   4086  O   LYS B 444      -1.028  51.417  62.889  1.00 70.42           O
ATOM   4087  CB  LYS B 444       0.831  51.722  60.284  1.00 68.06           C
ATOM   4088  CG  LYS B 444      -0.279  52.745  60.137  1.00 69.22           C
ATOM   4089  CD  LYS B 444      -0.321  53.386  58.752  1.00 79.74           C
ATOM   4090  CE  LYS B 444      -0.102  52.415  57.611  1.00 90.51           C
ATOM   4091  NZ  LYS B 444      -0.162  53.087  56.309  1.00 85.14           N
ATOM   4092  N   SER B 445      -0.642  49.332  62.131  1.00 68.06           N
ATOM   4093  CA  SER B 445      -1.940  48.807  62.540  1.00 68.94           C
ATOM   4094  C   SER B 445      -1.914  48.166  63.929  1.00 61.75           C
ATOM   4095  O   SER B 445      -2.958  48.109  64.574  1.00 71.70           O
ATOM   4096  CB  SER B 445      -2.467  47.828  61.524  1.00 75.13           C
ATOM   4097  OG  SER B 445      -2.353  48.361  60.211  1.00 97.44           O
ATOM   4098  N   GLY B 446      -0.748  47.692  64.392  1.00 57.95           N
ATOM   4099  CA  GLY B 446      -0.671  46.908  65.619  1.00 60.11           C
ATOM   4100  C   GLY B 446      -0.139  47.691  66.823  1.00 60.45           C
ATOM   4101  O   GLY B 446      -0.100  47.155  67.927  1.00 61.59           O
ATOM   4102  N   ARG B 447       0.258  48.951  66.609  1.00 54.44           N
ATOM   4103  CA  ARG B 447       0.899  49.747  67.641  1.00 61.62           C
ATOM   4104  C   ARG B 447      -0.143  50.332  68.594  1.00 67.63           C
ATOM   4105  O   ARG B 447      -1.349  50.219  68.365  1.00 66.74           O
ATOM   4106  CB  ARG B 447       1.684  50.890  66.990  1.00 70.05           C
ATOM   4107  CG  ARG B 447       0.771  51.738  66.120  1.00 74.39           C
ATOM   4108  CD  ARG B 447       1.175  53.180  65.989  1.00 72.06           C
ATOM   4109  NE  ARG B 447       0.394  53.791  64.906  1.00 74.22           N
ATOM   4110  CZ  ARG B 447       0.390  55.069  64.557  1.00 70.65           C
ATOM   4111  NH1 ARG B 447       1.063  55.965  65.259  1.00 65.49           N
ATOM   4112  NH2 ARG B 447      -0.312  55.436  63.507  1.00 68.58           N
ATOM   4113  N   ASP B 448       0.357  50.961  69.664  1.00 66.43           N
ATOM   4114  CA  ASP B 448      -0.422  51.874  70.474  1.00 59.50           C
ATOM   4115  C   ASP B 448      -0.327  53.260  69.830  1.00 59.07           C
ATOM   4116  O   ASP B 448       0.646  53.987  70.017  1.00 59.54           O
ATOM   4117  CB  ASP B 448       0.058  51.831  71.913  1.00 64.53           C
ATOM   4118  CG  ASP B 448      -0.635  52.794  72.863  1.00 68.56           C
ATOM   4119  OD1 ASP B 448      -1.564  53.485  72.404  1.00 68.79           O
ATOM   4120  OD2 ASP B 448      -0.234  52.841  74.049  1.00 78.85           O
ATOM   4121  N   SER B 449      -1.370  53.634  69.085  1.00 62.79           N
ATOM   4122  CA  SER B 449      -1.369  54.854  68.291  1.00 68.36           C
ATOM   4123  C   SER B 449      -1.272  56.113  69.156  1.00 74.93           C
ATOM   4124  O   SER B 449      -1.132  57.209  68.620  1.00 61.79           O
ATOM   4125  CB  SER B 449      -2.586  54.922  67.400  1.00 71.57           C
ATOM   4126  OG  SER B 449      -3.780  55.014  68.163  1.00 81.95           O
ATOM   4127  N   ARG B 450      -1.363  55.971  70.483  1.00 76.62           N
ATOM   4128  CA  ARG B 450      -1.384  57.137  71.347  1.00 77.04           C
ATOM   4129  C   ARG B 450       0.033  57.649  71.583  1.00 81.10           C
ATOM   4130  O   ARG B 450       0.253  58.860  71.570  1.00 96.22           O
ATOM   4131  CB  ARG B 450      -2.129  56.779  72.634  1.00 86.96           C
ATOM   4132  CG  ARG B 450      -2.959  57.903  73.241  1.00 87.06           C
ATOM   4133  CD  ARG B 450      -2.322  58.461  74.494  1.00 89.01           C
ATOM   4134  NE  ARG B 450      -1.877  57.324  75.306  1.00 89.24           N
ATOM   4135  CZ  ARG B 450      -1.028  57.388  76.320  1.00 80.18           C
ATOM   4136  NH1 ARG B 450      -0.601  58.563  76.727  1.00 64.27           N
ATOM   4137  NH2 ARG B 450      -0.623  56.283  76.935  1.00 80.98           N
ATOM   4138  N   THR B 451       0.997  56.736  71.781  1.00 75.86           N
ATOM   4139  CA  THR B 451       2.353  57.142  72.138  1.00 69.38           C
ATOM   4140  C   THR B 451       3.413  56.551  71.206  1.00 76.12           C
ATOM   4141  O   THR B 451       4.601  56.603  71.527  1.00 80.37           O
ATOM   4142  CB  THR B 451       2.651  56.743  73.585  1.00 65.28           C
ATOM   4143  OG1 THR B 451       2.511  55.324  73.676  1.00 64.56           O
ATOM   4144  CG2 THR B 451       1.768  57.498  74.564  1.00 59.98           C
ATOM   4145  N   GLN B 452       3.011  56.002  70.055  1.00 70.75           N
ATOM   4146  CA  GLN B 452       3.955  55.304  69.197  1.00 67.63           C
ATOM   4147  C   GLN B 452       3.778  55.782  67.764  1.00 71.82           C
ATOM   4148  O   GLN B 452       2.715  55.560  67.185  1.00 58.46           O
ATOM   4149  CB  GLN B 452       3.750  53.791  69.245  1.00 68.29           C
ATOM   4150  CG  GLN B 452       4.216  53.127  70.536  1.00 67.37           C
ATOM   4151  CD  GLN B 452       3.875  51.655  70.552  1.00 71.18           C
ATOM   4152  OE1 GLN B 452       2.957  51.221  69.847  1.00 55.21           O
ATOM   4153  NE2 GLN B 452       4.613  50.876  71.339  1.00 73.96           N
ATOM   4154  N   ALA B 453       4.826  56.418  67.216  1.00 68.16           N
ATOM   4155  CA  ALA B 453       4.825  56.872  65.835  1.00 61.87           C
ATOM   4156  C   ALA B 453       5.627  55.907  64.952  1.00 64.56           C
ATOM   4157  O   ALA B 453       6.380  55.060  65.437  1.00 63.90           O
ATOM   4158  CB  ALA B 453       5.367  58.283  65.768  1.00 61.08           C
ATOM   4159  N   ILE B 454       5.476  56.057  63.634  1.00 59.65           N
ATOM   4160  CA  ILE B 454       6.079  55.127  62.697  1.00 64.76           C
ATOM   4161  C   ILE B 454       6.474  55.867  61.432  1.00 65.77           C
ATOM   4162  O   ILE B 454       5.721  56.709  60.948  1.00 75.55           O
ATOM   4163  CB  ILE B 454       5.111  53.977  62.394  1.00 66.25           C
ATOM   4164  CG1 ILE B 454       5.151  52.932  63.498  1.00 64.10           C
ATOM   4165  CG2 ILE B 454       5.393  53.357  61.026  1.00 66.61           C
ATOM   4166  CD1 ILE B 454       3.798  52.322  63.780  1.00 66.17           C
ATOM   4167  N   LEU B 455       7.654  55.517  60.914  1.00 59.56           N
ATOM   4168  CA  LEU B 455       8.156  56.108  59.685  1.00 60.17           C
ATOM   4169  C   LEU B 455       8.874  55.039  58.869  1.00 63.90           C
ATOM   4170  O   LEU B 455       9.958  54.578  59.238  1.00 59.29           O
ATOM   4171  CB  LEU B 455       9.085  57.270  60.018  1.00 63.96           C
ATOM   4172  CG  LEU B 455       9.945  57.799  58.867  1.00 70.29           C
ATOM   4173  CD1 LEU B 455       9.088  58.404  57.759  1.00 76.35           C
ATOM   4174  CD2 LEU B 455      10.953  58.794  59.404  1.00 73.12           C
ATOM   4175  N   PRO B 456       8.278  54.590  57.744  1.00 63.46           N
ATOM   4176  CA  PRO B 456       8.864  53.506  56.964  1.00 66.59           C
ATOM   4177  C   PRO B 456       9.942  53.967  55.996  1.00 59.82           C
ATOM   4178  O   PRO B 456       9.851  55.040  55.413  1.00 68.95           O
ATOM   4179  CB  PRO B 456       7.643  52.923  56.249  1.00 69.01           C
ATOM   4180  CG  PRO B 456       6.760  54.126  56.013  1.00 68.08           C
ATOM   4181  CD  PRO B 456       6.984  55.038  57.213  1.00 66.67           C
ATOM   4182  N   LEU B 457      10.946  53.111  55.812  1.00 59.60           N
ATOM   4183  CA  LEU B 457      12.064  53.416  54.941  1.00 62.16           C
ATOM   4184  C   LEU B 457      12.055  52.489  53.728  1.00 59.32           C
ATOM   4185  O   LEU B 457      11.915  51.277  53.866  1.00 56.92           O
ATOM   4186  CB  LEU B 457      13.336  53.280  55.771  1.00 63.08           C
ATOM   4187  CG  LEU B 457      13.442  54.271  56.932  1.00 67.79           C
ATOM   4188  CD1 LEU B 457      14.664  54.023  57.788  1.00 64.43           C
ATOM   4189  CD2 LEU B 457      13.430  55.693  56.384  1.00 67.33           C
ATOM   4190  N   ARG B 458      12.231  53.085  52.542  1.00 62.79           N
ATOM   4191  CA  ARG B 458      12.303  52.327  51.301  1.00 65.54           C
ATOM   4192  C   ARG B 458      13.719  51.787  51.117  1.00 70.49           C
ATOM   4193  O   ARG B 458      14.556  52.435  50.487  1.00 69.65           O
ATOM   4194  CB  ARG B 458      11.883  53.181  50.101  1.00 62.44           C
ATOM   4195  N   GLY B 459      13.979  50.608  51.705  1.00 74.17           N
ATOM   4196  CA  GLY B 459      15.210  49.862  51.479  1.00 67.57           C
ATOM   4197  C   GLY B 459      16.452  50.552  52.049  1.00 60.01           C
ATOM   4198  O   GLY B 459      16.433  51.033  53.177  1.00 65.92           O
ATOM   4199  N   LYS B 460      17.525  50.586  51.252  1.00 56.42           N
ATOM   4200  CA  LYS B 460      18.805  51.108  51.684  1.00 50.79           C
ATOM   4201  C   LYS B 460      18.754  52.631  51.702  1.00 55.60           C
ATOM   4202  O   LYS B 460      18.284  53.261  50.761  1.00 64.10           O
ATOM   4203  CB  LYS B 460      19.931  50.639  50.751  1.00 57.63           C
ATOM   4204  CG  LYS B 460      20.145  49.150  50.616  1.00 53.49           C
ATOM   4205  CD  LYS B 460      20.317  48.491  51.978  1.00 59.45           C
ATOM   4206  CE  LYS B 460      20.230  47.008  51.982  1.00 63.13           C
ATOM   4207  NZ  LYS B 460      21.399  46.401  51.330  1.00 65.13           N
ATOM   4208  N   ILE B 461      19.319  53.213  52.764  1.00 64.97           N
ATOM   4209  CA  ILE B 461      19.329  54.649  52.995  1.00 56.45           C
ATOM   4210  C   ILE B 461      20.692  55.167  52.561  1.00 53.70           C
ATOM   4211  O   ILE B 461      21.584  54.387  52.256  1.00 57.21           O
ATOM   4212  CB  ILE B 461      19.045  54.952  54.482  1.00 63.09           C
ATOM   4213  CG1 ILE B 461      17.973  54.045  55.039  1.00 71.10           C
ATOM   4214  CG2 ILE B 461      18.676  56.417  54.717  1.00 67.78           C
ATOM   4215  CD1 ILE B 461      16.631  54.219  54.365  1.00 75.53           C
ATOM   4216  N   LEU B 462      20.874  56.488  52.561  1.00 54.09           N
ATOM   4217  CA  LEU B 462      22.144  57.029  52.140  1.00 53.60           C
ATOM   4218  C   LEU B 462      23.175  56.776  53.235  1.00 52.70           C
ATOM   4219  O   LEU B 462      22.837  56.741  54.410  1.00 60.48           O
ATOM   4220  CB  LEU B 462      22.008  58.513  51.817  1.00 57.55           C
ATOM   4221  CG  LEU B 462      23.316  59.225  51.459  1.00 56.00           C
ATOM   4222  CD1 LEU B 462      23.673  59.020  49.991  1.00 56.19           C
ATOM   4223  CD2 LEU B 462      23.214  60.690  51.800  1.00 60.76           C
ATOM   4224  N   ASN B 463      24.430  56.615  52.810  1.00 48.42           N
ATOM   4225  CA  ASN B 463      25.564  56.379  53.680  1.00 47.90           C
ATOM   4226  C   ASN B 463      26.328  57.695  53.803  1.00 60.57           C
ATOM   4227  O   ASN B 463      27.150  58.025  52.941  1.00 57.48           O
ATOM   4228  CB  ASN B 463      26.433  55.269  53.108  1.00 46.33           C
ATOM   4229  CG  ASN B 463      27.680  55.002  53.910  1.00 52.34           C
ATOM   4230  OD1 ASN B 463      27.811  55.475  55.041  1.00 61.77           O
ATOM   4231  ND2 ASN B 463      28.611  54.246  53.350  1.00 48.59           N
ATOM   4232  N   VAL B 464      26.079  58.421  54.903  1.00 57.89           N
ATOM   4233  CA  VAL B 464      26.538  59.793  55.048  1.00 55.35           C
ATOM   4234  C   VAL B 464      28.042  59.880  55.272  1.00 56.47           C
ATOM   4235  O   VAL B 464      28.601  60.969  55.281  1.00 50.67           O
ATOM   4236  CB  VAL B 464      25.809  60.478  56.210  1.00 55.84           C
ATOM   4237  CG1 VAL B 464      24.295  60.469  56.017  1.00 60.44           C
ATOM   4238  CG2 VAL B 464      26.196  59.833  57.525  1.00 59.68           C
ATOM   4239  N   GLU B 465      28.701  58.745  55.490  1.00 65.26           N
ATOM   4240  CA  GLU B 465      30.152  58.730  55.609  1.00 59.13           C
ATOM   4241  C   GLU B 465      30.827  58.965  54.256  1.00 60.27           C
ATOM   4242  O   GLU B 465      31.998  59.343  54.206  1.00 61.28           O
ATOM   4243  CB  GLU B 465      30.578  57.372  56.162  1.00 65.94           C
ATOM   4244  CG  GLU B 465      31.956  57.403  56.808  1.00 69.21           C
ATOM   4245  CD  GLU B 465      32.023  58.208  58.090  1.00 60.30           C
ATOM   4246  OE1 GLU B 465      30.960  58.481  58.689  1.00 60.47           O
ATOM   4247  OE2 GLU B 465      33.163  58.601  58.418  1.00 59.77           O
ATOM   4248  N   LYS B 466      30.117  58.681  53.158  1.00 58.39           N
ATOM   4249  CA  LYS B 466      30.694  58.851  51.834  1.00 60.56           C
ATOM   4250  C   LYS B 466      30.121  60.085  51.147  1.00 55.57           C
ATOM   4251  O   LYS B 466      30.780  60.683  50.301  1.00 63.62           O
ATOM   4252  CB  LYS B 466      30.416  57.613  50.978  1.00 61.45           C
ATOM   4253  CG  LYS B 466      30.856  56.291  51.576  1.00 59.44           C
ATOM   4254  CD  LYS B 466      30.358  55.091  50.769  1.00 54.80           C
ATOM   4255  CE  LYS B 466      31.127  53.844  51.113  1.00 56.32           C
ATOM   4256  NZ  LYS B 466      32.529  53.914  50.678  1.00 60.24           N
ATOM   4257  N   ALA B 467      28.865  60.425  51.456  1.00 62.73           N
ATOM   4258  CA  ALA B 467      28.157  61.489  50.759  1.00 56.29           C
ATOM   4259  C   ALA B 467      28.519  62.855  51.348  1.00 58.66           C
ATOM   4260  O   ALA B 467      28.784  63.013  52.539  1.00 51.50           O
ATOM   4261  CB  ALA B 467      26.656  61.225  50.803  1.00 54.36           C
ATOM   4262  N   ARG B 468      28.493  63.863  50.480  1.00 64.13           N
ATOM   4263  CA  ARG B 468      28.691  65.238  50.888  1.00 58.41           C
ATOM   4264  C   ARG B 468      27.345  65.855  51.240  1.00 56.93           C
ATOM   4265  O   ARG B 468      26.276  65.309  50.944  1.00 55.43           O
ATOM   4266  CB  ARG B 468      29.394  66.012  49.770  1.00 65.20           C
ATOM   4267  CG  ARG B 468      30.805  65.529  49.481  1.00 61.94           C
ATOM   4268  CD  ARG B 468      31.348  66.317  48.312  1.00 60.51           C
ATOM   4269  NE  ARG B 468      32.756  66.036  48.007  1.00 55.15           N
ATOM   4270  CZ  ARG B 468      33.808  66.514  48.661  1.00 54.20           C
ATOM   4271  NH1 ARG B 468      33.649  67.291  49.718  1.00 49.05           N
ATOM   4272  NH2 ARG B 468      35.034  66.204  48.264  1.00 54.93           N
ATOM   4273  N   LEU B 469      27.424  67.051  51.826  1.00 63.86           N
ATOM   4274  CA  LEU B 469      26.327  67.593  52.604  1.00 66.90           C
ATOM   4275  C   LEU B 469      25.135  67.915  51.713  1.00 63.57           C
ATOM   4276  O   LEU B 469      24.003  67.687  52.114  1.00 70.30           O
ATOM   4277  CB  LEU B 469      26.796  68.823  53.366  1.00 70.54           C
ATOM   4278  CG  LEU B 469      25.972  69.153  54.609  1.00 74.34           C
ATOM   4279  CD1 LEU B 469      26.213  68.118  55.695  1.00 70.08           C
ATOM   4280  CD2 LEU B 469      26.317  70.545  55.107  1.00 73.77           C
ATOM   4281  N   ASP B 470      25.388  68.457  50.521  1.00 66.64           N
ATOM   4282  CA  ASP B 470      24.295  68.827  49.632  1.00 61.60           C
ATOM   4283  C   ASP B 470      23.412  67.611  49.394  1.00 63.62           C
ATOM   4284  O   ASP B 470      22.183  67.716  49.450  1.00 67.56           O
ATOM   4285  CB  ASP B 470      24.764  69.365  48.286  1.00 60.77           C
ATOM   4286  CG  ASP B 470      25.562  68.396  47.425  1.00 63.52           C
ATOM   4287  OD1 ASP B 470      26.216  67.493  48.011  1.00 62.60           O
ATOM   4288  OD2 ASP B 470      25.477  68.515  46.181  1.00 63.32           O
ATOM   4289  N   ARG B 471      24.051  66.459  49.143  1.00 60.07           N
ATOM   4290  CA  ARG B 471      23.318  65.268  48.769  1.00 63.23           C
ATOM   4291  C   ARG B 471      22.598  64.718  49.990  1.00 59.73           C
ATOM   4292  O   ARG B 471      21.496  64.201  49.871  1.00 59.67           O
ATOM   4293  CB  ARG B 471      24.264  64.221  48.178  1.00 72.44           C
ATOM   4294  CG  ARG B 471      23.550  63.010  47.597  1.00 67.46           C
ATOM   4295  CD  ARG B 471      24.541  61.877  47.485  1.00 70.29           C
ATOM   4296  NE  ARG B 471      23.931  60.685  46.889  1.00 73.84           N
ATOM   4297  CZ  ARG B 471      24.587  59.550  46.737  1.00 76.73           C
ATOM   4298  NH1 ARG B 471      25.850  59.491  47.117  1.00 83.28           N
ATOM   4299  NH2 ARG B 471      23.986  58.490  46.224  1.00 83.35           N
ATOM   4300  N   ILE B 472      23.229  64.827  51.157  1.00 62.26           N
ATOM   4301  CA  ILE B 472      22.595  64.374  52.385  1.00 56.95           C
ATOM   4302  C   ILE B 472      21.318  65.188  52.606  1.00 62.54           C
ATOM   4303  O   ILE B 472      20.308  64.646  53.034  1.00 73.17           O
ATOM   4304  CB  ILE B 472      23.568  64.450  53.575  1.00 51.65           C
ATOM   4305  CG1 ILE B 472      24.831  63.629  53.308  1.00 54.86           C
ATOM   4306  CG2 ILE B 472      22.884  64.021  54.875  1.00 46.26           C
ATOM   4307  CD1 ILE B 472      25.869  63.672  54.415  1.00 58.84           C
ATOM   4308  N   LEU B 473      21.350  66.486  52.287  1.00 62.16           N
ATOM   4309  CA  LEU B 473      20.261  67.387  52.640  1.00 63.04           C
ATOM   4310  C   LEU B 473      19.105  67.321  51.643  1.00 63.09           C
ATOM   4311  O   LEU B 473      17.979  67.606  52.019  1.00 59.29           O
ATOM   4312  CB  LEU B 473      20.795  68.813  52.751  1.00 67.27           C
ATOM   4313  CG  LEU B 473      21.812  69.060  53.872  1.00 66.27           C
ATOM   4314  CD1 LEU B 473      22.133  70.526  53.998  1.00 65.73           C
ATOM   4315  CD2 LEU B 473      21.324  68.537  55.194  1.00 72.32           C
ATOM   4316  N   ASN B 474      19.367  66.963  50.382  1.00 64.76           N
ATOM   4317  CA  ASN B 474      18.303  66.795  49.400  1.00 71.56           C
ATOM   4318  C   ASN B 474      17.640  65.417  49.496  1.00 72.52           C
ATOM   4319  O   ASN B 474      16.584  65.211  48.895  1.00 76.37           O
ATOM   4320  CB  ASN B 474      18.822  67.017  47.986  1.00 73.19           C
ATOM   4321  CG  ASN B 474      19.382  68.409  47.832  1.00 78.83           C
ATOM   4322  OD1 ASN B 474      19.033  69.292  48.620  1.00 82.46           O
ATOM   4323  ND2 ASN B 474      20.244  68.623  46.847  1.00 74.87           N
ATOM   4324  N   ASN B 475      18.260  64.484  50.231  1.00 60.08           N
ATOM   4325  CA  ASN B 475      17.753  63.129  50.355  1.00 58.27           C
ATOM   4326  C   ASN B 475      16.491  63.136  51.216  1.00 53.01           C
ATOM   4327  O   ASN B 475      16.497  63.635  52.330  1.00 60.90           O
ATOM   4328  CB  ASN B 475      18.820  62.213  50.946  1.00 59.69           C
ATOM   4329  CG  ASN B 475      18.377  60.772  51.001  1.00 64.00           C
ATOM   4330  OD1 ASN B 475      17.996  60.284  52.069  1.00 59.75           O
ATOM   4331  ND2 ASN B 475      18.406  60.083  49.866  1.00 61.44           N
ATOM   4332  N   ASN B 476      15.414  62.542  50.713  1.00 57.44           N
ATOM   4333  CA  ASN B 476      14.117  62.646  51.357  1.00 61.14           C
ATOM   4334  C   ASN B 476      14.071  61.838  52.645  1.00 59.26           C
ATOM   4335  O   ASN B 476      13.468  62.292  53.607  1.00 62.36           O
ATOM   4336  CB  ASN B 476      12.986  62.249  50.416  1.00 67.48           C
ATOM   4337  CG  ASN B 476      12.648  63.370  49.466  1.00 74.93           C
ATOM   4338  OD1 ASN B 476      13.343  64.393  49.429  1.00 71.33           O
ATOM   4339  ND2 ASN B 476      11.585  63.203  48.695  1.00 89.86           N
ATOM   4340  N   GLU B 477      14.699  60.659  52.644  1.00 71.89           N
ATOM   4341  CA  GLU B 477      14.775  59.804  53.823  1.00 76.68           C
ATOM   4342  C   GLU B 477      15.332  60.596  55.004  1.00 64.90           C
ATOM   4343  O   GLU B 477      14.706  60.655  56.059  1.00 65.77           O
ATOM   4344  CB  GLU B 477      15.685  58.586  53.621  1.00 86.71           C
ATOM   4345  CG  GLU B 477      15.413  57.748  52.373  1.00 93.27           C
ATOM   4346  CD  GLU B 477      14.198  56.847  52.444  1.00 96.83           C
ATOM   4347  OE1 GLU B 477      13.390  56.978  53.390  1.00103.76           O
ATOM   4348  OE2 GLU B 477      14.094  55.974  51.556  1.00110.54           O
ATOM   4349  N   ILE B 478      16.501  61.211  54.791  1.00 61.94           N
ATOM   4350  CA  ILE B 478      17.157  62.042  55.787  1.00 57.36           C
ATOM   4351  C   ILE B 478      16.193  63.136  56.218  1.00 63.36           C
ATOM   4352  O   ILE B 478      15.946  63.314  57.408  1.00 71.24           O
ATOM   4353  CB  ILE B 478      18.457  62.639  55.222  1.00 60.05           C
ATOM   4354  CG1 ILE B 478      19.408  61.562  54.671  1.00 60.61           C
ATOM   4355  CG2 ILE B 478      19.151  63.516  56.258  1.00 64.97           C
ATOM   4356  CD1 ILE B 478      19.937  60.588  55.706  1.00 60.36           C
ATOM   4357  N   ARG B 479      15.619  63.843  55.240  1.00 65.60           N
ATOM   4358  CA  ARG B 479      14.757  64.976  55.534  1.00 61.29           C
ATOM   4359  C   ARG B 479      13.642  64.532  56.472  1.00 59.03           C
ATOM   4360  O   ARG B 479      13.413  65.155  57.499  1.00 64.32           O
ATOM   4361  CB  ARG B 479      14.191  65.591  54.252  1.00 60.81           C
ATOM   4362  CG  ARG B 479      15.201  66.472  53.538  1.00 67.29           C
ATOM   4363  CD  ARG B 479      14.732  66.877  52.158  1.00 70.37           C
ATOM   4364  NE  ARG B 479      13.849  68.050  52.154  1.00 75.26           N
ATOM   4365  CZ  ARG B 479      13.453  68.670  51.038  1.00 78.51           C
ATOM   4366  NH1 ARG B 479      13.838  68.212  49.858  1.00 80.04           N
ATOM   4367  NH2 ARG B 479      12.677  69.738  51.096  1.00 76.63           N
ATOM   4368  N   GLN B 480      12.944  63.461  56.108  1.00 62.70           N
ATOM   4369  CA  GLN B 480      11.788  63.034  56.878  1.00 65.87           C
ATOM   4370  C   GLN B 480      12.200  62.660  58.297  1.00 62.82           C
ATOM   4371  O   GLN B 480      11.381  62.743  59.203  1.00 70.08           O
ATOM   4372  CB  GLN B 480      11.088  61.860  56.193  1.00 78.32           C
ATOM   4373  CG  GLN B 480      10.389  62.219  54.883  1.00 81.14           C
ATOM   4374  CD  GLN B 480      10.097  61.018  54.006  1.00 83.57           C
ATOM   4375  OE1 GLN B 480      10.398  59.866  54.344  1.00 68.50           O
ATOM   4376  NE2 GLN B 480       9.515  61.279  52.846  1.00 92.94           N
ATOM   4377  N   MET B 481      13.456  62.242  58.500  1.00 57.43           N
ATOM   4378  CA  MET B 481      13.880  61.824  59.823  1.00 57.26           C
ATOM   4379  C   MET B 481      14.261  63.021  60.691  1.00 60.70           C
ATOM   4380  O   MET B 481      14.028  62.993  61.901  1.00 61.51           O
ATOM   4381  CB  MET B 481      15.064  60.864  59.735  1.00 63.57           C
ATOM   4382  CG  MET B 481      14.645  59.426  59.575  1.00 66.60           C
ATOM   4383  SD  MET B 481      16.069  58.325  59.556  1.00 63.14           S
ATOM   4384  CE  MET B 481      16.974  58.883  58.107  1.00 68.53           C
ATOM   4385  N   ILE B 482      14.865  64.049  60.078  1.00 58.58           N
ATOM   4386  CA  ILE B 482      15.210  65.272  60.793  1.00 60.79           C
ATOM   4387  C   ILE B 482      13.938  65.995  61.243  1.00 70.03           C
ATOM   4388  O   ILE B 482      13.813  66.363  62.404  1.00 80.08           O
ATOM   4389  CB  ILE B 482      16.080  66.190  59.924  1.00 58.63           C
ATOM   4390  CG1 ILE B 482      17.397  65.501  59.538  1.00 59.17           C
ATOM   4391  CG2 ILE B 482      16.310  67.532  60.621  1.00 55.11           C
ATOM   4392  CD1 ILE B 482      18.131  66.177  58.391  1.00 51.70           C
ATOM   4393  N   THR B 483      12.997  66.195  60.317  1.00 69.07           N
ATOM   4394  CA  THR B 483      11.738  66.853  60.615  1.00 72.77           C
ATOM   4395  C   THR B 483      11.031  66.130  61.759  1.00 77.62           C
ATOM   4396  O   THR B 483      10.661  66.751  62.746  1.00 75.74           O
ATOM   4397  CB  THR B 483      10.868  66.869  59.359  1.00 74.62           C
ATOM   4398  OG1 THR B 483      11.641  67.472  58.324  1.00 68.44           O
ATOM   4399  CG2 THR B 483       9.566  67.614  59.579  1.00 74.98           C
ATOM   4400  N   ALA B 484      10.858  64.810  61.636  1.00 81.27           N
ATOM   4401  CA  ALA B 484      10.098  64.069  62.628  1.00 76.26           C
ATOM   4402  C   ALA B 484      10.784  64.121  63.995  1.00 81.75           C
ATOM   4403  O   ALA B 484      10.121  64.017  65.022  1.00 88.36           O
ATOM   4404  CB  ALA B 484       9.892  62.655  62.160  1.00 78.74           C
ATOM   4405  N   PHE B 485      12.107  64.291  64.024  1.00 75.37           N
ATOM   4406  CA  PHE B 485      12.805  64.338  65.299  1.00 74.32           C
ATOM   4407  C   PHE B 485      12.720  65.734  65.904  1.00 75.10           C
ATOM   4408  O   PHE B 485      12.589  65.868  67.112  1.00 60.96           O
ATOM   4409  CB  PHE B 485      14.264  63.925  65.129  1.00 80.38           C
ATOM   4410  CG  PHE B 485      14.446  62.475  64.719  1.00 73.80           C
ATOM   4411  CD1 PHE B 485      13.383  61.578  64.720  1.00 68.20           C
ATOM   4412  CD2 PHE B 485      15.699  62.016  64.338  1.00 73.25           C
ATOM   4413  CE1 PHE B 485      13.579  60.257  64.343  1.00 65.71           C
ATOM   4414  CE2 PHE B 485      15.886  60.690  63.975  1.00 71.39           C
ATOM   4415  CZ  PHE B 485      14.823  59.819  63.971  1.00 59.80           C
ATOM   4416  N   GLY B 486      12.841  66.761  65.059  1.00 79.71           N
ATOM   4417  CA  GLY B 486      12.640  68.143  65.467  1.00 79.04           C
ATOM   4418  C   GLY B 486      13.741  68.668  66.388  1.00 79.80           C
ATOM   4419  O   GLY B 486      13.479  69.548  67.210  1.00 86.78           O
ATOM   4420  N   THR B 487      14.972  68.158  66.235  1.00 71.25           N
ATOM   4421  CA  THR B 487      16.084  68.649  67.038  1.00 73.32           C
ATOM   4422  C   THR B 487      17.078  69.452  66.196  1.00 75.41           C
ATOM   4423  O   THR B 487      17.973  70.082  66.758  1.00 83.47           O
ATOM   4424  CB  THR B 487      16.797  67.510  67.764  1.00 68.79           C
ATOM   4425  OG1 THR B 487      17.378  66.664  66.778  1.00 67.44           O
ATOM   4426  CG2 THR B 487      15.870  66.737  68.680  1.00 69.77           C
ATOM   4427  N   GLY B 488      16.934  69.450  64.866  1.00 69.96           N
ATOM   4428  CA  GLY B 488      17.959  70.030  64.011  1.00 71.56           C
ATOM   4429  C   GLY B 488      19.230  69.178  64.026  1.00 76.87           C
ATOM   4430  O   GLY B 488      19.313  68.149  64.705  1.00 67.56           O
ATOM   4431  N   ILE B 489      20.238  69.634  63.280  1.00 81.33           N
ATOM   4432  CA  ILE B 489      21.411  68.825  62.993  1.00 77.49           C
ATOM   4433  C   ILE B 489      22.669  69.662  63.183  1.00 77.22           C
ATOM   4434  O   ILE B 489      22.674  70.865  62.912  1.00 75.42           O
ATOM   4435  CB  ILE B 489      21.325  68.274  61.562  1.00 74.28           C
ATOM   4436  CG1 ILE B 489      20.951  69.397  60.586  1.00 69.82           C
ATOM   4437  CG2 ILE B 489      20.351  67.098  61.500  1.00 74.33           C
ATOM   4438  CD1 ILE B 489      21.174  69.056  59.134  1.00 74.43           C
ATOM   4439  N   GLY B 490      23.749  68.992  63.603  1.00 84.56           N
ATOM   4440  CA  GLY B 490      25.040  69.636  63.797  1.00 90.22           C
ATOM   4441  C   GLY B 490      25.020  70.572  65.005  1.00 88.10           C
ATOM   4442  O   GLY B 490      24.541  70.197  66.072  1.00 93.02           O
ATOM   4443  N   GLY B 491      25.531  71.794  64.813  1.00 88.74           N
ATOM   4444  CA  GLY B 491      25.540  72.807  65.855  1.00 84.87           C
ATOM   4445  C   GLY B 491      24.126  73.164  66.309  1.00 90.44           C
ATOM   4446  O   GLY B 491      23.894  73.407  67.491  1.00 93.45           O
ATOM   4447  N   ASP B 492      23.171  73.143  65.373  1.00 77.37           N
ATOM   4448  CA  ASP B 492      21.801  73.522  65.678  1.00 87.66           C
ATOM   4449  C   ASP B 492      21.043  72.423  66.420  1.00 84.03           C
ATOM   4450  O   ASP B 492      19.846  72.582  66.670  1.00 79.40           O
ATOM   4451  CB  ASP B 492      21.058  73.919  64.418  1.00 88.74           C
ATOM   4452  CG  ASP B 492      21.721  75.076  63.695  1.00 93.48           C
ATOM   4453  OD1 ASP B 492      22.900  75.340  64.008  1.00 98.03           O
ATOM   4454  OD2 ASP B 492      21.048  75.716  62.866  1.00104.78           O
ATOM   4455  N   PHE B 493      21.726  71.324  66.762  1.00 74.49           N
ATOM   4456  CA  PHE B 493      21.091  70.248  67.502  1.00 71.95           C
ATOM   4457  C   PHE B 493      20.709  70.753  68.891  1.00 76.63           C
ATOM   4458  O   PHE B 493      21.558  71.242  69.634  1.00 81.57           O
ATOM   4459  CB  PHE B 493      22.013  69.032  67.606  1.00 70.46           C
ATOM   4460  CG  PHE B 493      21.339  67.853  68.284  1.00 65.48           C
ATOM   4461  CD1 PHE B 493      20.576  66.956  67.548  1.00 67.95           C
ATOM   4462  CD2 PHE B 493      21.460  67.656  69.655  1.00 59.52           C
ATOM   4463  CE1 PHE B 493      19.962  65.874  68.169  1.00 68.68           C
ATOM   4464  CE2 PHE B 493      20.829  66.591  70.274  1.00 60.40           C
ATOM   4465  CZ  PHE B 493      20.085  65.695  69.530  1.00 65.98           C
ATOM   4466  N   ASP B 494      19.420  70.633  69.222  1.00 76.03           N
ATOM   4467  CA  ASP B 494      18.914  71.001  70.529  1.00 70.25           C
ATOM   4468  C   ASP B 494      18.135  69.812  71.092  1.00 67.01           C
ATOM   4469  O   ASP B 494      17.017  69.523  70.652  1.00 65.76           O
ATOM   4470  CB  ASP B 494      18.086  72.270  70.435  1.00 73.82           C
ATOM   4471  CG  ASP B 494      17.859  72.985  71.757  1.00 80.19           C
ATOM   4472  OD1 ASP B 494      17.529  72.291  72.743  1.00 83.52           O
ATOM   4473  OD2 ASP B 494      17.997  74.231  71.781  1.00 75.79           O
ATOM   4474  N   LEU B 495      18.723  69.144  72.087  1.00 57.29           N
ATOM   4475  CA  LEU B 495      18.097  67.967  72.677  1.00 68.43           C
ATOM   4476  C   LEU B 495      16.764  68.310  73.353  1.00 80.80           C
ATOM   4477  O   LEU B 495      15.897  67.442  73.482  1.00 77.37           O
ATOM   4478  CB  LEU B 495      19.044  67.285  73.663  1.00 62.92           C
ATOM   4479  CG  LEU B 495      18.629  65.876  74.102  1.00 68.04           C
ATOM   4480  CD1 LEU B 495      18.734  64.865  72.950  1.00 71.72           C
ATOM   4481  CD2 LEU B 495      19.430  65.401  75.312  1.00 65.62           C
ATOM   4482  N   ALA B 496      16.599  69.556  73.819  1.00 84.47           N
ATOM   4483  CA  ALA B 496      15.363  69.940  74.495  1.00 89.76           C
ATOM   4484  C   ALA B 496      14.166  69.734  73.572  1.00 80.52           C
ATOM   4485  O   ALA B 496      13.075  69.402  74.022  1.00 73.57           O
ATOM   4486  CB  ALA B 496      15.429  71.378  74.962  1.00 92.51           C
ATOM   4487  N   LYS B 497      14.389  69.921  72.271  1.00 78.84           N
ATOM   4488  CA  LYS B 497      13.318  69.841  71.297  1.00 80.74           C
ATOM   4489  C   LYS B 497      13.132  68.408  70.796  1.00 75.54           C
ATOM   4490  O   LYS B 497      12.522  68.207  69.747  1.00 66.54           O
ATOM   4491  CB  LYS B 497      13.646  70.763  70.123  1.00 81.94           C
ATOM   4492  CG  LYS B 497      13.981  72.196  70.489  1.00 82.38           C
ATOM   4493  CD  LYS B 497      14.125  73.084  69.259  1.00 87.10           C
ATOM   4494  CE  LYS B 497      15.044  72.492  68.216  1.00 93.75           C
ATOM   4495  NZ  LYS B 497      14.820  72.998  66.861  1.00 90.81           N
ATOM   4496  N   ALA B 498      13.642  67.420  71.540  1.00 73.90           N
ATOM   4497  CA  ALA B 498      13.382  66.024  71.227  1.00 84.89           C
ATOM   4498  C   ALA B 498      11.879  65.770  71.303  1.00 83.97           C
ATOM   4499  O   ALA B 498      11.250  66.082  72.318  1.00 90.14           O
ATOM   4500  CB  ALA B 498      14.144  65.105  72.175  1.00 90.44           C
ATOM   4501  N   ARG B 499      11.318  65.217  70.218  1.00 70.02           N
ATOM   4502  CA  ARG B 499       9.901  64.883  70.169  1.00 68.36           C
ATOM   4503  C   ARG B 499       9.622  63.464  70.665  1.00 58.61           C
ATOM   4504  O   ARG B 499       8.503  63.161  71.058  1.00 60.13           O
ATOM   4505  CB  ARG B 499       9.334  65.032  68.757  1.00 64.22           C
ATOM   4506  CG  ARG B 499       9.411  66.470  68.265  1.00 64.19           C
ATOM   4507  CD  ARG B 499       8.864  66.655  66.858  1.00 66.55           C
ATOM   4508  NE  ARG B 499       7.422  66.384  66.798  1.00 70.45           N
ATOM   4509  CZ  ARG B 499       6.831  65.306  66.263  1.00 79.78           C
ATOM   4510  NH1 ARG B 499       7.539  64.290  65.787  1.00 81.97           N
ATOM   4511  NH2 ARG B 499       5.512  65.244  66.214  1.00 71.30           N
ATOM   4512  N   TYR B 500      10.628  62.590  70.617  1.00 63.45           N
ATOM   4513  CA  TYR B 500      10.532  61.269  71.213  1.00 56.37           C
ATOM   4514  C   TYR B 500      11.797  61.024  72.020  1.00 55.38           C
ATOM   4515  O   TYR B 500      12.888  61.296  71.532  1.00 57.99           O
ATOM   4516  CB  TYR B 500      10.392  60.214  70.113  1.00 56.17           C
ATOM   4517  CG  TYR B 500       9.401  60.604  69.034  1.00 49.73           C
ATOM   4518  CD1 TYR B 500       8.037  60.408  69.198  1.00 52.93           C
ATOM   4519  CD2 TYR B 500       9.833  61.206  67.866  1.00 51.50           C
ATOM   4520  CE1 TYR B 500       7.131  60.804  68.225  1.00 51.41           C
ATOM   4521  CE2 TYR B 500       8.946  61.566  66.869  1.00 49.44           C
ATOM   4522  CZ  TYR B 500       7.592  61.365  67.047  1.00 52.49           C
ATOM   4523  OH  TYR B 500       6.740  61.761  66.051  1.00 62.64           O
ATOM   4524  N   HIS B 501      11.648  60.507  73.240  1.00 54.22           N
ATOM   4525  CA  HIS B 501      12.804  60.134  74.038  1.00 67.03           C
ATOM   4526  C   HIS B 501      13.111  58.655  73.815  1.00 65.76           C
ATOM   4527  O   HIS B 501      13.938  58.075  74.521  1.00 63.36           O
ATOM   4528  CB  HIS B 501      12.579  60.470  75.515  1.00 75.46           C
ATOM   4529  CG  HIS B 501      12.514  61.936  75.781  1.00 78.81           C
ATOM   4530  ND1 HIS B 501      12.664  62.462  77.044  1.00 70.61           N
ATOM   4531  CD2 HIS B 501      12.302  62.985  74.965  1.00 80.99           C
ATOM   4532  CE1 HIS B 501      12.548  63.784  76.978  1.00 75.38           C
ATOM   4533  NE2 HIS B 501      12.330  64.125  75.725  1.00 74.02           N
ATOM   4534  N   LYS B 502      12.421  58.052  72.841  1.00 55.75           N
ATOM   4535  CA  LYS B 502      12.760  56.718  72.380  1.00 57.72           C
ATOM   4536  C   LYS B 502      12.672  56.706  70.855  1.00 56.09           C
ATOM   4537  O   LYS B 502      11.588  56.750  70.289  1.00 54.89           O
ATOM   4538  CB  LYS B 502      11.844  55.654  72.988  1.00 59.60           C
ATOM   4539  CG  LYS B 502      12.078  55.406  74.457  1.00 62.36           C
ATOM   4540  CD  LYS B 502      11.697  53.982  74.840  1.00 62.73           C
ATOM   4541  CE  LYS B 502      11.580  53.710  76.300  1.00 62.44           C
ATOM   4542  NZ  LYS B 502      10.586  54.560  76.962  1.00 67.29           N
ATOM   4543  N   ILE B 503      13.833  56.680  70.200  1.00 56.02           N
ATOM   4544  CA  ILE B 503      13.920  56.426  68.773  1.00 60.21           C
ATOM   4545  C   ILE B 503      14.386  54.987  68.587  1.00 54.99           C
ATOM   4546  O   ILE B 503      15.498  54.641  68.994  1.00 60.85           O
ATOM   4547  CB  ILE B 503      14.880  57.414  68.089  1.00 62.60           C
ATOM   4548  CG1 ILE B 503      14.380  58.853  68.153  1.00 64.96           C
ATOM   4549  CG2 ILE B 503      15.139  56.981  66.655  1.00 66.97           C
ATOM   4550  CD1 ILE B 503      14.781  59.607  69.410  1.00 72.51           C
ATOM   4551  N   VAL B 504      13.529  54.164  67.967  1.00 52.64           N
ATOM   4552  CA  VAL B 504      13.732  52.725  67.950  1.00 50.80           C
ATOM   4553  C   VAL B 504      13.904  52.235  66.522  1.00 52.07           C
ATOM   4554  O   VAL B 504      13.076  52.505  65.664  1.00 62.61           O
ATOM   4555  CB  VAL B 504      12.568  52.002  68.629  1.00 46.88           C
ATOM   4556  CG1 VAL B 504      12.844  50.508  68.727  1.00 49.06           C
ATOM   4557  CG2 VAL B 504      12.282  52.598  69.991  1.00 49.04           C
ATOM   4558  N   ILE B 505      14.977  51.483  66.291  1.00 57.17           N
ATOM   4559  CA  ILE B 505      15.321  51.000  64.964  1.00 52.57           C
ATOM   4560  C   ILE B 505      14.887  49.543  64.828  1.00 47.68           C
ATOM   4561  O   ILE B 505      15.212  48.715  65.675  1.00 54.24           O
ATOM   4562  CB  ILE B 505      16.828  51.137  64.732  1.00 57.20           C
ATOM   4563  CG1 ILE B 505      17.299  52.571  64.853  1.00 57.55           C
ATOM   4564  CG2 ILE B 505      17.222  50.532  63.387  1.00 65.00           C
ATOM   4565  CD1 ILE B 505      18.809  52.677  64.962  1.00 52.89           C
ATOM   4566  N   MET B 506      14.201  49.233  63.724  1.00 50.28           N
ATOM   4567  CA  MET B 506      13.499  47.971  63.567  1.00 53.75           C
ATOM   4568  C   MET B 506      13.736  47.441  62.153  1.00 55.53           C
ATOM   4569  O   MET B 506      13.170  47.955  61.202  1.00 63.83           O
ATOM   4570  CB  MET B 506      12.003  48.208  63.803  1.00 62.87           C
ATOM   4571  CG  MET B 506      11.212  46.993  64.272  1.00 68.49           C
ATOM   4572  SD  MET B 506       9.452  47.392  64.330  1.00 67.91           S
ATOM   4573  CE  MET B 506       8.831  46.274  65.584  1.00 72.07           C
ATOM   4574  N   THR B 507      14.583  46.417  61.996  1.00 54.84           N
ATOM   4575  CA  THR B 507      14.892  45.904  60.665  1.00 57.40           C
ATOM   4576  C   THR B 507      14.566  44.413  60.620  1.00 57.71           C
ATOM   4577  O   THR B 507      14.011  43.881  61.571  1.00 58.35           O
ATOM   4578  CB  THR B 507      16.338  46.213  60.252  1.00 54.70           C
ATOM   4579  OG1 THR B 507      17.253  45.429  61.009  1.00 54.90           O
ATOM   4580  CG2 THR B 507      16.683  47.676  60.444  1.00 56.31           C
ATOM   4581  N   ASP B 508      14.912  43.756  59.506  1.00 61.95           N
ATOM   4582  CA  ASP B 508      14.379  42.446  59.156  1.00 66.96           C
ATOM   4583  C   ASP B 508      14.977  41.337  60.021  1.00 69.99           C
ATOM   4584  O   ASP B 508      14.353  40.280  60.174  1.00 70.00           O
ATOM   4585  CB  ASP B 508      14.601  42.105  57.688  1.00 64.35           C
ATOM   4586  CG  ASP B 508      13.385  42.270  56.790  1.00 64.07           C
ATOM   4587  OD1 ASP B 508      12.364  42.791  57.293  1.00 62.45           O
ATOM   4588  OD2 ASP B 508      13.461  41.881  55.589  1.00 53.80           O
ATOM   4589  N   ALA B 509      16.183  41.567  60.562  1.00 60.68           N
ATOM   4590  CA  ALA B 509      16.936  40.523  61.260  1.00 69.01           C
ATOM   4591  C   ALA B 509      17.566  39.542  60.268  1.00 67.27           C
ATOM   4592  O   ALA B 509      17.709  38.355  60.555  1.00 73.89           O
ATOM   4593  CB  ALA B 509      16.074  39.780  62.261  1.00 59.27           C
ATOM   4594  N   ASP B 510      17.956  40.063  59.110  1.00 58.30           N
ATOM   4595  CA  ASP B 510      18.815  39.358  58.179  1.00 57.40           C
ATOM   4596  C   ASP B 510      20.016  40.259  57.912  1.00 58.88           C
ATOM   4597  O   ASP B 510      20.200  41.264  58.597  1.00 59.19           O
ATOM   4598  CB  ASP B 510      18.049  39.010  56.920  1.00 52.60           C
ATOM   4599  CG  ASP B 510      17.217  40.172  56.413  1.00 50.83           C
ATOM   4600  OD1 ASP B 510      17.676  41.307  56.602  1.00 48.07           O
ATOM   4601  OD2 ASP B 510      16.116  39.920  55.893  1.00 47.16           O
ATOM   4602  N   VAL B 511      20.824  39.902  56.918  1.00 54.80           N
ATOM   4603  CA  VAL B 511      22.073  40.597  56.683  1.00 55.21           C
ATOM   4604  C   VAL B 511      21.816  41.989  56.100  1.00 57.38           C
ATOM   4605  O   VAL B 511      22.615  42.901  56.310  1.00 55.24           O
ATOM   4606  CB  VAL B 511      22.993  39.752  55.782  1.00 53.91           C
ATOM   4607  CG1 VAL B 511      23.441  38.476  56.481  1.00 53.40           C
ATOM   4608  CG2 VAL B 511      22.358  39.439  54.436  1.00 55.67           C
ATOM   4609  N   ASP B 512      20.713  42.141  55.368  1.00 53.87           N
ATOM   4610  CA  ASP B 512      20.320  43.434  54.847  1.00 53.62           C
ATOM   4611  C   ASP B 512      19.735  44.291  55.958  1.00 52.14           C
ATOM   4612  O   ASP B 512      19.960  45.496  56.011  1.00 51.03           O
ATOM   4613  CB  ASP B 512      19.365  43.254  53.688  1.00 57.63           C
ATOM   4614  CG  ASP B 512      19.976  42.515  52.509  1.00 58.79           C
ATOM   4615  OD1 ASP B 512      20.798  43.148  51.807  1.00 55.95           O
ATOM   4616  OD2 ASP B 512      19.664  41.306  52.340  1.00 54.15           O
ATOM   4617  N   GLY B 513      18.961  43.670  56.842  1.00 53.69           N
ATOM   4618  CA  GLY B 513      18.508  44.362  58.037  1.00 57.23           C
ATOM   4619  C   GLY B 513      19.679  44.928  58.841  1.00 54.24           C
ATOM   4620  O   GLY B 513      19.614  46.047  59.347  1.00 50.70           O
ATOM   4621  N   ALA B 514      20.760  44.147  58.953  1.00 57.37           N
ATOM   4622  CA  ALA B 514      21.980  44.602  59.611  1.00 51.30           C
ATOM   4623  C   ALA B 514      22.520  45.846  58.921  1.00 49.29           C
ATOM   4624  O   ALA B 514      22.731  46.867  59.558  1.00 50.04           O
ATOM   4625  CB  ALA B 514      23.033  43.514  59.621  1.00 47.38           C
ATOM   4626  N   HIS B 515      22.728  45.742  57.606  1.00 50.27           N
ATOM   4627  CA  HIS B 515      23.330  46.815  56.834  1.00 48.78           C
ATOM   4628  C   HIS B 515      22.551  48.116  57.019  1.00 47.61           C
ATOM   4629  O   HIS B 515      23.151  49.178  57.158  1.00 50.38           O
ATOM   4630  CB  HIS B 515      23.368  46.469  55.343  1.00 47.28           C
ATOM   4631  CG  HIS B 515      24.222  47.428  54.588  1.00 46.89           C
ATOM   4632  ND1 HIS B 515      23.989  47.740  53.272  1.00 40.81           N
ATOM   4633  CD2 HIS B 515      25.319  48.118  54.950  1.00 45.18           C
ATOM   4634  CE1 HIS B 515      24.903  48.607  52.859  1.00 49.53           C
ATOM   4635  NE2 HIS B 515      25.738  48.844  53.857  1.00 49.55           N
ATOM   4636  N   ILE B 516      21.217  48.038  56.970  1.00 42.90           N
ATOM   4637  CA  ILE B 516      20.384  49.215  57.128  1.00 45.95           C
ATOM   4638  C   ILE B 516      20.587  49.808  58.528  1.00 53.50           C
ATOM   4639  O   ILE B 516      20.596  51.019  58.718  1.00 53.23           O
ATOM   4640  CB  ILE B 516      18.921  48.859  56.865  1.00 45.73           C
ATOM   4641  CG1 ILE B 516      18.695  48.575  55.399  1.00 50.69           C
ATOM   4642  CG2 ILE B 516      17.994  49.954  57.391  1.00 51.77           C
ATOM   4643  CD1 ILE B 516      17.250  48.276  55.045  1.00 48.59           C
ATOM   4644  N   ARG B 517      20.793  48.950  59.520  1.00 53.11           N
ATOM   4645  CA  ARG B 517      21.044  49.418  60.870  1.00 49.96           C
ATOM   4646  C   ARG B 517      22.351  50.200  60.937  1.00 50.66           C
ATOM   4647  O   ARG B 517      22.419  51.213  61.635  1.00 58.26           O
ATOM   4648  CB  ARG B 517      21.034  48.228  61.827  1.00 50.26           C
ATOM   4649  CG  ARG B 517      21.540  48.554  63.219  1.00 52.78           C
ATOM   4650  CD  ARG B 517      21.131  47.481  64.190  1.00 49.78           C
ATOM   4651  NE  ARG B 517      21.779  46.211  63.870  1.00 52.52           N
ATOM   4652  CZ  ARG B 517      21.132  45.118  63.461  1.00 65.84           C
ATOM   4653  NH1 ARG B 517      19.808  45.142  63.303  1.00 68.32           N
ATOM   4654  NH2 ARG B 517      21.821  44.017  63.180  1.00 54.63           N
ATOM   4655  N   THR B 518      23.376  49.747  60.210  1.00 46.88           N
ATOM   4656  CA  THR B 518      24.661  50.419  60.270  1.00 43.61           C
ATOM   4657  C   THR B 518      24.527  51.814  59.673  1.00 51.10           C
ATOM   4658  O   THR B 518      25.127  52.758  60.188  1.00 60.03           O
ATOM   4659  CB  THR B 518      25.741  49.612  59.550  1.00 43.00           C
ATOM   4660  OG1 THR B 518      25.325  49.494  58.201  1.00 45.75           O
ATOM   4661  CG2 THR B 518      25.921  48.211  60.091  1.00 41.98           C
ATOM   4662  N   LEU B 519      23.773  51.929  58.568  1.00 53.63           N
ATOM   4663  CA  LEU B 519      23.571  53.215  57.903  1.00 48.16           C
ATOM   4664  C   LEU B 519      22.871  54.192  58.855  1.00 47.68           C
ATOM   4665  O   LEU B 519      23.304  55.326  59.009  1.00 53.40           O
ATOM   4666  CB  LEU B 519      22.764  53.046  56.611  1.00 50.00           C
ATOM   4667  CG  LEU B 519      23.367  52.144  55.520  1.00 53.78           C
ATOM   4668  CD1 LEU B 519      22.327  51.600  54.555  1.00 47.87           C
ATOM   4669  CD2 LEU B 519      24.445  52.859  54.731  1.00 51.76           C
ATOM   4670  N   LEU B 520      21.774  53.764  59.487  1.00 45.02           N
ATOM   4671  CA  LEU B 520      21.057  54.621  60.422  1.00 48.72           C
ATOM   4672  C   LEU B 520      21.960  55.061  61.581  1.00 50.57           C
ATOM   4673  O   LEU B 520      21.965  56.225  61.933  1.00 48.56           O
ATOM   4674  CB  LEU B 520      19.826  53.894  60.954  1.00 47.06           C
ATOM   4675  CG  LEU B 520      18.681  53.696  59.962  1.00 46.76           C
ATOM   4676  CD1 LEU B 520      17.529  53.023  60.649  1.00 45.21           C
ATOM   4677  CD2 LEU B 520      18.221  54.994  59.338  1.00 51.34           C
ATOM   4678  N   LEU B 521      22.712  54.136  62.182  1.00 54.73           N
ATOM   4679  CA  LEU B 521      23.616  54.480  63.264  1.00 52.97           C
ATOM   4680  C   LEU B 521      24.671  55.469  62.783  1.00 56.65           C
ATOM   4681  O   LEU B 521      25.083  56.342  63.546  1.00 63.02           O
ATOM   4682  CB  LEU B 521      24.269  53.225  63.826  1.00 55.75           C
ATOM   4683  CG  LEU B 521      23.332  52.253  64.551  1.00 58.17           C
ATOM   4684  CD1 LEU B 521      24.097  51.031  65.016  1.00 57.18           C
ATOM   4685  CD2 LEU B 521      22.680  52.929  65.733  1.00 63.00           C
ATOM   4686  N   THR B 522      25.121  55.338  61.534  1.00 53.50           N
ATOM   4687  CA  THR B 522      26.131  56.254  61.031  1.00 54.00           C
ATOM   4688  C   THR B 522      25.549  57.664  60.976  1.00 60.84           C
ATOM   4689  O   THR B 522      26.251  58.637  61.266  1.00 73.05           O
ATOM   4690  CB  THR B 522      26.637  55.827  59.658  1.00 52.21           C
ATOM   4691  OG1 THR B 522      27.178  54.522  59.825  1.00 59.59           O
ATOM   4692  CG2 THR B 522      27.734  56.743  59.156  1.00 53.17           C
ATOM   4693  N   PHE B 523      24.286  57.769  60.555  1.00 50.43           N
ATOM   4694  CA  PHE B 523      23.632  59.058  60.423  1.00 50.05           C
ATOM   4695  C   PHE B 523      23.513  59.721  61.791  1.00 51.21           C
ATOM   4696  O   PHE B 523      23.841  60.900  61.929  1.00 51.80           O
ATOM   4697  CB  PHE B 523      22.261  58.868  59.782  1.00 52.56           C
ATOM   4698  CG  PHE B 523      21.386  60.110  59.759  1.00 56.54           C
ATOM   4699  CD1 PHE B 523      21.878  61.340  59.336  1.00 52.23           C
ATOM   4700  CD2 PHE B 523      20.055  60.026  60.147  1.00 61.09           C
ATOM   4701  CE1 PHE B 523      21.054  62.453  59.293  1.00 55.51           C
ATOM   4702  CE2 PHE B 523      19.231  61.135  60.081  1.00 59.73           C
ATOM   4703  CZ  PHE B 523      19.732  62.347  59.664  1.00 59.68           C
ATOM   4704  N   PHE B 524      23.051  58.955  62.789  1.00 51.70           N
ATOM   4705  CA  PHE B 524      22.877  59.470  64.139  1.00 48.63           C
ATOM   4706  C   PHE B 524      24.211  59.922  64.725  1.00 56.49           C
ATOM   4707  O   PHE B 524      24.281  61.006  65.278  1.00 69.62           O
ATOM   4708  CB  PHE B 524      22.250  58.413  65.042  1.00 48.57           C
ATOM   4709  CG  PHE B 524      20.844  58.033  64.619  1.00 53.91           C
ATOM   4710  CD1 PHE B 524      19.997  58.960  64.032  1.00 58.29           C
ATOM   4711  CD2 PHE B 524      20.374  56.743  64.813  1.00 56.45           C
ATOM   4712  CE1 PHE B 524      18.722  58.598  63.641  1.00 61.54           C
ATOM   4713  CE2 PHE B 524      19.088  56.396  64.436  1.00 54.61           C
ATOM   4714  CZ  PHE B 524      18.266  57.323  63.848  1.00 57.03           C
ATOM   4715  N   TYR B 525      25.272  59.117  64.605  1.00 62.17           N
ATOM   4716  CA  TYR B 525      26.544  59.462  65.220  1.00 60.09           C
ATOM   4717  C   TYR B 525      27.109  60.739  64.603  1.00 56.24           C
ATOM   4718  O   TYR B 525      27.609  61.602  65.306  1.00 62.56           O
ATOM   4719  CB  TYR B 525      27.565  58.331  65.095  1.00 65.25           C
ATOM   4720  CG  TYR B 525      28.776  58.600  65.968  1.00 70.23           C
ATOM   4721  CD1 TYR B 525      28.697  58.453  67.349  1.00 79.48           C
ATOM   4722  CD2 TYR B 525      29.977  59.033  65.422  1.00 72.89           C
ATOM   4723  CE1 TYR B 525      29.786  58.711  68.164  1.00 80.62           C
ATOM   4724  CE2 TYR B 525      31.069  59.304  66.228  1.00 77.15           C
ATOM   4725  CZ  TYR B 525      30.972  59.136  67.600  1.00 75.97           C
ATOM   4726  OH  TYR B 525      32.019  59.407  68.428  1.00 86.70           O
ATOM   4727  N   ARG B 526      27.029  60.873  63.284  1.00 57.19           N
ATOM   4728  CA  ARG B 526      27.636  62.010  62.615  1.00 58.91           C
ATOM   4729  C   ARG B 526      26.755  63.253  62.683  1.00 59.48           C
ATOM   4730  O   ARG B 526      27.274  64.346  62.541  1.00 62.62           O
ATOM   4731  CB  ARG B 526      27.955  61.681  61.156  1.00 67.58           C
ATOM   4732  CG  ARG B 526      29.057  60.640  61.040  1.00 73.00           C
ATOM   4733  CD  ARG B 526      30.411  61.183  61.474  1.00 76.94           C
ATOM   4734  NE  ARG B 526      31.280  60.101  61.950  1.00 77.15           N
ATOM   4735  CZ  ARG B 526      32.609  60.111  61.945  1.00 76.22           C
ATOM   4736  NH1 ARG B 526      33.275  61.112  61.398  1.00 71.58           N
ATOM   4737  NH2 ARG B 526      33.272  59.089  62.456  1.00 84.94           N
ATOM   4738  N   PHE B 527      25.440  63.109  62.909  1.00 68.68           N
ATOM   4739  CA  PHE B 527      24.531  64.252  62.814  1.00 58.98           C
ATOM   4740  C   PHE B 527      23.655  64.446  64.048  1.00 57.06           C
ATOM   4741  O   PHE B 527      23.016  65.490  64.145  1.00 64.51           O
ATOM   4742  CB  PHE B 527      23.603  64.155  61.597  1.00 58.15           C
ATOM   4743  CG  PHE B 527      24.386  64.360  60.315  1.00 63.50           C
ATOM   4744  CD1 PHE B 527      25.039  63.292  59.708  1.00 64.49           C
ATOM   4745  CD2 PHE B 527      24.525  65.630  59.764  1.00 55.95           C
ATOM   4746  CE1 PHE B 527      25.833  63.500  58.593  1.00 61.45           C
ATOM   4747  CE2 PHE B 527      25.306  65.825  58.638  1.00 54.86           C
ATOM   4748  CZ  PHE B 527      25.956  64.757  58.052  1.00 56.27           C
ATOM   4749  N   MET B 528      23.578  63.464  64.953  1.00 58.89           N
ATOM   4750  CA  MET B 528      22.749  63.589  66.148  1.00 54.09           C
ATOM   4751  C   MET B 528      23.376  62.820  67.303  1.00 51.37           C
ATOM   4752  O   MET B 528      22.683  62.151  68.065  1.00 61.06           O
ATOM   4753  CB  MET B 528      21.332  63.065  65.886  1.00 62.17           C
ATOM   4754  CG  MET B 528      20.698  63.646  64.625  1.00 61.71           C
ATOM   4755  SD  MET B 528      18.932  63.304  64.573  1.00 67.89           S
ATOM   4756  CE  MET B 528      18.462  64.286  63.137  1.00 65.71           C
ATOM   4757  N   ARG B 529      24.692  62.980  67.468  1.00 56.26           N
ATOM   4758  CA  ARG B 529      25.444  62.243  68.472  1.00 65.45           C
ATOM   4759  C   ARG B 529      24.844  62.404  69.871  1.00 64.06           C
ATOM   4760  O   ARG B 529      24.877  61.452  70.658  1.00 67.04           O
ATOM   4761  CB  ARG B 529      26.917  62.663  68.454  1.00 72.95           C
ATOM   4762  CG  ARG B 529      27.825  61.774  69.291  1.00 76.88           C
ATOM   4763  CD  ARG B 529      29.274  62.201  69.099  1.00 78.26           C
ATOM   4764  NE  ARG B 529      30.020  62.167  70.361  1.00 86.84           N
ATOM   4765  CZ  ARG B 529      31.279  62.567  70.507  1.00 92.86           C
ATOM   4766  NH1 ARG B 529      31.935  63.057  69.471  1.00 90.48           N
ATOM   4767  NH2 ARG B 529      31.873  62.475  71.686  1.00 94.36           N
ATOM   4768  N   PRO B 530      24.321  63.588  70.282  1.00 63.62           N
ATOM   4769  CA  PRO B 530      23.754  63.704  71.630  1.00 62.22           C
ATOM   4770  C   PRO B 530      22.559  62.795  71.897  1.00 67.05           C
ATOM   4771  O   PRO B 530      22.335  62.399  73.045  1.00 66.97           O
ATOM   4772  CB  PRO B 530      23.389  65.167  71.767  1.00 57.35           C
ATOM   4773  CG  PRO B 530      24.286  65.858  70.755  1.00 61.70           C
ATOM   4774  CD  PRO B 530      24.380  64.889  69.590  1.00 57.34           C
ATOM   4775  N   LEU B 531      21.809  62.452  70.841  1.00 61.36           N
ATOM   4776  CA  LEU B 531      20.709  61.514  70.993  1.00 51.38           C
ATOM   4777  C   LEU B 531      21.228  60.202  71.563  1.00 54.08           C
ATOM   4778  O   LEU B 531      20.659  59.655  72.510  1.00 66.39           O
ATOM   4779  CB  LEU B 531      20.006  61.299  69.660  1.00 53.47           C
ATOM   4780  CG  LEU B 531      18.816  62.219  69.374  1.00 54.16           C
ATOM   4781  CD1 LEU B 531      18.292  62.051  67.965  1.00 52.94           C
ATOM   4782  CD2 LEU B 531      17.695  61.941  70.355  1.00 55.47           C
ATOM   4783  N   ILE B 532      22.324  59.719  70.979  1.00 52.73           N
ATOM   4784  CA  ILE B 532      22.958  58.500  71.446  1.00 59.09           C
ATOM   4785  C   ILE B 532      23.401  58.686  72.896  1.00 62.06           C
ATOM   4786  O   ILE B 532      23.009  57.922  73.780  1.00 54.08           O
ATOM   4787  CB  ILE B 532      24.141  58.111  70.542  1.00 60.75           C
ATOM   4788  CG1 ILE B 532      23.727  58.119  69.070  1.00 63.69           C
ATOM   4789  CG2 ILE B 532      24.714  56.757  70.969  1.00 57.03           C
ATOM   4790  CD1 ILE B 532      24.799  57.630  68.121  1.00 61.04           C
ATOM   4791  N   GLU B 533      24.218  59.721  73.120  1.00 71.11           N
ATOM   4792  CA  GLU B 533      24.738  60.030  74.441  1.00 72.76           C
ATOM   4793  C   GLU B 533      23.581  60.170  75.429  1.00 77.50           C
ATOM   4794  O   GLU B 533      23.729  59.773  76.588  1.00 78.84           O
ATOM   4795  CB  GLU B 533      25.586  61.301  74.417  1.00 75.16           C
ATOM   4796  CG  GLU B 533      26.886  61.168  73.631  1.00 75.18           C
ATOM   4797  CD  GLU B 533      27.453  62.495  73.143  1.00 86.66           C
ATOM   4798  OE1 GLU B 533      26.735  63.520  73.131  1.00 95.97           O
ATOM   4799  OE2 GLU B 533      28.639  62.513  72.755  1.00 83.70           O
ATOM   4800  N   ALA B 534      22.435  60.713  74.972  1.00 77.79           N
ATOM   4801  CA  ALA B 534      21.258  60.842  75.833  1.00 74.75           C
ATOM   4802  C   ALA B 534      20.506  59.519  75.949  1.00 69.51           C
ATOM   4803  O   ALA B 534      19.496  59.438  76.640  1.00 73.32           O
ATOM   4804  CB  ALA B 534      20.331  61.930  75.337  1.00 72.85           C
ATOM   4805  N   GLY B 535      20.962  58.485  75.240  1.00 67.32           N
ATOM   4806  CA  GLY B 535      20.350  57.174  75.387  1.00 64.54           C
ATOM   4807  C   GLY B 535      18.977  57.072  74.718  1.00 63.56           C
ATOM   4808  O   GLY B 535      18.345  56.032  74.790  1.00 59.89           O
ATOM   4809  N   TYR B 536      18.535  58.117  74.013  1.00 62.66           N
ATOM   4810  CA  TYR B 536      17.228  58.100  73.377  1.00 61.80           C
ATOM   4811  C   TYR B 536      17.123  57.042  72.274  1.00 68.28           C
ATOM   4812  O   TYR B 536      16.012  56.722  71.854  1.00 62.00           O
ATOM   4813  CB  TYR B 536      16.937  59.479  72.783  1.00 65.49           C
ATOM   4814  CG  TYR B 536      16.594  60.567  73.788  1.00 61.96           C
ATOM   4815  CD1 TYR B 536      16.346  60.276  75.123  1.00 60.55           C
ATOM   4816  CD2 TYR B 536      16.474  61.890  73.384  1.00 67.69           C
ATOM   4817  CE1 TYR B 536      16.015  61.269  76.025  1.00 61.81           C
ATOM   4818  CE2 TYR B 536      16.146  62.896  74.275  1.00 67.43           C
ATOM   4819  CZ  TYR B 536      15.912  62.579  75.600  1.00 62.00           C
ATOM   4820  OH  TYR B 536      15.564  63.553  76.482  1.00 65.62           O
ATOM   4821  N   VAL B 537      18.255  56.484  71.817  1.00 67.47           N
ATOM   4822  CA  VAL B 537      18.254  55.591  70.669  1.00 54.91           C
ATOM   4823  C   VAL B 537      18.246  54.140  71.141  1.00 57.78           C
ATOM   4824  O   VAL B 537      19.097  53.744  71.933  1.00 66.91           O
ATOM   4825  CB  VAL B 537      19.451  55.847  69.741  1.00 53.91           C
ATOM   4826  CG1 VAL B 537      19.418  54.934  68.526  1.00 57.97           C
ATOM   4827  CG2 VAL B 537      19.508  57.295  69.278  1.00 56.15           C
ATOM   4828  N   TYR B 538      17.291  53.350  70.619  1.00 58.89           N
ATOM   4829  CA  TYR B 538      17.144  51.949  70.988  1.00 54.17           C
ATOM   4830  C   TYR B 538      17.188  51.100  69.720  1.00 59.31           C
ATOM   4831  O   TYR B 538      17.034  51.619  68.616  1.00 66.77           O
ATOM   4832  CB  TYR B 538      15.839  51.730  71.760  1.00 50.71           C
ATOM   4833  CG  TYR B 538      15.759  52.527  73.055  1.00 57.17           C
ATOM   4834  CD1 TYR B 538      15.495  53.889  73.044  1.00 58.37           C
ATOM   4835  CD2 TYR B 538      15.945  51.915  74.291  1.00 62.56           C
ATOM   4836  CE1 TYR B 538      15.425  54.617  74.219  1.00 70.48           C
ATOM   4837  CE2 TYR B 538      15.875  52.630  75.474  1.00 65.25           C
ATOM   4838  CZ  TYR B 538      15.622  53.988  75.438  1.00 71.30           C
ATOM   4839  OH  TYR B 538      15.554  54.703  76.599  1.00 75.55           O
ATOM   4840  N   ILE B 539      17.401  49.791  69.901  1.00 59.15           N
ATOM   4841  CA  ILE B 539      17.320  48.821  68.816  1.00 63.21           C
ATOM   4842  C   ILE B 539      16.294  47.747  69.156  1.00 63.51           C
ATOM   4843  O   ILE B 539      16.383  47.117  70.207  1.00 63.78           O
ATOM   4844  CB  ILE B 539      18.680  48.162  68.555  1.00 65.09           C
ATOM   4845  CG1 ILE B 539      19.710  49.177  68.137  1.00 69.68           C
ATOM   4846  CG2 ILE B 539      18.561  47.041  67.521  1.00 65.45           C
ATOM   4847  CD1 ILE B 539      21.058  48.552  67.861  1.00 66.20           C
ATOM   4848  N   ALA B 540      15.364  47.502  68.228  1.00 54.64           N
ATOM   4849  CA  ALA B 540      14.315  46.527  68.460  1.00 56.13           C
ATOM   4850  C   ALA B 540      14.869  45.111  68.351  1.00 60.41           C
ATOM   4851  O   ALA B 540      15.822  44.867  67.615  1.00 55.91           O
ATOM   4852  CB  ALA B 540      13.188  46.740  67.480  1.00 59.65           C
ATOM   4853  N   GLN B 541      14.217  44.181  69.060  1.00 73.84           N
ATOM   4854  CA  GLN B 541      14.554  42.768  68.990  1.00 73.26           C
ATOM   4855  C   GLN B 541      13.341  41.978  68.524  1.00 76.07           C
ATOM   4856  O   GLN B 541      12.648  41.356  69.327  1.00 88.99           O
ATOM   4857  CB  GLN B 541      15.061  42.222  70.321  1.00 72.55           C
ATOM   4858  CG  GLN B 541      16.576  42.313  70.475  1.00 71.84           C
ATOM   4859  CD  GLN B 541      17.067  41.813  71.816  1.00 74.06           C
ATOM   4860  OE1 GLN B 541      18.269  41.828  72.092  1.00 87.99           O
ATOM   4861  NE2 GLN B 541      16.158  41.387  72.682  1.00 72.78           N
ATOM   4862  N   PRO B 542      13.066  41.960  67.203  1.00 82.67           N
ATOM   4863  CA  PRO B 542      11.970  41.165  66.656  1.00 88.41           C
ATOM   4864  C   PRO B 542      12.322  39.686  66.764  1.00 90.72           C
ATOM   4865  O   PRO B 542      13.474  39.339  67.020  1.00 91.18           O
ATOM   4866  CB  PRO B 542      11.850  41.622  65.198  1.00 89.31           C
ATOM   4867  CG  PRO B 542      12.746  42.836  65.100  1.00 87.32           C
ATOM   4868  CD  PRO B 542      13.818  42.664  66.157  1.00 86.67           C
ATOM   4869  N   PRO B 543      11.353  38.766  66.579  1.00 86.96           N
ATOM   4870  CA  PRO B 543      11.662  37.339  66.618  1.00 89.76           C
ATOM   4871  C   PRO B 543      12.564  36.961  65.446  1.00 94.92           C
ATOM   4872  O   PRO B 543      12.208  37.193  64.293  1.00109.39           O
ATOM   4873  CB  PRO B 543      10.291  36.657  66.552  1.00 83.38           C
ATOM   4874  CG  PRO B 543       9.410  37.678  65.880  1.00 85.67           C
ATOM   4875  CD  PRO B 543       9.925  39.035  66.348  1.00 86.81           C
ATOM   4876  N   THR B 544      13.724  36.371  65.763  1.00 93.34           N
ATOM   4877  CA  THR B 544      14.638  35.872  64.749  1.00 92.25           C
ATOM   4878  C   THR B 544      13.996  34.691  64.026  1.00 95.11           C
ATOM   4879  O   THR B 544      13.110  34.016  64.547  1.00 95.83           O
ATOM   4880  CB  THR B 544      15.992  35.485  65.355  1.00 89.99           C
ATOM   4881  OG1 THR B 544      15.769  34.826  66.599  1.00 83.49           O
ATOM   4882  CG2 THR B 544      16.897  36.681  65.601  1.00 84.82           C
ATOM   4883  N   GLY B 545      14.463  34.449  62.801  1.00107.45           N
ATOM   4884  CA  GLY B 545      13.985  33.326  62.016  1.00106.05           C
ATOM   4885  C   GLY B 545      14.105  33.596  60.521  1.00105.81           C
ATOM   4886  O   GLY B 545      14.670  34.602  60.099  1.00106.80           O
ATOM   4887  N   TYR B 580      13.563  32.658  59.742  1.00112.93           N
ATOM   4888  CA  TYR B 580      13.559  32.733  58.292  1.00111.64           C
ATOM   4889  C   TYR B 580      12.621  33.841  57.815  1.00113.28           C
ATOM   4890  O   TYR B 580      12.825  34.366  56.730  1.00111.30           O
ATOM   4891  CB  TYR B 580      13.157  31.372  57.718  1.00118.43           C
ATOM   4892  CG  TYR B 580      11.684  31.007  57.871  1.00124.77           C
ATOM   4893  CD1 TYR B 580      11.136  30.708  59.116  1.00128.90           C
ATOM   4894  CD2 TYR B 580      10.840  30.941  56.767  1.00129.06           C
ATOM   4895  CE1 TYR B 580       9.800  30.366  59.256  1.00133.73           C
ATOM   4896  CE2 TYR B 580       9.504  30.587  56.891  1.00125.93           C
ATOM   4897  CZ  TYR B 580       8.982  30.300  58.141  1.00131.93           C
ATOM   4898  OH  TYR B 580       7.668  29.958  58.292  1.00129.80           O
ATOM   4899  N   LYS B 581      11.595  34.184  58.609  1.00117.08           N
ATOM   4900  CA  LYS B 581      10.617  35.179  58.202  1.00101.28           C
ATOM   4901  C   LYS B 581      11.110  36.586  58.533  1.00 96.83           C
ATOM   4902  O   LYS B 581      11.779  36.799  59.546  1.00 76.16           O
ATOM   4903  CB  LYS B 581       9.269  34.941  58.880  1.00100.13           C
ATOM   4904  CG  LYS B 581       8.510  33.723  58.376  1.00108.88           C
ATOM   4905  CD  LYS B 581       7.017  33.986  58.185  1.00109.55           C
ATOM   4906  CE  LYS B 581       6.404  34.778  59.313  1.00115.81           C
ATOM   4907  NZ  LYS B 581       4.958  35.001  59.195  1.00115.41           N
ATOM   4908  N   GLY B 582      10.757  37.534  57.653  1.00 87.54           N
ATOM   4909  CA  GLY B 582      11.070  38.938  57.845  1.00 74.61           C
ATOM   4910  C   GLY B 582       9.820  39.745  58.183  1.00 71.51           C
ATOM   4911  O   GLY B 582       8.728  39.191  58.289  1.00 71.41           O
ATOM   4912  N   LEU B 583       9.987  41.071  58.319  1.00 64.48           N
ATOM   4913  CA  LEU B 583       8.969  41.923  58.920  1.00 63.31           C
ATOM   4914  C   LEU B 583       7.738  42.007  58.025  1.00 53.66           C
ATOM   4915  O   LEU B 583       6.624  42.041  58.524  1.00 63.32           O
ATOM   4916  CB  LEU B 583       9.506  43.323  59.215  1.00 63.00           C
ATOM   4917  CG  LEU B 583      10.475  43.456  60.389  1.00 61.69           C
ATOM   4918  CD1 LEU B 583      11.019  44.862  60.411  1.00 57.09           C
ATOM   4919  CD2 LEU B 583       9.814  43.098  61.715  1.00 67.60           C
ATOM   4920  N   GLY B 584       7.949  42.045  56.710  1.00 60.16           N
ATOM   4921  CA  GLY B 584       6.856  42.143  55.747  1.00 62.26           C
ATOM   4922  C   GLY B 584       5.908  40.942  55.791  1.00 64.23           C
ATOM   4923  O   GLY B 584       4.758  41.054  55.366  1.00 69.74           O
ATOM   4924  N   GLU B 585       6.376  39.815  56.350  1.00 66.93           N
ATOM   4925  CA  GLU B 585       5.602  38.581  56.390  1.00 70.67           C
ATOM   4926  C   GLU B 585       5.032  38.328  57.785  1.00 62.39           C
ATOM   4927  O   GLU B 585       4.948  37.190  58.226  1.00 85.94           O
ATOM   4928  CB  GLU B 585       6.479  37.386  56.027  1.00 69.90           C
ATOM   4929  CG  GLU B 585       7.667  37.734  55.133  1.00 76.89           C
ATOM   4930  CD  GLU B 585       8.601  36.553  54.966  1.00 76.15           C
ATOM   4931  OE1 GLU B 585       8.074  35.454  54.677  1.00 78.18           O
ATOM   4932  OE2 GLU B 585       9.831  36.723  55.122  1.00 81.77           O
ATOM   4933  N   MET B 586       4.629  39.383  58.482  1.00 53.63           N
ATOM   4934  CA  MET B 586       4.077  39.220  59.813  1.00 66.83           C
ATOM   4935  C   MET B 586       2.789  40.034  59.959  1.00 64.60           C
ATOM   4936  O   MET B 586       2.681  41.162  59.468  1.00 69.73           O
ATOM   4937  CB  MET B 586       5.096  39.659  60.870  1.00 74.16           C
ATOM   4938  CG  MET B 586       6.391  38.864  60.870  1.00 76.91           C
ATOM   4939  SD  MET B 586       7.514  39.397  62.183  1.00 87.83           S
ATOM   4940  CE  MET B 586       6.367  39.364  63.574  1.00 86.72           C
ATOM   4941  N   ASN B 587       1.829  39.450  60.686  1.00 65.22           N
ATOM   4942  CA  ASN B 587       0.564  40.095  60.998  1.00 60.19           C
ATOM   4943  C   ASN B 587       0.837  41.221  61.981  1.00 56.10           C
ATOM   4944  O   ASN B 587       1.932  41.316  62.524  1.00 67.16           O
ATOM   4945  CB  ASN B 587      -0.462  39.107  61.541  1.00 58.53           C
ATOM   4946  CG  ASN B 587      -0.600  37.901  60.647  1.00 63.76           C
ATOM   4947  OD1 ASN B 587      -0.701  38.048  59.424  1.00 64.24           O
ATOM   4948  ND2 ASN B 587      -0.552  36.710  61.221  1.00 69.75           N
ATOM   4949  N   ALA B 588      -0.173  42.064  62.203  1.00 66.52           N
ATOM   4950  CA  ALA B 588      -0.046  43.218  63.081  1.00 67.34           C
ATOM   4951  C   ALA B 588      -0.016  42.797  64.551  1.00 65.10           C
ATOM   4952  O   ALA B 588       0.599  43.478  65.355  1.00 73.68           O
ATOM   4953  CB  ALA B 588      -1.163  44.205  62.807  1.00 65.38           C
ATOM   4954  N   ASP B 589      -0.666  41.690  64.913  1.00 69.13           N
ATOM   4955  CA  ASP B 589      -0.728  41.265  66.305  1.00 75.90           C
ATOM   4956  C   ASP B 589       0.622  40.709  66.758  1.00 75.30           C
ATOM   4957  O   ASP B 589       1.073  40.991  67.867  1.00 76.31           O
[truncated: 553,736 more chars]
